# Supplementary material for: Dietary restriction reprograms CD8+ T cell fate to enhance anti-tumour immunity and immunotherapy responses
Source: Nat Metab. 2025 Dec 9;7(12):2489–509. doi: 10.1038/s42255-025-01415-6 (PMC12727518; doi:10.1038/s42255-025-01415-6)
Supplement: Supplementary file 4 — CD45+ cluster information [file 42255_2025_1415_MOESM4_ESM.xlsx]

## Sheet: Cluster 0
Gene	p_val	avg_log2FC	pct.1	pct.2	p_val_adj
Cma1	0	4.11028	0.08	0.005	0
Klra4	0	3.73306	0.466	0.051	0
Gzma	0	3.42024	0.941	0.487	0
Trdv2-2	0	3.38598	0.185	0.015	0
Khdc1a	0	3.29653	0.104	0.01	0
Klrb1c	0	3.28756	0.801	0.117	0
Klrb1a	0	3.16545	0.305	0.037	0
Klra9	0	2.96428	0.307	0.046	0
Trdv4	0	2.96374	0.207	0.026	0
Klra8	0	2.91045	0.452	0.06	0
Camk2n1	0	2.8586	0.167	0.024	0
Klra7	0	2.71458	0.392	0.072	0
Gm43647	0	2.68391	0.156	0.021	0
Car2	0	2.67055	0.302	0.046	0
Arl4d	0	2.65603	0.163	0.025	0
Lyz2	0	-2.5606	0.526	0.689	0
Eomes	0	2.54963	0.323	0.056	0
Klri2	0	2.42765	0.366	0.068	0
Ncr1	0	2.42546	0.635	0.115	0
Atp1b1	0	2.42434	0.348	0.06	0
Ifitm3	0	-2.40276	0.455	0.676	0
Ctsb	0	-2.35502	0.392	0.661	0
Pim2	0	2.34896	0.32	0.07	0
Klrb1f	0	2.33235	0.357	0.064	0
Angpt1	0	2.30799	0.107	0.015	0
Klra3	0	2.26672	0.202	0.05	0
Klre1	0	2.17832	0.607	0.153	0
Ifitm10	0	2.05034	0.238	0.059	0
Lgals3	0	-2.02025	0.48	0.732	0
Ctla2a	0	1.99928	0.782	0.3	0
Cd7	0	1.98646	0.51	0.142	0
Ctss	0	-1.98331	0.395	0.589	0
Klrb1b	0	1.94311	0.392	0.1	0
Ctla2b	0	1.93614	0.335	0.092	0
Cd3e	0	-1.91736	0.285	0.496	0
Pde2a	0	1.83533	0.179	0.046	0
Ifi27l2a	0	-1.81698	0.613	0.851	0
Cd3d	0	-1.78788	0.339	0.532	0
Rbpms	0	1.71389	0.226	0.06	0
Cd3g	0	-1.69701	0.352	0.531	0
Cd9	0	1.68307	0.368	0.104	0
Txk	0	1.66983	0.513	0.15	0
Fmn1	0	1.60213	0.496	0.203	0
Gimap5	0	1.58216	0.575	0.215	0
1700025G04Rik	0	1.56769	0.31	0.087	0
AW112010	0	1.55294	0.999	0.884	0
Serpinb9	0	1.53632	0.599	0.236	0
Neurl3	0	1.50154	0.281	0.098	0
Serpinb6b	0	1.48616	0.531	0.208	0
Sell	0	1.48536	0.494	0.162	0
Adamts14	0	1.44917	0.219	0.07	0
Padi2	0	1.44905	0.329	0.12	0
Samd3	0	1.42889	0.302	0.088	0
Ctsw	0	1.42251	0.796	0.345	0
Gimap9	0	1.42038	0.358	0.135	0
Fasl	0	1.38934	0.37	0.141	0
Xcl1	0	1.38614	0.506	0.204	0
Irf8	0	1.37921	0.562	0.273	0
Ccl5	0	1.36499	0.96	0.814	0
Gimap6	0	1.35875	0.644	0.269	0
Clnk	0	1.34406	0.321	0.077	0
Hcst	0	1.31839	0.723	0.302	0
Tyrobp	0	1.31117	0.989	0.729	0
Cst3	0	-1.28794	0.718	0.819	0
Ly6a	0	-1.28396	0.708	0.883	0
Tspan13	0	1.2385	0.357	0.151	0
Arhgap45	0	1.23698	0.632	0.298	0
Grcc10	0	1.22694	0.766	0.402	0
Klrk1	0	1.22434	0.81	0.398	0
Ypel3	0	1.21722	0.357	0.156	0
Pdcd4	0	1.21498	0.364	0.152	0
Hsd11b1	0	1.19565	0.349	0.146	0
Sh2d1a	0	1.19217	0.386	0.169	0
Rabac1	0	1.14541	0.501	0.235	0
Gimap4	0	1.14094	0.805	0.421	0
Mir142hg	0	1.13727	0.573	0.287	0
Sept1	0	1.12462	0.753	0.376	0
Rinl	0	1.11884	0.47	0.218	0
Gpr171	0	1.09116	0.406	0.186	0
Cst7	0	1.05212	0.559	0.274	0
Vps37b	0	1.02372	0.49	0.23	0
Gpx4	0	1.01989	0.742	0.424	0
Gimap1	0	1.01697	0.522	0.26	0
Ifngr1	0	1.01636	0.864	0.572	0
Satb1	0	1.01376	0.483	0.191	0
Evl	0	1.01321	0.473	0.235	0
Selplg	0	0.997541	0.788	0.468	0
Klrd1	0	0.993753	0.79	0.41	0
Ccnd2	0	0.988471	0.5	0.256	0
Id2	0	0.963466	0.816	0.53	0
Il2rb	0	0.962209	0.837	0.44	0
Nkg7	0	0.956164	0.992	0.81	0
Cd37	0	0.941032	0.536	0.275	0
Rps27	0	0.887891	0.991	0.897	0
Shisa5	0	0.88218	0.926	0.776	0
H2-Q6	0	0.871765	0.54	0.284	0
Bcl2	0	0.822626	0.491	0.19	0
Gimap3	0	0.813042	0.61	0.328	0
Ptpn18	0	0.809895	0.873	0.659	0
Pfdn5	0	0.761857	0.862	0.659	0
Jak1	0	0.745169	0.751	0.452	0
Ugcg	0	0.744966	0.531	0.256	0
Tmsb10	0	0.740522	1	0.988	0
Gm2682	0	0.730918	0.643	0.271	0
Rps24	0	0.730372	1	0.991	0
H2-Q7	0	0.682555	0.772	0.524	0
Rpl38	0	0.671632	0.977	0.898	0
Rpl30	0	0.665675	0.999	0.971	0
Rps21	0	0.657773	0.977	0.893	0
Uba52	0	0.651169	1	0.989	0
Rps11	0	0.647478	1	0.982	0
Rpl10	0	0.647258	0.99	0.935	0
Arsb	0	0.640665	0.539	0.249	0
Rpl21	0	0.639863	1	0.974	0
Rpl36	0	0.633982	0.995	0.943	0
Fcer1g	0	0.629618	0.994	0.796	0
Rpl18a	0	0.62343	1	0.984	0
Rpl9	0	0.622211	1	0.98	0
Rpl37a	0	0.621771	0.996	0.951	0
Gapdh	0	-0.617794	0.998	0.998	0
Rpl23	0	0.614819	1	0.988	0
Rpl34	0	0.613335	0.999	0.968	0
Rpl19	0	0.610838	1	0.988	0
Uqcrh	0	0.607886	0.841	0.675	0
Rps7	0	0.599945	1	0.978	0
Rps16	0	0.597002	1	0.986	0
Ms4a4b	0	0.589953	0.949	0.746	0
Rpl27a	0	0.585262	1	0.982	0
Fau	0	0.583826	1	0.991	0
Eef1a1	0	0.573624	1	0.999	0
Rps4x	0	0.572246	1	0.983	0
Rpl37	0	0.571901	0.995	0.956	0
Rpl22	0	0.56653	0.975	0.9	0
Rps3a1	0	0.55869	1	0.987	0
Rpl13	0	0.558346	1	0.994	0
Rps5	0	0.554861	1	0.983	0
Cd52	0	0.54508	0.996	0.959	0
Rps3	0	0.544064	0.999	0.976	0
Rac2	0	0.542754	0.911	0.768	0
Tpt1	0	0.535916	1	0.985	0
Rpl13a	0	0.535847	0.998	0.963	0
Rps15a	0	0.535533	1	0.987	0
Rplp1	0	0.535142	1	0.983	0
Eif1	0	0.52621	0.974	0.914	0
Sh3bgrl3	0	0.520197	0.984	0.931	0
Rpl39	0	0.518877	0.995	0.949	0
Myl6	0	0.51533	0.966	0.904	0
Rps14	0	0.513983	0.998	0.969	0
H2-K1	0	0.507079	0.997	0.981	0
Rpl7	0	0.503527	0.979	0.924	0
Prf1	0	0.495008	0.66	0.356	0
Rpl8	0	0.49134	0.998	0.977	0
Rps10	0	0.477711	1	0.982	0
Rps23	0	0.472972	0.997	0.971	0
Rps27a	0	0.471761	1	0.984	0
Rps12	0	0.471471	0.996	0.966	0
Rpl3	0	0.458814	0.99	0.953	0
Rps29	0	0.45408	0.965	0.904	0
Rps13	0	0.450983	1	0.977	0
Rps9	0	0.448155	0.998	0.982	0
Rpl35a	0	0.44561	0.996	0.963	0
Rpl14	0	0.445569	0.975	0.91	0
Rpl27	0	0.435737	0.997	0.964	0
Rps20	0	0.420058	1	0.987	0
Rpl18	0	0.412491	0.999	0.986	0
Rpl10a	0	0.408645	0.993	0.958	0
Rplp2	0	0.405193	0.993	0.957	0
Rpl32	0	0.403672	1	0.989	0
Rpl6	0	0.402349	0.995	0.965	0
Rpl17	0	0.402041	0.998	0.978	0
Rpl29	0	0.398694	0.994	0.965	0
Rpl11	0	0.383282	0.999	0.985	0
Gm10076	0	0.381728	1	0.984	0
Rps8	0	0.366987	1	0.994	0
H2-D1	0	0.361496	0.998	0.991	0
S100a4	6.9674e-308	-1.15131	0.466	0.654	1.39515e-303
Trdc	3.53408e-304	2.2766	0.109	0.019	7.07664e-300
Rps18	8.88166e-304	0.397616	0.995	0.966	1.77846e-299
Ubald2	1.39345e-302	1.14503	0.411	0.199	2.79024e-298
Sh2d1b1	4.88937e-301	1.84445	0.168	0.045	9.79048e-297
Pfn1	1.81146e-300	0.352705	0.999	0.996	3.62726e-296
Cd74	2.75603e-300	-2.34571	0.725	0.793	5.51867e-296
Tcf7	5.65384e-300	1.21687	0.289	0.111	1.13212e-295
Btg1	4.43874e-297	0.750405	0.669	0.406	8.88814e-293
Cxxc5	4.91144e-297	2.28422	0.119	0.024	9.83468e-293
Vim	1.30417e-296	-0.908068	0.834	0.918	2.61146e-292
Gm33104	4.57931e-294	1.8015	0.167	0.045	9.16962e-290
Vps28	8.09921e-293	0.908107	0.513	0.28	1.62179e-288
Styk1	2.08077e-292	1.20889	0.202	0.062	4.16653e-288
Pik3r1	5.39322e-292	0.954918	0.425	0.206	1.07994e-287
Serpina3g	1.40365e-291	0.927701	0.486	0.255	2.81066e-287
Ptprcap	9.87544e-291	0.593916	0.784	0.494	1.97746e-286
Rpsa	1.11878e-290	0.289754	1	0.995	2.24025e-286
Ndufb11	1.96949e-289	0.760335	0.615	0.365	3.94371e-285
Itga2	6.63307e-289	1.26699	0.186	0.054	1.32821e-284
Emid1	9.52467e-285	2.38666	0.103	0.018	1.90722e-280
Dad1	2.06838e-284	0.726245	0.703	0.472	4.14172e-280
Gas5	1.32091e-278	0.807383	0.591	0.35	2.645e-274
Cuedc1	7.0619e-278	2.25253	0.108	0.021	1.41408e-273
Rpl24	3.30465e-276	0.365784	0.991	0.953	6.61723e-272
Rpl36a	2.73001e-275	0.519964	0.906	0.812	5.46658e-271
Ccr2	6.15966e-272	0.560322	0.573	0.307	1.23341e-267
Supt4a	1.382e-267	0.863198	0.498	0.272	2.76733e-263
Klra1	2.40976e-266	2.23157	0.128	0.03	4.82531e-262
Psap	1.87004e-265	-2.03731	0.481	0.634	3.74457e-261
Qrfp	3.36393e-263	2.29579	0.106	0.021	6.73593e-259
Gm16341	1.20966e-262	2.12669	0.11	0.022	2.42223e-258
Eif3f	1.39065e-261	0.569392	0.838	0.697	2.78465e-257
Stat4	8.18924e-260	0.535844	0.52	0.273	1.63981e-255
Tbc1d10c	1.5179e-253	0.969488	0.396	0.198	3.03944e-249
Btg2	2.01285e-251	0.901567	0.441	0.231	4.03053e-247
Sytl3	2.65735e-251	1.05489	0.342	0.159	5.32108e-247
Tut4	9.75664e-251	0.770046	0.444	0.229	1.95367e-246
Rab27b	1.37334e-250	2.3311	0.088	0.015	2.74998e-246
Dennd4a	7.2293e-249	0.33907	0.601	0.337	1.44759e-244
Sh2d2a	5.98507e-248	0.652663	0.601	0.35	1.19845e-243
H2afj	1.0278e-247	0.666618	0.664	0.425	2.05807e-243
Kcnq5	3.76297e-247	0.306146	0.406	0.195	7.53496e-243
Phactr3	8.78836e-246	3.611	0.051	0.004	1.75978e-241
P2ry14	6.30339e-244	1.71848	0.168	0.052	1.26219e-239
Rbm39	2.04512e-243	0.636247	0.738	0.528	4.09514e-239
Limd2	8.29372e-243	0.690537	0.623	0.388	1.66073e-238
Ndufa6	3.32257e-240	0.70132	0.593	0.362	6.65312e-236
Sult2b1	4.21888e-240	2.21811	0.12	0.029	8.44788e-236
Serpinb9b	1.03205e-239	2.02339	0.146	0.042	2.06657e-235
2410006H16Rik	2.16837e-239	0.884495	0.454	0.247	4.34193e-235
Il12rb2	5.67222e-239	0.701434	0.381	0.183	1.1358e-234
Cnn2	1.80175e-238	0.621371	0.716	0.48	3.60783e-234
Zbtb20	2.63923e-236	0.354581	0.418	0.203	5.28479e-232
Eef1d	5.34287e-235	0.60413	0.689	0.449	1.06986e-230
Gabarapl2	1.11409e-234	0.814426	0.47	0.261	2.23086e-230
Sept6	7.88872e-234	0.876234	0.406	0.209	1.57964e-229
Anxa2	2.93445e-233	0.433018	0.913	0.817	5.87594e-229
Trmt112	6.27073e-232	0.706551	0.592	0.369	1.25565e-227
Pkm	2.46809e-230	-0.695906	0.758	0.866	4.94211e-226
Anxa1	1.78357e-228	0.781934	0.354	0.169	3.57142e-224
Tmsb4x	5.566e-228	0.237361	1	0.999	1.11454e-223
Pglyrp1	2.31624e-227	0.56598	0.572	0.332	4.63804e-223
Slc50a1	5.01979e-226	1.10658	0.294	0.133	1.00516e-221
Gem	1.37331e-223	1.07546	0.311	0.145	2.74991e-219
Il2rg	1.87807e-223	0.507918	0.76	0.536	3.76065e-219
Rpl26	2.94409e-223	0.325583	0.993	0.956	5.89525e-219
Polr2e	5.62322e-223	1.05004	0.317	0.15	1.12599e-218
Ywhaq	2.88947e-222	0.729215	0.533	0.32	5.78588e-218
Lta4h	1.51201e-221	1.08509	0.312	0.148	3.02765e-217
Gpr18	3.36801e-221	1.38021	0.222	0.087	6.7441e-217
Ly6c2	3.82877e-221	-0.657142	0.619	0.786	7.66673e-217
Ifitm2	7.34737e-221	-2.3788	0.182	0.353	1.47124e-216
Ccnd3	1.38705e-220	0.57965	0.571	0.341	2.77742e-216
Rpl15	3.04994e-219	0.337207	0.985	0.953	6.1072e-215
Gimap7	1.16557e-218	0.797992	0.447	0.245	2.33393e-214
Klrc2	1.44458e-217	1.34202	0.18	0.062	2.89262e-213
Tespa1	1.54109e-217	1.38682	0.182	0.063	3.08588e-213
Psenen	2.18664e-217	0.713347	0.531	0.319	4.37852e-213
Cirbp	4.62484e-217	1.11802	0.304	0.143	9.26078e-213
Ubb	3.29985e-216	0.349519	0.983	0.94	6.60762e-212
Dpm3	3.55101e-216	1.07382	0.316	0.152	7.11055e-212
Tuba1b	4.34954e-215	-0.971855	0.531	0.671	8.70952e-211
Khdc1c	1.39071e-214	3.2934	0.05	0.005	2.78475e-210
Sqstm1	1.78787e-213	0.748828	0.491	0.288	3.58004e-209
Cd8b1	7.59174e-213	-1.92093	0.239	0.397	1.52017e-208
D5Ertd615e	1.20283e-212	1.76467	0.093	0.019	2.40855e-208
Tes	5.79234e-212	0.80119	0.441	0.246	1.15986e-207
Klhl6	1.24604e-209	1.17864	0.237	0.099	2.49506e-205
Gpsm3	1.76425e-209	0.801352	0.467	0.271	3.53274e-205
Dab2ip	5.29616e-208	2.19434	0.085	0.017	1.0605e-203
Plaat3	9.13853e-207	0.716501	0.491	0.285	1.8299e-202
Rab37	9.58073e-206	1.85978	0.119	0.032	1.91845e-201
Tnfsf12	2.1142e-204	1.57199	0.154	0.05	4.23348e-200
Nop10	5.67507e-202	0.793295	0.447	0.255	1.13638e-197
Skp1a	6.83902e-201	0.82558	0.421	0.237	1.36944e-196
Gm9844	8.05767e-199	0.923422	0.34	0.173	1.61347e-194
Alcam	5.81321e-198	-2.65095	0.078	0.242	1.16404e-193
Ndufa4	7.85086e-198	0.556912	0.713	0.504	1.57206e-193
Il16	2.16968e-197	1.14635	0.244	0.107	4.34457e-193
Serf2	7.57525e-197	0.37384	0.948	0.877	1.51687e-192
Cox8a	6.3822e-196	0.367632	0.947	0.879	1.27797e-191
Pdcd1	6.96368e-196	-2.17619	0.108	0.273	1.39441e-191
Itgax	2.2654e-195	1.16129	0.193	0.073	4.53624e-191
Pdlim1	6.64183e-195	1.38947	0.169	0.06	1.32996e-190
Themis	1.15404e-194	-2.49107	0.11	0.276	2.31086e-190
Mdh1	1.34378e-194	0.637603	0.541	0.333	2.69079e-190
Zfp512	1.20011e-193	1.46733	0.164	0.058	2.4031e-189
Rpl12	3.57388e-192	0.349003	0.945	0.877	7.15634e-188
Ifi30	5.6439e-192	-2.4142	0.17	0.327	1.13013e-187
Rpl5	2.72102e-191	0.381235	0.908	0.825	5.44858e-187
Kcnip3	6.31017e-190	2.20068	0.074	0.014	1.26355e-185
Alox5ap	1.26501e-189	-2.36507	0.141	0.298	2.53305e-185
Gm19585	1.52799e-184	0.899654	0.338	0.176	3.05964e-180
Tnfrsf18	2.97534e-184	0.566943	0.438	0.245	5.95783e-180
Spi1	3.02391e-184	-2.27045	0.1	0.256	6.05508e-180
Itgb1	5.07335e-184	0.293865	0.596	0.363	1.01589e-179
Cybb	5.57509e-184	-3.10053	0.049	0.195	1.11636e-179
Rp9	1.67119e-183	0.846221	0.384	0.214	3.34639e-179
1810058I24Rik	1.91308e-183	0.803506	0.411	0.236	3.83075e-179
Krtcap2	1.07239e-182	0.571187	0.62	0.41	2.14735e-178
Nrp1	1.33277e-182	-2.76243	0.043	0.189	2.66873e-178
Calm2	1.40563e-182	0.551981	0.618	0.402	2.81462e-178
Cetn2	1.56629e-182	1.18715	0.213	0.09	3.13634e-178
Atp5h	1.94453e-182	0.446175	0.841	0.725	3.89373e-178
Cd244a	2.55449e-181	0.900524	0.261	0.12	5.11512e-177
Cd8a	3.1e-181	-1.92631	0.181	0.334	6.20744e-177
Dusp5	1.03656e-180	0.979852	0.29	0.142	2.0756e-176
Ms4a6b	1.74e-180	-0.937273	0.427	0.563	3.48417e-176
Dapk2	9.03816e-180	1.51811	0.137	0.045	1.8098e-175
Slfn1	1.46187e-179	-1.76005	0.138	0.301	2.92725e-175
Rpl35	1.97048e-179	0.29281	0.995	0.962	3.94569e-175
App	4.60322e-179	-3.04984	0.039	0.18	9.21749e-175
Mpeg1	1.00904e-178	-2.85006	0.056	0.203	2.0205e-174
Bach2	2.46721e-178	0.377677	0.323	0.158	4.94033e-174
Il18rap	5.27407e-178	0.528405	0.424	0.234	1.05608e-173
Acap1	7.39051e-178	0.959195	0.289	0.142	1.47988e-173
Gm14029	2.13501e-177	1.66818	0.119	0.036	4.27515e-173
Dok2	2.23477e-177	0.807778	0.348	0.184	4.4749e-173
Gnas	8.17421e-177	0.522673	0.751	0.587	1.6368e-172
Ms4a6d	2.0581e-176	-2.48915	0.097	0.248	4.12114e-172
Plscr4	3.33536e-176	2.0227	0.081	0.018	6.67872e-172
Ctsh	4.48425e-175	-2.62227	0.071	0.217	8.97926e-171
Sub1	1.01777e-172	0.329815	0.888	0.76	2.03799e-168
Rnaset2b	1.20845e-172	1.00692	0.272	0.133	2.4198e-168
Pnrc1	2.58771e-172	0.619541	0.501	0.307	5.18164e-168
S100a13	3.46499e-171	0.569984	0.533	0.331	6.9383e-167
Tgfbi	1.64931e-169	-3.28103	0.069	0.211	3.30259e-165
Skap1	3.43038e-169	0.167642	0.72	0.451	6.869e-165
Zcchc18	2.97078e-168	2.27896	0.069	0.014	5.94869e-164
Ms4a6c	3.82762e-168	-2.20166	0.182	0.325	7.66442e-164
Cd68	7.67118e-168	-2.53078	0.131	0.276	1.53608e-163
Cnbp	1.80538e-167	0.516902	0.671	0.47	3.6151e-163
Rplp0	2.74555e-167	0.231281	0.998	0.986	5.4977e-163
Pld4	4.94369e-166	-2.87377	0.039	0.172	9.89924e-162
Cox7a2l	1.59172e-165	0.641712	0.487	0.303	3.18726e-161
Csf1r	1.73894e-165	-3.31144	0.024	0.15	3.48206e-161
Ripor2	3.36863e-164	0.338711	0.432	0.241	6.74535e-160
Rack1	3.12793e-163	0.30779	0.953	0.909	6.26337e-159
Fcgr1	5.91455e-162	-2.69781	0.077	0.216	1.18433e-157
Rpl22l1	9.96104e-162	0.470206	0.735	0.541	1.9946e-157
Atp6v0c	7.09267e-161	-1.37361	0.485	0.586	1.42024e-156
Atp5e	8.37823e-161	0.388786	0.871	0.79	1.67766e-156
St3gal6	7.93941e-160	1.1026	0.189	0.079	1.58979e-155
Sirpa	1.39903e-158	-2.85117	0.036	0.165	2.80143e-154
Ndufa13	1.81538e-158	0.505444	0.705	0.527	3.63512e-154
Hhex	3.35555e-158	1.23771	0.147	0.054	6.71916e-154
Snrpd2	6.37414e-158	0.569893	0.52	0.329	1.27636e-153
Tbx21	4.04878e-157	0.820554	0.31	0.164	8.10728e-153
Aopep	5.69993e-157	-1.7021	0.135	0.286	1.14135e-152
Gpc1	6.71493e-157	2.32222	0.061	0.012	1.3446e-152
H2-Q4	1.4402e-156	0.582327	0.486	0.302	2.88385e-152
Lrrc25	6.62594e-156	-2.83084	0.034	0.16	1.32678e-151
Pgk1	7.41939e-156	-0.750086	0.536	0.656	1.48566e-151
Cxcr6	1.25952e-155	-1.87866	0.145	0.29	2.52206e-151
S100a10	5.25966e-153	0.343716	0.904	0.821	1.05319e-148
Grik3	5.85705e-153	-1.23386	0.719	0.776	1.17282e-148
Ppm1j	1.23895e-152	1.60842	0.115	0.037	2.48087e-148
Fxyd5	1.76479e-152	0.308619	0.956	0.927	3.53381e-148
Pid1	3.2605e-152	-3.15872	0.038	0.163	6.52882e-148
Ppp1r18	1.77774e-151	0.601409	0.522	0.343	3.55974e-147
Jund	2.01902e-151	0.50981	0.635	0.434	4.04289e-147
Dusp2	3.50781e-151	0.853142	0.318	0.174	7.02404e-147
Rpl28	1.16951e-150	0.250298	0.996	0.976	2.34183e-146
Emb	1.3223e-149	0.607492	0.498	0.321	2.64778e-145
Ppp3cc	1.55672e-149	0.573301	0.35	0.192	3.11718e-145
S1pr5	1.80153e-149	2.19206	0.06	0.012	3.60739e-145
Ly86	2.12192e-149	-2.10932	0.115	0.253	4.24893e-145
B4galnt1	4.95902e-149	0.548739	0.505	0.32	9.92993e-145
Bloc1s1	6.94634e-149	0.696793	0.395	0.234	1.39094e-144
Hck	1.92318e-147	-2.73045	0.035	0.156	3.85098e-143
Bin2	2.0565e-147	0.671919	0.414	0.25	4.11793e-143
Rps28	3.51662e-147	0.365415	0.872	0.787	7.04169e-143
Txnip	9.54355e-147	0.603107	0.488	0.309	1.911e-142
Ctsz	9.95084e-147	-2.03302	0.164	0.297	1.99256e-142
Gas7	1.32251e-146	0.900675	0.187	0.08	2.6482e-142
Timm17b	1.91218e-146	0.894316	0.266	0.136	3.82896e-142
Tigit	1.48769e-145	0.52423	0.448	0.27	2.97895e-141
Rasl12	1.92381e-145	2.39343	0.053	0.009	3.85223e-141
Mylip	6.24475e-145	1.33326	0.135	0.05	1.25045e-140
Wfdc17	1.11208e-144	-2.39389	0.138	0.273	2.22684e-140
Arl6ip5	3.10813e-144	0.511035	0.558	0.371	6.22372e-140
Ift20	4.65355e-144	0.890901	0.264	0.135	9.31828e-140
Ldha	5.98503e-144	-0.507382	0.853	0.909	1.19844e-139
Gm20234	8.60402e-144	1.57699	0.109	0.035	1.72287e-139
Gimap8	4.49483e-143	0.734839	0.311	0.169	9.00044e-139
Adgre5	5.08292e-143	0.513524	0.406	0.238	1.0178e-138
Mmgt2	1.74612e-142	1.29315	0.154	0.062	3.49644e-138
Micos13	4.73156e-142	0.667348	0.416	0.255	9.47448e-138
Eya2	1.6133e-141	1.32897	0.118	0.041	3.23047e-137
Bcl11b	3.24508e-140	-2.58112	0.037	0.155	6.49795e-136
Ubxn1	1.23358e-139	0.589782	0.475	0.305	2.47011e-135
Fam184a	2.09272e-139	2.05412	0.057	0.011	4.19047e-135
1810006J02Rik	1.34823e-138	1.75668	0.086	0.024	2.6997e-134
Rab19	2.08432e-138	1.01497	0.21	0.099	4.17364e-134
H2-Aa	3.96274e-137	-2.29102	0.405	0.503	7.93498e-133
Sdc3	6.61835e-137	-2.75686	0.032	0.145	1.32526e-132
Tsc22d3	4.22062e-136	0.875695	0.249	0.127	8.45137e-132
Inpp4b	6.38195e-136	-1.99312	0.161	0.296	1.27792e-131
Eef1b2	9.40201e-136	0.326478	0.891	0.804	1.88266e-131
Pld3	2.69936e-135	0.60838	0.414	0.255	5.40519e-131
Unc119	2.74765e-135	0.92767	0.241	0.122	5.50189e-131
Atp5d	7.99216e-135	0.416264	0.793	0.662	1.60035e-130
Havcr2	1.72193e-133	-2.04405	0.09	0.219	3.448e-129
Spry2	3.64468e-133	1.52172	0.105	0.035	7.2981e-129
Mif	1.33099e-132	-0.58506	0.739	0.819	2.66517e-128
Fis1	1.92594e-132	0.482624	0.581	0.399	3.8565e-128
Kcnj8	3.45247e-132	2.288	0.055	0.011	6.91324e-128
Reep5	1.25205e-131	0.448838	0.728	0.567	2.5071e-127
Anp32a	1.96123e-131	0.483866	0.55	0.371	3.92717e-127
Cd300c2	2.02787e-131	-2.47448	0.049	0.165	4.06062e-127
Ern1	2.96285e-131	0.7784	0.193	0.089	5.9328e-127
Cd82	3.08051e-131	0.561422	0.422	0.26	6.16841e-127
Bcl2l11	3.71483e-131	0.758104	0.281	0.152	7.43857e-127
H2afv	4.41493e-131	0.474031	0.435	0.266	8.84046e-127
Sri	4.42896e-131	0.510383	0.553	0.377	8.86856e-127
Trim12c	5.03638e-131	0.863024	0.27	0.146	1.00848e-126
Lgmn	6.77899e-131	-3.10909	0.109	0.232	1.35743e-126
Npc2	1.98134e-130	-0.833827	0.605	0.695	3.96744e-126
Clec4a1	2.46509e-130	-2.41876	0.053	0.17	4.93609e-126
Naca	6.53889e-130	0.300644	0.919	0.867	1.30935e-125
Lrp1	6.69197e-130	-3.73032	0.012	0.11	1.34e-125
Gm44174	6.73045e-130	-2.54164	0.038	0.151	1.34771e-125
Atxn1	1.51826e-129	-1.90301	0.236	0.357	3.04016e-125
Higd2a	1.74876e-129	0.760427	0.313	0.178	3.50171e-125
Cuta	2.61425e-129	0.670845	0.42	0.269	5.23478e-125
Rnaseh2c	3.507e-129	0.734148	0.315	0.179	7.02243e-125
Gpx1	3.92807e-129	-1.21428	0.512	0.595	7.86557e-125
Clec4a3	7.28168e-129	-2.44367	0.045	0.159	1.45808e-124
Fam189b	1.38106e-128	1.04912	0.188	0.087	2.76543e-124
Fcgr2b	1.39043e-128	-2.4808	0.073	0.193	2.78419e-124
Eya1	4.61035e-128	1.46931	0.079	0.022	9.23176e-124
Grn	4.73701e-128	-2.50504	0.17	0.291	9.48538e-124
Lst1	1.38539e-127	-2.15595	0.087	0.209	2.7741e-123
Adora2a	1.90066e-127	1.06564	0.177	0.08	3.80588e-123
Grina	3.57921e-127	0.703162	0.345	0.205	7.16702e-123
Gm36551	1.75418e-126	1.97522	0.054	0.011	3.51256e-122
Mcrip1	2.41827e-126	0.895629	0.245	0.128	4.84235e-122
Eif3e	3.97438e-126	0.547854	0.483	0.319	7.95831e-122
Camk4	4.08406e-126	-1.8692	0.123	0.252	8.17792e-122
Tspo	5.1417e-126	0.266506	0.839	0.729	1.02957e-121
Mirt1	6.21313e-126	1.34677	0.123	0.046	1.24412e-121
Cfp	3.33897e-125	-2.89938	0.029	0.134	6.68595e-121
Olfm1	4.66817e-125	1.20265	0.144	0.059	9.34754e-121
Plbd1	4.95675e-125	-2.23526	0.08	0.199	9.92541e-121
Cmc1	8.07917e-125	0.770819	0.301	0.171	1.61777e-120
Rnasek	4.94542e-124	0.565297	0.463	0.303	9.9027e-120
Rchy1	5.00035e-124	0.909158	0.232	0.12	1.00127e-119
Ubc	6.28209e-124	0.46763	0.56	0.382	1.25793e-119
Cd6	1.50546e-123	-2.55075	0.031	0.136	3.01453e-119
Tmem234	2.071e-123	0.642458	0.39	0.244	4.14697e-119
Abcg2	4.17338e-123	1.69004	0.075	0.021	8.35678e-119
Gsn	6.35868e-123	-2.32668	0.044	0.153	1.27326e-118
Rassf4	1.17202e-122	-2.49781	0.034	0.139	2.34686e-118
Tomm7	2.24704e-122	0.498218	0.52	0.351	4.49946e-118
Tshz3	2.74135e-122	1.86186	0.059	0.014	5.48929e-118
Clec12a	3.26712e-122	-2.56467	0.034	0.14	6.54207e-118
H2-Ke6	2.14586e-121	1.13985	0.16	0.071	4.29686e-117
Dnajc15	2.53386e-121	0.459929	0.546	0.37	5.0738e-117
Tmbim4	4.14125e-121	0.672476	0.35	0.211	8.29245e-117
Acot7	4.25191e-121	0.794882	0.279	0.155	8.51403e-117
Adam19	4.62933e-121	-2.79244	0.026	0.126	9.26978e-117
Gm2a	5.646e-121	-1.52574	0.128	0.256	1.13056e-116
Lat2	6.20304e-121	0.776833	0.284	0.159	1.2421e-116
Smim12	8.61486e-121	1.07216	0.174	0.08	1.72504e-116
Tmem258	1.64311e-120	0.543549	0.49	0.33	3.29017e-116
Chst12	1.74912e-120	0.914663	0.226	0.117	3.50244e-116
Psme1	1.79342e-120	0.334498	0.847	0.763	3.59115e-116
Lrrk1	2.9973e-120	0.61961	0.277	0.151	6.0018e-116
Eef2k	4.34092e-120	1.49027	0.089	0.028	8.69226e-116
Capg	6.90611e-119	-1.19128	0.328	0.435	1.38288e-114
Tagln2	8.14884e-119	0.34127	0.832	0.736	1.63172e-114
Slc8a1	2.10293e-118	-3.75424	0.016	0.11	4.21091e-114
Ubl5	2.273e-118	0.408792	0.672	0.493	4.55146e-114
Tprgl	2.80351e-118	0.895892	0.229	0.12	5.61375e-114
Drap1	2.89477e-118	0.872249	0.242	0.129	5.79649e-114
Vasp	1.44747e-117	0.59366	0.424	0.274	2.89841e-113
Apoe	5.92333e-117	-3.35516	0.092	0.205	1.18609e-112
Trim12a	9.43255e-117	0.804647	0.244	0.13	1.88877e-112
Cd5	4.83712e-116	-2.03437	0.062	0.174	9.68585e-112
Csf2ra	6.04091e-116	-2.72317	0.024	0.12	1.20963e-111
Aoah	9.39466e-116	0.377487	0.285	0.155	1.88119e-111
Marcks	1.02421e-115	-2.0712	0.075	0.188	2.05087e-111
Fth1	1.13066e-115	-0.97237	0.988	0.98	2.26403e-111
Mrpl52	1.24197e-115	0.472264	0.545	0.38	2.48692e-111
Msr1	1.88896e-115	-2.39152	0.044	0.149	3.78245e-111
Ndufa7	3.29986e-115	0.45492	0.566	0.398	6.60764e-111
Sirpb1c	4.95066e-115	-3.1279	0.02	0.113	9.9132e-111
Rnf187	5.87372e-115	0.738009	0.309	0.182	1.17615e-110
Tecpr1	8.06042e-115	0.879787	0.217	0.112	1.61402e-110
Prr13	1.00801e-114	0.44249	0.499	0.332	2.01844e-110
Sla2	1.5712e-114	0.860882	0.224	0.117	3.14617e-110
Ccl4	2.10888e-114	-1.25251	0.549	0.637	4.22283e-110
Tmem243	3.11802e-114	0.751071	0.254	0.138	6.24352e-110
Klf2	1.38387e-113	0.788313	0.232	0.122	2.77105e-109
Arpc5l	1.3965e-113	0.681973	0.318	0.189	2.79636e-109
Rnaset2a	2.22971e-113	0.796016	0.26	0.144	4.46477e-109
Aif1	2.46834e-113	-2.04985	0.124	0.239	4.94261e-109
Atp6v1f	3.08649e-113	0.442084	0.586	0.416	6.18038e-109
Rgs10	4.83301e-113	-1.78384	0.065	0.176	9.67762e-109
Lag3	1.24386e-112	-1.70219	0.165	0.282	2.4907e-108
Rpl36al	6.30943e-112	0.309311	0.888	0.828	1.2634e-107
Pbxip1	6.70871e-112	0.878202	0.22	0.115	1.34335e-107
Eif3k	7.62086e-112	0.392179	0.713	0.556	1.526e-107
Jakmip1	1.23756e-111	1.02804	0.163	0.075	2.47809e-107
Cdk2ap2	2.6797e-111	0.430979	0.427	0.272	5.36582e-107
Gm21188	4.41559e-111	-2.26606	0.035	0.133	8.84177e-107
Ifi207	8.84699e-111	-1.87844	0.084	0.197	1.77152e-106
Sft2d2	1.19231e-110	1.25303	0.129	0.054	2.38749e-106
Adgre1	1.54989e-110	-3.24224	0.018	0.107	3.1035e-106
Tbca	1.61472e-110	0.522144	0.455	0.304	3.23332e-106
Tmem50a	2.06627e-110	0.434321	0.588	0.421	4.1375e-106
Tubb5	2.15283e-110	-0.721137	0.595	0.677	4.31083e-106
Klrg1	5.18611e-110	1.33564	0.104	0.039	1.03847e-105
Ndufb10	6.26445e-110	0.479338	0.503	0.345	1.25439e-105
Cd300a	1.41884e-109	-2.84974	0.022	0.114	2.84109e-105
Glipr2	1.9045e-109	0.719809	0.274	0.156	3.81357e-105
Tmem37	2.97892e-109	1.15495	0.122	0.049	5.96499e-105
C3ar1	1.0241e-108	-2.58749	0.062	0.166	2.05065e-104
Mrpl30	1.11603e-108	0.517427	0.456	0.306	2.23473e-104
Mt1	1.30587e-108	-1.4934	0.209	0.328	2.61487e-104
Rnf157	6.38303e-108	0.900334	0.15	0.067	1.27814e-103
Agtrap	1.47687e-107	1.12818	0.144	0.064	2.95728e-103
Enpp4	2.18274e-107	1.73788	0.065	0.018	4.37071e-103
Tpi1	2.21944e-107	-0.677288	0.558	0.646	4.44421e-103
Fmc1	2.4117e-107	0.949961	0.18	0.088	4.82919e-103
Cox7a2	2.89946e-107	0.388755	0.714	0.557	5.80589e-103
Gm26917	3.16916e-107	-2.07732	0.125	0.241	6.34592e-103
Pirb	4.80146e-107	-2.43271	0.03	0.124	9.61444e-103
Ublcp1	9.8568e-107	1.17728	0.131	0.056	1.97373e-102
Sh2d3c	1.15787e-106	1.02278	0.165	0.078	2.31851e-102
Gm36161	1.953e-106	-1.9997	0.054	0.157	3.91068e-102
Fcgr4	7.47318e-106	-2.5507	0.049	0.148	1.49643e-101
Zyx	7.84288e-106	0.345346	0.563	0.387	1.57046e-101
Ccr1	1.38374e-105	-3.13691	0.02	0.107	2.77081e-101
Plp2	1.76463e-105	0.576984	0.363	0.228	3.5335e-101
Adam8	2.46681e-105	-2.60273	0.031	0.124	4.93954e-101
Syf2	2.64786e-105	0.661744	0.301	0.178	5.30207e-101
Card6	3.16738e-105	1.40731	0.095	0.034	6.34237e-101
Rab8a	4.39796e-105	0.550295	0.403	0.263	8.80648e-101
mt-Cytb	7.49044e-105	-0.896513	0.822	0.881	1.49989e-100
Ms4a4a	1.58888e-103	-2.44274	0.043	0.139	3.18158e-99
Eif5	4.42732e-103	0.523518	0.435	0.291	8.86526e-99
S100a6	6.12416e-103	-0.480744	0.823	0.884	1.2263e-98
Ccl6	6.95116e-103	-2.48043	0.165	0.273	1.3919e-98
Slc11a1	7.17897e-103	-3.11589	0.016	0.098	1.43752e-98
Tmem106a	9.62959e-103	-2.09578	0.045	0.142	1.92823e-98
Prdx6	1.54506e-102	0.465041	0.433	0.286	3.09382e-98
St3gal4	2.0506e-102	0.667156	0.31	0.188	4.10613e-98
BE692007	2.22243e-102	-2.22605	0.034	0.126	4.45019e-98
Fabp5	4.15684e-102	-2.16842	0.257	0.359	8.32366e-98
Scp2	4.72456e-102	0.563344	0.385	0.25	9.46046e-98
Cdkn2d	8.25533e-102	0.782509	0.223	0.121	1.65305e-97
Dpp4	8.50299e-102	-2.6779	0.021	0.106	1.70264e-97
Clec4a2	8.93474e-102	-2.21458	0.049	0.146	1.78909e-97
Asah1	1.05558e-101	-1.68628	0.075	0.181	2.11369e-97
Cfb	1.59913e-101	-3.43746	0.017	0.1	3.2021e-97
Snhg8	5.61124e-101	0.905466	0.186	0.094	1.1236e-96
Rps26	6.76438e-101	0.178096	0.998	0.982	1.3545e-96
Lax1	1.61012e-100	0.807809	0.204	0.107	3.22409e-96
Cd180	2.93902e-100	-2.52359	0.026	0.113	5.88509e-96
Selenok	3.05645e-100	0.462025	0.492	0.34	6.12023e-96
H2afz	4.11066e-100	0.280515	0.918	0.865	8.23119e-96
Lck	1.32533e-99	0.352477	0.56	0.381	2.65383e-95
Klra2	1.35273e-99	-2.83048	0.025	0.11	2.7087e-95
Pla2g7	1.42058e-99	-2.69764	0.027	0.114	2.84457e-95
Gm8797	1.71194e-99	0.366431	0.654	0.489	3.428e-95
Med28	2.51009e-99	0.548194	0.395	0.26	5.02621e-95
Gm8369	2.81273e-99	-1.49984	0.092	0.201	5.63221e-95
Rbm47	5.60544e-99	-2.67869	0.022	0.106	1.12243e-94
Sec11c	5.67477e-99	0.416053	0.513	0.356	1.13632e-94
Eef2	6.54707e-99	0.254531	0.927	0.899	1.31098e-94
Prdx1	1.02458e-98	-0.738485	0.604	0.677	2.05163e-94
Gm15494	1.13705e-98	0.818188	0.237	0.134	2.27682e-94
Ablim1	1.55915e-98	0.341023	0.422	0.269	3.12203e-94
Cpne3	1.92038e-98	0.907134	0.197	0.104	3.84537e-94
Snrpg	2.02954e-98	0.332223	0.693	0.523	4.06395e-94
Rnf166	2.94679e-98	0.788227	0.232	0.129	5.90065e-94
Naaa	4.11414e-98	-2.44741	0.059	0.156	8.23816e-94
Ccm2	7.94588e-98	0.723347	0.246	0.14	1.59108e-93
Acd	9.18027e-98	1.02752	0.152	0.072	1.83826e-93
Bcl2a1d	2.70488e-97	-1.20466	0.182	0.297	5.41626e-93
Ctsc	6.17412e-97	-1.85421	0.292	0.376	1.2363e-92
1110008P14Rik	9.06435e-97	0.690296	0.268	0.157	1.81505e-92
Plaur	1.05326e-96	-3.09658	0.018	0.098	2.10904e-92
Zfp36l2	1.16926e-96	0.418617	0.425	0.278	2.34133e-92
Plekhj1	1.43298e-96	0.674778	0.298	0.182	2.86941e-92
Cebpb	1.51141e-96	-1.713	0.164	0.271	3.02644e-92
Efhd2	1.543e-96	0.365558	0.572	0.403	3.0897e-92
Mettl26	1.71368e-96	0.981094	0.155	0.074	3.43147e-92
C5ar1	3.45245e-96	-3.04325	0.028	0.113	6.91318e-92
Il10rb	4.6329e-96	0.660228	0.287	0.172	9.27692e-92
4930486L24Rik	6.16524e-96	1.5798	0.071	0.023	1.23453e-91
Srp14	6.94396e-96	0.49011	0.44	0.3	1.39046e-91
Rnf167	8.52762e-96	0.913999	0.181	0.093	1.70757e-91
Gstp1	8.78278e-96	0.330311	0.577	0.406	1.75866e-91
Lfng	1.48337e-95	0.639198	0.296	0.18	2.9703e-91
Clcf1	4.48516e-95	1.43555	0.083	0.029	8.98108e-91
Ptp4a3	5.21808e-95	0.942963	0.175	0.089	1.04487e-90
Cyfip2	2.94146e-94	0.446339	0.406	0.265	5.88998e-90
Ier2	5.48449e-94	0.746014	0.273	0.163	1.09821e-89
Ubac2	1.1618e-93	0.465117	0.351	0.221	2.32639e-89
Cox4i1	1.30132e-93	0.243953	0.939	0.881	2.60575e-89
Arap3	1.30326e-93	1.78391	0.054	0.014	2.60965e-89
Eif3m	1.8168e-93	0.458967	0.452	0.309	3.63795e-89
Ucp2	3.91429e-93	-0.532969	0.654	0.738	7.83798e-89
Pou6f1	4.5759e-93	1.64531	0.065	0.02	9.16278e-89
Herpud1	5.4701e-93	0.844784	0.182	0.094	1.09533e-88
mt-Co2	8.19622e-93	-0.783733	0.938	0.962	1.64121e-88
Aff3	1.09062e-92	0.26473	0.192	0.098	2.18386e-88
Gimap1os	1.78088e-92	1.14195	0.118	0.051	3.56603e-88
Ncf2	1.96491e-92	-1.86271	0.049	0.142	3.93453e-88
Mcub	2.32875e-92	-2.16006	0.033	0.119	4.66309e-88
Mrpl9	3.57551e-92	0.808816	0.202	0.109	7.15961e-88
Gm20663	4.04392e-92	0.820196	0.229	0.13	8.09755e-88
Apol7e	4.32721e-92	0.783452	0.18	0.092	8.6648e-88
Cd86	1.16592e-91	-2.16027	0.037	0.124	2.33464e-87
Rras2	1.30672e-91	0.777222	0.16	0.078	2.61657e-87
Alad	1.41903e-91	0.922245	0.164	0.082	2.84146e-87
Ccdc85b	3.28816e-91	0.957324	0.159	0.079	6.58421e-87
Itgal	7.96586e-91	0.312626	0.439	0.288	1.59508e-86
Gstm1	8.82747e-91	1.20805	0.098	0.039	1.76761e-86
Ssbp2	9.5941e-91	0.627917	0.176	0.09	1.92112e-86
Tma7	1.09547e-90	0.355987	0.61	0.448	2.19356e-86
Lamtor2	1.54735e-90	0.51688	0.38	0.251	3.09842e-86
Anxa6	2.18543e-90	0.403224	0.516	0.362	4.37611e-86
Dnaja1	2.43708e-90	0.442958	0.495	0.352	4.88001e-86
4833407H14Rik	4.53135e-90	1.78568	0.054	0.015	9.07358e-86
Paip2	4.8504e-90	0.582593	0.312	0.194	9.71243e-86
Plekho1	7.98097e-90	-2.29629	0.025	0.105	1.59811e-85
Fam169b	8.84787e-90	-2.58562	0.022	0.1	1.7717e-85
Dguok	1.02573e-89	0.825548	0.197	0.106	2.05393e-85
Smpd5	1.53061e-89	1.73919	0.058	0.017	3.06489e-85
Eps8	2.527e-89	-2.39017	0.03	0.111	5.06007e-85
Vegfc	5.3615e-89	1.18027	0.066	0.021	1.07359e-84
Mrc1	7.45758e-89	-3.57822	0.029	0.109	1.49331e-84
Trac	8.75484e-89	-1.42703	0.095	0.196	1.75307e-84
Taf10	9.8986e-89	0.43027	0.5	0.356	1.9821e-84
Maf1	1.28604e-88	0.822404	0.204	0.113	2.57517e-84
Clec2i	1.57593e-88	1.09657	0.118	0.052	3.15564e-84
Lpl	2.03249e-88	-3.01012	0.05	0.137	4.06986e-84
Tbrg1	3.17476e-88	0.674106	0.255	0.151	6.35714e-84
Nop53	8.50682e-88	0.61695	0.309	0.195	1.70341e-83
Ube2l6	9.71456e-88	-1.978	0.04	0.125	1.94524e-83
Sigirr	9.7604e-88	1.13081	0.113	0.049	1.95442e-83
Smim11	1.05934e-87	0.813304	0.186	0.099	2.12122e-83
Kdm5b	1.66192e-87	0.877664	0.161	0.081	3.32783e-83
Sulf2	2.08253e-87	0.919846	0.122	0.054	4.17005e-83
Emilin2	2.60201e-87	-2.58975	0.022	0.099	5.21027e-83
Cdk5rap3	2.63497e-87	0.981826	0.149	0.073	5.27627e-83
Arpp19	3.5244e-87	0.490049	0.397	0.266	7.05725e-83
Entpd1	6.57235e-87	-1.50324	0.09	0.19	1.31605e-82
Ndufb7	6.97827e-87	0.352409	0.568	0.414	1.39733e-82
Sirpb1b	1.00034e-86	-3.00029	0.013	0.084	2.00309e-82
Tnfaip8	2.47034e-86	-1.14715	0.174	0.283	4.94662e-82
Rps19	3.10451e-86	0.170294	0.996	0.974	6.21646e-82
Edf1	3.45462e-86	0.349518	0.621	0.461	6.91753e-82
Gm20069	3.88759e-86	1.60048	0.063	0.02	7.7845e-82
Arhgef1	5.14483e-86	0.517173	0.362	0.238	1.0302e-81
Anxa4	5.50759e-86	-1.65295	0.073	0.167	1.10284e-81
AC149090.1	6.95113e-86	0.893349	0.171	0.09	1.3919e-81
Sf3b2	7.18815e-86	0.419014	0.484	0.342	1.43935e-81
Lpin1	7.48555e-86	1.18207	0.101	0.042	1.49891e-81
Vezf1	7.84476e-86	0.894522	0.157	0.079	1.57083e-81
Tbxas1	1.06228e-85	-3.14502	0.011	0.08	2.12711e-81
Prkacb	1.58475e-85	0.637974	0.253	0.15	3.1733e-81
Eif3i	1.96493e-85	0.39908	0.508	0.362	3.93457e-81
Mdfic	2.79845e-85	-1.42046	0.103	0.204	5.60361e-81
Cd53	3.4435e-85	0.346715	0.618	0.461	6.89527e-81
Klhdc2	5.5437e-85	0.886007	0.153	0.076	1.11007e-80
mt-Nd1	2.14575e-84	-0.842738	0.591	0.673	4.29666e-80
H2-Ab1	2.47792e-84	-2.54698	0.275	0.353	4.96179e-80
5830432E09Rik	2.6022e-84	1.11166	0.114	0.051	5.21065e-80
Gda	3.08802e-84	-2.11629	0.046	0.13	6.18344e-80
Plscr1	6.32416e-84	0.688448	0.23	0.134	1.26635e-79
Ost4	6.85442e-84	0.39894	0.495	0.353	1.37253e-79
Selenon	1.10131e-83	1.63157	0.062	0.02	2.20526e-79
Dazap2	1.11498e-83	0.406212	0.481	0.341	2.23265e-79
Gnptg	2.39426e-83	0.86451	0.183	0.099	4.79426e-79
Ifi47	2.75999e-83	0.255526	0.542	0.378	5.52661e-79
Irak2	3.08054e-83	0.471806	0.281	0.171	6.16847e-79
Ssrp1	5.90353e-83	0.539084	0.338	0.22	1.18212e-78
Kcnn4	6.64702e-83	-2.05282	0.027	0.104	1.331e-78
Ube2b	9.73198e-83	0.487476	0.376	0.252	1.94873e-78
Smndc1	9.84604e-83	0.614059	0.302	0.193	1.97157e-78
Tigd2	1.48057e-82	0.939909	0.155	0.079	2.9647e-78
Rbpj	1.8687e-82	-1.21617	0.18	0.283	3.74189e-78
Mafb	2.06677e-82	-2.68279	0.026	0.1	4.13851e-78
Polr2i	2.88195e-82	0.793149	0.209	0.119	5.77081e-78
P2ry6	6.48561e-82	-2.67809	0.016	0.085	1.29868e-77
Rps2	6.87481e-82	0.156774	0.999	0.994	1.37661e-77
Man2a1	7.36994e-82	-1.48229	0.097	0.193	1.47576e-77
Sp110	9.17156e-82	0.45518	0.404	0.276	1.83651e-77
Ccl9	9.47198e-82	-2.13258	0.061	0.148	1.89667e-77
Slc16a3	9.74063e-82	-1.70366	0.062	0.15	1.95046e-77
Sgms1	1.00667e-81	-3.01898	0.012	0.079	2.01575e-77
Mmp14	1.07824e-81	-4.21557	0.005	0.066	2.15906e-77
Ddx24	1.80243e-81	0.474403	0.413	0.286	3.60918e-77
Mrpl23	3.30739e-81	0.53759	0.355	0.237	6.62272e-77
Mical1	3.65782e-81	0.931565	0.145	0.072	7.32442e-77
Txn1	4.30436e-81	-0.49469	0.642	0.709	8.61905e-77
Ccl2	1.00014e-80	-2.47967	0.224	0.31	2.00268e-76
Ptprc	1.81175e-80	-0.200745	0.944	0.849	3.62785e-76
Ltb4r1	3.01526e-80	-3.04601	0.015	0.082	6.03776e-76
Slc6a6	4.17981e-80	-1.39607	0.082	0.176	8.36965e-76
Lclat1	4.95897e-80	-1.83945	0.049	0.132	9.92984e-76
Mien1	1.86795e-79	0.602754	0.295	0.188	3.74039e-75
Pigp	2.0795e-79	0.873984	0.156	0.081	4.164e-75
Sirpb1a	2.74743e-79	-2.78654	0.017	0.084	5.50145e-75
Csf2rb	2.99633e-79	-3.24926	0.011	0.075	5.99985e-75
Srgap2	4.73227e-79	-1.39657	0.11	0.207	9.47589e-75
Btf3	5.18003e-79	0.276804	0.836	0.762	1.03725e-74
Eci1	6.00769e-79	0.924832	0.14	0.069	1.20298e-74
Cdc42ep3	7.33614e-79	0.853309	0.165	0.087	1.46899e-74
Sf3b6	7.4309e-79	0.398479	0.468	0.333	1.48796e-74
Pear1	7.4916e-79	1.27122	0.083	0.032	1.50012e-74
S1pr4	7.97016e-79	0.879044	0.159	0.083	1.59594e-74
Atp5mpl	9.0945e-79	0.35821	0.524	0.379	1.82108e-74
Ppdpf	1.6906e-78	0.617469	0.265	0.164	3.38526e-74
Fam173a	2.95228e-78	0.633736	0.267	0.166	5.91164e-74
Ramac	3.91947e-78	0.615508	0.252	0.153	7.84835e-74
Spcs1	5.48708e-78	0.350842	0.516	0.371	1.09873e-73
Psmb10	8.78916e-78	0.304527	0.529	0.377	1.75994e-73
Ctsl	9.8499e-78	-2.83839	0.065	0.148	1.97234e-73
Mea1	1.08521e-77	0.620566	0.268	0.167	2.17302e-73
Trps1	1.19114e-77	-1.57313	0.147	0.243	2.38513e-73
Tmsb15b1	1.79717e-77	1.53782	0.058	0.019	3.59865e-73
Stat3	2.17022e-77	0.366544	0.503	0.363	4.34564e-73
Idnk	2.45877e-77	0.62787	0.262	0.162	4.92345e-73
Arhgap9	3.0172e-77	0.6221	0.277	0.175	6.04164e-73
Leprotl1	3.32643e-77	0.332433	0.502	0.357	6.66085e-73
Myo5a	4.29484e-77	-1.72238	0.048	0.13	8.59999e-73
Gpr132	4.65786e-77	0.610364	0.237	0.142	9.3269e-73
Plac8	4.78095e-77	-1.18587	0.426	0.492	9.57337e-73
Tax1bp1	5.85042e-77	0.323967	0.507	0.363	1.17149e-72
Klf12	8.17095e-77	0.756052	0.107	0.048	1.63615e-72
Srp9	1.04905e-76	0.365521	0.517	0.377	2.10061e-72
Arhgdib	1.07343e-76	0.223113	0.907	0.871	2.14944e-72
Polr1d	1.10004e-76	0.335686	0.556	0.411	2.20271e-72
Mrpl34	1.10925e-76	0.67419	0.221	0.13	2.22116e-72
Cyp4f18	1.16176e-76	-3.37415	0.008	0.068	2.32631e-72
Commd7	1.64101e-76	0.691333	0.221	0.131	3.28597e-72
Sfr1	1.93452e-76	0.522853	0.335	0.222	3.87367e-72
Ext1	2.74198e-76	-2.41902	0.024	0.094	5.49053e-72
Mrpl33	2.87736e-76	0.361338	0.491	0.353	5.76163e-72
D8Ertd738e	3.80339e-76	0.361447	0.544	0.404	7.61591e-72
Cox14	5.00533e-76	0.545697	0.301	0.194	1.00227e-71
Mfap1b	1.03997e-75	0.816998	0.164	0.088	2.08244e-71
Gab3	1.07878e-75	0.669102	0.166	0.088	2.16015e-71
Epsti1	1.12285e-75	0.212328	0.693	0.536	2.24839e-71
Ass1	1.21207e-75	-1.62855	0.086	0.174	2.42705e-71
Ndufa2	2.53367e-75	0.345241	0.539	0.395	5.07342e-71
Atxn7l3b	3.57661e-75	0.680152	0.242	0.148	7.16181e-71
Sesn1	4.41579e-75	0.759568	0.169	0.091	8.84219e-71
Rpl23a	4.45101e-75	0.267511	0.801	0.707	8.91271e-71
Mxd4	5.33486e-75	0.807141	0.159	0.085	1.06825e-70
mt-Nd4l	7.13781e-75	-0.854259	0.75	0.812	1.42928e-70
Imp3	1.45832e-74	0.653468	0.224	0.133	2.92015e-70
Tns3	1.71148e-74	-2.90976	0.012	0.074	3.42707e-70
H2-DMb1	2.33401e-74	-2.25659	0.093	0.178	4.67361e-70
Il6st	2.48882e-74	-2.47516	0.019	0.085	4.98361e-70
AI467606	2.56149e-74	0.809811	0.164	0.088	5.12913e-70
Cxcl16	2.84168e-74	-2.1327	0.042	0.118	5.69017e-70
Nsmce4a	2.84904e-74	0.634856	0.236	0.143	5.70492e-70
Sephs2	5.67413e-74	0.769969	0.163	0.087	1.13619e-69
Gm5150	7.35027e-74	-3.11674	0.01	0.071	1.47182e-69
Nfam1	7.54586e-74	-2.95822	0.011	0.072	1.51098e-69
Preb	8.89555e-74	0.806642	0.177	0.098	1.78125e-69
mt-Co3	9.36233e-74	-0.780537	0.941	0.959	1.87471e-69
Slc9a3r1	9.79254e-74	0.490559	0.334	0.222	1.96086e-69
Ifngr2	1.40192e-73	-1.79737	0.038	0.113	2.80721e-69
Rsbn1l	1.56976e-73	0.499949	0.304	0.197	3.14328e-69
Nme2	1.58498e-73	-0.372535	0.765	0.821	3.17376e-69
Lamtor4	1.97224e-73	0.443146	0.402	0.281	3.94921e-69
Snhg1	1.99181e-73	0.723091	0.202	0.117	3.9884e-69
Mgat5	2.53248e-73	0.260975	0.259	0.156	5.07104e-69
Dnajc3	2.71448e-73	0.467551	0.347	0.234	5.43548e-69
Rgs2	3.02419e-73	0.935893	0.146	0.076	6.05564e-69
Rps27rt	3.07113e-73	1.05396	0.112	0.052	6.14963e-69
Rbm42	3.45428e-73	0.600173	0.278	0.178	6.91686e-69
Il6ra	4.19816e-73	-3.00922	0.01	0.07	8.4064e-69
Slamf8	4.7345e-73	-2.4639	0.023	0.09	9.48037e-69
Plin2	6.00889e-73	-1.73165	0.132	0.221	1.20322e-68
Flt3l	6.18156e-73	0.861585	0.151	0.079	1.2378e-68
Nkap	8.45522e-73	0.701078	0.202	0.118	1.69307e-68
Gpr141	1.26381e-72	-2.61873	0.029	0.098	2.53065e-68
Irf5	1.28615e-72	-1.51605	0.074	0.159	2.57539e-68
Gmfg	1.42116e-72	0.290968	0.568	0.414	2.84573e-68
Fam241a	1.64749e-72	-2.11754	0.026	0.094	3.29894e-68
P2rx4	1.70907e-72	-2.5632	0.014	0.076	3.42225e-68
Scamp3	3.18134e-72	0.612336	0.244	0.15	6.37032e-68
Riok1	3.44871e-72	0.730896	0.192	0.11	6.9057e-68
Rpl7a	5.42507e-72	0.189264	0.944	0.907	1.08632e-67
Cript	6.9393e-72	0.575935	0.273	0.174	1.38952e-67
Trp53	8.51102e-72	0.531519	0.302	0.198	1.70425e-67
Slc7a8	9.00751e-72	-3.14456	0.009	0.067	1.80366e-67
Phactr2	9.37563e-72	-1.91677	0.048	0.125	1.87738e-67
Slc15a3	1.06916e-71	-2.49808	0.016	0.079	2.14089e-67
A430093F15Rik	2.63833e-71	-1.92348	0.033	0.104	5.28298e-67
Snx24	3.41067e-71	-3.1575	0.011	0.07	6.82952e-67
Gsap	3.91486e-71	0.497249	0.237	0.144	7.83911e-67
Cdkn1a	4.12579e-71	-1.71205	0.14	0.228	8.26149e-67
Lilrb4a	7.55395e-71	-1.53399	0.2	0.284	1.5126e-66
Hes6	9.42072e-71	1.04925	0.108	0.05	1.88641e-66
Gm9733	1.68212e-70	-2.70617	0.028	0.094	3.36828e-66
As3mt	1.92747e-70	1.44864	0.066	0.024	3.85956e-66
Tab2	2.2715e-70	0.408517	0.307	0.199	4.54845e-66
F2rl2	2.60614e-70	1.43472	0.062	0.022	5.21853e-66
B2m	2.82197e-70	0.140505	0.998	0.989	5.65071e-66
Scpep1	2.90801e-70	-1.56262	0.056	0.135	5.82299e-66
Soat1	3.22343e-70	-1.48994	0.065	0.146	6.4546e-66
Oaz1	3.62382e-70	0.229063	0.884	0.831	7.25633e-66
Prkcb	3.63903e-70	0.330268	0.332	0.217	7.2868e-66
Ndufa1	4.20574e-70	0.43824	0.393	0.275	8.42158e-66
Rhoc	4.76704e-70	0.824374	0.127	0.063	9.54552e-66
March1	5.76459e-70	-2.45586	0.021	0.085	1.1543e-65
Kit	1.15269e-69	1.04987	0.071	0.027	2.30815e-65
Pole4	1.47772e-69	0.53954	0.291	0.19	2.95898e-65
Ubxn4	1.65871e-69	0.499158	0.335	0.228	3.32141e-65
Sumo1	1.75983e-69	0.414452	0.395	0.276	3.52389e-65
Anxa5	1.94737e-69	-1.10352	0.267	0.346	3.89941e-65
Hk3	2.31573e-69	-2.13778	0.026	0.092	4.63703e-65
Trem2	2.45679e-69	-2.80041	0.027	0.092	4.91947e-65
Psmb1	3.04187e-69	0.284071	0.656	0.511	6.09105e-65
Basp1	3.07665e-69	-2.03649	0.057	0.134	6.16068e-65
Tmem59	3.08257e-69	0.493428	0.338	0.229	6.17254e-65
Ssr4	4.32711e-69	0.329871	0.553	0.418	8.6646e-65
Rin3	4.79599e-69	0.535676	0.244	0.151	9.60349e-65
Tex261	4.93155e-69	0.736695	0.194	0.113	9.87494e-65
Ndufa3	5.07563e-69	0.415908	0.408	0.288	1.01634e-64
Itm2a	6.17304e-69	0.944787	0.116	0.057	1.23609e-64
Tmem223	6.49112e-69	0.763594	0.175	0.099	1.29978e-64
Lsm4	7.69904e-69	0.360896	0.462	0.333	1.54166e-64
Ube2e3	8.02579e-69	0.726684	0.177	0.1	1.60708e-64
Ddit3	9.26293e-69	0.746017	0.149	0.079	1.85481e-64
Ppil2	1.29383e-68	0.668674	0.205	0.122	2.59077e-64
Acvrl1	1.42662e-68	-3.07089	0.008	0.063	2.85667e-64
Ppm1g	1.65431e-68	0.496326	0.313	0.208	3.3126e-64
Unc93b1	1.67231e-68	-1.4827	0.123	0.208	3.34863e-64
Pnp	2.5555e-68	-1.46408	0.246	0.32	5.11713e-64
Themis2	2.75387e-68	-1.95829	0.03	0.098	5.51435e-64
Eif4a2	2.8618e-68	0.676799	0.208	0.125	5.73047e-64
Apobec1	3.1068e-68	-1.52359	0.106	0.191	6.22106e-64
Trir	4.32405e-68	0.439525	0.389	0.275	8.65847e-64
Tnks1bp1	4.76661e-68	1.49089	0.056	0.019	9.54465e-64
Myo6	6.02882e-68	1.31728	0.062	0.022	1.20721e-63
Mettl23	6.21878e-68	0.539519	0.27	0.173	1.24525e-63
Fosl2	6.76324e-68	0.86161	0.16	0.089	1.35427e-63
Nrbp1	7.59724e-68	0.665484	0.205	0.122	1.52127e-63
Plxnb2	1.01751e-67	-3.01674	0.008	0.062	2.03745e-63
4930453N24Rik	1.07029e-67	0.696958	0.189	0.11	2.14314e-63
Sptbn1	1.31986e-67	0.327999	0.33	0.218	2.64288e-63
Cd40	1.63586e-67	-2.64199	0.018	0.078	3.27565e-63
mt-Atp8	5.53406e-67	-0.846139	0.868	0.898	1.10814e-62
Puf60	7.7357e-67	0.561554	0.293	0.196	1.549e-62
Lmo2	8.45787e-67	-2.17317	0.021	0.083	1.6936e-62
Fundc2	8.59153e-67	0.516569	0.276	0.179	1.72037e-62
Isy1	1.17111e-66	0.519515	0.319	0.216	2.34503e-62
Pink1	1.32922e-66	1.0412	0.102	0.048	2.66163e-62
Sntb1	1.34336e-66	-2.12903	0.03	0.096	2.68995e-62
Bcap31	1.43504e-66	0.430279	0.382	0.27	2.87352e-62
Grap2	1.47028e-66	-1.31708	0.193	0.279	2.94408e-62
Atp5g2	1.49255e-66	0.245539	0.838	0.771	2.98867e-62
Nme1	1.96343e-66	0.350936	0.553	0.421	3.93157e-62
Cisd3	2.0175e-66	0.806231	0.143	0.076	4.03984e-62
Tmem134	2.19518e-66	0.541014	0.285	0.188	4.39562e-62
Irf2bpl	2.20071e-66	0.834424	0.143	0.076	4.4067e-62
Ifi211	2.72212e-66	-1.29469	0.162	0.248	5.45078e-62
Hspa5	2.87542e-66	-0.723853	0.54	0.608	5.75774e-62
Pde7b	3.67112e-66	-2.76353	0.021	0.081	7.35105e-62
Rps6	4.18773e-66	0.168183	0.954	0.925	8.38552e-62
Chmp1a	5.14856e-66	0.778493	0.173	0.099	1.03095e-61
Nupr1	5.37995e-66	-2.52802	0.017	0.076	1.07728e-61
C1qb	5.56922e-66	-2.29019	0.339	0.393	1.11518e-61
Slco3a1	5.68406e-66	-1.62785	0.07	0.148	1.13818e-61
Atp6v0a1	6.03369e-66	-2.35434	0.019	0.079	1.20819e-61
Crem	6.05894e-66	0.739698	0.181	0.105	1.21324e-61
Pmepa1	6.07149e-66	1.36004	0.063	0.024	1.21576e-61
Zfp787	6.68266e-66	1.03613	0.104	0.049	1.33814e-61
Pcbp2	9.66649e-66	0.305038	0.669	0.541	1.93562e-61
Lrp10	9.83691e-66	0.487746	0.318	0.216	1.96974e-61
Ptpro	1.21768e-65	-3.11024	0.01	0.063	2.43829e-61
Mrps33	1.46589e-65	0.469054	0.333	0.228	2.9353e-61
Osbpl5	1.68929e-65	1.36506	0.062	0.023	3.38264e-61
Agpat3	1.73563e-65	0.621567	0.216	0.132	3.47543e-61
Trappc4	1.80235e-65	0.528019	0.28	0.183	3.60904e-61
Bcl2a1b	1.94099e-65	-0.888774	0.29	0.373	3.88663e-61
Pabpc1	1.95617e-65	0.209365	0.859	0.822	3.91704e-61
Cd93	2.02321e-65	-2.84027	0.013	0.07	4.05128e-61
Ighm	2.11404e-65	0.646214	0.188	0.11	4.23315e-61
Camk2b	2.29777e-65	1.3028	0.063	0.024	4.60106e-61
Igsf6	2.8397e-65	-2.16515	0.023	0.085	5.68621e-61
Myof	3.03046e-65	-2.11316	0.025	0.087	6.0682e-61
Atp2a3	3.14719e-65	0.680018	0.161	0.089	6.30194e-61
Park7	3.98245e-65	0.341915	0.486	0.356	7.97445e-61
Dnajb4	4.84223e-65	1.31683	0.061	0.022	9.69608e-61
Sys1	5.01815e-65	0.540608	0.29	0.192	1.00483e-60
Zmat5	5.68289e-65	0.637732	0.216	0.132	1.13794e-60
Pkp3	7.03174e-65	0.584389	0.205	0.122	1.40804e-60
BC028528	7.44983e-65	-2.16944	0.023	0.084	1.49175e-60
Dock4	1.20756e-64	-2.94106	0.011	0.066	2.41802e-60
Pcif1	1.35728e-64	0.67012	0.207	0.126	2.71782e-60
Eif4b	1.40137e-64	0.472455	0.32	0.217	2.80611e-60
Paxx	1.61298e-64	0.960979	0.112	0.055	3.22983e-60
Creb5	1.79651e-64	-2.82477	0.013	0.069	3.59734e-60
Pdcd6	1.81503e-64	0.508116	0.306	0.206	3.63442e-60
Elmo2	1.8567e-64	0.705269	0.171	0.097	3.71786e-60
Agpat2	1.86186e-64	1.14546	0.083	0.036	3.72819e-60
Isca1	2.01974e-64	0.788257	0.144	0.078	4.04433e-60
Tifab	3.11649e-64	-2.30857	0.018	0.076	6.24045e-60
BC005624	3.6595e-64	0.658873	0.202	0.122	7.32779e-60
Fam32a	3.87767e-64	0.626338	0.214	0.131	7.76465e-60
Oard1	4.24365e-64	0.838122	0.135	0.071	8.49748e-60
Rhoq	4.36386e-64	0.798478	0.132	0.069	8.7382e-60
Tomm22	4.71696e-64	0.376431	0.428	0.31	9.44524e-60
Mob3a	5.15877e-64	0.533206	0.246	0.156	1.03299e-59
Pnpla2	5.3339e-64	0.739507	0.171	0.098	1.06806e-59
Mpst	6.76821e-64	0.956828	0.111	0.055	1.35527e-59
Borcs8	7.41538e-64	0.673974	0.178	0.103	1.48486e-59
Dennd1a	1.02079e-63	-1.31308	0.146	0.232	2.04403e-59
Ms4a7	1.26135e-63	-2.50576	0.067	0.139	2.52573e-59
Gzmb	1.2852e-63	0.356516	0.901	0.806	2.57348e-59
Hopx	2.08621e-63	0.595205	0.219	0.135	4.17743e-59
Blvrb	2.32753e-63	-1.73878	0.088	0.166	4.66064e-59
H2-Eb1	2.45014e-63	-2.39183	0.306	0.363	4.90616e-59
Mxd1	2.6048e-63	0.518516	0.216	0.132	5.21585e-59
Clec4n	2.80616e-63	-2.5825	0.033	0.097	5.61905e-59
Wbp2	2.91543e-63	0.686376	0.189	0.113	5.83785e-59
Tapbpl	3.08497e-63	0.600645	0.222	0.138	6.17734e-59
Vps54	5.47601e-63	-1.33171	0.145	0.229	1.09652e-58
Phf1	6.47426e-63	1.3389	0.061	0.023	1.29641e-58
Dph3	9.00207e-63	0.553864	0.265	0.173	1.80257e-58
Rab7b	9.33939e-63	-2.21571	0.021	0.079	1.87012e-58
Tmed5	9.4426e-63	0.398496	0.398	0.285	1.89079e-58
Ndufb5	1.82688e-62	0.361793	0.453	0.334	3.65814e-58
Cerk	2.04692e-62	0.691524	0.166	0.095	4.09876e-58
Aamp	2.48711e-62	0.611266	0.222	0.139	4.98019e-58
Traf1	2.66497e-62	0.523737	0.27	0.176	5.33633e-58
Nudt14	3.10743e-62	0.961364	0.107	0.052	6.22232e-58
Tle5	3.12661e-62	0.340478	0.467	0.343	6.26072e-58
Sash3	3.2206e-62	0.555391	0.24	0.153	6.44894e-58
Swi5	3.55814e-62	0.31479	0.471	0.343	7.12483e-58
Zfp52	3.62589e-62	0.711622	0.186	0.11	7.26049e-58
Rela	4.0358e-62	0.701027	0.171	0.099	8.08128e-58
Adam15	5.46152e-62	-2.8031	0.009	0.06	1.09361e-57
Cd200r1	5.72059e-62	-1.91784	0.032	0.095	1.14549e-57
Phf11d	5.93419e-62	-1.87795	0.042	0.109	1.18826e-57
Mtss1	5.96282e-62	-2.36426	0.019	0.076	1.19399e-57
Mvb12a	8.53675e-62	0.526488	0.274	0.181	1.7094e-57
Lair1	9.69937e-62	-1.65144	0.049	0.118	1.9422e-57
Cmtm3	1.24105e-61	-1.93637	0.025	0.085	2.48509e-57
Sema4a	1.62936e-61	0.546775	0.24	0.153	3.26263e-57
Pdia3	1.91337e-61	-0.560362	0.609	0.674	3.83134e-57
Ccnd1	1.94284e-61	-1.90402	0.052	0.121	3.89034e-57
Cd55	2.85376e-61	1.08534	0.068	0.027	5.71437e-57
Lamc1	2.95196e-61	-2.51448	0.015	0.069	5.911e-57
Cope	3.19334e-61	0.352053	0.43	0.312	6.39435e-57
Apobec3	3.35027e-61	0.282186	0.514	0.379	6.70858e-57
Hexa	3.46296e-61	-1.48177	0.08	0.156	6.93424e-57
Use1	3.70425e-61	0.619341	0.232	0.148	7.41739e-57
Slc43a2	3.72691e-61	-1.84894	0.028	0.089	7.46276e-57
Slamf1	6.5476e-61	-2.13604	0.023	0.081	1.31109e-56
Ldlr	8.28362e-61	-2.22283	0.019	0.075	1.65871e-56
Tlr13	8.46306e-61	-2.90895	0.009	0.059	1.69464e-56
Rps15	1.02896e-60	0.2032	0.85	0.789	2.06039e-56
Etv6	1.15616e-60	-1.23512	0.182	0.265	2.31509e-56
Rpl4	1.61142e-60	0.195539	0.877	0.835	3.22671e-56
Ehd1	1.62446e-60	-1.23005	0.074	0.151	3.25281e-56
Zbtb7a	1.87349e-60	0.565039	0.255	0.167	3.75147e-56
Samhd1	1.94619e-60	-0.869671	0.434	0.481	3.89704e-56
Arl2bp	1.9543e-60	0.73601	0.16	0.091	3.91329e-56
Chchd2	1.96999e-60	0.225451	0.861	0.79	3.94472e-56
Vcpkmt	1.97624e-60	0.747706	0.164	0.095	3.95723e-56
mt-Co1	2.61056e-60	-0.728071	0.992	0.991	5.22739e-56
Otulin	4.78173e-60	0.604221	0.216	0.135	9.57495e-56
Abhd17b	4.80462e-60	0.744883	0.166	0.097	9.62078e-56
Pim1	4.94742e-60	0.475263	0.311	0.213	9.90671e-56
Prpf19	5.49707e-60	0.649268	0.193	0.117	1.10073e-55
Pltp	5.73364e-60	-2.76464	0.019	0.074	1.14811e-55
Nudt4	6.69048e-60	0.753756	0.152	0.086	1.3397e-55
Vcan	7.69145e-60	-3.87303	0.009	0.058	1.54014e-55
Acss2	7.69313e-60	1.18341	0.065	0.026	1.54047e-55
Rad51b	1.05485e-59	-2.4504	0.027	0.086	2.11223e-55
Adap2	1.52431e-59	-2.62216	0.012	0.064	3.05227e-55
Tmed9	2.78507e-59	0.379358	0.414	0.302	5.57683e-55
Dab2	3.03134e-59	-1.86922	0.088	0.162	6.06995e-55
Tpm4	3.28166e-59	0.293854	0.54	0.413	6.5712e-55
Mat2b	3.53047e-59	0.51995	0.246	0.159	7.06942e-55
Ndufs7	3.92384e-59	0.404053	0.37	0.264	7.85709e-55
Tmem160	4.1197e-59	0.370502	0.384	0.273	8.24928e-55
Sec62	4.15176e-59	0.470682	0.32	0.222	8.31347e-55
Lilr4b	4.23652e-59	-1.37168	0.134	0.213	8.4832e-55
Dhrs7	5.0005e-59	0.729477	0.162	0.093	1.0013e-54
Slc25a33	5.6213e-59	1.2716	0.063	0.025	1.12561e-54
Ptprj	6.2225e-59	-1.16252	0.14	0.223	1.24599e-54
2810001G20Rik	6.58647e-59	1.28138	0.064	0.025	1.31888e-54
Ric8a	7.72721e-59	0.854648	0.124	0.066	1.5473e-54
C3	9.11795e-59	-3.71057	0.005	0.05	1.82578e-54
Hnrnph3	1.03921e-58	0.73307	0.157	0.09	2.08092e-54
Pde4b	1.09899e-58	0.53473	0.204	0.126	2.20061e-54
Cetn3	1.57758e-58	0.570955	0.212	0.133	3.15895e-54
Ppp1ca	1.75744e-58	0.268771	0.701	0.587	3.5191e-54
Ccdc12	1.77583e-58	0.39479	0.381	0.274	3.55593e-54
Itpr1	2.26983e-58	-1.33761	0.104	0.183	4.54511e-54
Smad3	3.65017e-58	0.54778	0.134	0.072	7.30911e-54
Epb41l4aos	3.725e-58	0.933374	0.101	0.05	7.45894e-54
Dok3	4.30563e-58	-2.63155	0.011	0.061	8.6216e-54
Exosc4	4.63764e-58	0.730319	0.161	0.093	9.28641e-54
Cd300ld	4.8588e-58	-2.31137	0.017	0.07	9.72926e-54
Gata3	5.47445e-58	0.786156	0.128	0.069	1.0962e-53
Pcmtd1	5.94315e-58	0.566893	0.199	0.122	1.19006e-53
Nol7	6.09081e-58	0.297626	0.454	0.333	1.21962e-53
Rbbp4	7.53022e-58	0.384048	0.363	0.258	1.50785e-53
mt-Nd2	9.86028e-58	-0.786113	0.567	0.624	1.97442e-53
Il18r1	1.08947e-57	0.146684	0.344	0.231	2.18155e-53
Gatd3a	1.46097e-57	0.820403	0.131	0.071	2.92545e-53
Cd63	1.66416e-57	-2.15073	0.094	0.166	3.33231e-53
Lypla2	1.7645e-57	0.554291	0.237	0.153	3.53324e-53
Saraf	1.92053e-57	0.362174	0.352	0.246	3.84567e-53
Cr1l	1.98363e-57	0.481603	0.252	0.164	3.97203e-53
Myl12b	2.30776e-57	0.208326	0.829	0.765	4.62106e-53
Trerf1	2.37269e-57	-1.42651	0.085	0.16	4.75108e-53
Clec2d	2.53428e-57	0.314265	0.43	0.312	5.07464e-53
Cdc37	6.55477e-57	0.396439	0.378	0.274	1.31253e-52
Fcgrt	7.01697e-57	-2.62937	0.013	0.063	1.40508e-52
Pilra	7.53532e-57	-2.36813	0.015	0.066	1.50887e-52
Mknk2	7.89354e-57	0.696443	0.174	0.104	1.5806e-52
Pdrg1	7.93915e-57	0.771984	0.14	0.078	1.58974e-52
Tnfrsf11a	8.04682e-57	-3.00696	0.008	0.054	1.6113e-52
Tcp11l2	1.19179e-56	0.926878	0.1	0.049	2.38644e-52
Rab3il1	1.48688e-56	-2.43531	0.014	0.064	2.97732e-52
Pdcd1lg2	1.48758e-56	0.661456	0.167	0.099	2.97873e-52
Zfp983	1.78756e-56	1.06976	0.083	0.038	3.57941e-52
Mki67	1.95957e-56	-1.60806	0.164	0.24	3.92385e-52
Fnip2	2.09729e-56	-2.57949	0.017	0.07	4.19961e-52
Slfn4	2.4644e-56	-3.12846	0.012	0.061	4.93472e-52
Rasa3	2.74732e-56	0.42574	0.244	0.157	5.50122e-52
Rpl10-ps3	4.2543e-56	0.953569	0.099	0.049	8.5188e-52
Ctdsp1	4.40434e-56	0.802874	0.132	0.072	8.81925e-52
Zc3h15	4.66093e-56	0.449081	0.297	0.203	9.33305e-52
Hacd4	7.00568e-56	-2.7025	0.01	0.057	1.40282e-51
Rfc2	8.1054e-56	0.565567	0.227	0.147	1.62302e-51
Sirt3	8.4164e-56	1.16714	0.076	0.034	1.6853e-51
Atrnl1	1.25917e-55	-2.81227	0.011	0.059	2.52136e-51
Zeb2	1.39032e-55	-1.38412	0.242	0.312	2.78397e-51
Nelfb	1.39205e-55	0.813431	0.135	0.075	2.78744e-51
Hsp90b1	1.52187e-55	-0.578628	0.621	0.68	3.04739e-51
Slc15a2	1.66945e-55	0.824196	0.126	0.068	3.3429e-51
Tnfrsf9	1.82791e-55	0.185185	0.449	0.319	3.66021e-51
Ctsa	2.04489e-55	-0.952905	0.239	0.315	4.09469e-51
Birc5	2.17717e-55	-1.36061	0.118	0.193	4.35957e-51
Hmox1	2.24489e-55	-2.20196	0.098	0.171	4.49517e-51
Def6	2.56274e-55	0.49544	0.263	0.176	5.13162e-51
Snrpf	2.57634e-55	0.304545	0.447	0.328	5.15885e-51
F13a1	3.57447e-55	-2.36346	0.044	0.106	7.15751e-51
Ptp4a2	3.65185e-55	0.341125	0.432	0.319	7.31247e-51
Morrbid	4.23293e-55	-1.44762	0.06	0.128	8.47602e-51
Atf3	4.30956e-55	-1.95365	0.058	0.124	8.62946e-51
Commd4	6.52447e-55	0.511926	0.26	0.174	1.30646e-50
Suclg1	7.01876e-55	0.571244	0.21	0.133	1.40544e-50
Rin2	7.95859e-55	-2.245	0.018	0.07	1.59363e-50
I730030J21Rik	8.73335e-55	1.03514	0.082	0.038	1.74877e-50
Coro1a	9.74311e-55	0.151693	0.933	0.881	1.95096e-50
Npm3	1.2128e-54	0.427612	0.302	0.208	2.42852e-50
Farp1	1.31195e-54	-1.56171	0.078	0.148	2.62704e-50
Lat	1.54176e-54	-0.959113	0.222	0.297	3.08723e-50
Il13ra1	1.59439e-54	-2.37608	0.014	0.063	3.19261e-50
Ddx47	1.73322e-54	0.609122	0.189	0.116	3.47059e-50
Nub1	1.75452e-54	0.55706	0.201	0.126	3.51326e-50
Mdp1	1.86795e-54	0.599066	0.191	0.118	3.74038e-50
Eif3h	2.36176e-54	0.255636	0.707	0.602	4.72918e-50
Mitf	2.83514e-54	-2.2679	0.019	0.071	5.67709e-50
Il18bp	3.23491e-54	-2.21307	0.024	0.077	6.47758e-50
Eny2	3.24222e-54	0.51541	0.239	0.157	6.49223e-50
Ms4a4c	3.50706e-54	-1.29519	0.226	0.297	7.02253e-50
Hip1	3.62507e-54	-1.16929	0.252	0.324	7.25883e-50
Snrpe	3.69253e-54	0.211634	0.625	0.479	7.39392e-50
Nck1	4.17045e-54	0.499747	0.217	0.138	8.35092e-50
Pira2	5.29787e-54	-2.49798	0.013	0.061	1.06084e-49
Pla2g4a	5.50953e-54	-2.26837	0.016	0.066	1.10323e-49
Ifi205	5.72974e-54	-1.67922	0.101	0.173	1.14732e-49
Arhgap18	6.37076e-54	0.385177	0.24	0.155	1.27568e-49
F10	6.74114e-54	-2.96992	0.013	0.061	1.34985e-49
Kxd1	8.47668e-54	0.564536	0.228	0.149	1.69737e-49
Ctla4	1.20686e-53	-1.54804	0.122	0.196	2.41662e-49
Plau	1.27758e-53	-2.56788	0.027	0.082	2.55822e-49
Skap2	1.32479e-53	-1.07509	0.132	0.21	2.65277e-49
Cd36	1.36199e-53	-2.33828	0.023	0.075	2.72724e-49
Il1rn	1.41691e-53	-2.49524	0.03	0.085	2.83721e-49
Cd302	1.56423e-53	-1.77781	0.03	0.086	3.13221e-49
Sh3kbp1	1.7212e-53	-0.893162	0.273	0.347	3.44653e-49
Nedd8	1.7499e-53	0.304756	0.517	0.399	3.50399e-49
Bcas2	2.02146e-53	0.486375	0.261	0.176	4.04777e-49
Ly6i	2.2615e-53	-2.97076	0.02	0.071	4.52843e-49
Add1	2.34795e-53	0.440364	0.275	0.187	4.70154e-49
Wdfy3	2.66431e-53	-2.6356	0.011	0.057	5.33502e-49
Selenos	3.40323e-53	0.546941	0.252	0.17	6.81464e-49
Pebp1	3.62181e-53	0.356932	0.379	0.274	7.25232e-49
Copb2	3.72971e-53	0.469199	0.269	0.182	7.46837e-49
Slamf9	4.03547e-53	-2.29838	0.028	0.082	8.08062e-49
Ngrn	4.18066e-53	0.935315	0.087	0.042	8.37135e-49
Prpsap1	4.2418e-53	0.661076	0.157	0.092	8.49377e-49
Marcksl1	4.44834e-53	-1.60799	0.044	0.105	8.90736e-49
Lsm1	4.90425e-53	0.602985	0.187	0.116	9.82027e-49
Smim14	6.91565e-53	0.596205	0.197	0.124	1.38479e-48
Eif4ebp1	8.93822e-53	-1.26212	0.098	0.171	1.78979e-48
Stk17b	9.60462e-53	0.189202	0.539	0.398	1.92323e-48
Picalm	1.04281e-52	-0.965847	0.213	0.29	2.08813e-48
Bst1	1.09324e-52	-2.52901	0.011	0.057	2.18911e-48
Wdr83os	1.50951e-52	0.370003	0.382	0.28	3.02265e-48
Ilk	1.53726e-52	0.492	0.278	0.192	3.0782e-48
Ifitm6	1.70924e-52	-2.51576	0.025	0.078	3.42259e-48
Fn1	1.75254e-52	-3.62484	0.012	0.058	3.50928e-48
Bcl7c	1.76272e-52	0.630033	0.179	0.11	3.52966e-48
Mrpl24	2.33552e-52	0.554664	0.218	0.141	4.67664e-48
Pstpip2	2.52517e-52	-2.95511	0.008	0.051	5.0564e-48
Pgls	2.63205e-52	0.382252	0.38	0.279	5.27042e-48
Map1lc3b	2.94225e-52	0.35294	0.389	0.285	5.89157e-48
Cytip	3.25601e-52	0.222422	0.488	0.36	6.51983e-48
Scml4	3.8564e-52	0.451698	0.167	0.1	7.72206e-48
Tomm5	4.2572e-52	0.411259	0.312	0.218	8.52463e-48
Guk1	4.67917e-52	0.612844	0.178	0.109	9.36956e-48
Nosip	5.3481e-52	0.679464	0.164	0.099	1.0709e-47
Lamp2	5.62829e-52	-1.00266	0.147	0.225	1.12701e-47
Top2b	7.364e-52	0.353999	0.302	0.208	1.47457e-47
Rsrp1	7.62664e-52	0.289384	0.49	0.374	1.52716e-47
Romo1	7.71182e-52	0.464589	0.281	0.194	1.54421e-47
Ltbr	7.96497e-52	-2.31666	0.012	0.058	1.59491e-47
Rpl9-ps6	8.4434e-52	0.78185	0.132	0.074	1.69071e-47
S100a1	1.02871e-51	0.771401	0.117	0.063	2.05989e-47
Ube2i	1.03806e-51	0.277766	0.554	0.437	2.07861e-47
Immp1l	1.34878e-51	0.602764	0.185	0.115	2.70079e-47
Znrd1	1.43658e-51	0.532406	0.221	0.144	2.8766e-47
Son	1.59313e-51	0.296749	0.458	0.345	3.19009e-47
Stab1	1.97958e-51	-3.60262	0.01	0.054	3.96391e-47
Tor4a	2.14179e-51	0.953357	0.093	0.046	4.28871e-47
Ybx1	2.60384e-51	-0.330472	0.718	0.775	5.21393e-47
Gm36738	2.8458e-51	1.29991	0.054	0.021	5.69842e-47
Apobr	3.16873e-51	0.819927	0.12	0.066	6.34507e-47
Pvrig	3.79429e-51	1.07126	0.069	0.03	7.59768e-47
Lrmda	4.39715e-51	-0.214599	0.255	0.163	8.80486e-47
Tubb4b	5.22089e-51	0.119069	0.427	0.305	1.04543e-46
Xpa	5.38371e-51	0.696938	0.147	0.086	1.07803e-46
Itgb7	6.44643e-51	0.424438	0.248	0.166	1.29083e-46
BC035044	7.05565e-51	1.01049	0.07	0.031	1.41282e-46
Rab6b	7.5168e-51	1.17684	0.059	0.024	1.50516e-46
Rpl41	7.63385e-51	0.163308	0.872	0.821	1.5286e-46
Syk	9.22524e-51	0.484379	0.181	0.111	1.84726e-46
Sdf2	1.14341e-50	0.585111	0.191	0.12	2.28957e-46
Prkar1a	1.43196e-50	0.212824	0.571	0.44	2.86736e-46
Pglyrp2	2.05604e-50	0.701362	0.133	0.076	4.11701e-46
Sgf29	2.09082e-50	0.773489	0.121	0.067	4.18666e-46
Pip4k2a	2.73508e-50	-0.965984	0.201	0.277	5.47672e-46
Aldh3b1	2.81431e-50	-2.44014	0.01	0.053	5.63537e-46
H2-DMa	3.20084e-50	-1.46346	0.145	0.215	6.40936e-46
Plcg1	4.03155e-50	-1.67854	0.026	0.078	8.07278e-46
Ftl1	4.58213e-50	-1.19275	0.316	0.369	9.17526e-46
Atp5j	4.75654e-50	0.225895	0.693	0.575	9.52449e-46
Fam204a	5.61461e-50	0.60838	0.183	0.115	1.12427e-45
Mfsd10	6.11912e-50	0.738935	0.15	0.09	1.22529e-45
Sf3b5	6.51068e-50	0.325419	0.416	0.309	1.3037e-45
Dgkh	6.58485e-50	-1.38936	0.07	0.136	1.31855e-45
Spata13	7.56554e-50	0.36301	0.249	0.166	1.51492e-45
Csf1	8.69861e-50	-2.00417	0.025	0.076	1.74181e-45
Nudt16	9.27419e-50	0.91353	0.092	0.046	1.85706e-45
Coa3	9.27556e-50	0.41908	0.284	0.197	1.85734e-45
Sec11a	1.09766e-49	0.378816	0.348	0.253	2.19795e-45
Bet1l	1.13959e-49	0.919248	0.099	0.051	2.28192e-45
Rasa4	1.20455e-49	-1.81164	0.024	0.074	2.41199e-45
Oxr1	1.29478e-49	0.471507	0.179	0.111	2.59266e-45
Pqbp1	1.41187e-49	0.673938	0.145	0.085	2.82712e-45
Oasl2	1.67734e-49	-1.23042	0.093	0.162	3.3587e-45
Mfsd1	1.76872e-49	-1.07813	0.092	0.162	3.54168e-45
Zeb2os	1.88381e-49	-1.98401	0.019	0.067	3.77214e-45
Tspan31	2.23735e-49	-1.16849	0.057	0.12	4.48008e-45
Eif1b	2.58962e-49	0.471896	0.236	0.157	5.18545e-45
Plod3	2.94995e-49	-1.997	0.019	0.067	5.90698e-45
Bag1	3.38736e-49	0.336122	0.385	0.285	6.78285e-45
Senp6	3.54201e-49	0.397836	0.278	0.191	7.09252e-45
Pik3r5	3.80843e-49	0.372305	0.23	0.151	7.62599e-45
Mgst1	3.94702e-49	-2.56076	0.015	0.06	7.90351e-45
Uqcc3	4.13624e-49	0.597773	0.18	0.112	8.2824e-45
Acer3	4.91467e-49	-1.28921	0.073	0.139	9.84113e-45
Gpr160	5.1805e-49	0.760937	0.12	0.066	1.03734e-44
Pdcd10	5.31949e-49	0.304098	0.388	0.285	1.06517e-44
Gtf3c6	5.75829e-49	0.646815	0.162	0.098	1.15304e-44
Sash1	6.19975e-49	-2.38603	0.013	0.057	1.24144e-44
Rab11b	7.25092e-49	0.406914	0.317	0.226	1.45192e-44
Fam210b	7.40115e-49	1.15064	0.06	0.025	1.48201e-44
Crim1	7.60211e-49	0.46846	0.14	0.081	1.52225e-44
Ccndbp1	8.3511e-49	0.650192	0.148	0.087	1.67222e-44
Cenpx	8.60121e-49	0.394592	0.31	0.22	1.72231e-44
Upf1	8.67257e-49	0.735531	0.133	0.077	1.7366e-44
Mrps21	9.82428e-49	0.364043	0.372	0.274	1.96721e-44
Ebi3	1.09324e-48	-2.39859	0.012	0.056	2.1891e-44
Ppig	1.09732e-48	0.417706	0.326	0.235	2.19728e-44
Ier5	1.11506e-48	0.458962	0.22	0.144	2.23279e-44
Smpdl3b	1.36758e-48	-2.27679	0.014	0.058	2.73845e-44
Cdk6	1.43618e-48	-1.23849	0.132	0.205	2.87581e-44
Bcl2a1a	1.56092e-48	-1.97998	0.033	0.086	3.12558e-44
Aip	1.63528e-48	0.462846	0.262	0.18	3.27448e-44
Rasgrp4	1.71205e-48	-2.57989	0.01	0.052	3.42821e-44
Ociad1	1.74601e-48	0.339643	0.357	0.259	3.49622e-44
Plcl1	2.37732e-48	-2.67814	0.015	0.06	4.76035e-44
Pea15a	2.47683e-48	0.687361	0.143	0.084	4.9596e-44
Usp48	2.64507e-48	0.475163	0.209	0.135	5.29648e-44
Rcsd1	3.06475e-48	0.348238	0.217	0.14	6.13686e-44
Tiprl	3.14122e-48	0.477156	0.217	0.142	6.28997e-44
Zfpm1	3.22023e-48	1.05716	0.073	0.034	6.44819e-44
P2ry10	3.44632e-48	0.483368	0.183	0.114	6.90092e-44
Dctn6	3.90592e-48	0.558011	0.199	0.128	7.82121e-44
Atp5a1	4.69729e-48	0.222375	0.6	0.47	9.40586e-44
Bnip3l	4.95744e-48	0.40435	0.302	0.213	9.92678e-44
Snx2	5.19514e-48	-1.03784	0.242	0.308	1.04027e-43
Gm15987	5.21094e-48	-2.54021	0.013	0.056	1.04344e-43
Csnk2b	5.84678e-48	0.230154	0.531	0.409	1.17076e-43
Pura	6.10331e-48	0.645851	0.165	0.102	1.22213e-43
Cdca7l	6.53401e-48	0.718195	0.117	0.064	1.30837e-43
Tcf7l2	7.89297e-48	-2.57256	0.011	0.054	1.58049e-43
Mob4	8.62299e-48	0.505066	0.227	0.151	1.72667e-43
Ncor1	1.19533e-47	0.197103	0.455	0.335	2.39353e-43
Gm34084	1.36121e-47	-2.5482	0.01	0.052	2.72569e-43
Chd4	1.3781e-47	0.307872	0.409	0.306	2.75952e-43
Acadvl	1.48023e-47	0.771239	0.115	0.064	2.96402e-43
2300009A05Rik	1.91618e-47	0.774782	0.12	0.067	3.83695e-43
Nt5c	2.1496e-47	0.385244	0.341	0.25	4.30435e-43
Mrps23	2.3355e-47	0.506757	0.212	0.139	4.6766e-43
Smyd1	2.89309e-47	-2.41929	0.013	0.055	5.79313e-43
Tspan14	3.35983e-47	-1.18574	0.066	0.13	6.72772e-43
Mfap1a	6.47564e-47	0.586022	0.153	0.092	1.29668e-42
Zmat2	6.5377e-47	0.420113	0.265	0.183	1.30911e-42
Pclaf	7.52841e-47	-1.09016	0.191	0.259	1.50749e-42
Tomm6	8.6206e-47	0.227496	0.648	0.521	1.72619e-42
Rtcb	9.47499e-47	0.489494	0.228	0.153	1.89727e-42
Gramd1a	1.05327e-46	0.631669	0.153	0.092	2.10908e-42
Pou2f2	1.15827e-46	-1.68045	0.035	0.088	2.31932e-42
Pdcd6ip	1.21972e-46	0.332475	0.343	0.248	2.44237e-42
Ncf1	1.23972e-46	-1.50573	0.032	0.085	2.48241e-42
Gm4951	1.3106e-46	-2.25827	0.02	0.066	2.62435e-42
Surf1	1.40486e-46	0.646651	0.155	0.094	2.8131e-42
Scarb1	1.59914e-46	-2.35995	0.011	0.052	3.20213e-42
Snw1	1.71688e-46	0.416577	0.274	0.191	3.43788e-42
Actr3	1.79633e-46	-0.279752	0.818	0.88	3.59698e-42
Rrad	1.82671e-46	1.0119	0.069	0.032	3.6578e-42
Psmb3	1.85864e-46	0.218301	0.688	0.569	3.72174e-42
Tep1	2.65073e-46	-1.37376	0.044	0.101	5.30783e-42
Ecm1	2.89912e-46	-2.46977	0.012	0.054	5.8052e-42
Clic1	3.29893e-46	0.168289	0.897	0.87	6.60577e-42
Trbc1	3.31951e-46	0.282867	0.202	0.128	6.64698e-42
Cwc15	3.99964e-46	0.302177	0.413	0.311	8.00889e-42
Cep85	4.24837e-46	0.670366	0.149	0.09	8.50694e-42
Rtf1	4.41602e-46	0.457578	0.244	0.166	8.84264e-42
Ckb	4.94142e-46	-1.4853	0.098	0.162	9.8947e-42
Slbp	5.05276e-46	0.372281	0.284	0.198	1.01177e-41
Tnip3	5.12628e-46	-2.05751	0.024	0.072	1.02649e-41
Tox	6.68684e-46	-1.54834	0.272	0.325	1.33897e-41
Ccl7	6.85527e-46	-2.3606	0.262	0.315	1.3727e-41
Kti12	1.06783e-45	0.803147	0.103	0.055	2.13823e-41
Ezr	1.07114e-45	0.280871	0.397	0.294	2.14485e-41
Ubash3b	1.22592e-45	-1.07549	0.22	0.289	2.45478e-41
Slfn5	1.38567e-45	-1.24386	0.134	0.203	2.77466e-41
Trappc6b	1.40248e-45	0.48654	0.227	0.153	2.80832e-41
Tmem60	1.61e-45	0.710138	0.126	0.072	3.22387e-41
Diaph3	1.6125e-45	-1.68697	0.049	0.106	3.22887e-41
Mrps14	1.63245e-45	0.357074	0.353	0.26	3.26882e-41
Selenom	1.6947e-45	-1.83096	0.035	0.086	3.39346e-41
Snrpb	1.81751e-45	0.258729	0.49	0.376	3.63939e-41
Emd	2.05263e-45	0.451203	0.251	0.173	4.1102e-41
Clec4d	2.14284e-45	-2.50603	0.017	0.061	4.29082e-41
Nrros	2.43752e-45	-1.02958	0.164	0.234	4.88088e-41
Icam2	2.46043e-45	1.05751	0.068	0.031	4.92676e-41
Milr1	2.48945e-45	-1.71558	0.024	0.071	4.98487e-41
Cd160	2.58511e-45	0.489059	0.19	0.122	5.17642e-41
Raly	2.7393e-45	0.299043	0.41	0.308	5.48516e-41
Parp12	2.75267e-45	-1.48077	0.033	0.084	5.51194e-41
Pam	3.11619e-45	0.397847	0.266	0.185	6.23986e-41
Sharpin	3.26826e-45	0.557081	0.183	0.117	6.54437e-41
Axl	3.38049e-45	-2.35358	0.011	0.052	6.7691e-41
Ndufa5	3.69362e-45	0.403642	0.287	0.203	7.39611e-41
Sipa1	3.93747e-45	0.557729	0.184	0.118	7.88439e-41
Slc29a3	4.20186e-45	-1.70426	0.026	0.074	8.41381e-41
Mta2	5.31484e-45	0.482386	0.208	0.137	1.06424e-40
Slc38a2	5.41787e-45	0.488784	0.202	0.133	1.08487e-40
Emp1	6.36101e-45	-2.20181	0.02	0.065	1.27373e-40
Myb	6.59512e-45	0.730239	0.099	0.053	1.32061e-40
Sfxn3	6.69384e-45	0.909755	0.09	0.047	1.34037e-40
Marc2	7.88983e-45	0.44283	0.261	0.182	1.57986e-40
Cdc40	8.6624e-45	0.465308	0.211	0.139	1.73456e-40
Bola3	9.21416e-45	0.410887	0.257	0.177	1.84504e-40
Elf1	9.33862e-45	0.210333	0.439	0.328	1.86996e-40
Dram1	1.00304e-44	-2.11642	0.015	0.057	2.00848e-40
Atp6v0e	1.04486e-44	0.207542	0.544	0.42	2.09224e-40
Edem1	1.21009e-44	-0.917244	0.11	0.179	2.42309e-40
Tmem128	1.51951e-44	0.415946	0.285	0.203	3.04267e-40
Il7r	1.5247e-44	-1.26259	0.104	0.17	3.05306e-40
Kmt2e	1.77238e-44	0.22972	0.451	0.341	3.54901e-40
Gramd4	1.81684e-44	0.689621	0.125	0.072	3.63804e-40
Slc14a1	2.00536e-44	0.586579	0.117	0.066	4.01553e-40
Asap2	2.24531e-44	1.1122	0.059	0.026	4.496e-40
Mrpl4	2.43571e-44	0.403115	0.309	0.224	4.87727e-40
Nfkbia	2.57745e-44	0.259776	0.379	0.28	5.16108e-40
Nt5c3	3.72566e-44	0.558349	0.167	0.105	7.46026e-40
Stub1	4.3362e-44	0.490232	0.225	0.152	8.68281e-40
Apeh	4.75119e-44	0.771757	0.114	0.065	9.51378e-40
Fmnl2	4.95691e-44	-2.38299	0.016	0.058	9.92572e-40
Csnk1g2	6.48203e-44	0.654177	0.137	0.082	1.29796e-39
Iigp1	6.5162e-44	-1.398	0.101	0.165	1.3048e-39
Acp2	6.74466e-44	-1.80893	0.022	0.068	1.35055e-39
Noct	7.52092e-44	-1.96784	0.018	0.061	1.50599e-39
Snrnp48	8.13357e-44	0.624598	0.152	0.093	1.62867e-39
Fmnl1	8.70159e-44	0.319026	0.349	0.256	1.74241e-39
Itgb3	1.00486e-43	0.543926	0.113	0.064	2.01213e-39
Golm1	1.00578e-43	0.766368	0.099	0.053	2.01397e-39
Aprt	1.03444e-43	-0.750748	0.322	0.38	2.07136e-39
Tsc22d4	1.13085e-43	0.442918	0.269	0.19	2.2644e-39
Jarid2	1.15089e-43	-0.899861	0.242	0.31	2.30454e-39
Pin4	1.60662e-43	0.508748	0.203	0.135	3.21709e-39
Ddrgk1	1.61895e-43	0.478893	0.242	0.168	3.24178e-39
Gm20275	2.24594e-43	-2.09822	0.02	0.063	4.49726e-39
Xrn2	2.29467e-43	0.278376	0.395	0.296	4.59484e-39
Renbp	2.30425e-43	-1.90867	0.017	0.06	4.61404e-39
Rasal3	3.37278e-43	0.490852	0.197	0.129	6.75366e-39
Rhbdf2	3.51973e-43	-1.93098	0.016	0.058	7.04791e-39
Ier3	3.71441e-43	-1.75277	0.038	0.09	7.43774e-39
Prelid1	5.03986e-43	-0.37235	0.587	0.632	1.00918e-38
Tiam1	5.9201e-43	-1.93367	0.02	0.063	1.18544e-38
Ldb1	6.81799e-43	0.642058	0.137	0.082	1.36524e-38
Mosmo	7.21945e-43	0.711596	0.104	0.058	1.44562e-38
Fkbp8	7.8163e-43	0.418723	0.295	0.213	1.56514e-38
Ccl12	7.85922e-43	-2.55671	0.149	0.21	1.57373e-38
Anapc11	8.35982e-43	0.304168	0.364	0.27	1.67397e-38
Chchd7	8.7443e-43	0.62549	0.147	0.09	1.75096e-38
Maf	8.86018e-43	-1.22445	0.101	0.164	1.77416e-38
Arid5a	9.20059e-43	0.486908	0.202	0.134	1.84233e-38
Cyfip1	9.49433e-43	-0.993069	0.113	0.18	1.90114e-38
Sarnp	9.65298e-43	0.299709	0.347	0.255	1.93291e-38
Sesn3	9.8717e-43	0.430705	0.163	0.101	1.97671e-38
Capns1	1.00127e-42	0.286883	0.434	0.332	2.00494e-38
Cdca8	1.21529e-42	-1.14618	0.075	0.136	2.4335e-38
D16Ertd472e	1.26893e-42	0.346649	0.283	0.2	2.54091e-38
Polr2m	1.33607e-42	0.542702	0.172	0.11	2.67535e-38
Cox7b	1.46606e-42	0.201401	0.58	0.456	2.93564e-38
Setbp1	1.51027e-42	-0.290825	0.31	0.21	3.02416e-38
Znrf3	1.83054e-42	0.329332	0.146	0.088	3.66547e-38
Ggps1	1.88843e-42	0.683514	0.131	0.078	3.7814e-38
Mrpl58	2.31882e-42	0.42637	0.257	0.18	4.64321e-38
Trappc6a	2.50931e-42	0.508677	0.197	0.13	5.02465e-38
Knl1	3.00636e-42	-1.49152	0.049	0.103	6.01993e-38
Cap1	5.20592e-42	0.217936	0.564	0.448	1.04243e-37
Tsn	5.3003e-42	0.419686	0.276	0.198	1.06133e-37
Ddit4	6.79217e-42	0.333611	0.202	0.133	1.36006e-37
Os9	7.12093e-42	0.246409	0.322	0.232	1.4259e-37
Sptssa	7.12584e-42	0.383047	0.259	0.182	1.42688e-37
Gemin7	7.52909e-42	0.533125	0.18	0.117	1.50762e-37
Plekha2	7.70688e-42	0.396025	0.259	0.182	1.54323e-37
Lgals3bp	7.71793e-42	0.260812	0.406	0.308	1.54544e-37
C1qa	8.94962e-42	-2.54815	0.236	0.286	1.79207e-37
Fryl	9.03783e-42	0.125513	0.325	0.229	1.80974e-37
Rrbp1	9.14102e-42	-0.797452	0.346	0.394	1.8304e-37
Itgav	9.52835e-42	-1.12033	0.137	0.203	1.90796e-37
Rnf130	9.95775e-42	0.349701	0.256	0.178	1.99394e-37
Cndp2	1.11715e-41	-1.06449	0.178	0.241	2.23698e-37
Ppp1r11	1.25834e-41	0.411751	0.267	0.19	2.5197e-37
Cd81	1.25923e-41	-2.077	0.036	0.084	2.52149e-37
Psip1	1.32557e-41	0.401647	0.251	0.175	2.65431e-37
Rnf125	1.37521e-41	0.464728	0.181	0.117	2.75372e-37
Parvg	1.40543e-41	0.6245	0.141	0.086	2.81423e-37
Nsmce1	1.49158e-41	0.577274	0.168	0.107	2.98674e-37
Pdgfb	1.65197e-41	1.0861	0.059	0.027	3.30791e-37
Polr2j	1.69579e-41	0.406716	0.254	0.179	3.39564e-37
Hpse	1.73105e-41	-2.06277	0.015	0.055	3.46625e-37
Cdk2ap1	1.82384e-41	0.712818	0.114	0.066	3.65205e-37
Ptpn13	2.02225e-41	-2.30412	0.012	0.05	4.04935e-37
Atp2a2	2.68774e-41	-1.11366	0.1	0.163	5.38193e-37
Arfrp1	2.861e-41	0.637807	0.141	0.086	5.72886e-37
Ing1	3.17275e-41	0.666882	0.125	0.074	6.35312e-37
Msrb1	3.77199e-41	-1.26284	0.156	0.22	7.55303e-37
Hbp1	3.94711e-41	0.649864	0.132	0.079	7.90369e-37
Sin3b	4.61254e-41	0.341979	0.347	0.26	9.23616e-37
C1qc	4.72638e-41	-2.38301	0.233	0.282	9.46411e-37
Cebpzos	5.02782e-41	0.62327	0.134	0.081	1.00677e-36
Gm17745	5.06855e-41	0.941798	0.079	0.04	1.01493e-36
Ddx50	6.02942e-41	0.4795	0.197	0.131	1.20733e-36
Bhlhe40	6.24486e-41	0.2897	0.289	0.206	1.25047e-36
Ldlrap1	7.04131e-41	0.832813	0.087	0.046	1.40995e-36
mt-Atp6	7.5203e-41	-0.594514	0.601	0.655	1.50586e-36
5830405F06Rik	7.57389e-41	-1.68866	0.041	0.091	1.5166e-36
Spint2	8.49137e-41	0.619181	0.134	0.081	1.70031e-36
Csk	9.09056e-41	0.396784	0.294	0.214	1.82029e-36
Gnpnat1	1.06161e-40	0.61654	0.128	0.077	2.12578e-36
Gpm6b	1.10519e-40	-2.61989	0.013	0.051	2.21304e-36
Tnfrsf4	1.13416e-40	-1.59607	0.109	0.17	2.27104e-36
Emc6	1.33504e-40	0.42127	0.25	0.176	2.67329e-36
Il18	1.38386e-40	-1.96646	0.016	0.056	2.77103e-36
Agpat4	1.41074e-40	-1.21809	0.052	0.106	2.82487e-36
Cx3cr1	1.44205e-40	-1.64646	0.024	0.068	2.88756e-36
Ptpn7	1.5551e-40	0.488963	0.204	0.138	3.11393e-36
Sec61g	1.55682e-40	0.19289	0.607	0.485	3.11737e-36
Atp5md	1.57777e-40	0.226205	0.516	0.405	3.15933e-36
Erp29	1.83216e-40	-0.725433	0.244	0.31	3.66872e-36
Tmem179b	1.99447e-40	0.373368	0.311	0.229	3.99372e-36
Lpcat2	2.24646e-40	-1.95193	0.019	0.06	4.4983e-36
Spn	2.25757e-40	0.251219	0.301	0.215	4.52056e-36
2510002D24Rik	2.30388e-40	0.834121	0.083	0.043	4.61329e-36
Stk24	2.37826e-40	0.203688	0.378	0.278	4.76222e-36
Pabpn1	2.55237e-40	0.49805	0.209	0.142	5.11087e-36
Fkbp3	2.55872e-40	0.276465	0.339	0.25	5.12358e-36
Ndufv3	2.56001e-40	0.233149	0.472	0.364	5.12616e-36
Pfdn2	2.6682e-40	0.404957	0.271	0.194	5.34281e-36
Ppm1h	3.31463e-40	-1.04462	0.24	0.3	6.63721e-36
Myo1f	4.14112e-40	0.171477	0.421	0.315	8.29218e-36
Eif3c	4.44935e-40	0.210321	0.521	0.411	8.90937e-36
Gm42047	4.97622e-40	-1.7018	0.055	0.108	9.96439e-36
Rsrc2	5.17276e-40	0.363952	0.265	0.188	1.03579e-35
Rnf43	5.54462e-40	0.583689	0.069	0.033	1.11025e-35
Tifa	5.67416e-40	-2.02196	0.015	0.054	1.13619e-35
Btk	6.68732e-40	-1.85529	0.017	0.057	1.33907e-35
Krit1	7.24159e-40	0.532013	0.187	0.125	1.45006e-35
Cyp51	8.48187e-40	-1.32246	0.057	0.111	1.69841e-35
Pogk	8.61659e-40	1.04462	0.055	0.025	1.72539e-35
Gm29243	8.64657e-40	1.07879	0.056	0.025	1.73139e-35
Cops6	9.21648e-40	0.400155	0.268	0.192	1.84551e-35
Tm2d1	9.83295e-40	0.58257	0.16	0.102	1.96895e-35
Foxn3	1.23311e-39	-0.922853	0.208	0.275	2.46917e-35
Tecr	1.25203e-39	0.318203	0.349	0.262	2.50706e-35
Sars	1.39912e-39	0.408129	0.237	0.165	2.8016e-35
Mrps26	1.41911e-39	0.489359	0.191	0.128	2.84162e-35
Lgals9	1.42685e-39	0.166955	0.456	0.343	2.85713e-35
1700123O20Rik	1.78673e-39	0.549614	0.16	0.102	3.57774e-35
Was	2.13893e-39	0.373746	0.283	0.205	4.28299e-35
Cd28	2.44701e-39	-0.939437	0.162	0.228	4.89989e-35
Micos10	2.97004e-39	0.292223	0.396	0.304	5.94721e-35
Ergic3	3.28194e-39	0.442862	0.221	0.152	6.57176e-35
Ppp2r1a	3.35566e-39	0.394209	0.279	0.203	6.71938e-35
4930430E12Rik	3.44866e-39	-2.07531	0.015	0.053	6.90559e-35
Otulinl	4.10393e-39	0.335011	0.292	0.211	8.21771e-35
Prdx4	4.71205e-39	-1.23094	0.052	0.104	9.4354e-35
Ccnb2	5.67724e-39	-1.19393	0.065	0.12	1.13681e-34
Gadd45g	5.89485e-39	0.795403	0.093	0.051	1.18038e-34
Nbeal2	6.29071e-39	0.708949	0.114	0.067	1.25965e-34
Hsd17b10	6.88197e-39	0.462699	0.192	0.128	1.37805e-34
Sh3bgrl	7.07426e-39	-0.749133	0.206	0.273	1.41655e-34
Tk1	7.57301e-39	-1.15636	0.075	0.132	1.51642e-34
Baz2a	7.73238e-39	0.441119	0.206	0.14	1.54833e-34
Zfp422	8.16747e-39	0.916595	0.066	0.032	1.63545e-34
Ankrd13a	8.16924e-39	0.588927	0.155	0.099	1.63581e-34
Rbck1	8.60773e-39	0.482284	0.205	0.14	1.72361e-34
Hint3	8.66643e-39	0.598528	0.146	0.092	1.73537e-34
Lamp1	8.83701e-39	-1.01661	0.291	0.336	1.76952e-34
Ralbp1	9.20931e-39	0.409165	0.249	0.177	1.84407e-34
Polr2a	1.29222e-38	0.397779	0.243	0.171	2.58755e-34
Tmem51	1.29639e-38	-1.98822	0.015	0.053	2.5959e-34
Ftl1-ps1	1.53487e-38	-1.41639	0.04	0.088	3.07342e-34
Dhcr24	1.78474e-38	-2.01352	0.015	0.052	3.57376e-34
Cbx7	2.15962e-38	1.02572	0.057	0.026	4.32442e-34
Cttnbp2nl	2.2945e-38	-1.83307	0.018	0.057	4.59451e-34
Srp19	2.3153e-38	0.351473	0.294	0.215	4.63615e-34
Fgfr1op2	2.34048e-38	0.28911	0.337	0.251	4.68657e-34
Ube2g2	2.63177e-38	0.631725	0.128	0.078	5.26987e-34
Top2a	2.77394e-38	-1.08619	0.222	0.277	5.55455e-34
Tfrc	2.91415e-38	-1.61656	0.037	0.084	5.8353e-34
Chil3	3.09591e-38	-2.95794	0.041	0.088	6.19926e-34
Ndufa11	3.29666e-38	0.223094	0.465	0.361	6.60124e-34
Cnn3	4.02873e-38	-1.94336	0.022	0.062	8.06713e-34
Cebpd	4.53331e-38	-1.93556	0.017	0.055	9.0775e-34
Dnajc8	4.63347e-38	0.341941	0.316	0.235	9.27806e-34
Rdh14	4.78451e-38	0.926422	0.069	0.035	9.58051e-34
Adam9	4.82069e-38	-1.56744	0.027	0.07	9.65294e-34
Ciita	5.39176e-38	-2.25789	0.015	0.052	1.07965e-33
Chsy1	5.42124e-38	0.191132	0.226	0.154	1.08555e-33
Ormdl3	5.46737e-38	0.777142	0.095	0.053	1.09479e-33
Fhl2	5.69655e-38	0.711736	0.101	0.057	1.14068e-33
Klrc1	5.94405e-38	0.209202	0.454	0.346	1.19024e-33
Sf3b4	5.99312e-38	0.470709	0.191	0.128	1.20006e-33
Lacc1	6.62506e-38	-1.92893	0.016	0.053	1.3266e-33
Tnfaip8l2	6.7967e-38	0.423038	0.226	0.158	1.36097e-33
Synj2bp	7.2889e-38	0.449033	0.185	0.123	1.45953e-33
Ano6	7.51182e-38	-1.12452	0.062	0.116	1.50417e-33
Hectd1	9.53424e-38	0.24392	0.351	0.261	1.90914e-33
Rab31	1.26402e-37	-1.41262	0.034	0.08	2.53108e-33
Prkab1	1.46978e-37	0.800737	0.085	0.046	2.94308e-33
Git2	1.60327e-37	0.396661	0.237	0.167	3.21039e-33
Efr3a	1.61463e-37	0.319618	0.263	0.187	3.23313e-33
Hexb	1.64365e-37	-1.12317	0.103	0.163	3.29125e-33
Svbp	1.67266e-37	0.4253	0.225	0.157	3.34934e-33
Gatm	1.99541e-37	-1.93968	0.02	0.059	3.99562e-33
Glo1	2.00867e-37	0.581358	0.139	0.087	4.02217e-33
Snx20	2.09928e-37	-0.900878	0.105	0.167	4.20361e-33
Myc	2.31608e-37	0.581501	0.137	0.086	4.63772e-33
Rnase4	2.46929e-37	-1.89455	0.022	0.062	4.94451e-33
Prkcd	3.01263e-37	-1.07138	0.099	0.157	6.03249e-33
Acod1	3.31185e-37	-2.46217	0.02	0.058	6.63165e-33
Cd47	3.67709e-37	0.17104	0.719	0.631	7.363e-33
Crot	3.67894e-37	0.533232	0.151	0.096	7.36672e-33
Tpr	3.87112e-37	0.187801	0.545	0.436	7.75153e-33
Bst2	4.22366e-37	-0.57011	0.448	0.485	8.45746e-33
Rhof	4.25011e-37	0.457324	0.18	0.119	8.51043e-33
Impdh1	4.27672e-37	0.694813	0.105	0.061	8.56369e-33
Sh3bp5	4.65744e-37	-1.84842	0.016	0.053	9.32605e-33
Lmnb1	4.7477e-37	-0.834409	0.207	0.269	9.5068e-33
Pnkd	5.90166e-37	0.551099	0.148	0.094	1.18175e-32
Ninj1	7.04365e-37	-1.5179	0.08	0.134	1.41042e-32
Frg1	7.16409e-37	0.36833	0.24	0.17	1.43454e-32
Zfp706	7.40444e-37	0.27591	0.36	0.272	1.48267e-32
Gpn3	7.47197e-37	0.799262	0.079	0.042	1.49619e-32
Rgs16	8.75696e-37	-1.2665	0.071	0.124	1.75349e-32
Bach1	9.30904e-37	-1.22621	0.062	0.115	1.86404e-32
Cenpq	1.02553e-36	0.661581	0.104	0.06	2.05352e-32
Josd2	1.09576e-36	0.571199	0.133	0.082	2.19415e-32
Tmem173	1.16577e-36	0.384164	0.244	0.174	2.33435e-32
Polr2g	1.31575e-36	0.351633	0.241	0.171	2.63466e-32
Cdkn1b	1.3196e-36	0.3	0.259	0.183	2.64236e-32
Tln1	1.33693e-36	0.137693	0.639	0.517	2.67706e-32
Atp5l	1.34768e-36	0.173462	0.803	0.742	2.6986e-32
Sra1	1.38741e-36	0.331003	0.301	0.223	2.77814e-32
Abtb2	1.62613e-36	-1.41618	0.044	0.092	3.25616e-32
Urod	1.65432e-36	0.700438	0.105	0.061	3.31262e-32
Ddx58	1.87188e-36	0.334853	0.251	0.178	3.74824e-32
Slc31a1	2.10562e-36	-1.32399	0.037	0.083	4.21629e-32
Snx9	2.54425e-36	-0.94736	0.091	0.149	5.09461e-32
Kif15	2.90769e-36	-1.32042	0.048	0.096	5.82237e-32
Ltb	3.01837e-36	0.180253	0.451	0.346	6.04399e-32
Arf1	3.93368e-36	0.204142	0.54	0.43	7.87679e-32
Tgm2	3.96224e-36	-1.70229	0.027	0.069	7.93399e-32
Tusc2	4.13725e-36	0.810771	0.083	0.045	8.28444e-32
Fermt3	4.33753e-36	0.320384	0.364	0.28	8.68548e-32
Jaml	4.42808e-36	-0.863958	0.095	0.155	8.86679e-32
Ppp1r35	4.43028e-36	0.601353	0.136	0.085	8.8712e-32
Fam53b	4.92164e-36	0.800904	0.082	0.045	9.85509e-32
Glrx	5.93033e-36	-0.841267	0.263	0.318	1.18749e-31
Ralb	6.90635e-36	-1.2684	0.039	0.085	1.38293e-31
Bola1	7.13415e-36	0.643154	0.108	0.064	1.42854e-31
Gng5	7.35864e-36	0.159856	0.747	0.65	1.47349e-31
Cit	7.40292e-36	-1.73174	0.023	0.062	1.48236e-31
Asph	7.79308e-36	-1.95906	0.016	0.052	1.56049e-31
5031439G07Rik	8.661e-36	-1.64384	0.02	0.059	1.73428e-31
Aurkaip1	8.78006e-36	0.300892	0.361	0.277	1.75812e-31
Smim8	9.00885e-36	0.687131	0.1	0.058	1.80393e-31
Rpp25l	9.16086e-36	0.572201	0.133	0.083	1.83437e-31
Cxcl9	9.66676e-36	-2.12412	0.129	0.183	1.93567e-31
Cyb5r3	1.0913e-35	0.548488	0.14	0.088	2.18522e-31
Cdk1	1.16364e-35	-1.20642	0.064	0.116	2.33007e-31
Golga7	1.17465e-35	0.493595	0.179	0.121	2.35211e-31
Rer1	1.18051e-35	0.29761	0.355	0.271	2.36385e-31
Sp100	1.43091e-35	0.110697	0.627	0.497	2.86526e-31
Ube2v1	1.44098e-35	0.315153	0.33	0.249	2.88543e-31
Lef1	1.47535e-35	0.23129	0.173	0.113	2.95424e-31
Mrps34	1.51114e-35	0.445627	0.206	0.142	3.0259e-31
Cxcr3	1.54747e-35	0.369888	0.183	0.122	3.09865e-31
Pola1	1.56975e-35	-1.33682	0.071	0.124	3.14327e-31
Klk8	1.75333e-35	-1.16745	0.048	0.096	3.51087e-31
Mri1	1.80889e-35	0.523894	0.152	0.098	3.62213e-31
Il1r2	1.96748e-35	-2.18307	0.022	0.06	3.93968e-31
Cenpp	2.07603e-35	-1.94653	0.019	0.056	4.15704e-31
Dna2	2.11629e-35	-1.84951	0.015	0.05	4.23766e-31
Dedd2	2.14402e-35	0.790525	0.078	0.042	4.29319e-31
Supt5	2.19732e-35	0.486202	0.171	0.114	4.39992e-31
Ggct	2.32661e-35	0.629768	0.116	0.07	4.6588e-31
Il21r	2.36491e-35	-1.0157	0.087	0.143	4.7355e-31
Utp3	2.53166e-35	0.359911	0.24	0.171	5.06939e-31
Tnf	2.53837e-35	-1.4005	0.047	0.094	5.08283e-31
Prex1	2.5724e-35	0.21995	0.319	0.236	5.15098e-31
Vti1b	2.82096e-35	0.410694	0.259	0.189	5.64869e-31
Exosc3	2.87456e-35	0.432903	0.207	0.144	5.75602e-31
Rab1b	3.02634e-35	0.394187	0.26	0.19	6.05994e-31
Prpf6	3.19344e-35	0.51004	0.149	0.096	6.39455e-31
Cox16	3.48757e-35	0.299176	0.293	0.216	6.98351e-31
Coa6	3.72611e-35	0.664952	0.108	0.064	7.46117e-31
F8a	3.74081e-35	0.890484	0.069	0.035	7.49059e-31
Prpf4b	3.77666e-35	0.365524	0.22	0.154	7.56237e-31
Zfp395	3.90597e-35	1.00935	0.057	0.028	7.82132e-31
Magoh	4.23517e-35	0.34806	0.254	0.182	8.48051e-31
Spc24	4.62166e-35	-1.24924	0.047	0.094	9.25442e-31
Lsm8	5.23728e-35	0.342108	0.269	0.196	1.04871e-30
1300002E11Rik	5.67186e-35	0.874525	0.071	0.037	1.13573e-30
Pop5	5.87632e-35	0.423177	0.2	0.138	1.17667e-30
Ppcs	5.96942e-35	0.893898	0.065	0.033	1.19532e-30
Srsf11	6.52615e-35	0.268234	0.396	0.309	1.3068e-30
Rps25	6.67926e-35	0.14732	0.852	0.807	1.33745e-30
Ifi27	6.927e-35	0.352677	0.257	0.185	1.38706e-30
Rnf138	7.63963e-35	0.36782	0.213	0.148	1.52976e-30
Aldoa	8.53111e-35	-0.278215	0.848	0.878	1.70827e-30
Ankrd10	8.58786e-35	0.553664	0.139	0.088	1.71963e-30
Arl4a	9.06778e-35	0.699583	0.097	0.056	1.81573e-30
Tpd52	9.97474e-35	-0.899438	0.167	0.226	1.99734e-30
Rnase6	1.01624e-34	-1.57113	0.032	0.074	2.03491e-30
Dstn	1.03988e-34	-0.975639	0.069	0.122	2.08226e-30
Ero1l	1.1148e-34	-1.09475	0.095	0.151	2.23227e-30
Jazf1	1.16805e-34	-1.75999	0.034	0.076	2.33891e-30
Ndufb3	1.30116e-34	0.321858	0.313	0.235	2.60544e-30
Bex3	1.30763e-34	0.447853	0.171	0.114	2.6184e-30
Arhgap31	1.41011e-34	-1.36672	0.038	0.083	2.8236e-30
Parp11	1.4928e-34	-1.28711	0.043	0.088	2.98918e-30
Commd6	1.64366e-34	0.487423	0.167	0.112	3.29126e-30
Strbp	1.70036e-34	0.613104	0.106	0.063	3.40481e-30
Babam1	1.81094e-34	0.493962	0.185	0.126	3.62622e-30
Pnrc2	1.87596e-34	0.559896	0.134	0.085	3.75642e-30
Bmp2k	1.99032e-34	-1.0329	0.081	0.135	3.98542e-30
Acyp1	2.01951e-34	0.908603	0.063	0.032	4.04387e-30
Mrpl41	2.39366e-34	0.489608	0.162	0.107	4.79306e-30
Wdfy2	2.40407e-34	-1.30339	0.038	0.082	4.81391e-30
Nedd4	2.46602e-34	0.4162	0.158	0.103	4.93797e-30
Pigs	2.81524e-34	0.576972	0.145	0.094	5.63725e-30
Phlpp1	3.27258e-34	-1.32169	0.075	0.126	6.553e-30
Rtraf	3.29289e-34	0.198788	0.471	0.369	6.59368e-30
Batf3	3.47306e-34	-1.84868	0.016	0.052	6.95445e-30
Rb1	3.6343e-34	-1.11837	0.061	0.111	7.27731e-30
Jtb	3.77525e-34	0.47552	0.185	0.127	7.55956e-30
Prkag1	3.9411e-34	0.524215	0.164	0.109	7.89165e-30
Ppp4c	4.00812e-34	0.267533	0.388	0.302	8.02585e-30
H2-T22	4.12568e-34	0.177537	0.473	0.368	8.26126e-30
Smim20	4.33661e-34	0.530076	0.154	0.101	8.68363e-30
Adamts6	4.52686e-34	-1.52125	0.056	0.104	9.06458e-30
Dck	4.66159e-34	-1.10047	0.06	0.11	9.33437e-30
Dcxr	4.89322e-34	0.664878	0.104	0.062	9.79819e-30
H2-T24	5.97539e-34	-1.30085	0.038	0.082	1.19651e-29
Ifi204	6.59063e-34	-0.985874	0.161	0.219	1.31971e-29
Adipor1	6.886e-34	0.351631	0.276	0.204	1.37885e-29
Kalrn	6.94524e-34	0.459801	0.195	0.135	1.39071e-29
Crybg3	7.25484e-34	-1.51095	0.024	0.063	1.45271e-29
Cd226	7.36197e-34	-1.16685	0.162	0.219	1.47416e-29
Hmgcr	7.47208e-34	-1.09068	0.07	0.121	1.49621e-29
Hadhb	7.71118e-34	0.359421	0.227	0.161	1.54409e-29
Dgat1	8.38921e-34	0.528134	0.151	0.099	1.67986e-29
Gatad2a	8.64112e-34	0.309885	0.258	0.186	1.7303e-29
Vgll4	8.8322e-34	0.310762	0.227	0.16	1.76856e-29
Relb	9.12248e-34	0.567549	0.136	0.087	1.82668e-29
Set	1.04133e-33	0.136497	0.583	0.468	2.08517e-29
Nr1h2	1.15378e-33	0.526535	0.155	0.102	2.31032e-29
Med30	1.20007e-33	0.411626	0.189	0.129	2.40301e-29
Tank	1.23169e-33	-0.960407	0.109	0.166	2.46634e-29
Ncald	1.29696e-33	0.769055	0.071	0.037	2.59704e-29
Cast	1.48559e-33	0.248127	0.319	0.239	2.97474e-29
Pkib	1.4897e-33	-1.61194	0.027	0.066	2.98297e-29
Ssb	1.5237e-33	0.223804	0.422	0.331	3.05105e-29
Cks1b	1.61288e-33	-1.0175	0.1	0.155	3.22964e-29
Eef2kmt	1.89265e-33	0.810043	0.079	0.043	3.78984e-29
Arhgef18	2.01416e-33	0.226873	0.192	0.13	4.03315e-29
Map2k2	2.07049e-33	0.338691	0.292	0.219	4.14595e-29
Selenow	2.4644e-33	0.177428	0.734	0.653	4.93472e-29
Cln8	2.63784e-33	-1.78538	0.016	0.05	5.28201e-29
Fam129b	2.72433e-33	-1.42321	0.032	0.073	5.4552e-29
Phb2	2.85235e-33	0.26459	0.361	0.277	5.71154e-29
Cenpe	2.85562e-33	-1.27953	0.059	0.107	5.7181e-29
Atp5j2	3.13031e-33	0.192466	0.691	0.592	6.26813e-29
Atp8b4	3.13218e-33	-0.24567	0.477	0.348	6.27189e-29
Rnf220	3.14021e-33	0.609904	0.122	0.076	6.28795e-29
Ankra2	3.18369e-33	0.818498	0.079	0.044	6.37501e-29
Lsm5	3.36809e-33	0.271503	0.291	0.215	6.74427e-29
Tnfrsf13b	3.41294e-33	-1.68789	0.017	0.051	6.83408e-29
Calcoco1	3.42924e-33	0.984188	0.053	0.025	6.86671e-29
Nrgn	3.52648e-33	0.175898	0.259	0.185	7.06141e-29
Slc23a2	3.57564e-33	-1.48608	0.027	0.066	7.15985e-29
Arpc3	4.07088e-33	0.167694	0.823	0.771	8.15154e-29
Ncapg2	4.19245e-33	-1.43312	0.035	0.077	8.39496e-29
Vps36	4.56262e-33	0.418994	0.208	0.146	9.13618e-29
Znfx1	4.99562e-33	-0.996023	0.074	0.126	1.00032e-28
A530088E08Rik	5.29414e-33	1.03723	0.052	0.024	1.0601e-28
Serinc3	5.31496e-33	0.160054	0.332	0.246	1.06427e-28
Dctn3	5.34858e-33	0.292108	0.336	0.258	1.071e-28
Kri1	5.72576e-33	0.634196	0.115	0.071	1.14653e-28
Bcl7b	6.1218e-33	0.606278	0.124	0.078	1.22583e-28
Prkd3	6.26553e-33	0.483315	0.134	0.086	1.25461e-28
Wdfy4	7.57785e-33	-1.80459	0.018	0.052	1.51739e-28
Sirt7	7.86132e-33	0.538045	0.151	0.1	1.57415e-28
Gla	1.02386e-32	-1.60015	0.025	0.063	2.05017e-28
Mthfd2	1.06392e-32	-0.893524	0.079	0.132	2.1304e-28
Shtn1	1.11072e-32	-1.67548	0.017	0.052	2.2241e-28
Mtfr1l	1.19858e-32	0.596308	0.125	0.079	2.40003e-28
Ccdc59	1.22203e-32	0.41641	0.221	0.158	2.447e-28
Capn1	1.64337e-32	0.540035	0.148	0.097	3.29068e-28
Zfp710	1.64338e-32	-1.45401	0.032	0.072	3.2907e-28
Ccdc124	1.87399e-32	0.360907	0.254	0.187	3.75249e-28
Cdc26	1.95317e-32	0.438513	0.186	0.128	3.91103e-28
Ciao2b	1.98885e-32	0.414292	0.223	0.16	3.98248e-28
Hvcn1	2.20839e-32	0.750378	0.092	0.053	4.42209e-28
Evi2a	2.3679e-32	-1.02597	0.057	0.104	4.74149e-28
Lrba	2.4344e-32	-1.11093	0.128	0.183	4.87464e-28
Zdhhc2	2.44557e-32	-1.41442	0.031	0.071	4.89701e-28
Atxn7l1	2.45802e-32	-0.981997	0.131	0.187	4.92194e-28
Slc4a7	2.45906e-32	-1.15939	0.054	0.101	4.92403e-28
Ssna1	2.49812e-32	0.396394	0.236	0.172	5.00224e-28
Gm39323	2.53032e-32	-1.75851	0.02	0.055	5.06671e-28
Aimp1	2.53324e-32	0.325803	0.277	0.206	5.07256e-28
Rasgef1b	2.55164e-32	-1.73034	0.023	0.06	5.1094e-28
Piezo1	2.57308e-32	-1.20054	0.039	0.082	5.15234e-28
Eea1	2.68438e-32	-0.824805	0.18	0.24	5.3752e-28
Ufc1	2.74039e-32	0.32547	0.284	0.213	5.48736e-28
2310039H08Rik	3.01809e-32	0.649918	0.104	0.063	6.04342e-28
Smap2	3.22714e-32	0.269518	0.291	0.216	6.46203e-28
Tmem164	3.27607e-32	-0.949978	0.11	0.166	6.56e-28
Ddt	3.2974e-32	0.352853	0.214	0.152	6.60272e-28
Tnk2	3.3295e-32	0.873683	0.067	0.036	6.66699e-28
Dynll2	3.44859e-32	0.433553	0.183	0.126	6.90546e-28
Abhd12	3.47774e-32	-0.917317	0.091	0.144	6.96382e-28
Lrch1	3.55867e-32	-0.908038	0.176	0.233	7.12588e-28
Dscam	4.32723e-32	-0.106249	0.098	0.057	8.66484e-28
Zfp622	4.47399e-32	0.598598	0.128	0.081	8.95873e-28
Myadm	4.59149e-32	-1.55628	0.026	0.063	9.19399e-28
Tpx2	4.71235e-32	-1.02135	0.085	0.137	9.43601e-28
Ywhab	4.8956e-32	0.196331	0.467	0.374	9.80295e-28
Dusp11	5.99694e-32	0.306411	0.29	0.217	1.20083e-27
Abracl	7.11437e-32	0.163266	0.565	0.454	1.42458e-27
Prr5l	7.58132e-32	0.684666	0.088	0.05	1.51808e-27
Abcc4	7.71883e-32	-1.37587	0.029	0.068	1.54562e-27
Snrnp70	7.75498e-32	0.250101	0.344	0.264	1.55286e-27
Ctnnb1	7.79024e-32	0.348998	0.223	0.159	1.55992e-27
2810006K23Rik	7.95199e-32	0.916348	0.052	0.025	1.59231e-27
AI837181	8.01348e-32	0.862057	0.063	0.033	1.60462e-27
Lsm6	8.59621e-32	0.28872	0.302	0.227	1.72131e-27
Bzw1	8.71811e-32	0.204268	0.43	0.339	1.74571e-27
Hdac9	1.03337e-31	-2.26782	0.017	0.05	2.06923e-27
Vrk3	1.08004e-31	0.543181	0.123	0.078	2.16268e-27
Pdlim2	1.11896e-31	0.534293	0.144	0.094	2.24061e-27
Jmjd7	1.28658e-31	1.03027	0.054	0.026	2.57625e-27
Cox6c	1.52868e-31	0.174093	0.742	0.664	3.06102e-27
Atraid	1.53131e-31	0.531264	0.14	0.092	3.06629e-27
E2f3	1.58222e-31	-1.23485	0.049	0.094	3.16824e-27
B3gnt5	1.58729e-31	0.929876	0.053	0.026	3.17839e-27
Uqcrc2	1.62331e-31	0.324675	0.284	0.213	3.25052e-27
Sdcbp2	1.63142e-31	-1.58307	0.022	0.057	3.26675e-27
Xylt1	1.90473e-31	-1.38292	0.046	0.089	3.81403e-27
Acap2	1.99143e-31	-0.795188	0.127	0.184	3.98764e-27
Borcs7	2.01766e-31	0.762313	0.09	0.053	4.04016e-27
E330020D12Rik	2.0698e-31	-1.7282	0.017	0.05	4.14457e-27
Ripor1	2.11981e-31	0.987806	0.051	0.025	4.24471e-27
Yipf4	2.16507e-31	0.508582	0.15	0.1	4.33534e-27
Oxa1l	2.16538e-31	0.561415	0.133	0.086	4.33596e-27
Trbv4	2.1991e-31	-1.91073	0.073	0.119	4.40347e-27
Hk2	2.20022e-31	-1.72025	0.018	0.052	4.40572e-27
Vsir	2.21224e-31	-0.7765	0.112	0.169	4.42978e-27
Jade2	2.30488e-31	0.633382	0.103	0.063	4.61528e-27
Vps72	2.39076e-31	0.528736	0.13	0.084	4.78726e-27
Dpm1	2.48511e-31	0.343583	0.247	0.181	4.97618e-27
Vopp1	2.60971e-31	0.563211	0.113	0.07	5.22569e-27
Clta	2.66783e-31	-0.384762	0.605	0.636	5.34206e-27
Naa10	2.67801e-31	0.332229	0.219	0.156	5.36245e-27
Smu1	2.74019e-31	0.380381	0.214	0.153	5.48696e-27
Actn1	2.92523e-31	-1.55852	0.022	0.057	5.85748e-27
BC031181	2.95368e-31	0.344489	0.274	0.206	5.91444e-27
Gngt2	3.10918e-31	-1.44631	0.09	0.14	6.22581e-27
Sumo2	3.19183e-31	0.173237	0.719	0.641	6.39133e-27
Lamb3	3.34709e-31	0.557711	0.112	0.069	6.7022e-27
Nabp2	3.48955e-31	0.451554	0.176	0.121	6.98748e-27
Gyg	4.02816e-31	0.280097	0.216	0.153	8.06598e-27
1700037H04Rik	4.3575e-31	0.55071	0.126	0.081	8.72545e-27
Trav14-1	4.48979e-31	-2.12685	0.046	0.088	8.99035e-27
Chmp2a	4.96576e-31	0.215412	0.389	0.301	9.94343e-27
Hs3st3b1	5.3543e-31	0.715755	0.068	0.036	1.07215e-26
Bptf	5.54918e-31	0.30623	0.244	0.178	1.11117e-26
Hint2	5.58782e-31	0.557094	0.126	0.081	1.1189e-26
Tm6sf1	5.88703e-31	0.394329	0.221	0.16	1.17882e-26
Stx5a	5.88806e-31	0.590063	0.12	0.076	1.17902e-26
Pold4	6.0035e-31	0.417559	0.202	0.143	1.20214e-26
Birc3	6.67554e-31	0.366422	0.223	0.161	1.33671e-26
Epb41	7.21527e-31	0.187899	0.25	0.181	1.44479e-26
Bccip	7.3202e-31	0.391762	0.186	0.129	1.4658e-26
Hnrnpk	7.66605e-31	0.155151	0.641	0.538	1.53505e-26
Eif4a3	7.67846e-31	0.328693	0.277	0.208	1.53753e-26
Rpp21	8.16216e-31	0.416866	0.205	0.146	1.63439e-26
2210016L21Rik	8.34187e-31	0.586725	0.114	0.072	1.67038e-26
Brk1	8.41517e-31	0.2336	0.382	0.298	1.68505e-26
Ech1	8.51491e-31	0.305546	0.276	0.206	1.70503e-26
Myo10	8.55394e-31	-2.06815	0.019	0.052	1.71284e-26
Spryd3	9.05636e-31	0.650326	0.101	0.061	1.81345e-26
Wdr1	9.25639e-31	0.230193	0.452	0.363	1.8535e-26
Dyrk2	9.42503e-31	0.726739	0.083	0.047	1.88727e-26
Polr2f	1.02691e-30	0.289277	0.286	0.214	2.05628e-26
Arl6ip4	1.07498e-30	0.346194	0.225	0.162	2.15253e-26
Slc31a2	1.08717e-30	-1.36797	0.031	0.069	2.17695e-26
Rtn4	1.09557e-30	-0.708984	0.197	0.255	2.19377e-26
Eif3d	1.10208e-30	0.314885	0.278	0.209	2.20681e-26
Sap30	1.1825e-30	-1.02801	0.061	0.108	2.36783e-26
Anapc16	1.20831e-30	0.462441	0.174	0.12	2.41953e-26
Gzmc	1.23144e-30	-1.06118	0.36	0.267	2.46584e-26
Neil3	1.39752e-30	-1.78854	0.017	0.05	2.7984e-26
Sun2	1.44963e-30	0.457092	0.154	0.104	2.90275e-26
Prmt1	1.46093e-30	0.303664	0.269	0.2	2.92537e-26
Il1b	1.4627e-30	-2.14467	0.058	0.102	2.92891e-26
Specc1	1.58763e-30	-1.734	0.017	0.05	3.17907e-26
Cd300ld3	1.60975e-30	-1.57581	0.025	0.061	3.22336e-26
Inpp4a	1.69467e-30	-1.52401	0.022	0.057	3.39341e-26
Cers6	1.69878e-30	-1.13353	0.155	0.208	3.40164e-26
Smim19	1.70453e-30	0.632869	0.103	0.063	3.41316e-26
Cnp	1.84454e-30	0.371457	0.203	0.144	3.69351e-26
Slc16a10	1.95447e-30	-1.52221	0.026	0.062	3.91362e-26
Rap1b	1.98595e-30	-0.335545	0.582	0.617	3.97666e-26
Tm2d3	2.00823e-30	0.567072	0.121	0.077	4.02128e-26
Cdca3	2.10276e-30	-1.09528	0.059	0.105	4.21057e-26
Zfp637	2.11847e-30	0.890227	0.054	0.027	4.24202e-26
Stmn1	2.23153e-30	-0.852184	0.215	0.266	4.46841e-26
Cenpf	2.31191e-30	-1.35106	0.073	0.121	4.62936e-26
Akap8l	2.32187e-30	0.632025	0.105	0.065	4.64931e-26
Pop7	2.3227e-30	0.530408	0.138	0.091	4.65098e-26
Nfil3	2.41207e-30	0.441657	0.152	0.101	4.82993e-26
Ier3ip1	2.46048e-30	0.331471	0.275	0.207	4.92686e-26
Emc10	2.67134e-30	0.440259	0.2	0.143	5.34909e-26
Ssu72	2.83098e-30	0.261075	0.368	0.289	5.66876e-26
Gstp3	2.8561e-30	-0.829822	0.114	0.168	5.71906e-26
Hmgb2	2.93424e-30	-0.505075	0.693	0.695	5.87553e-26
Clp1	2.98025e-30	0.662796	0.09	0.053	5.96766e-26
Aim2	3.48282e-30	0.326201	0.239	0.175	6.974e-26
Ccl3	3.53183e-30	-1.42121	0.351	0.374	7.07213e-26
Snx17	3.57062e-30	0.408375	0.212	0.153	7.1498e-26
Ei24	3.72103e-30	0.5759	0.124	0.079	7.45099e-26
Zfp560	3.80232e-30	0.642085	0.1	0.061	7.61377e-26
Arrdc1	3.84583e-30	0.598671	0.118	0.075	7.70088e-26
Glrx3	3.86157e-30	0.30163	0.276	0.208	7.73241e-26
2310009A05Rik	3.86861e-30	0.658544	0.103	0.063	7.74651e-26
Mrps12	4.06542e-30	0.395576	0.203	0.145	8.14059e-26
Cdk11b	4.35729e-30	0.406412	0.203	0.145	8.72504e-26
Fam102a	4.43308e-30	0.340493	0.194	0.136	8.87679e-26
Atp7a	4.6158e-30	-1.42085	0.03	0.067	9.24268e-26
Paip2b	4.70474e-30	0.939047	0.052	0.026	9.42078e-26
Clpp	4.71905e-30	0.570823	0.117	0.074	9.44943e-26
Ppp1r9b	5.0312e-30	0.502273	0.148	0.099	1.00745e-25
Ap1g2	5.40795e-30	0.738518	0.079	0.045	1.08289e-25
Cdc5l	5.71574e-30	0.319022	0.246	0.181	1.14452e-25
Irf4	5.83585e-30	-1.67897	0.02	0.053	1.16857e-25
Dnajc19	5.99602e-30	0.264059	0.308	0.234	1.20064e-25
R3hdm4	6.3415e-30	0.423276	0.173	0.119	1.26982e-25
Me2	6.68587e-30	0.355164	0.206	0.147	1.33878e-25
Def8	6.79931e-30	-1.58342	0.043	0.084	1.36149e-25
Ifih1	6.87791e-30	-0.958921	0.089	0.14	1.37723e-25
Churc1	6.90915e-30	0.336109	0.253	0.188	1.38349e-25
Oip5os1	8.69547e-30	0.263865	0.252	0.185	1.74118e-25
Chpf	9.39992e-30	0.939914	0.053	0.026	1.88224e-25
Mbnl1	9.58477e-30	-0.660644	0.704	0.709	1.91925e-25
Fam107b	1.09485e-29	0.121841	0.425	0.328	2.19233e-25
Cd300lf	1.10116e-29	-1.22752	0.051	0.093	2.20497e-25
Uqcrb	1.10969e-29	0.15846	0.494	0.392	2.22205e-25
Ubl7	1.12089e-29	0.452282	0.163	0.111	2.24446e-25
Smim27	1.15417e-29	0.856072	0.062	0.032	2.31111e-25
Elf4	1.22193e-29	0.304685	0.256	0.19	2.44678e-25
Pf4	1.23902e-29	-2.27748	0.097	0.144	2.48101e-25
Agap2	1.25498e-29	0.454077	0.148	0.099	2.51297e-25
Gm45716	1.31157e-29	0.56332	0.109	0.068	2.62628e-25
Mcts1	1.36866e-29	0.379421	0.214	0.155	2.7406e-25
Ddx21	1.38364e-29	0.270125	0.29	0.219	2.77061e-25
Sqle	1.40639e-29	-1.58179	0.021	0.055	2.81616e-25
Pdcd7	1.41905e-29	0.698328	0.087	0.051	2.84151e-25
Irak1	1.43e-29	0.623716	0.109	0.068	2.86343e-25
Eif4a1	1.69355e-29	-0.284756	0.652	0.688	3.39116e-25
Nsa2	1.86768e-29	0.361635	0.244	0.182	3.73984e-25
Thada	1.90217e-29	-1.12236	0.083	0.132	3.8089e-25
Gm10260	2.06683e-29	0.660518	0.087	0.051	4.13863e-25
Rbis	2.16345e-29	0.342046	0.255	0.191	4.3321e-25
Rab32	2.20998e-29	-1.24289	0.032	0.07	4.42527e-25
Psmd5	2.33838e-29	0.576626	0.106	0.065	4.68236e-25
Rad51	2.34511e-29	-1.24445	0.032	0.069	4.69585e-25
Nup210	2.37298e-29	0.187077	0.248	0.18	4.75165e-25
Thap3	2.49125e-29	0.535843	0.126	0.082	4.98849e-25
Ctbp1	2.5449e-29	0.391477	0.219	0.16	5.09592e-25
Psmd10	2.8526e-29	0.516661	0.129	0.084	5.71205e-25
Psmb5	2.9088e-29	0.183779	0.455	0.362	5.82458e-25
Acp5	3.02215e-29	-1.19127	0.044	0.085	6.05156e-25
Sppl2a	3.17748e-29	-0.772036	0.19	0.246	6.36258e-25
Pxmp4	3.43183e-29	0.737413	0.078	0.044	6.87189e-25
Jpt1	3.86199e-29	0.150567	0.541	0.436	7.73326e-25
Bid	4.2809e-29	0.639007	0.1	0.061	8.57207e-25
Ten1	4.31601e-29	0.458421	0.174	0.122	8.64237e-25
Selenof	4.57692e-29	0.187191	0.407	0.319	9.16483e-25
Nceh1	4.74445e-29	-1.10333	0.056	0.1	9.50028e-25
Gng10	4.75493e-29	0.212554	0.29	0.217	9.52128e-25
Gab2	4.75749e-29	-1.19245	0.073	0.12	9.5264e-25
Dnase2a	5.5949e-29	-1.15501	0.034	0.073	1.12032e-24
Ccnb1	5.95353e-29	-1.2171	0.043	0.084	1.19213e-24
Bnip3	6.04608e-29	-1.07728	0.111	0.161	1.21067e-24
Cebpz	6.78246e-29	0.460343	0.157	0.108	1.35812e-24
Emc2	8.04475e-29	0.401346	0.2	0.143	1.61088e-24
Dkc1	8.32209e-29	0.478532	0.142	0.095	1.66642e-24
Ubxn6	8.32272e-29	0.490536	0.131	0.086	1.66654e-24
Cfap36	8.48499e-29	0.565195	0.11	0.07	1.69903e-24
Idh2	8.92343e-29	-1.25542	0.037	0.076	1.78683e-24
Mpc1	9.16251e-29	0.258743	0.295	0.224	1.8347e-24
Ahcyl2	9.16522e-29	-1.00826	0.081	0.129	1.83524e-24
Brip1	9.17396e-29	-1.5767	0.022	0.055	1.83699e-24
Ube2r2	1.0248e-28	0.395359	0.185	0.131	2.05205e-24
Sdha	1.08923e-28	0.34262	0.242	0.18	2.18108e-24
Slc37a2	1.09204e-28	-1.15176	0.042	0.082	2.1867e-24
Glod4	1.10116e-28	0.430437	0.162	0.111	2.20496e-24
Camk2g	1.17522e-28	0.408208	0.162	0.111	2.35326e-24
Tor1aip1	1.19485e-28	-0.673524	0.187	0.244	2.39256e-24
Pcbd2	1.2016e-28	0.44517	0.167	0.115	2.40608e-24
Ythdc1	1.27036e-28	0.288489	0.251	0.186	2.54377e-24
Cox7c	1.3249e-28	0.163765	0.71	0.622	2.65299e-24
Alkbh6	1.32745e-28	0.715368	0.077	0.044	2.65809e-24
F730043M19Rik	1.33636e-28	-1.5546	0.019	0.051	2.67593e-24
Spag7	1.42952e-28	0.503193	0.138	0.092	2.86248e-24
Icos	1.43267e-28	-1.1821	0.162	0.213	2.86879e-24
Azi2	1.53262e-28	0.347662	0.212	0.154	3.06891e-24
Dnajb1	1.73175e-28	0.486428	0.158	0.108	3.46766e-24
Fbxo28	1.8441e-28	0.56441	0.109	0.068	3.69262e-24
Ddah1	1.94181e-28	0.850964	0.054	0.028	3.88827e-24
Junb	2.15632e-28	0.150664	0.418	0.328	4.31781e-24
4930581F22Rik	2.45539e-28	0.955119	0.052	0.026	4.91667e-24
Chrac1	2.51487e-28	0.446321	0.175	0.123	5.03578e-24
Golgb1	2.51752e-28	0.437923	0.176	0.124	5.04107e-24
B9d2	2.61833e-28	0.621464	0.102	0.064	5.24294e-24
Cox20	2.75731e-28	0.36498	0.21	0.152	5.52123e-24
E2f2	2.80379e-28	-1.47085	0.021	0.053	5.61432e-24
H2afy	3.12344e-28	0.152623	0.456	0.361	6.25437e-24
Dnaja2	3.1382e-28	0.251748	0.349	0.274	6.28392e-24
Fnta	3.33043e-28	0.475063	0.141	0.095	6.66886e-24
1810037I17Rik	3.349e-28	0.171986	0.446	0.354	6.70604e-24
Hpgds	3.75277e-28	-1.64478	0.021	0.053	7.51454e-24
Cmas	3.88271e-28	0.427787	0.158	0.109	7.77474e-24
Commd3	3.94985e-28	0.321436	0.256	0.192	7.90918e-24
Dcaf11	4.17078e-28	0.638072	0.103	0.064	8.35157e-24
Uqcrfs1	4.18632e-28	0.198574	0.405	0.321	8.38269e-24
Bcdin3d	4.45624e-28	0.897505	0.055	0.028	8.92318e-24
Spred1	4.47845e-28	-1.21787	0.039	0.077	8.96766e-24
Aurkb	4.60958e-28	-1.19363	0.041	0.081	9.23022e-24
Gm26510	4.71835e-28	0.515957	0.13	0.086	9.44802e-24
Mrps24	5.17124e-28	0.220484	0.351	0.274	1.03549e-23
Hnrnpl	5.17595e-28	0.178443	0.463	0.371	1.03643e-23
Commd2	5.41662e-28	0.429158	0.161	0.111	1.08462e-23
Ptpn12	5.66851e-28	0.376123	0.166	0.115	1.13506e-23
C2	5.77763e-28	0.550482	0.119	0.077	1.15691e-23
Ghitm	6.24294e-28	0.252272	0.326	0.252	1.25009e-23
Tcf3	6.45121e-28	0.565895	0.117	0.076	1.29179e-23
Slu7	6.65234e-28	0.499175	0.138	0.092	1.33206e-23
Adk	6.74137e-28	-1.24662	0.044	0.083	1.34989e-23
Pdhb	6.86489e-28	0.44981	0.162	0.113	1.37463e-23
Ahr	6.88955e-28	0.793504	0.064	0.035	1.37956e-23
Dusp16	7.48165e-28	-1.69557	0.019	0.05	1.49812e-23
Pacs1	7.7145e-28	0.322996	0.167	0.115	1.54475e-23
Rgs1	7.72058e-28	0.298169	0.252	0.188	1.54597e-23
Commd8	8.0276e-28	0.447974	0.163	0.113	1.60745e-23
Anp32b	9.21523e-28	0.121582	0.636	0.526	1.84526e-23
Sfxn1	1.00286e-27	0.458664	0.153	0.105	2.00813e-23
Gpnmb	1.0253e-27	-2.10332	0.03	0.065	2.05307e-23
Gmip	1.02974e-27	0.478003	0.148	0.101	2.06195e-23
A330040F15Rik	1.04376e-27	-1.05189	0.057	0.1	2.09003e-23
Tyms	1.23926e-27	-0.960175	0.073	0.119	2.4815e-23
Pex2	1.41058e-27	0.561178	0.111	0.071	2.82454e-23
Nprl2	1.43131e-27	0.818235	0.06	0.032	2.86606e-23
Pfdn6	1.50764e-27	0.332794	0.226	0.167	3.01889e-23
Tmed2	1.65211e-27	0.211385	0.418	0.335	3.30819e-23
Txn2	1.72006e-27	0.303724	0.289	0.222	3.44426e-23
Eef1g	1.77048e-27	0.143465	0.632	0.528	3.5452e-23
Smap1	1.88046e-27	0.300952	0.279	0.213	3.76543e-23
Ppil4	2.10047e-27	0.473926	0.138	0.092	4.20598e-23
Zc3h12d	2.15686e-27	-1.19127	0.037	0.075	4.3189e-23
3110009E18Rik	2.17521e-27	0.951067	0.05	0.025	4.35564e-23
Med10	2.41529e-27	0.355097	0.215	0.158	4.83638e-23
Sbno1	2.44284e-27	0.236243	0.28	0.212	4.89155e-23
Akna	2.50191e-27	0.30654	0.232	0.171	5.00982e-23
Mrpl44	2.69186e-27	0.578471	0.1	0.063	5.39018e-23
Tmub1	2.70203e-27	0.730374	0.078	0.045	5.41055e-23
Gtf2a2	2.88595e-27	0.383946	0.188	0.135	5.77883e-23
Anxa11	2.92881e-27	0.366951	0.197	0.142	5.86465e-23
Itsn1	2.94259e-27	-1.50996	0.031	0.066	5.89224e-23
Zfas1	2.96408e-27	0.481644	0.145	0.098	5.93527e-23
Sbf1	2.9731e-27	0.659174	0.095	0.059	5.95333e-23
Gnb2	3.02335e-27	0.13903	0.527	0.421	6.05396e-23
Ulbp1	3.04258e-27	-1.47839	0.028	0.062	6.09245e-23
Cxcl10	3.12771e-27	-2.2528	0.165	0.211	6.26293e-23
Lipa	3.24374e-27	-1.03199	0.074	0.119	6.49526e-23
Iscu	3.30114e-27	0.298464	0.233	0.172	6.61021e-23
Gnpda2	3.42034e-27	0.625506	0.091	0.056	6.84888e-23
Acin1	3.60839e-27	0.226189	0.339	0.265	7.22544e-23
Uqcc2	3.8484e-27	0.236821	0.342	0.268	7.70603e-23
Mff	3.9185e-27	0.37233	0.207	0.151	7.8464e-23
Xab2	3.91905e-27	0.736327	0.077	0.045	7.84751e-23
Nme3	3.97716e-27	0.710074	0.074	0.043	7.96386e-23
Btf3l4	4.64553e-27	0.4454	0.151	0.104	9.30222e-23
Pak1	5.09048e-27	-1.48602	0.02	0.051	1.01932e-22
Tpst2	5.42966e-27	0.285847	0.267	0.202	1.08723e-22
Tada1	5.63948e-27	0.671632	0.086	0.052	1.12925e-22
Fbxo9	6.2526e-27	0.603875	0.091	0.056	1.25202e-22
Snx10	6.74177e-27	-0.852445	0.096	0.144	1.34997e-22
BC005561	6.84499e-27	0.743786	0.076	0.044	1.37064e-22
Zfp53	6.94401e-27	0.450805	0.136	0.091	1.39047e-22
Letmd1	7.04485e-27	0.843613	0.058	0.031	1.41066e-22
Capza2	7.94137e-27	-0.509531	0.466	0.483	1.59018e-22
Arap2	8.12751e-27	0.107841	0.24	0.175	1.62745e-22
Tubb2a	8.14495e-27	-1.1965	0.056	0.097	1.63094e-22
Bard1	8.39124e-27	-1.37349	0.031	0.066	1.68026e-22
Rxrb	8.79327e-27	0.819975	0.061	0.033	1.76076e-22
Zdhhc18	9.2237e-27	0.383279	0.177	0.125	1.84695e-22
Ifit3b	9.68786e-27	-1.25754	0.06	0.102	1.9399e-22
Mpc2	9.77486e-27	0.280637	0.266	0.202	1.95732e-22
Zdhhc4	1.01907e-26	0.594569	0.108	0.069	2.04059e-22
Pfkfb3	1.04339e-26	-0.942499	0.086	0.133	2.08928e-22
Isg15	1.09908e-26	-0.909363	0.416	0.44	2.2008e-22
Supt3	1.10017e-26	-1.19671	0.055	0.096	2.20297e-22
Rpl31	1.10945e-26	0.148014	0.746	0.68	2.22157e-22
Malsu1	1.1233e-26	0.447027	0.163	0.114	2.24929e-22
B230307C23Rik	1.15937e-26	0.503614	0.13	0.087	2.32152e-22
Agfg1	1.17526e-26	-0.74943	0.153	0.205	2.35335e-22
Mrpl21	1.211e-26	0.358765	0.202	0.147	2.4249e-22
Eif3g	1.22679e-26	0.356169	0.206	0.15	2.45653e-22
Asrgl1	1.27006e-26	0.553705	0.104	0.066	2.54316e-22
Pdcd5	1.32065e-26	0.243824	0.331	0.259	2.64447e-22
Foxp4	1.37348e-26	0.681613	0.076	0.044	2.75026e-22
Ndufaf8	1.39113e-26	0.411917	0.176	0.125	2.78559e-22
Mfng	1.40962e-26	0.665229	0.093	0.057	2.82263e-22
Zbtb8os	1.41747e-26	0.389844	0.177	0.125	2.83833e-22
Tiparp	1.51105e-26	-1.22329	0.041	0.078	3.02573e-22
Mppe1	1.52538e-26	0.6152	0.099	0.062	3.05443e-22
Vmp1	1.55213e-26	-0.631775	0.208	0.262	3.10799e-22
Alyref2	1.5978e-26	0.869741	0.052	0.027	3.19942e-22
Hmgn1	1.66699e-26	0.248915	0.235	0.173	3.33798e-22
[truncated: 3,825 more rows]

## Sheet: Cluster 1
Gene	p_val	avg_log2FC	pct.1	pct.2	p_val_adj
Gm2682	0	-2.7631	0.069	0.36	0
Itgal	0	-2.50128	0.055	0.345	0
Runx1	0	-2.29476	0.069	0.332	0
Xist	0	-2.17052	0.074	0.406	0
Foxp1	0	-2.14338	0.069	0.337	0
Lnpep	0	-2.12231	0.08	0.375	0
Atp2b1	0	-2.03455	0.07	0.348	0
Macf1	0	-2.02902	0.08	0.351	0
Atp8b4	0	-2.00552	0.105	0.403	0
Mir142hg	0	-2.00389	0.071	0.363	0
mt-Nd5	0	1.9758	0.672	0.519	0
H2-Q6	0	-1.89655	0.078	0.354	0
Myo1f	0	-1.89646	0.077	0.365	0
mt-Nd4l	0	1.88025	0.957	0.782	0
Dennd4a	0	-1.86999	0.124	0.41	0
Arhgap15	0	-1.85569	0.205	0.514	0
Arhgap45	0	-1.83758	0.085	0.382	0
Lgals3bp	0	-1.79187	0.08	0.355	0
Itgb2	0	-1.77878	0.106	0.462	0
Elmo1	0	-1.77491	0.12	0.411	0
Prkch	0	-1.75914	0.131	0.419	0
Fli1	0	-1.74308	0.097	0.374	0
Tap1	0	-1.65903	0.098	0.404	0
Tapbp	0	-1.64499	0.102	0.427	0
mt-Nd2	0	1.63681	0.792	0.591	0
Ankrd11	0	-1.58554	0.121	0.423	0
Ctsw	0	-1.54292	0.15	0.445	0
Skap1	0	-1.52231	0.201	0.529	0
mt-Co1	0	1.51523	0.999	0.99	0
mt-Atp6	0	1.43352	0.786	0.628	0
Celf2	0	-1.42167	0.171	0.488	0
Il2rb	0	-1.38781	0.214	0.536	0
Selplg	0	-1.12643	0.233	0.553	0
Hist1h1b	0	1.0288	0.788	0.603	0
H2-K1	0	-0.878882	0.995	0.982	0
Gm19951	0	0.774032	0.936	0.679	0
H2-D1	0	-0.59374	0.996	0.992	0
Gm42418	0	0.55275	1	1	0
Gapdh	0	0.383595	1	0.997	0
Cmss1	0	0.350751	1	0.988	0
Ikzf1	5.01931e-304	-1.47196	0.148	0.443	1.00507e-299
Ankrd44	4.86148e-303	-1.70282	0.121	0.401	9.73463e-299
H2-Q4	5.65326e-303	-1.63203	0.088	0.362	1.13201e-298
Cd74	6.2648e-302	-0.749634	0.988	0.755	1.25446e-297
Iqgap1	3.93004e-298	-1.05988	0.203	0.522	7.86951e-294
Dock10	4.93117e-298	-1.38626	0.242	0.533	9.87418e-294
Dock8	1.04819e-295	-1.54919	0.125	0.407	2.09889e-291
Pitpnc1	3.8137e-293	-1.97948	0.08	0.338	7.63656e-289
Il2rg	3.94058e-293	-1.0701	0.323	0.602	7.89061e-289
Tap2	2.90547e-290	-1.83297	0.067	0.321	5.81792e-286
Ccnd3	5.81887e-289	-1.42271	0.125	0.409	1.16517e-284
Esyt1	5.94474e-288	-2.10405	0.057	0.302	1.19037e-283
Ppp1r12a	1.11003e-286	-1.29337	0.141	0.431	2.22272e-282
Itgb1	4.96845e-286	-1.4689	0.145	0.431	9.94882e-282
Ccr5	2.91811e-285	-1.63572	0.104	0.372	5.84322e-281
Slc9a9	2.45139e-284	-2.7364	0.041	0.273	4.90865e-280
Mycbp2	1.68804e-283	-1.62834	0.091	0.355	3.38013e-279
Rrbp1	8.85583e-281	-1.33177	0.139	0.421	1.77329e-276
Ctsa	1.09263e-275	-1.71173	0.082	0.335	2.18788e-271
Nsd3	5.22662e-271	-1.41015	0.119	0.387	1.04658e-266
Akap13	1.96303e-270	-1.19415	0.161	0.448	3.93076e-266
Ripor2	1.90211e-269	-2.26536	0.063	0.297	3.80878e-265
Fyn	2.86764e-269	-1.57046	0.104	0.362	5.74217e-265
Son	5.3952e-269	-1.16093	0.12	0.395	1.08034e-264
mt-Atp8	6.80225e-269	1.48634	0.984	0.881	1.36208e-264
Ppm1h	2.35259e-267	-1.92896	0.078	0.321	4.71082e-263
Cmip	3.21984e-267	-1.74976	0.076	0.321	6.44741e-263
Ssh2	2.90647e-266	-2.05367	0.068	0.305	5.81991e-262
Fyb	6.43104e-265	-0.929385	0.291	0.586	1.28775e-260
Maml2	8.1669e-265	-2.56895	0.053	0.278	1.63534e-260
Adgre5	1.98976e-263	-2.10809	0.06	0.29	3.9843e-259
Utrn	7.91104e-262	-1.70377	0.096	0.343	1.58411e-257
Kmt2e	5.21281e-261	-1.19494	0.121	0.39	1.04381e-256
Itga4	4.75608e-260	-1.81751	0.102	0.35	9.52358e-256
Arid5b	1.33549e-258	-1.88991	0.084	0.324	2.67419e-254
Rbm39	1.13463e-257	-0.812083	0.295	0.594	2.27199e-253
Foxn3	5.12568e-257	-2.06718	0.064	0.293	1.02637e-252
Arsb	1.0438e-255	-1.95798	0.084	0.319	2.0901e-251
Cd53	1.1522e-254	-0.855208	0.212	0.521	2.30716e-250
Pld3	1.55607e-253	-1.65365	0.071	0.307	3.11588e-249
Diaph1	3.14388e-253	-1.32248	0.107	0.364	6.2953e-249
Tmed9	1.13524e-252	-1.26299	0.096	0.349	2.27321e-248
Rnf213	2.29879e-252	-1.52374	0.107	0.356	4.6031e-248
Atp11b	4.69138e-252	-1.962	0.06	0.285	9.39402e-248
Zbtb20	9.98053e-251	-2.69436	0.046	0.26	1.9985e-246
Inpp5d	1.11675e-249	-1.62976	0.079	0.315	2.23618e-245
Apbb1ip	1.82015e-249	-0.990344	0.16	0.443	3.64467e-245
Cd37	2.18855e-248	-1.40192	0.096	0.342	4.38235e-244
Rinl	1.23376e-246	-1.83231	0.059	0.282	2.47047e-242
Mif	4.60098e-245	0.602578	0.964	0.786	9.21301e-241
Zeb2	6.75704e-245	-1.9802	0.096	0.331	1.35303e-240
Etv6	1.31774e-244	-2.07539	0.06	0.28	2.63864e-240
Hip1	6.37302e-244	-1.60487	0.102	0.343	1.27613e-239
Gm26740	2.07177e-242	-2.38281	0.045	0.255	4.14852e-238
Rbms1	1.4834e-241	-1.18015	0.122	0.378	2.97036e-237
mt-Cytb	3.05603e-241	1.41079	0.978	0.858	6.1194e-237
Vps37b	8.10886e-241	-1.88566	0.071	0.294	1.62372e-236
Cst3	4.54614e-240	0.245424	0.983	0.78	9.1032e-236
Tmem50a	2.91791e-239	-0.794649	0.184	0.481	5.84282e-235
Sema4d	8.40694e-239	-1.70211	0.077	0.305	1.68341e-234
Ikzf3	3.064e-236	-1.47096	0.11	0.35	6.13535e-232
Tnrc6b	2.01812e-235	-1.9676	0.06	0.275	4.04108e-231
Nlrc5	6.42398e-235	-1.76404	0.072	0.294	1.28634e-230
Lpp	6.77608e-235	-2.12774	0.049	0.258	1.35684e-230
Os9	6.79354e-235	-1.79859	0.057	0.271	1.36034e-230
Bcl2	1.00614e-234	-2.55313	0.052	0.259	2.01469e-230
B4galnt1	1.79939e-234	-1.15825	0.126	0.378	3.6031e-230
Kansl1	9.15403e-234	-1.72118	0.075	0.297	1.833e-229
Nipbl	1.17557e-233	-1.47915	0.085	0.315	2.35396e-229
Dct	8.66256e-233	2.64612	0.137	0.036	1.73459e-228
Ugcg	7.33197e-232	-1.62544	0.095	0.323	1.46815e-227
Prkcq	3.88133e-231	-1.6486	0.088	0.315	7.77198e-227
Rsrp1	1.10148e-230	-0.916021	0.153	0.423	2.20561e-226
Rapgef6	3.47889e-230	-1.2647	0.121	0.365	6.96613e-226
Zfp292	3.42216e-229	-1.68985	0.068	0.285	6.85254e-225
Flna	2.06695e-228	-1.37808	0.091	0.323	4.13886e-224
Cblb	5.3254e-228	-1.39232	0.176	0.431	1.06636e-223
Mtdh	1.09166e-227	-1.08541	0.107	0.353	2.18593e-223
Satb1	1.2967e-225	-2.20777	0.054	0.258	2.59651e-221
Dnajc3	1.38691e-225	-1.59848	0.063	0.276	2.77715e-221
Il10ra	2.28485e-225	-1.37852	0.092	0.322	4.57518e-221
Glg1	2.4248e-225	-2.41233	0.038	0.232	4.85543e-221
Klrk1	3.14736e-225	-0.923541	0.214	0.491	6.30228e-221
Lrp10	6.16555e-225	-1.8572	0.051	0.255	1.23459e-220
Pik3cd	8.08309e-225	-1.61392	0.068	0.283	1.61856e-220
Ncor1	1.11525e-224	-1.04111	0.132	0.383	2.23318e-220
Btg1	1.75682e-224	-0.922743	0.2	0.477	3.51785e-220
Fam172a	1.45611e-223	-1.82568	0.065	0.276	2.91571e-219
Jak1	4.01637e-223	-0.82959	0.243	0.53	8.04238e-219
Rabgap1l	2.84945e-222	-1.52591	0.156	0.397	5.70574e-218
Ptk2b	2.59324e-221	-1.38254	0.092	0.319	5.1927e-217
Fmn1	5.77835e-220	-1.74939	0.064	0.27	1.15706e-215
Rpn2	2.02581e-219	-1.47352	0.07	0.284	4.05649e-215
Ptgds	1.14437e-217	2.46775	0.161	0.052	2.29149e-213
Stk4	1.97888e-217	-1.20461	0.112	0.346	3.96251e-213
Prrc2c	2.19046e-217	-0.877499	0.184	0.455	4.38617e-213
Trim30a	2.95812e-217	-1.18462	0.123	0.361	5.92334e-213
Prkcb	1.18334e-216	-1.8915	0.057	0.258	2.36953e-212
Ablim1	2.53586e-216	-1.43674	0.096	0.318	5.07781e-212
Zc3hav1	4.37978e-216	-1.26456	0.104	0.333	8.77008e-212
Nrros	4.51946e-216	-2.01986	0.05	0.248	9.04976e-212
Arl6ip5	5.71427e-216	-0.82305	0.164	0.43	1.14422e-211
Emb	8.6903e-216	-1.31718	0.138	0.376	1.74015e-211
Ppp3ca	2.13635e-214	-1.54694	0.072	0.283	4.27783e-210
Dennd1a	3.0112e-214	-2.19873	0.049	0.244	6.02962e-210
Taok3	3.39226e-214	-1.46765	0.073	0.285	6.79266e-210
Fnbp1	9.08944e-214	-1.23924	0.12	0.354	1.82007e-209
Ubac2	2.30403e-213	-1.63998	0.061	0.265	4.61358e-209
Clec2d	2.82462e-213	-1.07478	0.119	0.358	5.65603e-209
Pdia6	3.18519e-213	-1.32441	0.099	0.324	6.37802e-209
Arhgap26	8.42657e-213	-2.07511	0.054	0.249	1.68734e-208
Tut4	1.53069e-212	-1.5931	0.076	0.286	3.06506e-208
Pde3b	2.43175e-212	-2.28237	0.048	0.239	4.86934e-208
Cd2	2.92401e-212	-1.03482	0.182	0.437	5.85504e-208
Evl	3.85749e-212	-1.39123	0.08	0.295	7.72424e-208
Hectd1	5.63817e-212	-1.31327	0.083	0.301	1.12899e-207
Birc6	6.49196e-212	-1.15455	0.11	0.341	1.29995e-207
Wasf2	1.19407e-211	-1.02716	0.115	0.352	2.391e-207
Grap2	2.80223e-211	-1.74291	0.083	0.292	5.61119e-207
Dnajc1	3.33156e-211	-1.5249	0.089	0.304	6.67112e-207
Peli1	6.20235e-211	-1.25305	0.136	0.372	1.24196e-206
Ptprj	8.73522e-211	-2.16786	0.044	0.234	1.74914e-206
Ptma	1.22538e-210	0.403942	0.998	0.973	2.45371e-206
Zcchc7	4.07747e-210	-2.02074	0.058	0.254	8.16472e-206
Stat4	4.56055e-210	-1.45415	0.113	0.336	9.13205e-206
Lck	5.08673e-209	-0.907463	0.179	0.438	1.01857e-204
Fryl	2.93037e-208	-1.70015	0.066	0.268	5.86777e-204
Mndal	3.38242e-208	-0.955982	0.171	0.427	6.77295e-204
Rock1	4.92282e-208	-1.00883	0.122	0.359	9.85745e-204
H2afy	7.77897e-208	-0.858787	0.15	0.406	1.55766e-203
Cd82	1.43134e-207	-1.36272	0.092	0.31	2.86612e-203
Il18rap	1.98121e-207	-1.65756	0.08	0.287	3.96718e-203
Plec	2.3562e-207	-2.0335	0.045	0.233	4.71805e-203
Exoc4	8.73495e-207	-1.78385	0.067	0.267	1.74909e-202
Arhgap30	2.04845e-206	-1.18936	0.095	0.317	4.10182e-202
Gpsm3	3.63214e-206	-1.12486	0.101	0.327	7.27299e-202
Cd247	8.29554e-206	-1.45467	0.097	0.312	1.6611e-201
Ccr2	1.59223e-205	-1.28693	0.143	0.373	3.18828e-201
H2-Q7	1.44774e-204	-0.848239	0.347	0.589	2.89896e-200
Wnk1	1.463e-204	-1.04722	0.153	0.398	2.92952e-200
Cbl	3.35044e-204	-1.59403	0.062	0.261	6.70891e-200
Pde7a	5.57016e-204	-2.43247	0.035	0.214	1.11537e-199
Klf13	1.03022e-203	-1.66458	0.057	0.253	2.06291e-199
Aak1	1.04544e-203	-1.84598	0.057	0.25	2.09339e-199
Bcap31	1.25877e-203	-1.10623	0.093	0.313	2.52056e-199
Rab2a	1.54922e-203	-0.875938	0.132	0.374	3.10216e-199
Cd44	2.01999e-203	-1.63999	0.069	0.27	4.04484e-199
Ppia	2.548e-202	0.345313	1	0.989	5.10212e-198
Mef2a	3.13386e-202	-1.72946	0.06	0.256	6.27525e-198
Ptp4a2	8.57885e-202	-0.946207	0.127	0.364	1.71783e-197
Setbp1	2.52159e-201	-2.31931	0.059	0.247	5.04922e-197
Nedd9	5.87098e-201	-1.54028	0.088	0.296	1.1756e-196
Ptpn22	1.22936e-200	-1.14593	0.157	0.393	2.46166e-196
Luc7l2	3.72446e-200	-0.955034	0.142	0.383	7.45785e-196
Cd84	5.3686e-200	-1.86871	0.045	0.231	1.07501e-195
Ubash3b	1.57482e-199	-1.46282	0.094	0.305	3.15341e-195
Kpna4	2.49981e-199	-1.44558	0.074	0.276	5.00563e-195
Stat3	5.51628e-199	-0.992492	0.167	0.413	1.10458e-194
Lrmda	7.13119e-199	-3.02635	0.027	0.197	1.42795e-194
Cers6	7.18447e-199	-2.33015	0.042	0.223	1.43862e-194
4932438A13Rik	9.01044e-199	-2.05607	0.046	0.229	1.80425e-194
Itgb7	9.05689e-199	-2.55206	0.028	0.198	1.81355e-194
Ppp1r18	1.10327e-198	-0.807678	0.151	0.399	2.20918e-194
Eif4g3	1.96552e-198	-1.37162	0.085	0.293	3.93576e-194
Prex1	1.45548e-197	-1.48219	0.072	0.272	2.91445e-193
Slamf7	1.73399e-197	-1.33533	0.09	0.299	3.47215e-193
Tcf12	9.73517e-197	-1.97568	0.053	0.239	1.94937e-192
Itk	1.1757e-196	-1.2858	0.126	0.347	2.35421e-192
St3gal4	4.19992e-196	-1.90132	0.046	0.228	8.40992e-192
Saraf	4.73362e-196	-1.30124	0.081	0.286	9.47859e-192
Dennd1b	7.57294e-196	-1.72407	0.064	0.255	1.51641e-191
Limd2	1.21919e-195	-0.825238	0.195	0.454	2.4413e-191
Cd48	2.06719e-195	-0.919438	0.129	0.363	4.13934e-191
Kcnq5	1.57663e-194	-2.34692	0.063	0.248	3.15704e-190
Itpkb	4.45472e-194	-1.97536	0.046	0.227	8.92014e-190
Ptprc	5.26552e-194	-1.04156	0.94	0.852	1.05437e-189
Aopep	1.07606e-193	-1.46156	0.086	0.289	2.15471e-189
Txk	1.36541e-193	-2.04933	0.045	0.224	2.73409e-189
H2-T23	3.5279e-193	-0.961679	0.137	0.371	7.06427e-189
Nr3c1	5.16445e-193	-1.64524	0.067	0.26	1.03413e-188
Otulinl	1.78842e-192	-1.55354	0.057	0.246	3.58112e-188
Dleu2	2.5617e-192	-2.20517	0.04	0.215	5.12956e-188
Irf2	2.89458e-192	-0.992008	0.12	0.344	5.79611e-188
Tpr	5.49208e-192	-0.540312	0.206	0.485	1.09973e-187
H13	5.82189e-192	-1.05499	0.097	0.311	1.16578e-187
Tgfb1	6.75016e-192	-1.12242	0.102	0.317	1.35165e-187
Junb	2.3929e-191	-1.0779	0.139	0.369	4.79154e-187
Bach2	2.47854e-191	-2.66659	0.033	0.202	4.96302e-187
Ankrd12	3.1147e-191	-1.6235	0.056	0.242	6.23688e-187
Ankrd17	1.43979e-190	-1.63599	0.069	0.26	2.88304e-186
Vti1a	2.30054e-190	-1.79272	0.055	0.239	4.6066e-186
Sell	2.41743e-190	-2.02764	0.052	0.232	4.84067e-186
Hmgb2	2.90296e-190	0.444084	0.873	0.67	5.81289e-186
Lncpint	2.63204e-189	-2.11011	0.042	0.216	5.2704e-185
Btbd9	4.42891e-189	-2.39183	0.031	0.198	8.86844e-185
Klrb1c	7.67741e-189	-2.21574	0.059	0.237	1.53733e-184
Mllt3	1.03022e-188	-1.81448	0.075	0.265	2.06291e-184
Elf1	1.32612e-188	-0.915425	0.14	0.372	2.65543e-184
Zfand3	1.43409e-188	-1.64513	0.064	0.252	2.87162e-184
Pag1	3.03104e-188	-2.51189	0.034	0.202	6.06935e-184
Malt1	7.9722e-188	-1.50328	0.083	0.28	1.59635e-183
Lrch1	8.74571e-188	-1.68843	0.062	0.248	1.75124e-183
Spn	9.83433e-188	-1.61011	0.063	0.25	1.96923e-183
Malat1	2.04282e-187	-0.726345	0.998	0.962	4.09054e-183
Srrm2	6.24958e-187	-0.561668	0.264	0.548	1.25142e-182
Phf21a	3.87823e-186	-2.08719	0.041	0.212	7.76576e-182
Pmel	6.1433e-186	2.54105	0.125	0.037	1.23013e-181
Atxn1	1.00543e-185	-1.5901	0.152	0.366	2.01327e-181
Ptpn1	1.39195e-185	-1.07474	0.108	0.32	2.78724e-181
Crlf2	1.61794e-185	-1.42821	0.064	0.252	3.23975e-181
Runx2	1.64166e-185	-1.70135	0.082	0.274	3.28725e-181
Pafah1b1	2.15873e-185	-0.743824	0.157	0.401	4.32265e-181
Lyz2	3.49898e-185	-0.868359	0.918	0.631	7.00635e-181
Nfkb1	4.10668e-185	-1.6216	0.062	0.247	8.22322e-181
Pitpna	7.545e-185	-0.726427	0.176	0.427	1.51081e-180
Hcls1	1.73021e-184	-0.943479	0.117	0.337	3.46457e-180
Fbxl17	2.1751e-184	-2.33217	0.038	0.206	4.35543e-180
Serinc3	2.20011e-184	-1.36034	0.085	0.282	4.40551e-180
Zeb1	2.50761e-184	-2.35631	0.036	0.202	5.02124e-180
Sptbn1	2.84882e-184	-1.52771	0.069	0.257	5.70448e-180
Sik3	3.60521e-184	-1.77274	0.06	0.242	7.21906e-180
Arih1	4.72903e-184	-1.51934	0.069	0.257	9.46942e-180
Laptm4a	2.13713e-183	-0.966259	0.122	0.341	4.2794e-179
Hist1h1e	2.4461e-183	0.811172	0.63	0.553	4.89806e-179
Tgfbr2	3.81725e-183	-1.57172	0.064	0.249	7.64367e-179
Esyt2	8.57486e-183	-1.94951	0.048	0.222	1.71703e-178
Sorl1	7.49232e-182	-2.6515	0.023	0.179	1.50026e-177
Ifnar2	8.88051e-182	-1.27127	0.071	0.262	1.77823e-177
Iqgap2	1.01931e-181	-1.71575	0.055	0.234	2.04107e-177
Arf1	1.11703e-181	-0.573424	0.207	0.479	2.23673e-177
Jund	1.15012e-181	-0.708345	0.231	0.495	2.30299e-177
Ddost	1.5343e-181	-0.962224	0.102	0.312	3.07229e-177
Nucb1	2.12086e-181	-1.70973	0.048	0.222	4.24681e-177
Zdhhc20	2.59295e-181	-1.59096	0.054	0.233	5.19213e-177
Lims1	2.64806e-181	-1.09572	0.105	0.314	5.30247e-177
Mctp2	2.83566e-181	-2.13208	0.052	0.225	5.67812e-177
Rhog	3.77534e-181	-0.741844	0.154	0.393	7.55975e-177
Man2b1	1.0601e-180	-1.88006	0.042	0.213	2.12274e-176
Stk17b	1.1847e-180	-0.761368	0.198	0.449	2.37224e-176
Zswim6	1.32104e-180	-2.24545	0.038	0.204	2.64525e-176
Baz1a	2.55305e-180	-1.08682	0.109	0.317	5.11223e-176
Il12rb2	3.24901e-180	-1.93818	0.057	0.233	6.50581e-176
Chd2	5.37082e-180	-1.60099	0.066	0.248	1.07545e-175
Ccdc12	7.44728e-180	-0.972474	0.105	0.315	1.49124e-175
Gnb1	8.40467e-180	-0.635544	0.177	0.43	1.68295e-175
Sec62	1.61663e-179	-1.27861	0.07	0.259	3.23713e-175
Brd4	1.92904e-179	-1.17299	0.087	0.285	3.86272e-175
Trps1	2.84152e-179	-1.88612	0.07	0.251	5.68986e-175
Rtn3	2.88275e-179	-1.1576	0.097	0.298	5.77241e-175
Nup210	2.95862e-179	-1.96999	0.042	0.21	5.92434e-175
Ppp1r16b	7.20339e-179	-1.7908	0.057	0.232	1.44241e-174
Gimap6	1.07271e-178	-1.05089	0.133	0.349	2.148e-174
Atp1b3	1.6096e-178	-0.828437	0.166	0.406	3.22307e-174
P4hb	1.21852e-177	-0.919929	0.14	0.364	2.43997e-173
Nktr	1.6632e-177	-1.45939	0.065	0.247	3.33039e-173
Npm1	1.82938e-177	0.507877	0.969	0.84	3.66315e-173
Rsbn1l	2.036e-177	-1.47145	0.056	0.234	4.07689e-173
Smchd1	2.47413e-177	-0.967358	0.123	0.337	4.9542e-173
Prkca	6.27699e-177	-1.94864	0.061	0.236	1.2569e-172
Irak2	6.44652e-177	-2.07876	0.042	0.207	1.29085e-172
Diaph2	8.47409e-177	-1.98146	0.042	0.209	1.69685e-172
Btg2	1.09735e-176	-1.24077	0.09	0.285	2.19734e-172
Stag1	1.13625e-176	-1.38727	0.081	0.27	2.27523e-172
Apobec3	1.34539e-176	-0.705124	0.182	0.429	2.69401e-172
Camk2d	1.46853e-176	-1.79772	0.045	0.215	2.94059e-172
Hivep2	2.77801e-176	-2.03136	0.047	0.215	5.56268e-172
Pip4k2a	3.71487e-176	-1.32395	0.095	0.29	7.43865e-172
Fmnl1	4.1275e-176	-1.12797	0.095	0.294	8.2649e-172
Pdia4	8.62804e-176	-1.59288	0.053	0.227	1.72768e-171
Nsd1	9.15078e-176	-1.23397	0.089	0.283	1.83235e-171
Lrrc8c	1.06806e-175	-1.68136	0.057	0.233	2.13869e-171
Grb2	2.54613e-175	-0.800648	0.144	0.371	5.09838e-171
Rtn4	5.67007e-175	-1.24342	0.08	0.27	1.13537e-170
Mgat5	2.0336e-174	-2.39253	0.032	0.19	4.07208e-170
Hpcal1	2.12184e-174	-1.55056	0.054	0.228	4.24878e-170
Ppp3cc	2.80867e-174	-1.62314	0.06	0.236	5.62407e-170
Itsn2	6.94868e-174	-1.22157	0.079	0.268	1.3914e-169
Epb41	1.16689e-173	-1.92638	0.045	0.211	2.33658e-169
Mcl1	1.63738e-173	-0.916761	0.142	0.363	3.27869e-169
Vps13a	2.70549e-173	-1.82537	0.044	0.21	5.41747e-169
Tes	2.72269e-173	-1.0731	0.099	0.298	5.45192e-169
Rbm25	2.7921e-173	-0.768413	0.127	0.347	5.59091e-169
Vmp1	3.19279e-173	-1.18543	0.086	0.278	6.39324e-169
Arl15	1.87327e-172	-2.10056	0.041	0.202	3.75103e-168
Sh3kbp1	2.2159e-172	-0.995479	0.146	0.363	4.43711e-168
Rabac1	2.59058e-172	-1.02988	0.097	0.297	5.18738e-168
Elf4	2.99119e-172	-1.63625	0.051	0.22	5.98956e-168
H2-T22	4.71644e-172	-0.724972	0.173	0.412	9.4442e-168
Rap1gds1	5.77115e-172	-1.57346	0.061	0.236	1.15562e-167
Kmt2a	1.20982e-171	-1.66586	0.057	0.229	2.42254e-167
Srpr	1.50641e-171	-1.17858	0.071	0.256	3.01643e-167
Hcst	2.43566e-171	-0.948677	0.168	0.389	4.87717e-167
Man2a1	7.2099e-171	-2.08809	0.039	0.199	1.44371e-166
Sipa1l1	1.15168e-170	-1.68342	0.069	0.245	2.30612e-166
Calr	1.85053e-170	-0.794413	0.178	0.413	3.70551e-166
Runx3	2.2014e-170	-1.20666	0.097	0.289	4.40809e-166
Tnik	2.2113e-170	-2.0234	0.047	0.21	4.42791e-166
Lrrfip1	2.44381e-170	-0.787672	0.143	0.365	4.89349e-166
Ash1l	4.16985e-170	-1.79948	0.044	0.207	8.34971e-166
Srsf11	1.37833e-169	-0.750469	0.13	0.348	2.75997e-165
Aoah	1.55825e-169	-2.22811	0.036	0.193	3.12024e-165
Wipf1	3.39108e-169	-0.86318	0.14	0.359	6.7903e-165
Grina	3.65538e-169	-1.36171	0.068	0.247	7.31953e-165
Gm20663	5.61422e-169	-2.91395	0.018	0.162	1.12419e-164
Tmem59	1.06075e-168	-1.14935	0.08	0.268	2.12406e-164
Ubxn4	2.95378e-168	-1.10668	0.08	0.266	5.91464e-164
Prf1	5.64628e-168	-1.278	0.212	0.426	1.13061e-163
Tnfrsf1b	7.61809e-168	-1.79788	0.048	0.212	1.52545e-163
Rps6ka3	9.75768e-168	-1.53479	0.067	0.242	1.95388e-163
Ddx24	1.03628e-167	-0.785759	0.12	0.33	2.07504e-163
Atp6ap1	1.67207e-167	-1.87026	0.036	0.194	3.34816e-163
Ostf1	2.11786e-167	-0.507616	0.256	0.532	4.24081e-163
Pim1	8.84256e-167	-1.3934	0.071	0.249	1.77063e-162
Atrx	1.08783e-166	-0.862388	0.129	0.341	2.17828e-162
Pik3ap1	1.16985e-166	-1.32697	0.08	0.263	2.3425e-162
Vps13b	1.46323e-166	-1.82704	0.049	0.212	2.92997e-162
Tmed5	1.83366e-166	-0.857055	0.119	0.327	3.67172e-162
Tab2	2.68992e-166	-1.45447	0.063	0.235	5.38629e-162
Atf7ip	3.08033e-166	-1.39826	0.074	0.253	6.16805e-162
Bptf	3.4035e-166	-1.65068	0.045	0.207	6.81517e-162
Sppl2a	3.55821e-166	-1.27419	0.078	0.26	7.12496e-162
Smg1	2.22096e-165	-1.42837	0.068	0.242	4.44724e-161
Ccl4	2.71212e-165	-0.276078	0.821	0.597	5.43075e-161
Dock11	3.62229e-165	-1.19622	0.089	0.275	7.25326e-161
Atp2b4	7.16771e-165	-2.39036	0.026	0.174	1.43526e-160
Leprotl1	2.24486e-164	-0.652071	0.172	0.407	4.49511e-160
Rab8b	3.75357e-164	-1.05293	0.123	0.325	7.51614e-160
Rpn1	4.43272e-164	-1.32003	0.068	0.244	8.87608e-160
Tpst2	4.99186e-164	-1.34675	0.061	0.232	9.9957e-160
Scamp2	6.15743e-164	-1.74829	0.039	0.196	1.23296e-159
Osbpl8	7.36756e-164	-1.42395	0.074	0.251	1.47528e-159
Irf8	7.88157e-164	-1.04909	0.134	0.34	1.57821e-159
Fgl2	9.44736e-164	-1.35323	0.108	0.297	1.89174e-159
Atp6v0e	1.35204e-163	-0.503725	0.21	0.469	2.70733e-159
Arap2	1.37625e-163	-1.9042	0.045	0.204	2.75579e-159
Cdk17	1.47471e-163	-1.38899	0.074	0.25	2.95296e-159
Efhd2	1.91881e-163	-0.621425	0.208	0.457	3.84223e-159
Canx	2.71809e-163	-0.859343	0.172	0.397	5.4427e-159
Usp34	4.09034e-163	-1.4199	0.069	0.242	8.1905e-159
Sema4a	6.17566e-163	-1.9723	0.033	0.184	1.23661e-158
Il18r1	7.09476e-163	-1.42645	0.089	0.269	1.42065e-158
Chd7	8.5388e-163	-1.59036	0.056	0.221	1.70981e-158
Ascc3	9.70759e-163	-1.58049	0.054	0.219	1.94385e-158
Slc3a2	1.3238e-162	-1.32723	0.069	0.244	2.65077e-158
Pik3r5	2.7782e-162	-2.16204	0.031	0.181	5.56306e-158
Atf6	3.92323e-162	-1.55997	0.059	0.226	7.85588e-158
Crebbp	4.14342e-162	-1.51225	0.056	0.222	8.29678e-158
Ifi203	7.86187e-162	-0.837813	0.172	0.394	1.57426e-157
Fndc3a	8.7807e-162	-1.58029	0.06	0.228	1.75825e-157
Lgals9	1.56268e-161	-0.778616	0.163	0.387	3.12912e-157
Sp110	1.76755e-161	-0.915572	0.118	0.319	3.53935e-157
Unc93b1	2.71348e-161	-1.88902	0.055	0.216	5.43347e-157
Cdc42se2	3.25213e-161	-1.31203	0.068	0.241	6.51206e-157
Camk4	4.1364e-161	-1.72839	0.082	0.254	8.28274e-157
Vav3	6.70644e-161	-2.05049	0.039	0.193	1.3429e-156
Prpf40a	7.60079e-161	-0.750118	0.126	0.335	1.52198e-156
Anxa6	8.25521e-161	-0.657403	0.178	0.413	1.65302e-156
Vps54	8.59605e-161	-1.6659	0.069	0.238	1.72127e-156
Gsk3b	9.82931e-161	-1.44611	0.061	0.228	1.96822e-156
Snd1	1.16153e-160	-1.42708	0.066	0.236	2.32584e-156
Rap1a	1.18468e-160	-0.498693	0.236	0.502	2.3722e-156
Lyst	1.40389e-160	-1.42324	0.095	0.276	2.81114e-156
Klrd1	1.73426e-160	-0.864537	0.265	0.492	3.47268e-156
Gng2	1.83378e-160	-0.764923	0.16	0.382	3.67196e-156
Man1a	2.28958e-160	-2.08922	0.033	0.182	4.58465e-156
Sf3b2	4.95286e-160	-0.60114	0.162	0.391	9.91761e-156
B4galt5	5.22055e-160	-1.75165	0.046	0.204	1.04536e-155
Csnk1a1	1.2304e-159	-0.688763	0.146	0.365	2.46376e-155
Ifitm3	1.33529e-159	-0.564417	0.903	0.608	2.67379e-155
Arid1b	1.73628e-159	-1.87029	0.042	0.196	3.47673e-155
Glmp	1.84673e-159	-1.40299	0.058	0.224	3.69788e-155
Slc6a6	1.86096e-159	-1.97829	0.032	0.181	3.7264e-155
Sp100	2.05601e-159	-0.588721	0.286	0.548	4.11695e-155
Arf5	2.19269e-159	-0.484551	0.275	0.544	4.39063e-155
Stk24	3.90762e-159	-0.927243	0.118	0.317	7.82462e-155
Tm9sf2	6.74063e-159	-1.45455	0.055	0.219	1.34974e-154
Zfp36l2	1.23659e-158	-0.985594	0.125	0.324	2.47614e-154
Nfatc3	2.46873e-158	-1.50182	0.058	0.222	4.94338e-154
Parp8	2.91139e-158	-2.36574	0.03	0.176	5.82976e-154
Cope	7.83448e-158	-0.683578	0.14	0.355	1.56878e-153
Tbc1d10c	8.35372e-158	-1.22236	0.073	0.247	1.67275e-153
Ctla2a	9.15499e-158	-1.1098	0.188	0.394	1.8332e-153
Resf1	9.2085e-158	-1.43997	0.058	0.223	1.84391e-153
Tnrc6c	2.2816e-157	-1.8996	0.037	0.187	4.56868e-153
Pan3	2.88221e-157	-1.82874	0.043	0.197	5.77134e-153
Selenok	7.99328e-157	-0.615957	0.163	0.389	1.60057e-152
Rnasek	8.12563e-157	-0.696851	0.138	0.352	1.62708e-152
Mllt10	8.33123e-157	-1.63271	0.051	0.211	1.66825e-152
Cotl1	9.11757e-157	-0.538287	0.216	0.468	1.8257e-152
Ifi47	1.04529e-156	-0.779746	0.2	0.429	2.09309e-152
Gpr132	1.05817e-156	-2.13943	0.029	0.173	2.11889e-152
Neat1	1.33002e-156	-2.27451	0.026	0.167	2.66324e-152
G3bp2	1.47018e-156	-0.828555	0.11	0.306	2.94388e-152
Zc3h7a	2.24564e-156	-1.03759	0.107	0.295	4.49667e-152
Ube3a	2.47374e-156	-1.30709	0.061	0.227	4.95341e-152
Eml4	3.16289e-156	-1.25509	0.074	0.247	6.33337e-152
Phf20l1	5.17754e-156	-1.17468	0.076	0.251	1.03675e-151
Tyrp1	7.80504e-156	2.62799	0.091	0.023	1.56288e-151
Lyn	1.51189e-155	-1.28037	0.113	0.3	3.02742e-151
Clint1	3.40944e-155	-0.928396	0.123	0.321	6.82707e-151
Svil	4.87663e-155	-2.18336	0.029	0.173	9.76497e-151
Cyth4	4.96175e-155	-1.06625	0.083	0.261	9.93541e-151
Psenen	6.0445e-155	-0.625861	0.156	0.376	1.21035e-150
Herc4	9.48962e-155	-1.74073	0.047	0.201	1.9002e-150
Coro1b	9.84748e-155	-0.989502	0.094	0.279	1.97186e-150
Bin2	1.55792e-154	-0.910962	0.106	0.297	3.11958e-150
Fermt3	1.92008e-154	-0.774494	0.118	0.316	3.84478e-150
Itpr2	3.15379e-154	-2.0534	0.033	0.178	6.31515e-150
Gimap5	3.18568e-154	-1.08893	0.104	0.289	6.37901e-150
Cyfip2	3.3777e-154	-0.894685	0.115	0.309	6.7635e-150
Susd6	4.81984e-154	-1.98063	0.034	0.18	9.65125e-150
Cd28	1.13629e-153	-1.42306	0.072	0.239	2.2753e-149
Pik3r1	1.30742e-153	-1.2354	0.084	0.259	2.61798e-149
Chmp2a	1.35259e-153	-0.727725	0.132	0.339	2.70843e-149
Sh2d2a	1.37163e-153	-0.785386	0.192	0.412	2.74654e-149
Ttc39b	1.38994e-153	-1.27817	0.074	0.243	2.78321e-149
Ap3b1	1.58424e-153	-1.17832	0.076	0.248	3.17229e-149
Ep400	2.02896e-153	-1.59438	0.047	0.202	4.0628e-149
Ccdc88c	2.40735e-153	-1.68412	0.046	0.2	4.82047e-149
Wdr1	2.46535e-153	-0.582142	0.174	0.404	4.93662e-149
Itm2c	4.03749e-153	-1.36167	0.06	0.223	8.08467e-149
Adcy7	4.49217e-153	-1.9652	0.032	0.176	8.99512e-149
Tra2b	4.91942e-153	-0.778029	0.126	0.329	9.85064e-149
Rhoh	5.1171e-153	-1.3966	0.06	0.221	1.02465e-148
Sec11a	6.29875e-153	-0.873818	0.101	0.29	1.26126e-148
Gnb2	6.98346e-153	-0.493806	0.215	0.467	1.39837e-148
Adam10	2.33725e-152	-1.63807	0.049	0.204	4.68011e-148
Rapgef1	2.35171e-152	-1.574	0.048	0.203	4.70906e-148
Dnm2	2.8253e-152	-1.02607	0.083	0.261	5.65737e-148
Hsd11b1	3.26476e-152	-1.69883	0.043	0.193	6.53735e-148
Itgav	4.23713e-152	-1.68638	0.056	0.213	8.48444e-148
Arid4b	5.42487e-152	-1.5206	0.051	0.207	1.08628e-147
Spata13	6.5053e-152	-1.72952	0.045	0.196	1.30262e-147
Stk10	6.69097e-152	-1.34514	0.069	0.235	1.3398e-147
Parp14	7.94781e-152	-1.00352	0.117	0.308	1.59147e-147
Rbm6	1.46895e-151	-1.71045	0.044	0.195	2.94143e-147
Vps28	1.93026e-151	-0.703668	0.133	0.338	3.86515e-147
Ndufs4	1.95754e-151	-0.807942	0.109	0.302	3.91979e-147
Acin1	2.5314e-151	-0.852435	0.108	0.299	5.06888e-147
Irf7	3.24384e-151	-1.27527	0.12	0.304	6.49546e-147
Crlf3	4.19282e-151	-1.13618	0.083	0.257	8.3957e-147
Ets1	4.31703e-151	-0.755808	0.242	0.474	8.64442e-147
Cnot4	4.9613e-151	-1.54177	0.053	0.209	9.9345e-147
Srgap2	8.86134e-151	-1.65781	0.056	0.212	1.77439e-146
Arhgef18	1.30116e-150	-2.6207	0.021	0.155	2.60544e-146
Dad1	1.32039e-150	-0.437699	0.271	0.538	2.64395e-146
Arhgef1	1.85075e-150	-0.974471	0.096	0.278	3.70595e-146
Top1	3.39758e-150	-0.851027	0.103	0.291	6.80331e-146
Setd5	3.94912e-150	-1.33557	0.067	0.231	7.90772e-146
Abi1	6.6113e-150	-1.01362	0.101	0.283	1.32385e-145
Prrc2b	1.45674e-149	-1.63778	0.045	0.194	2.91697e-145
Ltb	1.6111e-149	-0.959419	0.181	0.386	3.22607e-145
Vgll4	1.72335e-149	-1.75463	0.04	0.188	3.45083e-145
Itgam	1.75745e-149	-2.31886	0.031	0.171	3.51912e-145
Sytl3	1.95186e-149	-1.60951	0.051	0.204	3.9084e-145
Lfng	1.99959e-149	-1.34428	0.057	0.216	4.00399e-145
B4galt1	2.09135e-149	-1.5891	0.051	0.204	4.18772e-145
Kif13b	2.36392e-149	-1.71922	0.049	0.2	4.73351e-145
Mier1	2.97457e-149	-0.943724	0.097	0.279	5.95628e-145
Erp29	3.11231e-149	-0.848495	0.127	0.324	6.23209e-145
Arid1a	6.58602e-149	-1.40108	0.057	0.215	1.31878e-144
Kif5b	9.43671e-149	-0.751484	0.12	0.316	1.88961e-144
Ppig	1.1361e-148	-0.916514	0.091	0.27	2.27492e-144
Tmem173	2.17099e-148	-1.4665	0.05	0.202	4.34718e-144
Mbnl2	2.40231e-148	-1.42616	0.056	0.213	4.81039e-144
Slc38a1	3.2883e-148	-1.43891	0.059	0.216	6.58449e-144
Alcam	4.32616e-148	-1.76476	0.076	0.238	8.6627e-144
Ewsr1	5.50508e-148	-0.696714	0.131	0.334	1.10234e-143
Atp1a1	7.16333e-148	-1.1329	0.082	0.253	1.43439e-143
Dazap2	7.32723e-148	-0.555838	0.166	0.388	1.46721e-143
Cd274	8.33035e-148	-1.65691	0.055	0.208	1.66807e-143
Cab39	1.12476e-147	-1.19222	0.079	0.248	2.25222e-143
Lag3	1.74584e-147	-1.43288	0.113	0.287	3.49587e-143
Plcl2	2.03338e-147	-1.60381	0.055	0.208	4.07165e-143
Tkt	2.58604e-147	-0.603708	0.172	0.394	5.17829e-143
Lman2	2.60928e-147	-0.910293	0.092	0.271	5.22481e-143
Fis1	3.34533e-147	-0.455695	0.209	0.455	6.69869e-143
Rer1	6.01759e-147	-0.749188	0.114	0.307	1.20496e-142
Rtp4	6.48461e-147	-1.00577	0.119	0.305	1.29848e-142
Tor1aip1	7.08474e-147	-1.05255	0.085	0.257	1.41865e-142
Rlf	7.99728e-147	-1.60659	0.046	0.194	1.60137e-142
Gimap1	8.20685e-147	-0.867821	0.128	0.321	1.64334e-142
Stim1	1.12821e-146	-1.91992	0.035	0.176	2.25913e-142
Gsap	1.61717e-146	-1.96336	0.034	0.174	3.23822e-142
Fam107b	1.82743e-146	-0.738427	0.159	0.368	3.65924e-142
Dnajc15	2.31824e-146	-0.565475	0.192	0.423	4.64204e-142
Tmem234	2.73476e-146	-0.841614	0.103	0.287	5.47609e-142
Ube2h	3.46641e-146	-1.55791	0.056	0.21	6.94114e-142
Smap1	4.09376e-146	-1.06023	0.075	0.243	8.19735e-142
Fcho2	4.78445e-146	-1.56098	0.053	0.205	9.58039e-142
Huwe1	5.29989e-146	-1.27693	0.073	0.235	1.06125e-141
Sltm	7.12216e-146	-1.04705	0.071	0.236	1.42614e-141
Gpr171	8.55794e-146	-1.25821	0.074	0.237	1.71364e-141
Gramd1b	1.34222e-145	-1.75358	0.048	0.196	2.68766e-141
Nfkbia	1.69652e-145	-1.10364	0.129	0.317	3.39712e-141
Atp10a	2.48488e-145	-2.15176	0.034	0.173	4.97573e-141
Tmem131	2.68039e-145	-2.31432	0.025	0.158	5.36721e-141
Jmjd1c	2.74583e-145	-1.46438	0.058	0.212	5.49824e-141
Gramd3	3.43917e-145	-1.73332	0.062	0.215	6.8866e-141
Csk	4.14158e-145	-0.997832	0.077	0.247	8.2931e-141
Ube2d2a	5.08127e-145	-0.560236	0.156	0.373	1.01747e-140
Clcn3	6.18558e-145	-2.02976	0.032	0.169	1.2386e-140
Cdk2ap2	1.085e-144	-0.89462	0.126	0.318	2.17261e-140
App	1.87377e-144	-2.25927	0.037	0.176	3.75205e-140
Chd9	2.19629e-144	-1.11811	0.075	0.24	4.39786e-140
Msi2	2.24252e-144	-1.5032	0.072	0.231	4.49043e-140
Xbp1	2.28445e-144	-1.41521	0.056	0.21	4.57438e-140
Lrrk1	4.27183e-144	-1.7853	0.043	0.186	8.55391e-140
Ypel3	5.17658e-144	-1.47152	0.053	0.204	1.03656e-139
Lbr	5.29162e-144	-1.39672	0.065	0.222	1.05959e-139
Dok2	5.62296e-144	-1.26128	0.067	0.227	1.12594e-139
Ipcef1	6.31237e-144	-1.70396	0.051	0.199	1.26399e-139
Babam2	6.36216e-144	-1.20104	0.069	0.23	1.27396e-139
Cep350	6.98317e-144	-1.66607	0.045	0.19	1.39831e-139
Rp9	7.36767e-144	-1.01217	0.088	0.259	1.4753e-139
Rnh1	7.72702e-144	-0.937005	0.139	0.334	1.54726e-139
Gna13	1.09649e-143	-1.10267	0.091	0.264	2.19562e-139
Pkn1	1.0983e-143	-1.52702	0.047	0.194	2.19923e-139
St8sia4	1.31418e-143	-1.98237	0.036	0.175	2.63152e-139
Usp25	1.32182e-143	-0.880954	0.108	0.29	2.64682e-139
Grn	1.75924e-143	-1.95923	0.125	0.294	3.52269e-139
Rnf130	2.13009e-143	-1.37897	0.055	0.208	4.2653e-139
Picalm	2.71681e-143	-0.997839	0.118	0.301	5.44014e-139
Spcs2	3.60277e-143	-0.523526	0.178	0.403	7.21418e-139
Usp3	6.47906e-143	-1.51826	0.049	0.197	1.29737e-138
Atp6ap2	7.41654e-143	-1.58972	0.041	0.185	1.48509e-138
Syngr2	7.66077e-143	-1.03612	0.084	0.255	1.53399e-138
Ptpn6	7.95085e-143	-0.772466	0.144	0.344	1.59208e-138
Pdcd4	9.11943e-143	-1.58286	0.052	0.201	1.82607e-138
Chsy1	9.54489e-143	-1.85505	0.04	0.181	1.91127e-138
Ncoa2	1.14967e-142	-1.57915	0.053	0.203	2.3021e-138
Atxn7l1	1.15184e-142	-1.61358	0.05	0.197	2.30644e-138
Vav1	1.24653e-142	-1.40853	0.05	0.199	2.49605e-138
Wdr33	1.46697e-142	-1.2944	0.061	0.216	2.93747e-138
Icam1	1.53071e-142	-2.1942	0.028	0.161	3.06509e-138
Senp6	2.78316e-142	-1.18643	0.065	0.223	5.573e-138
Fbxo11	4.6796e-142	-1.93663	0.036	0.175	9.37043e-138
Capns1	4.71846e-142	-0.569469	0.159	0.373	9.44824e-138
Tox	4.83358e-142	-1.5113	0.156	0.339	9.67875e-138
Tmem163	5.66187e-142	-1.74256	0.074	0.23	1.13373e-137
Rsrc1	5.97274e-142	-1.62722	0.047	0.192	1.19598e-137
Tbc1d1	6.81736e-142	-1.55656	0.051	0.199	1.36511e-137
Erap1	1.10867e-141	-1.75861	0.039	0.18	2.22e-137
Ggnbp2	2.20788e-141	-0.926696	0.09	0.263	4.42105e-137
Atp8a1	2.91782e-141	-2.65718	0.019	0.144	5.84265e-137
Ccnd2	4.24456e-141	-0.940213	0.128	0.313	8.4993e-137
Eif4g1	6.90992e-141	-0.896244	0.098	0.274	1.38364e-136
Lgals1	1.7748e-140	0.264689	0.998	0.948	3.55386e-136
Cybb	2.19628e-140	-2.18731	0.05	0.192	4.39784e-136
Xrn2	2.24978e-140	-0.653574	0.137	0.334	4.50496e-136
Ncr1	2.50958e-140	-1.89803	0.061	0.208	5.02517e-136
Gbp7	2.63427e-140	-0.888225	0.111	0.292	5.27486e-136
Uvrag	5.11262e-140	-1.59877	0.042	0.184	1.02375e-135
Rasa1	5.19652e-140	-1.51373	0.052	0.2	1.04055e-135
Celf1	5.54568e-140	-1.63658	0.045	0.187	1.11047e-135
M6pr	7.62091e-140	-0.686783	0.129	0.323	1.52601e-135
Itpr1	1.03022e-139	-1.82008	0.046	0.189	2.06292e-135
Jarid2	1.04221e-139	-0.940651	0.137	0.323	2.08692e-135
Arid4a	1.84272e-139	-1.3965	0.05	0.196	3.68986e-135
Ehd4	2.21797e-139	-1.06224	0.083	0.249	4.44127e-135
Tmem179b	2.93095e-139	-0.917616	0.091	0.262	5.86893e-135
Rasa3	3.04275e-139	-1.62678	0.045	0.187	6.09279e-135
Psmb10	3.13785e-139	-0.571063	0.201	0.426	6.28322e-135
Cuta	5.96166e-139	-0.709727	0.123	0.314	1.19376e-134
Cr1l	1.16002e-138	-1.41385	0.049	0.195	2.32283e-134
Cdk13	1.16184e-138	-1.47511	0.048	0.192	2.32648e-134
Ptpre	1.53411e-138	-1.93082	0.033	0.167	3.07191e-134
Tacc1	3.66311e-138	-1.10427	0.075	0.236	7.33501e-134
Cux1	4.90568e-138	-1.41481	0.052	0.199	9.82314e-134
Trafd1	6.64084e-138	-1.27165	0.065	0.218	1.32976e-133
Ppp4c	9.03857e-138	-0.602106	0.139	0.339	1.80988e-133
Git2	1.12346e-137	-1.43814	0.05	0.195	2.24962e-133
Abr	1.30905e-137	-1.66661	0.045	0.187	2.62125e-133
Osbpl3	1.38026e-137	-1.53376	0.06	0.208	2.76383e-133
Gnptab	1.77728e-137	-1.60283	0.053	0.197	3.55883e-133
Dip2b	2.01567e-137	-1.5076	0.048	0.191	4.03618e-133
Lilrb4a	2.04064e-137	-1.43068	0.124	0.293	4.08618e-133
Stt3a	2.47515e-137	-1.53379	0.046	0.187	4.95623e-133
Chd4	2.53067e-137	-0.646792	0.146	0.345	5.06741e-133
Gm15494	3.68729e-137	-1.96928	0.032	0.165	7.38342e-133
Tcf25	4.3198e-137	-0.667157	0.119	0.306	8.64996e-133
Atp9b	4.88379e-137	-2.2345	0.025	0.152	9.7793e-133
Tmem164	5.80664e-137	-1.77386	0.038	0.175	1.16272e-132
Lpxn	9.75689e-137	-0.950883	0.09	0.258	1.95372e-132
Lat2	1.02295e-136	-1.39762	0.05	0.195	2.04835e-132
Ptbp3	1.27235e-136	-0.552597	0.21	0.438	2.54775e-132
Cd244a	1.63406e-136	-2.12712	0.027	0.156	3.27204e-132
Tm6sf1	1.69967e-136	-1.50516	0.045	0.186	3.40341e-132
Vsir	1.99691e-136	-1.59534	0.04	0.177	3.99861e-132
Scand1	2.00927e-136	-0.545292	0.19	0.411	4.02336e-132
Smg6	3.80158e-136	-1.5803	0.048	0.19	7.61228e-132
Csf1r	3.93165e-136	-2.57245	0.023	0.147	7.87273e-132
Arhgef3	5.39582e-136	-1.67537	0.046	0.186	1.08046e-131
Pbxip1	6.4848e-136	-2.38071	0.022	0.145	1.29852e-131
Tra2a	9.48686e-136	-1.2878	0.057	0.205	1.89965e-131
Herc1	9.57376e-136	-1.59053	0.042	0.181	1.91705e-131
Pgls	1.06851e-135	-0.679823	0.127	0.317	2.13958e-131
Cflar	1.33437e-135	-1.21487	0.067	0.22	2.67194e-131
Sec63	2.36948e-135	-1.83242	0.034	0.166	4.74465e-131
B3gnt2	2.48215e-135	-1.43295	0.048	0.191	4.97026e-131
Smyd3	2.96591e-135	-2.16735	0.036	0.167	5.93894e-131
Aup1	3.07918e-135	-0.726559	0.113	0.295	6.16575e-131
Ctsc	5.18807e-135	-1.37764	0.199	0.387	1.03886e-130
Cdk6	6.02988e-135	-1.5347	0.064	0.212	1.20742e-130
Sat1	6.95946e-135	-0.944495	0.173	0.37	1.39356e-130
Lamtor4	7.41337e-135	-0.688869	0.131	0.321	1.48445e-130
Sptlc2	8.33305e-135	-1.38425	0.049	0.192	1.66861e-130
Cnot6l	9.97054e-135	-0.991834	0.1	0.269	1.9965e-130
Zmiz1	1.09663e-134	-1.51611	0.047	0.188	2.1959e-130
D8Ertd738e	1.12371e-134	-0.403831	0.214	0.453	2.25012e-130
Pum2	1.32076e-134	-1.08748	0.079	0.239	2.64468e-130
Tcf20	1.58522e-134	-1.67354	0.041	0.177	3.17424e-130
Napsa	1.59071e-134	-1.91091	0.049	0.189	3.18523e-130
Coro2a	1.78835e-134	-1.23015	0.065	0.216	3.581e-130
Sumo1	2.11696e-134	-0.659129	0.127	0.316	4.239e-130
Tmed10	2.55659e-134	-0.537195	0.177	0.391	5.11932e-130
Tm9sf3	2.67954e-134	-0.871295	0.112	0.29	5.36551e-130
Serpina3g	2.82719e-134	-1.02104	0.131	0.31	5.66117e-130
Aplp2	3.29901e-134	-1.86129	0.034	0.165	6.60594e-130
Plek	4.68784e-134	-0.646443	0.178	0.387	9.38694e-130
Tbx21	8.98954e-134	-1.37217	0.057	0.203	1.80007e-129
Med13l	9.31068e-134	-2.24323	0.024	0.148	1.86437e-129
Ccm2	1.31038e-133	-1.68776	0.037	0.171	2.62391e-129
Ubc	1.31462e-133	-0.514992	0.208	0.435	2.6324e-129
Plgrkt	1.35456e-133	-1.12993	0.067	0.22	2.71237e-129
Plekha2	1.55346e-133	-1.2441	0.062	0.211	3.11064e-129
Slc12a6	1.63529e-133	-2.3909	0.022	0.144	3.27451e-129
Lamp2	1.69634e-133	-1.1411	0.076	0.233	3.39676e-129
Sft2d1	2.64505e-133	-1.01278	0.074	0.231	5.29645e-129
Ambra1	3.19224e-133	-1.83196	0.037	0.169	6.39214e-129
Tsc22d4	3.67256e-133	-1.12837	0.067	0.22	7.35394e-129
Dnajb11	4.84156e-133	-0.974446	0.08	0.241	9.69475e-129
Lamp1	6.47158e-133	-0.943062	0.164	0.352	1.29587e-128
Gimap4	7.12192e-133	-0.591425	0.273	0.505	1.42609e-128
Mbd5	7.25496e-133	-2.15573	0.025	0.15	1.45273e-128
Ccnl1	1.31859e-132	-1.46284	0.046	0.185	2.64034e-128
Tecr	1.36944e-132	-0.695616	0.115	0.297	2.74217e-128
Taf10	1.67685e-132	-0.464649	0.183	0.404	3.35773e-128
Kmt2c	1.69999e-132	-1.6642	0.041	0.176	3.40405e-128
Ctsz	2.3794e-132	-1.30637	0.132	0.299	4.76451e-128
Mtmr3	2.53688e-132	-1.97724	0.03	0.158	5.07985e-128
Zap70	2.72518e-132	-1.03726	0.083	0.243	5.4569e-128
Gtdc1	3.17045e-132	-1.96296	0.044	0.179	6.34851e-128
Phip	4.1821e-132	-1.35046	0.059	0.205	8.37424e-128
Zbp1	5.5426e-132	-0.670208	0.19	0.399	1.10985e-127
Polr2a	7.54778e-132	-1.27512	0.055	0.199	1.51137e-127
Map2k2	8.57877e-132	-0.92144	0.087	0.25	1.71781e-127
Socs1	9.84094e-132	-1.30785	0.088	0.247	1.97055e-127
Lcor	1.13462e-131	-1.6536	0.041	0.175	2.27195e-127
Srp9	1.72248e-131	-0.401368	0.197	0.425	3.44909e-127
Gm20559	1.80806e-131	-2.04741	0.027	0.152	3.62046e-127
Tgoln1	1.84948e-131	-1.29021	0.055	0.2	3.70339e-127
Eif3a	1.9496e-131	-0.469962	0.188	0.408	3.90388e-127
Tle5	2.75228e-131	-0.557183	0.176	0.386	5.51117e-127
Inpp4b	4.03875e-131	-1.46625	0.13	0.297	8.08718e-127
Bcl2l11	4.41605e-131	-1.519	0.049	0.188	8.84269e-127
Etnk1	4.67547e-131	-1.46938	0.047	0.186	9.36217e-127
Atp2a2	4.89595e-131	-1.75538	0.038	0.17	9.80365e-127
Tnks2	5.24333e-131	-0.917848	0.095	0.261	1.04992e-126
Tnfaip8	8.67556e-131	-0.889177	0.114	0.289	1.73719e-126
Tbc1d5	1.16896e-130	-1.79743	0.037	0.167	2.34073e-126
Smdt1	1.29246e-130	-0.399208	0.21	0.443	2.58802e-126
Chst11	1.46617e-130	-1.76403	0.047	0.182	2.93586e-126
Supt4a	1.70484e-130	-0.676104	0.139	0.328	3.41378e-126
Larp4b	1.80072e-130	-1.21498	0.064	0.212	3.60577e-126
Pid1	1.84443e-130	-2.47006	0.034	0.16	3.69329e-126
Gon4l	1.93918e-130	-1.45149	0.047	0.186	3.88302e-126
Ralgapa2	2.06033e-130	-1.98007	0.031	0.158	4.1256e-126
Arhgdia	2.17802e-130	-0.345491	0.259	0.517	4.36127e-126
Itch	3.74165e-130	-1.50169	0.044	0.18	7.49228e-126
Jpt1	4.35696e-130	-0.396714	0.236	0.481	8.72438e-126
Dnajc5	6.59158e-130	-1.42257	0.047	0.184	1.3199e-125
Fars2	6.66274e-130	-1.98528	0.029	0.154	1.33415e-125
Zbtb7a	6.96972e-130	-1.30256	0.055	0.197	1.39562e-125
Zfp638	7.35811e-130	-1.38902	0.053	0.193	1.47339e-125
Gimap3	7.75694e-130	-0.66462	0.19	0.393	1.55325e-125
Col4a3bp	8.11227e-130	-1.46541	0.048	0.186	1.6244e-125
Cd226	8.3802e-130	-1.51548	0.079	0.229	1.67805e-125
Cyth1	1.01917e-129	-1.58366	0.042	0.175	2.04079e-125
Slco3a1	1.12498e-129	-2.35001	0.029	0.152	2.25265e-125
Arhgap25	1.27784e-129	-1.7666	0.036	0.166	2.55874e-125
Brk1	1.5205e-129	-0.563492	0.14	0.334	3.04465e-125
Ifnar1	1.528e-129	-1.47166	0.045	0.181	3.05966e-125
Tmed2	2.12735e-129	-0.500422	0.165	0.373	4.25981e-125
Dpp8	2.51865e-129	-1.76613	0.033	0.16	5.04334e-125
Prdx5	2.61234e-129	-0.779297	0.23	0.447	5.23095e-125
Rab11b	2.95305e-129	-0.819421	0.093	0.259	5.9132e-125
Selenof	3.38173e-129	-0.53207	0.155	0.356	6.77157e-125
Ube2k	3.9688e-129	-0.906015	0.084	0.244	7.94712e-125
Gpatch8	4.03042e-129	-1.37084	0.047	0.185	8.0705e-125
Usp48	4.14683e-129	-1.74805	0.034	0.162	8.30361e-125
Herc6	4.31941e-129	-1.49513	0.055	0.196	8.64919e-125
H2-M3	4.6086e-129	-1.60925	0.033	0.161	9.22826e-125
Mark2	4.73589e-129	-1.29428	0.055	0.197	9.48315e-125
Tut7	4.73762e-129	-1.15184	0.061	0.207	9.48662e-125
Arpp19	4.81051e-129	-0.64655	0.124	0.307	9.63256e-125
Tnfrsf1a	5.13757e-129	-1.68462	0.036	0.166	1.02875e-124
Chst12	5.20414e-129	-2.04061	0.025	0.147	1.04208e-124
Litaf	6.44281e-129	-0.738713	0.138	0.324	1.29011e-124
Ms4a4c	6.681e-129	-1.32827	0.14	0.307	1.3378e-124
Cox16	7.09267e-129	-0.922223	0.087	0.247	1.42024e-124
Klre1	8.01445e-129	-1.21482	0.084	0.237	1.60481e-124
Ctcf	8.70224e-129	-1.07138	0.067	0.217	1.74254e-124
Kdm7a	8.8987e-129	-1.76033	0.035	0.164	1.78187e-124
Trip12	9.30988e-129	-0.846723	0.115	0.288	1.86421e-124
Mrtfa	9.58627e-129	-1.58342	0.043	0.177	1.91955e-124
Myo1g	9.98851e-129	-1.37519	0.052	0.191	2.0001e-124
Raly	1.02598e-128	-0.540288	0.15	0.347	2.05442e-124
Rab10	1.03134e-128	-0.664313	0.145	0.335	2.06516e-124
Dync1h1	1.05567e-128	-1.18514	0.063	0.21	2.11387e-124
Adam17	1.42864e-128	-2.00899	0.027	0.149	2.86071e-124
Smap2	1.6724e-128	-0.942996	0.087	0.246	3.34881e-124
Suco	1.80708e-128	-1.64784	0.043	0.176	3.61851e-124
Strn3	1.97001e-128	-1.66598	0.043	0.175	3.94474e-124
Cebpb	2.06892e-128	-1.40079	0.114	0.275	4.14281e-124
Wdr26	2.34884e-128	-1.26571	0.057	0.2	4.70332e-124
Traf1	2.60234e-128	-1.2519	0.062	0.207	5.21094e-124
Pstpip1	2.64172e-128	-0.907569	0.091	0.253	5.28977e-124
Zfp148	2.71183e-128	-1.33689	0.057	0.198	5.43016e-124
Slc2a1	3.1716e-128	-1.66398	0.044	0.177	6.35082e-124
Trmt112	3.77923e-128	-0.410854	0.202	0.429	7.56753e-124
Dyrk1a	3.93051e-128	-1.8238	0.036	0.165	7.87045e-124
Galnt6	4.18764e-128	-1.95781	0.027	0.15	8.38533e-124
Igf2r	5.18062e-128	-2.46199	0.018	0.134	1.03737e-123
Birc3	5.18545e-128	-1.41147	0.049	0.187	1.03833e-123
Tmem167	7.13495e-128	-0.482154	0.16	0.364	1.4287e-123
Vasp	8.04115e-128	-0.657276	0.133	0.318	1.61016e-123
Nsmce2	8.85575e-128	-1.13352	0.069	0.218	1.77328e-123
Snrpb	1.74424e-127	-0.420562	0.197	0.42	3.49267e-123
Nptn	2.04841e-127	-0.960898	0.101	0.264	4.10173e-123
Zup1	2.21145e-127	-1.6971	0.037	0.166	4.42821e-123
Bax	2.78589e-127	-0.677787	0.153	0.346	5.57847e-123
Phf14	2.78867e-127	-1.52926	0.04	0.171	5.58403e-123
Card11	3.02213e-127	-1.61174	0.042	0.174	6.05152e-123
Fasl	3.19868e-127	-1.39265	0.052	0.191	6.40503e-123
Mfsd1	3.65684e-127	-1.609	0.038	0.168	7.32245e-123
Irf1	3.876e-127	-0.720276	0.168	0.363	7.76129e-123
Cox7a2l	4.43953e-127	-0.569236	0.156	0.353	8.88971e-123
Slc38a2	4.6414e-127	-1.7733	0.032	0.158	9.29395e-123
Cst7	4.95707e-127	-0.746319	0.152	0.338	9.92603e-123
Apc	6.96631e-127	-1.82639	0.032	0.157	1.39493e-122
Smc6	8.23839e-127	-0.86412	0.086	0.245	1.64966e-122
Nedd8	9.11805e-127	-0.349915	0.211	0.444	1.8258e-122
Rab1b	1.00432e-126	-1.0013	0.068	0.218	2.01105e-122
Mbd2	1.55535e-126	-1.17567	0.065	0.21	3.11444e-122
Sirpa	1.82623e-126	-2.03827	0.036	0.162	3.65683e-122
Nrp1	1.89848e-126	-1.72062	0.05	0.184	3.80152e-122
Snrnp70	2.06929e-126	-0.658046	0.119	0.297	4.14355e-122
Tomm22	2.55934e-126	-0.515801	0.153	0.351	5.12481e-122
Elf2	2.92229e-126	-1.17613	0.06	0.204	5.85158e-122
Mrpl52	2.98014e-126	-0.422808	0.206	0.431	5.96743e-122
Ddx39b	3.18295e-126	-0.547886	0.139	0.329	6.37353e-122
Rbm5	3.19378e-126	-1.43495	0.042	0.174	6.39523e-122
Tmem258	5.10841e-126	-0.429219	0.17	0.378	1.02291e-121
Scaf11	5.114e-126	-0.72624	0.106	0.275	1.02403e-121
Klf6	6.4129e-126	-0.846932	0.108	0.277	1.28412e-121
Aftph	8.24763e-126	-1.28879	0.051	0.189	1.65151e-121
Tgfbi	9.19135e-126	-2.33064	0.071	0.207	1.84048e-121
Arhgap9	1.10775e-125	-1.16466	0.064	0.207	2.21816e-121
Ybx1	1.19637e-125	0.501277	0.888	0.75	2.39562e-121
Asah1	1.29294e-125	-1.5262	0.048	0.182	2.58898e-121
Tbl1xr1	1.39332e-125	-1.338	0.055	0.194	2.78999e-121
Stat5b	1.70977e-125	-1.66301	0.037	0.165	3.42365e-121
Eif5	1.79355e-125	-0.553721	0.144	0.335	3.59141e-121
Dennd4c	1.79409e-125	-1.80512	0.034	0.159	3.59249e-121
Xiap	2.53452e-125	-1.39345	0.046	0.18	5.07513e-121
Ranbp2	2.98992e-125	-0.988588	0.091	0.249	5.98702e-121
Wac	4.07122e-125	-0.95118	0.086	0.242	8.15221e-121
Pak2	5.6772e-125	-0.393779	0.218	0.448	1.1368e-120
Psd4	6.1196e-125	-1.76286	0.032	0.155	1.22539e-120
Cd27	6.20938e-125	-1.16639	0.068	0.213	1.24337e-120
Mapk1	7.99358e-125	-0.843828	0.103	0.268	1.60063e-120
Gvin1	8.21578e-125	-2.27025	0.022	0.138	1.64513e-120
Ankhd1	9.79814e-125	-1.27733	0.056	0.194	1.96198e-120
Thoc2	9.94264e-125	-1.16823	0.063	0.206	1.99091e-120
Zfr	1.37676e-124	-1.01585	0.076	0.225	2.75682e-120
Slfn8	1.80865e-124	-1.07119	0.074	0.222	3.62164e-120
Slc9a3r1	1.98703e-124	-0.839329	0.096	0.258	3.97884e-120
Uggt1	2.01954e-124	-2.05696	0.025	0.144	4.04393e-120
Trerf1	2.02858e-124	-1.80098	0.038	0.164	4.06202e-120
Spop	2.13485e-124	-1.10298	0.07	0.218	4.27482e-120
Il10rb	3.34421e-124	-1.11611	0.063	0.206	6.69645e-120
Cntrl	4.28637e-124	-0.969719	0.091	0.248	8.58302e-120
Trim14	4.62689e-124	-1.65649	0.038	0.165	9.26489e-120
Hist1h2ab	5.01897e-124	0.928224	0.487	0.417	1.005e-119
Ralbp1	5.09684e-124	-1.11457	0.062	0.205	1.02059e-119
Luc7l3	5.17398e-124	-0.916205	0.078	0.231	1.03604e-119
Prr13	5.7444e-124	-0.53302	0.177	0.381	1.15026e-119
Bbx	6.04105e-124	-1.68281	0.035	0.161	1.20966e-119
Pde4b	7.30522e-124	-1.86475	0.03	0.152	1.4628e-119
Airn	7.57513e-124	-2.58122	0.019	0.132	1.51684e-119
Sppl3	9.29065e-124	-2.23539	0.023	0.139	1.86036e-119
Srrm1	9.32256e-124	-0.396794	0.183	0.394	1.86675e-119
Lrba	9.92377e-124	-1.53435	0.056	0.191	1.98714e-119
Rin3	9.99736e-124	-1.43037	0.048	0.181	2.00187e-119
Mrpl33	1.09921e-123	-0.438148	0.186	0.399	2.20106e-119
Baz2b	1.19254e-123	-1.88189	0.029	0.15	2.38795e-119
Nfatc1	1.26583e-123	-1.05027	0.077	0.228	2.53469e-119
Ier5	1.33189e-123	-1.58943	0.042	0.171	2.66698e-119
Ssu72	1.37178e-123	-0.54603	0.137	0.324	2.74685e-119
Srpk2	1.73095e-123	-1.37607	0.055	0.192	3.46605e-119
Rngtt	2.42141e-123	-1.54818	0.04	0.169	4.84863e-119
Mrpl4	2.44165e-123	-0.799693	0.095	0.256	4.88916e-119
Slc1a5	3.17535e-123	-1.60463	0.039	0.166	6.35832e-119
Trir	3.73091e-123	-0.580727	0.131	0.313	7.47077e-119
Tmem30a	3.88037e-123	-0.782487	0.112	0.281	7.77005e-119
Med28	4.74097e-123	-0.585357	0.123	0.301	9.49332e-119
Dbnl	4.90868e-123	-0.646023	0.107	0.277	9.82914e-119
Rab5c	6.79769e-123	-0.754657	0.111	0.281	1.36117e-118
Spi1	6.81897e-123	-1.35579	0.102	0.252	1.36543e-118
Ube2b	7.76322e-123	-0.666672	0.117	0.291	1.55451e-118
Pias1	7.84124e-123	-1.41532	0.045	0.176	1.57013e-118
Rsf1	9.76599e-123	-1.42599	0.046	0.178	1.95554e-118
Fcgr3	1.14668e-122	-1.23442	0.119	0.276	2.29612e-118
4930523C07Rik	1.25835e-122	-1.47979	0.043	0.172	2.51973e-118
Notch1	1.43568e-122	-2.27651	0.02	0.134	2.8748e-118
Gmfg	1.82236e-122	-0.446929	0.235	0.464	3.6491e-118
Mdfic	1.92675e-122	-1.27508	0.065	0.207	3.85812e-118
Ep300	2.08794e-122	-1.45436	0.045	0.176	4.1809e-118
Max	2.39399e-122	-0.840402	0.086	0.242	4.79372e-118
Akna	2.42693e-122	-1.2321	0.058	0.197	4.85969e-118
Ifi206	2.43505e-122	-0.943853	0.093	0.251	4.87594e-118
Trpv2	2.68485e-122	-1.5852	0.036	0.161	5.37614e-118
Arf6	3.7715e-122	-0.538583	0.158	0.353	7.55206e-118
Pld4	3.96911e-122	-1.87603	0.043	0.169	7.94775e-118
Xdh	4.16137e-122	-1.26406	0.058	0.196	8.33273e-118
Arfgef1	4.97533e-122	-1.33206	0.049	0.182	9.9626e-118
Gabarapl2	5.00681e-122	-0.592431	0.131	0.313	1.00256e-117
Tlk1	5.83915e-122	-1.27431	0.053	0.188	1.16923e-117
Ctsd	6.47613e-122	-0.81811	0.437	0.596	1.29678e-117
Gab2	7.95309e-122	-2.68682	0.017	0.127	1.59253e-117
Rab14	9.66727e-122	-0.681022	0.108	0.276	1.93577e-117
Taok1	9.79304e-122	-1.62093	0.035	0.158	1.96096e-117
Def6	1.05109e-121	-1.11416	0.064	0.205	2.1047e-117
Nin	1.4545e-121	-1.54766	0.04	0.166	2.9125e-117
Erp44	1.53854e-121	-0.935536	0.074	0.222	3.08076e-117
BC005537	1.56761e-121	-0.94563	0.082	0.235	3.13898e-117
N4bp1	2.83442e-121	-1.77998	0.029	0.148	5.67565e-117
Pdcd6ip	3.79937e-121	-0.688845	0.113	0.283	7.60787e-117
Ifi35	4.0977e-121	-0.92056	0.087	0.241	8.20524e-117
Mrpl30	4.5467e-121	-0.50496	0.156	0.351	9.10432e-117
Rcsd1	6.69605e-121	-1.58568	0.04	0.166	1.34082e-116
Tram1	7.70671e-121	-0.664807	0.135	0.314	1.54319e-116
Ndufa6	7.83537e-121	-0.423841	0.203	0.422	1.56895e-116
Ppp2r5c	8.40205e-121	-1.06368	0.069	0.214	1.68243e-116
Ddx58	8.78056e-121	-1.13795	0.065	0.206	1.75822e-116
Ap2s1	1.13471e-120	-0.470196	0.171	0.373	2.27213e-116
Tle4	1.36293e-120	-2.00585	0.026	0.143	2.72912e-116
Srsf7	1.59141e-120	-0.453805	0.178	0.383	3.18663e-116
Cog5	1.60201e-120	-1.50449	0.043	0.171	3.20787e-116
Psmd13	1.60659e-120	-0.633379	0.117	0.29	3.21703e-116
Rftn1	2.40424e-120	-1.59557	0.042	0.168	4.81426e-116
Mta3	2.50655e-120	-1.19644	0.064	0.204	5.01911e-116
1700025G04Rik	3.37996e-120	-2.4137	0.021	0.133	6.76804e-116
Ncoa1	4.8356e-120	-1.84861	0.03	0.148	9.6828e-116
Pnisr	4.99753e-120	-1.4729	0.043	0.17	1.00071e-115
Cept1	5.54446e-120	-1.7979	0.029	0.147	1.11022e-115
Map4k4	6.03099e-120	-1.48184	0.045	0.173	1.20764e-115
Gns	6.64272e-120	-1.94096	0.028	0.146	1.33014e-115
Rreb1	6.91965e-120	-2.16995	0.023	0.136	1.38559e-115
Tspan13	7.39172e-120	-1.29674	0.06	0.197	1.48012e-115
Ifi213	7.49458e-120	-0.912654	0.096	0.253	1.50071e-115
Tmem160	7.61161e-120	-0.623672	0.132	0.311	1.52415e-115
Nop53	8.62692e-120	-0.926264	0.08	0.23	1.72745e-115
Pum1	9.43008e-120	-1.35614	0.049	0.18	1.88828e-115
Dgkd	9.51514e-120	-1.73802	0.035	0.157	1.90531e-115
Timm10b	9.69173e-120	-0.546689	0.131	0.31	1.94067e-115
Erbin	9.98284e-120	-1.10359	0.07	0.212	1.99896e-115
Aim2	1.02913e-119	-1.14333	0.062	0.201	2.06073e-115
Rab5if	1.21318e-119	-0.516594	0.137	0.321	2.42927e-115
Fus	1.32348e-119	-0.417247	0.196	0.411	2.65013e-115
Cxcr3	1.59378e-119	-1.99879	0.028	0.145	3.19139e-115
Degs1	1.68288e-119	-1.2174	0.053	0.187	3.3698e-115
Fkbp8	1.86547e-119	-0.832128	0.088	0.244	3.73542e-115
Lmbrd1	2.20919e-119	-2.12054	0.022	0.134	4.42368e-115
Ier2	3.05667e-119	-1.25287	0.059	0.196	6.12069e-115
Wwox	3.40876e-119	-2.04506	0.033	0.152	6.82569e-115
Cul3	3.7056e-119	-1.30505	0.05	0.181	7.42009e-115
Arhgap10	3.86666e-119	-1.55147	0.045	0.172	7.7426e-115
Lars2	4.0176e-119	0.154205	0.885	0.67	8.04484e-115
Rapgef2	4.34279e-119	-1.86424	0.032	0.15	8.696e-115
Add3	4.42357e-119	-1.41236	0.052	0.183	8.85775e-115
Sla	8.01215e-119	-0.949599	0.093	0.246	1.60435e-114
Entpd1	8.68224e-119	-1.4117	0.058	0.192	1.73853e-114
Tnrc6a	1.33175e-118	-1.54694	0.04	0.164	2.6667e-114
Plekhj1	1.38587e-118	-0.955557	0.072	0.216	2.77507e-114
Mlana	1.63012e-118	2.08159	0.12	0.046	3.26415e-114
Chchd3	1.66919e-118	-0.980895	0.073	0.217	3.34239e-114
Gatad2a	1.86146e-118	-1.00454	0.071	0.214	3.72738e-114
Cd68	2.14983e-118	-1.62013	0.125	0.274	4.30482e-114
Cytip	2.35605e-118	-0.515765	0.198	0.403	4.71775e-114
Ubn1	2.44209e-118	-1.32982	0.048	0.177	4.89004e-114
Tnfaip3	2.9874e-118	-1.2751	0.059	0.194	5.98196e-114
Cd9	3.07548e-118	-1.8526	0.036	0.157	6.15834e-114
Dctn3	3.15057e-118	-0.592842	0.118	0.29	6.30871e-114
Ifngr1	3.61816e-118	-0.886754	0.528	0.625	7.24501e-114
Tnfaip8l2	4.62157e-118	-1.25113	0.052	0.184	9.25424e-114
Lrch3	4.72499e-118	-1.46114	0.044	0.17	9.46133e-114
Tax1bp1	4.93566e-118	-0.417613	0.198	0.409	9.88317e-114
Ubxn1	5.10956e-118	-0.41955	0.158	0.353	1.02314e-113
Ust	5.34284e-118	-2.85315	0.016	0.123	1.06985e-113
Galnt1	5.43893e-118	-1.2155	0.059	0.194	1.08909e-113
Zfp407	6.78426e-118	-2.05158	0.029	0.145	1.35848e-113
Pkn2	7.34397e-118	-1.17631	0.055	0.188	1.47056e-113
mt-Co3	8.86981e-118	1.2412	0.993	0.951	1.77609e-113
Acap1	8.94655e-118	-1.32474	0.049	0.179	1.79146e-113
Krcc1	9.25306e-118	-0.920187	0.073	0.218	1.85283e-113
Cndp2	9.59512e-118	-1.11331	0.099	0.251	1.92133e-113
Pycard	1.11014e-117	-0.533755	0.194	0.397	2.22294e-113
Ndufs7	1.30052e-117	-0.552893	0.125	0.301	2.60416e-113
Myo9b	1.34008e-117	-1.38374	0.043	0.169	2.68338e-113
Ubr2	1.37471e-117	-1.50336	0.039	0.162	2.75271e-113
Hsd17b12	1.42848e-117	-1.25522	0.048	0.178	2.86039e-113
Pten	1.43946e-117	-1.20367	0.058	0.192	2.88237e-113
Nmi	1.67676e-117	-0.837797	0.08	0.23	3.35754e-113
Man1a2	1.95129e-117	-1.85238	0.03	0.146	3.90727e-113
Ssr2	1.96068e-117	-0.627629	0.113	0.281	3.92606e-113
Epsti1	1.99496e-117	-0.58972	0.385	0.583	3.9947e-113
Tnfrsf18	2.99479e-117	-0.898645	0.127	0.293	5.99676e-113
Orai1	3.35906e-117	-1.24675	0.05	0.181	6.72619e-113
Selenos	3.61233e-117	-1.04636	0.061	0.198	7.23333e-113
Oas1a	3.64175e-117	-1.31859	0.057	0.189	7.29224e-113
Spag9	3.77484e-117	-1.06315	0.074	0.216	7.55873e-113
Oasl2	3.91148e-117	-1.67876	0.043	0.167	7.83235e-113
Clnk	4.79681e-117	-2.8295	0.018	0.125	9.60514e-113
Traf3	5.76035e-117	-1.82362	0.033	0.15	1.15345e-112
Neurl3	6.38229e-117	-2.03966	0.025	0.138	1.27799e-112
Snx5	7.04961e-117	-0.52502	0.193	0.395	1.41161e-112
Mia2	7.05218e-117	-1.09892	0.06	0.197	1.41213e-112
Eea1	7.99244e-117	-0.951051	0.097	0.251	1.60041e-112
Akap9	8.13685e-117	-1.36894	0.046	0.173	1.62932e-112
Acer3	9.77979e-117	-1.90514	0.029	0.144	1.9583e-112
Slc16a3	1.0734e-116	-1.80328	0.034	0.152	2.14938e-112
Dlg1	1.23586e-116	-1.72554	0.033	0.151	2.47468e-112
Metrnl	1.26419e-116	-1.49584	0.047	0.174	2.53142e-112
Hist1h4d	1.43409e-116	0.939528	0.469	0.399	2.87162e-112
Zfand6	1.51954e-116	-1.06224	0.066	0.205	3.04272e-112
Idnk	1.64668e-116	-1.08679	0.058	0.193	3.29732e-112
Wdr83os	1.76432e-116	-0.498778	0.136	0.316	3.53288e-112
Nckap1l	2.0565e-116	-1.14905	0.055	0.187	4.11793e-112
Ssr4	2.05791e-116	-0.318991	0.231	0.466	4.12075e-112
Kidins220	2.7694e-116	-2.12233	0.021	0.131	5.54544e-112
AB124611	3.16147e-116	-1.56118	0.037	0.158	6.33052e-112
Kat6a	3.19329e-116	-1.25896	0.052	0.182	6.39425e-112
Pbrm1	4.50047e-116	-0.911957	0.081	0.227	9.01173e-112
Ptpra	4.60413e-116	-1.19227	0.059	0.193	9.21931e-112
Tmbim4	5.15176e-116	-0.745994	0.094	0.25	1.03159e-111
Chfr	5.70869e-116	-1.36824	0.044	0.169	1.14311e-111
Spcs1	6.25517e-116	-0.344992	0.201	0.418	1.25253e-111
Mpeg1	6.80367e-116	-1.74624	0.066	0.198	1.36237e-111
Scp2	7.48131e-116	-0.590124	0.12	0.29	1.49806e-111
Dusp2	7.96068e-116	-1.13098	0.072	0.212	1.59405e-111
Eif2ak2	8.79e-116	-1.13885	0.066	0.203	1.76011e-111
Tsn	9.05279e-116	-0.79652	0.08	0.227	1.81273e-111
Sdha	9.10024e-116	-0.954729	0.066	0.206	1.82223e-111
Pdcd10	1.09635e-115	-0.503495	0.141	0.322	2.19532e-111
Bloc1s1	1.21755e-115	-0.654482	0.112	0.277	2.43802e-111
Ppp2ca	1.24245e-115	-0.520607	0.14	0.322	2.48788e-111
Rnf187	2.05622e-115	-0.903429	0.074	0.218	4.11737e-111
Sh2d1a	2.69911e-115	-1.02982	0.075	0.217	5.40469e-111
Rsrc2	3.16442e-115	-0.951064	0.074	0.216	6.33643e-111
Acap2	3.83956e-115	-1.11819	0.059	0.192	7.68834e-111
H2afj	4.02837e-115	-0.375528	0.253	0.487	8.0664e-111
Sept9	4.39424e-115	-0.630786	0.13	0.303	8.79903e-111
Mkln1	4.91806e-115	-1.24178	0.05	0.178	9.84791e-111
Sept6	5.20823e-115	-0.830551	0.101	0.256	1.0429e-110
Rnf114	5.56793e-115	-0.978319	0.07	0.21	1.11492e-110
Gimap8	5.83526e-115	-1.08255	0.068	0.206	1.16845e-110
Fubp1	6.26759e-115	-0.695152	0.111	0.273	1.25502e-110
Sh3glb1	6.69474e-115	-0.29678	0.223	0.452	1.34056e-110
Peak1	7.84464e-115	-0.579418	0.247	0.456	1.57081e-110
Fam193a	8.11838e-115	-1.80786	0.029	0.143	1.62562e-110
Wwp2	9.63068e-115	-1.77298	0.03	0.145	1.92845e-110
AU020206	1.2144e-114	-0.878133	0.114	0.274	2.43171e-110
Mrps21	1.30699e-114	-0.531269	0.133	0.31	2.61712e-110
Ubn2	1.4309e-114	-1.70502	0.032	0.148	2.86524e-110
Nt5c	1.4369e-114	-0.617022	0.117	0.283	2.87725e-110
Casp8	1.51904e-114	-0.726089	0.101	0.259	3.04172e-110
Cd7	1.54881e-114	-1.46692	0.075	0.212	3.10134e-110
Pcmtd1	1.83198e-114	-1.65821	0.031	0.147	3.66835e-110
Map1lc3b	1.91069e-114	-0.507672	0.141	0.322	3.82597e-110
Atad2b	2.03786e-114	-1.58623	0.036	0.155	4.08062e-110
Sept1	2.07834e-114	-0.490983	0.242	0.456	4.16167e-110
Ncf4	2.39346e-114	-1.08969	0.062	0.197	4.79267e-110
Puf60	2.96765e-114	-0.835903	0.081	0.228	5.94243e-110
Zfp36l1	4.16679e-114	-0.803664	0.12	0.283	8.34358e-110
Sbno1	4.33247e-114	-0.810306	0.089	0.24	8.67534e-110
1810026B05Rik	4.70306e-114	-1.30946	0.05	0.177	9.41741e-110
Ogt	5.12553e-114	-1.53024	0.04	0.16	1.02634e-109
Rbl2	5.65934e-114	-1.03343	0.072	0.212	1.13323e-109
Asxl2	6.0078e-114	-1.27633	0.051	0.178	1.203e-109
Xrn1	6.20202e-114	-1.15124	0.063	0.196	1.24189e-109
Slc50a1	7.1463e-114	-1.25695	0.046	0.171	1.43097e-109
Mapkapk2	7.16584e-114	-1.14152	0.058	0.191	1.43489e-109
Tapbpl	9.33085e-114	-1.41069	0.043	0.165	1.86841e-109
Brd2	1.01724e-113	-0.969119	0.072	0.212	2.03691e-109
Marc2	1.33269e-113	-0.903704	0.071	0.21	2.66858e-109
St6galnac3	1.40541e-113	-2.29545	0.04	0.157	2.8142e-109
Scamp3	1.44279e-113	-1.17978	0.051	0.179	2.88905e-109
Sf3b6	1.53428e-113	-0.36759	0.176	0.377	3.07225e-109
Ppp2r1a	2.30154e-113	-0.760279	0.083	0.232	4.6086e-109
Il4ra	2.35234e-113	-2.2641	0.021	0.128	4.71034e-109
Lcp2	2.39263e-113	-0.505459	0.186	0.381	4.791e-109
Ube2i	2.61354e-113	-0.301043	0.244	0.483	5.23335e-109
Efr3a	2.85777e-113	-0.923027	0.074	0.215	5.72241e-109
Psmd11	3.31423e-113	-0.711793	0.094	0.247	6.63642e-109
Lsm4	3.51999e-113	-0.403871	0.177	0.376	7.04843e-109
Samd3	4.02652e-113	-2.23599	0.023	0.132	8.06271e-109
Tor3a	4.50451e-113	-2.05412	0.022	0.13	9.01983e-109
Skap2	5.18048e-113	-1.07835	0.076	0.216	1.03734e-108
Zfp91	5.2777e-113	-0.841005	0.079	0.224	1.05681e-108
Actn4	6.27935e-113	-0.830553	0.088	0.236	1.25738e-108
Lilr4b	6.39182e-113	-1.36576	0.081	0.218	1.2799e-108
Ndufa7	6.53209e-113	-0.300676	0.222	0.45	1.30798e-108
Kdm2a	6.97921e-113	-1.28928	0.049	0.174	1.39752e-108
Hmox2	8.44956e-113	-0.922757	0.073	0.214	1.69194e-108
AI413582	8.97311e-113	-1.01054	0.067	0.204	1.79678e-108
Cxcr6	1.20984e-112	-1.21038	0.136	0.287	2.42258e-108
Adipor2	1.47148e-112	-1.45698	0.039	0.158	2.9465e-108
Tmem14c	1.75847e-112	-0.422025	0.165	0.357	3.52117e-108
Usp15	1.99085e-112	-0.995987	0.08	0.221	3.98649e-108
Clic4	2.03461e-112	-1.29263	0.053	0.181	4.07409e-108
Dnajc8	2.21991e-112	-0.627915	0.107	0.266	4.44515e-108
Ubl3	2.82104e-112	-0.804777	0.088	0.236	5.64885e-108
Tor1aip2	3.12283e-112	-1.21582	0.055	0.184	6.25316e-108
Lrrc25	3.2526e-112	-1.73043	0.039	0.156	6.513e-108
Sys1	3.80657e-112	-0.864518	0.08	0.224	7.62228e-108
Krit1	5.25105e-112	-1.57582	0.033	0.148	1.05147e-107
Atxn7l3b	5.35925e-112	-1.15368	0.051	0.177	1.07314e-107
Tspan14	5.59818e-112	-1.91892	0.025	0.134	1.12098e-107
Sec61a1	5.82328e-112	-1.27355	0.047	0.171	1.16605e-107
Snx20	6.37124e-112	-1.29264	0.048	0.173	1.27578e-107
Pam	6.45663e-112	-0.916143	0.074	0.214	1.29288e-107
Tsc22d3	6.74164e-112	-1.53809	0.04	0.159	1.34995e-107
Csnk1g1	7.39611e-112	-1.5517	0.039	0.157	1.481e-107
Ubald2	8.24292e-112	-0.827281	0.096	0.248	1.65056e-107
Cers2	8.51234e-112	-1.27142	0.045	0.168	1.70451e-107
Btbd7	8.97142e-112	-1.89602	0.027	0.137	1.79644e-107
Lamtor2	9.47035e-112	-0.577908	0.122	0.29	1.89634e-107
Scarb2	9.76534e-112	-1.83342	0.026	0.136	1.95541e-107
Ago2	1.02266e-111	-1.01807	0.079	0.219	2.04777e-107
Psmd14	1.08589e-111	-0.641773	0.119	0.284	2.17439e-107
Snx3	1.20871e-111	-0.454776	0.211	0.419	2.42033e-107
Rbm42	1.22312e-111	-0.916438	0.071	0.209	2.44917e-107
Krtcap2	1.24036e-111	-0.325575	0.239	0.468	2.48369e-107
Mia3	1.35349e-111	-1.64785	0.033	0.147	2.71023e-107
Smarca4	1.86808e-111	-1.08239	0.057	0.187	3.74064e-107
Tnpo1	2.19974e-111	-1.24809	0.052	0.178	4.40477e-107
Ms4a4b	2.5769e-111	-0.825702	0.896	0.758	5.15998e-107
Papola	2.75535e-111	-0.633124	0.116	0.278	5.51731e-107
Tmem189	2.95732e-111	-1.45343	0.039	0.157	5.92173e-107
Tmcc1	3.3776e-111	-2.33962	0.017	0.12	6.7633e-107
Sf3b5	4.04644e-111	-0.457998	0.16	0.348	8.10259e-107
Ccnl2	4.21615e-111	-1.24186	0.046	0.17	8.44243e-107
Ahnak	5.68234e-111	-0.712861	0.431	0.595	1.13783e-106
Card19	5.94168e-111	-1.07167	0.079	0.219	1.18976e-106
Zdhhc18	6.71117e-111	-1.69423	0.033	0.146	1.34385e-106
Lasp1	6.97896e-111	-0.91358	0.07	0.208	1.39747e-106
Tbca	9.0027e-111	-0.448471	0.161	0.348	1.8027e-106
Fip1l1	9.25127e-111	-0.98089	0.068	0.203	1.85247e-106
Rps6ka1	1.15492e-110	-1.04063	0.062	0.194	2.3126e-106
R3hdm1	1.28185e-110	-1.31293	0.051	0.176	2.56678e-106
Gnaq	1.51179e-110	-2.35485	0.019	0.123	3.0272e-106
Aurkaip1	1.78608e-110	-0.500581	0.135	0.31	3.57645e-106
Nfat5	2.08261e-110	-1.59752	0.036	0.151	4.17023e-106
Faf1	2.125e-110	-1.40181	0.042	0.162	4.2551e-106
Ezr	2.30821e-110	-0.54655	0.152	0.33	4.62195e-106
Gm4070	2.32729e-110	-1.3904	0.051	0.174	4.66016e-106
Thada	2.58679e-110	-2.12075	0.029	0.138	5.17979e-106
Rab4b	2.67825e-110	-0.86134	0.075	0.215	5.36292e-106
Eif3i	2.8615e-110	-0.352768	0.199	0.409	5.72987e-106
Osbpl9	2.9001e-110	-1.38662	0.043	0.163	5.80716e-106
Prkcd	3.13708e-110	-1.47879	0.044	0.164	6.2817e-106
Micos13	3.52086e-110	-0.539252	0.129	0.299	7.05017e-106
Trip11	3.70535e-110	-1.06142	0.057	0.185	7.41959e-106
Srp14	3.89302e-110	-0.460953	0.158	0.343	7.79539e-106
Nck1	4.9132e-110	-1.32789	0.044	0.164	9.8382e-106
Setd2	5.20693e-110	-1.33033	0.045	0.166	1.04264e-105
Usp47	5.7317e-110	-1.33336	0.043	0.163	1.14772e-105
Rptor	5.78509e-110	-1.92262	0.025	0.132	1.15841e-105
Ndufb11	6.44914e-110	-0.325812	0.212	0.427	1.29138e-105
Ranbp9	7.25326e-110	-1.73431	0.031	0.143	1.45239e-105
Sidt1	7.30451e-110	-2.55504	0.018	0.12	1.46266e-105
Notch2	8.331e-110	-2.68004	0.012	0.11	1.6682e-105
Stk39	1.0125e-109	-1.01532	0.108	0.258	2.02744e-105
Tmem243	1.16044e-109	-1.26896	0.047	0.17	2.32366e-105
Paip2	1.22765e-109	-0.792658	0.084	0.229	2.45825e-105
Morc3	1.36027e-109	-0.997048	0.069	0.203	2.72379e-105
Nab1	1.36991e-109	-1.01776	0.069	0.203	2.74312e-105
Ube2a	1.58446e-109	-0.7407	0.093	0.242	3.17271e-105
1810037I17Rik	1.80853e-109	-0.395006	0.19	0.392	3.62139e-105
Map3k5	2.24951e-109	-1.99284	0.024	0.131	4.50442e-105
Baz2a	2.32586e-109	-1.29101	0.044	0.164	4.6573e-105
Sun2	2.42543e-109	-2.1634	0.02	0.124	4.85669e-105
Zyx	3.03518e-109	-0.478187	0.227	0.438	6.07765e-105
Hck	3.1291e-109	-1.72954	0.038	0.153	6.26572e-105
BC031181	3.29148e-109	-0.754016	0.088	0.233	6.59086e-105
Chd1	3.49635e-109	-0.99178	0.062	0.193	7.0011e-105
Gm12216	4.03457e-109	-2.32823	0.017	0.118	8.07882e-105
Trim12a	4.91002e-109	-1.3795	0.042	0.161	9.83183e-105
Tmem9b	5.04978e-109	-1.0357	0.056	0.183	1.01117e-104
Eif3e	5.20635e-109	-0.414981	0.174	0.366	1.04252e-104
Uqcrc1	5.94311e-109	-0.534223	0.131	0.302	1.19005e-104
Tet3	6.4516e-109	-1.66341	0.032	0.143	1.29187e-104
Tmem131l	6.51532e-109	-2.33973	0.017	0.119	1.30463e-104
Dnaja1	6.52194e-109	-0.418444	0.195	0.397	1.30595e-104
Atp6v0a2	8.97747e-109	-1.73818	0.028	0.136	1.79765e-104
Nsmaf	9.44222e-109	-1.21716	0.058	0.184	1.89071e-104
Pced1b	9.77081e-109	-1.99473	0.024	0.13	1.95651e-104
Aff3	1.00547e-108	-2.61107	0.021	0.124	2.01335e-104
Uqcrfs1	1.25097e-108	-0.396297	0.166	0.357	2.50493e-104
Slc28a2	1.41316e-108	-1.80344	0.03	0.14	2.82971e-104
Kras	1.79735e-108	-0.750637	0.09	0.236	3.59902e-104
Bri3	2.05273e-108	-0.703226	0.132	0.295	4.11039e-104
Rere	2.31752e-108	-1.78564	0.029	0.138	4.64061e-104
Lypla2	2.50331e-108	-1.06558	0.054	0.181	5.01263e-104
Mettl23	2.91542e-108	-0.938568	0.069	0.203	5.83784e-104
Zgpat	3.09687e-108	-0.949914	0.081	0.22	6.20118e-104
Gbp4	3.34206e-108	-0.932188	0.083	0.223	6.69214e-104
Nlk	3.50088e-108	-1.84551	0.028	0.136	7.01016e-104
Tomm20	3.6806e-108	-0.402419	0.17	0.361	7.37003e-104
Cbfb	3.70227e-108	-1.01036	0.069	0.203	7.41342e-104
Map4	3.74918e-108	-0.758984	0.102	0.253	7.50736e-104
Tex2	3.77751e-108	-2.14555	0.024	0.129	7.56408e-104
Bod1l	3.88837e-108	-1.05617	0.064	0.195	7.78608e-104
Ern1	4.32518e-108	-2.61154	0.016	0.116	8.66075e-104
Slfn1	4.92492e-108	-0.779337	0.136	0.298	9.86166e-104
Kdm6a	5.90132e-108	-1.3648	0.049	0.17	1.18168e-103
Rbbp6	6.26866e-108	-1.03859	0.056	0.184	1.25524e-103
Chic2	6.37789e-108	-0.903437	0.072	0.209	1.27711e-103
Taf15	6.39455e-108	-0.813402	0.088	0.233	1.28044e-103
Sqstm1	6.60004e-108	-0.54064	0.159	0.339	1.32159e-103
Itgax	6.94365e-108	-3.30784	0.009	0.102	1.3904e-103
Snx1	7.19799e-108	-0.959215	0.067	0.2	1.44133e-103
Ndufb7	7.2974e-108	-0.300377	0.237	0.464	1.46123e-103
Bclaf1	8.62105e-108	-0.707727	0.104	0.257	1.72628e-103
Samhd1	8.81281e-108	-0.677752	0.296	0.499	1.76468e-103
Acaa1a	9.62464e-108	-1.22003	0.046	0.166	1.92724e-103
Stim2	1.0351e-107	-1.84094	0.029	0.137	2.07268e-103
Cdk14	1.27564e-107	-2.29184	0.023	0.127	2.55435e-103
Pvt1	1.57589e-107	-1.86251	0.033	0.143	3.15555e-103
Csf2ra	1.76085e-107	-2.36649	0.018	0.118	3.52593e-103
Sin3b	1.89354e-107	-0.52643	0.125	0.292	3.79162e-103
Tpp2	2.15317e-107	-0.918312	0.083	0.223	4.3115e-103
Dcaf5	2.16028e-107	-1.82105	0.027	0.134	4.32575e-103
Ilrun	2.37793e-107	-1.05241	0.061	0.19	4.76156e-103
Igtp	2.44378e-107	-0.778002	0.121	0.278	4.89342e-103
Gltp	2.72498e-107	-0.781288	0.083	0.225	5.45651e-103
Def8	2.84859e-107	1.97968	0.15	0.069	5.70402e-103
Gtpbp2	2.85564e-107	-2.35909	0.016	0.114	5.71813e-103
Zfp706	3.18747e-107	-0.491842	0.135	0.305	6.38258e-103
Txn2	3.28987e-107	-0.653432	0.099	0.25	6.58763e-103
Cmtm7	3.34131e-107	-0.498615	0.174	0.361	6.69064e-103
Mrpl20	3.52309e-107	-0.486581	0.139	0.312	7.05464e-103
Tma7	4.01916e-107	-0.294402	0.262	0.5	8.04797e-103
Trpm7	4.60845e-107	-1.45296	0.036	0.149	9.22796e-103
Ndfip2	4.67376e-107	-1.10557	0.057	0.183	9.35873e-103
Irf5	4.93537e-107	-1.47643	0.044	0.161	9.88258e-103
Tmem128	4.98731e-107	-0.718984	0.088	0.233	9.9866e-103
B230219D22Rik	5.0929e-107	-1.26691	0.043	0.161	1.0198e-102
Znrf2	5.64919e-107	-1.38963	0.046	0.165	1.13119e-102
Trim30d	5.70554e-107	-1.48277	0.042	0.158	1.14248e-102
Elk3	5.99701e-107	-1.31261	0.052	0.174	1.20084e-102
Rab1a	6.50399e-107	-0.700391	0.098	0.246	1.30236e-102
Gimap7	7.21848e-107	-0.747071	0.133	0.294	1.44543e-102
Fcgr1	8.20051e-107	-1.66131	0.083	0.212	1.64207e-102
Edem1	9.41389e-107	-1.12998	0.058	0.185	1.88504e-102
Zfp36	9.4737e-107	-1.21939	0.079	0.214	1.89701e-102
March6	1.07962e-106	-2.15535	0.019	0.12	2.16183e-102
Plaat3	1.18163e-106	-0.478311	0.157	0.337	2.36609e-102
Pdcd1	1.40913e-106	-1.14072	0.122	0.267	2.82164e-102
Map3k1	1.46839e-106	-1.28876	0.049	0.169	2.94031e-102
Prdx6	1.4883e-106	-0.529325	0.152	0.329	2.98016e-102
Nr2c2	1.49631e-106	-1.82492	0.029	0.137	2.99621e-102
Dcun1d5	1.88076e-106	-0.726022	0.086	0.229	3.76603e-102
Znrf3	1.98369e-106	-2.83717	0.012	0.108	3.97214e-102
Morf4l1	2.03929e-106	-0.275247	0.231	0.457	4.08347e-102
Dek	2.14456e-106	-0.440623	0.173	0.361	4.29428e-102
Rnf166	2.48683e-106	-1.32486	0.042	0.158	4.97963e-102
Ubr5	2.80338e-106	-1.0873	0.064	0.193	5.61348e-102
Rnf169	2.94149e-106	-1.99632	0.024	0.127	5.89005e-102
Ssbp2	2.95653e-106	-2.48884	0.016	0.114	5.92016e-102
Nsa2	3.51035e-106	-0.852797	0.072	0.207	7.02912e-102
Syk	3.72151e-106	-1.74764	0.027	0.134	7.45196e-102
Ppm1g	3.75114e-106	-0.701009	0.094	0.241	7.51128e-102
Crtc3	3.84879e-106	-1.8135	0.026	0.132	7.70681e-102
Glud1	4.2965e-106	-0.402879	0.161	0.344	8.60331e-102
Emc10	4.55426e-106	-1.19101	0.046	0.166	9.11946e-102
Arid2	5.07726e-106	-1.7937	0.027	0.133	1.01667e-101
Atxn7	5.23773e-106	-2.24201	0.019	0.118	1.0488e-101
Lrrfip2	5.52474e-106	-1.53016	0.032	0.142	1.10627e-101
Elovl5	5.74113e-106	-1.7647	0.027	0.134	1.1496e-101
Ech1	6.0392e-106	-0.743329	0.09	0.234	1.20929e-101
Psmb4	6.08861e-106	-0.349688	0.189	0.39	1.21918e-101
Ncstn	6.39666e-106	-1.78908	0.025	0.13	1.28087e-101
Lamtor1	6.81628e-106	-0.622534	0.11	0.266	1.36489e-101
Ano6	6.87885e-106	-2.14333	0.019	0.12	1.37742e-101
Hexb	7.9353e-106	-1.42603	0.05	0.169	1.58896e-101
Plcg2	8.78391e-106	-2.0201	0.021	0.123	1.75889e-101
Sytl2	9.98208e-106	-1.48776	0.045	0.161	1.99881e-101
Por	1.08165e-105	-2.08162	0.019	0.12	2.1659e-101
Psmb6	1.13359e-105	-0.341291	0.227	0.445	2.26991e-101
Psen1	1.19613e-105	-1.5492	0.034	0.145	2.39514e-101
Cd96	1.29964e-105	-1.51845	0.041	0.156	2.60239e-101
Daxx	1.88978e-105	-1.31658	0.051	0.171	3.7841e-101
Golgb1	1.90231e-105	-1.51067	0.034	0.145	3.80918e-101
Akap10	1.93178e-105	-2.09945	0.022	0.124	3.8682e-101
Nol7	1.96382e-105	-0.370279	0.181	0.374	3.93236e-101
Jun	2.35446e-105	-1.53321	0.049	0.167	4.71458e-101
Dpm1	2.40716e-105	-0.850033	0.073	0.207	4.82009e-101
Vps4b	2.43581e-105	-0.889058	0.069	0.202	4.87747e-101
Eif4h	2.56135e-105	-0.694922	0.093	0.239	5.12884e-101
H2-Aa	2.66233e-105	-0.693631	0.627	0.47	5.33105e-101
Fgf13	2.83275e-105	-2.70037	0.019	0.118	5.6723e-101
1810058I24Rik	3.75353e-105	-0.542787	0.12	0.281	7.51607e-101
Sipa1	4.07941e-105	-1.62375	0.032	0.141	8.16861e-101
Twf2	4.70461e-105	-0.889432	0.074	0.209	9.42052e-101
Ttc14	5.82311e-105	-1.62364	0.031	0.14	1.16602e-100
Timm23	6.44783e-105	-0.469177	0.132	0.3	1.29111e-100
Nek7	7.61046e-105	-1.25763	0.049	0.168	1.52392e-100
Gm36723	7.98498e-105	-1.93652	0.044	0.158	1.59891e-100
Tank	8.07626e-105	-1.28438	0.052	0.173	1.61719e-100
Epn1	1.08696e-104	-1.31064	0.042	0.157	2.17654e-100
Gusb	1.08969e-104	-1.22901	0.044	0.161	2.182e-100
Mat2a	1.51734e-104	-1.11269	0.055	0.177	3.03832e-100
Ppp4r3b	1.72584e-104	-0.843056	0.082	0.219	3.45582e-100
Pcbp1	1.91231e-104	-0.287573	0.211	0.423	3.82921e-100
Slc44a2	2.12436e-104	-1.81627	0.027	0.131	4.25383e-100
Ptpn12	2.31579e-104	-1.70856	0.029	0.135	4.63713e-100
Tmem219	2.7019e-104	-1.2129	0.045	0.163	5.41028e-100
Lpin2	2.81925e-104	-1.37712	0.038	0.151	5.64526e-100
Sel1l	2.94785e-104	-2.34621	0.016	0.112	5.90277e-100
Phf3	3.0039e-104	-0.969722	0.066	0.195	6.015e-100
Copa	3.14767e-104	-0.812984	0.083	0.221	6.3029e-100
Ilk	3.18172e-104	-0.724258	0.082	0.221	6.37107e-100
Atp6v0d1	3.44298e-104	-0.827288	0.075	0.21	6.89423e-100
Bcas3	3.59004e-104	-1.98909	0.025	0.128	7.1887e-100
Sf3b1	3.81933e-104	-0.31613	0.248	0.475	7.64782e-100
Phlpp1	4.00388e-104	-2.01259	0.027	0.132	8.01737e-100
Psmb5	4.27024e-104	-0.338882	0.198	0.4	8.55074e-100
Sdc3	4.66352e-104	-1.78287	0.034	0.142	9.33824e-100
P4ha1	4.90028e-104	-1.31945	0.048	0.166	9.81232e-100
Ly9	5.15203e-104	-1.54744	0.033	0.141	1.03164e-99
Gpr18	5.56688e-104	-2.14187	0.02	0.119	1.11471e-99
Ythdc1	6.28581e-104	-0.82799	0.077	0.212	1.25867e-99
Lgals3	6.32848e-104	-0.321856	0.914	0.666	1.26722e-99
Zzef1	6.3475e-104	-1.64583	0.031	0.138	1.27102e-99
Polr1d	8.45487e-104	-0.281622	0.234	0.459	1.693e-99
Slfn2	8.55197e-104	-0.438031	0.318	0.535	1.71245e-99
Cd69	8.75422e-104	-1.85328	0.033	0.14	1.75294e-99
Derl1	9.57255e-104	-1.18357	0.044	0.161	1.91681e-99
Il17ra	9.85154e-104	-2.10327	0.019	0.118	1.97267e-99
Ly75	1.08524e-103	-2.09611	0.021	0.121	2.17308e-99
Lman1	1.08909e-103	-1.70902	0.024	0.127	2.18079e-99
Arhgap18	1.17677e-103	-1.13026	0.059	0.183	2.35636e-99
Itpk1	1.20701e-103	-1.69754	0.029	0.136	2.41692e-99
Zfp652	1.30307e-103	-2.08913	0.022	0.123	2.60927e-99
Stat2	1.36372e-103	-1.29126	0.049	0.168	2.73072e-99
Trappc6b	1.44953e-103	-1.04569	0.055	0.179	2.90253e-99
Rwdd1	1.47414e-103	-0.364801	0.144	0.318	2.95182e-99
Ctsh	1.47525e-103	-1.42713	0.083	0.212	2.95403e-99
Galnt7	1.73994e-103	-2.17721	0.02	0.119	3.48406e-99
Rps26	2.03971e-103	0.234321	1	0.982	4.08432e-99
Cyld	2.78413e-103	-0.821462	0.088	0.228	5.57494e-99
Atp2a3	3.36315e-103	-2.38586	0.015	0.111	6.73438e-99
Zc3h13	3.44915e-103	-1.17496	0.048	0.166	6.90658e-99
Emc7	4.38985e-103	-0.847456	0.068	0.198	8.79023e-99
Ssb	4.88417e-103	-0.330348	0.176	0.367	9.78007e-99
Tmem106a	5.2269e-103	-1.69229	0.034	0.142	1.04663e-98
Rnf138	5.51948e-103	-1.22701	0.053	0.172	1.10522e-98
Psmd7	6.01835e-103	-0.772337	0.078	0.214	1.20512e-98
Bscl2	7.02331e-103	-1.24737	0.046	0.162	1.40635e-98
Clk1	7.1823e-103	-1.15069	0.056	0.177	1.43818e-98
Lcorl	7.26201e-103	-2.08387	0.022	0.122	1.45415e-98
Kdm5a	8.70827e-103	-1.25817	0.05	0.169	1.74374e-98
Ppp6r3	8.91599e-103	-1.19822	0.056	0.177	1.78534e-98
Ier3ip1	9.59602e-103	-0.678106	0.091	0.235	1.92151e-98
Med15	1.01884e-102	-1.40596	0.036	0.145	2.04013e-98
Plekha5	1.04424e-102	-1.78809	0.029	0.133	2.09099e-98
Hnrnpl	1.09952e-102	-0.341695	0.205	0.409	2.20168e-98
Padi2	1.12896e-102	-1.29616	0.048	0.165	2.26064e-98
Manf	1.17138e-102	-0.474276	0.17	0.351	2.34558e-98
Mrps16	1.19968e-102	-0.518934	0.128	0.291	2.40224e-98
Sptan1	1.25074e-102	-1.00383	0.062	0.187	2.50448e-98
Ddrgk1	1.48664e-102	-0.869928	0.065	0.194	2.97685e-98
Usp18	1.51046e-102	-1.45875	0.045	0.16	3.02455e-98
Tigit	1.705e-102	-0.707642	0.152	0.316	3.4141e-98
Herc2	2.15593e-102	-1.61075	0.029	0.134	4.31703e-98
Lonp2	2.37952e-102	-1.25886	0.044	0.159	4.76476e-98
Abcf1	2.40777e-102	-0.716062	0.09	0.232	4.82131e-98
Mapk14	3.37875e-102	-1.28061	0.046	0.161	6.76561e-98
Rc3h1	3.43946e-102	-1.57423	0.029	0.135	6.88718e-98
Galnt2	3.50838e-102	-2.03878	0.022	0.121	7.02518e-98
Rrp1	3.64032e-102	-0.636279	0.095	0.24	7.28938e-98
Kdm5c	3.99585e-102	-1.44409	0.037	0.146	8.00128e-98
Jaml	4.10173e-102	-1.38232	0.045	0.16	8.21331e-98
Lrp1	4.13359e-102	-2.88073	0.014	0.107	8.2771e-98
Cmpk1	4.29248e-102	-0.543387	0.129	0.29	8.59526e-98
Apobec1	4.34596e-102	-1.30252	0.069	0.194	8.70235e-98
Prr14l	4.41574e-102	-1.36387	0.039	0.15	8.84207e-98
Hmgb1	4.56178e-102	0.42609	0.858	0.715	9.13451e-98
Adipor1	4.7349e-102	-0.691263	0.09	0.232	9.48117e-98
Bcl11b	5.07501e-102	-1.60164	0.041	0.152	1.01622e-97
Prpf8	5.10974e-102	-0.784915	0.095	0.236	1.02317e-97
Pglyrp1	6.39691e-102	-0.653537	0.207	0.388	1.28092e-97
Mlxip	7.16262e-102	-1.954	0.022	0.122	1.43424e-97
Ptpn7	1.07167e-101	-1.23176	0.046	0.161	2.14591e-97
Cirbp	1.10235e-101	-1.08535	0.059	0.181	2.20734e-97
Pde4d	1.11134e-101	-1.20321	0.053	0.171	2.22534e-97
Edf1	1.18828e-101	-0.266895	0.276	0.513	2.3794e-97
Plp2	1.33453e-101	-0.625018	0.113	0.266	2.67227e-97
Thrap3	1.40988e-101	-0.542076	0.142	0.308	2.82313e-97
Creb1	1.49142e-101	-1.24487	0.052	0.17	2.98641e-97
Lef1	1.5219e-101	-1.92991	0.03	0.134	3.04744e-97
Sf3b3	1.86171e-101	-0.946748	0.064	0.191	3.72789e-97
Mlf2	1.86449e-101	-0.579079	0.11	0.262	3.73346e-97
Cdk11b	2.00219e-101	-1.10568	0.05	0.168	4.00919e-97
Slc10a7	2.00825e-101	-1.96808	0.025	0.126	4.02133e-97
Oga	2.45604e-101	-1.13583	0.057	0.178	4.91798e-97
Ankib1	2.58106e-101	-1.24264	0.052	0.17	5.16831e-97
Swi5	2.72927e-101	-0.322189	0.189	0.385	5.46509e-97
Xpr1	2.73136e-101	-2.0756	0.018	0.114	5.46928e-97
Ctse	2.7752e-101	-1.99016	0.019	0.117	5.55705e-97
Il7r	3.03994e-101	-1.63132	0.058	0.175	6.08717e-97
Tcirg1	3.05078e-101	-2.31984	0.016	0.11	6.10888e-97
Gbf1	3.37118e-101	-1.48666	0.035	0.143	6.75044e-97
Gm12185	3.43773e-101	-1.33339	0.042	0.154	6.8837e-97
Gmds	3.52538e-101	-1.65428	0.036	0.144	7.05922e-97
Gls	3.61983e-101	-0.915279	0.086	0.222	7.24835e-97
Taldo1	3.86246e-101	-0.383765	0.217	0.421	7.73418e-97
Rbx1	3.87782e-101	-0.229145	0.277	0.519	7.76495e-97
Sfpq	4.19505e-101	-0.463026	0.148	0.319	8.40016e-97
Ube2v1	4.70123e-101	-0.500975	0.121	0.28	9.41374e-97
Btbd1	5.72539e-101	-0.958622	0.063	0.187	1.14645e-96
Smarca2	5.75364e-101	-1.82865	0.025	0.126	1.15211e-96
Gab3	5.87369e-101	-2.46512	0.017	0.111	1.17615e-96
Dgkh	6.18001e-101	-1.74922	0.034	0.139	1.23748e-96
Chn2	6.81612e-101	-2.23066	0.026	0.127	1.36486e-96
Aff1	7.55472e-101	-1.73051	0.03	0.134	1.51276e-96
Cox14	8.2779e-101	-0.701388	0.087	0.226	1.65757e-96
Rtf1	1.0265e-100	-0.88885	0.066	0.193	2.05547e-96
Prkcsh	1.08409e-100	-1.50082	0.036	0.144	2.17077e-96
Sdf2l1	1.17519e-100	-0.897693	0.073	0.203	2.3532e-96
Grcc10	1.35376e-100	-0.394085	0.266	0.48	2.71077e-96
Top2b	1.40842e-100	-0.737027	0.096	0.239	2.82023e-96
Psmb9	1.60526e-100	-0.281795	0.273	0.505	3.21438e-96
Xaf1	1.62983e-100	-0.634535	0.107	0.255	3.26356e-96
Tcerg1	2.01818e-100	-0.856764	0.064	0.19	4.0412e-96
Eif5b	2.0556e-100	-0.585902	0.102	0.248	4.11613e-96
Ppt1	2.53174e-100	-1.35499	0.042	0.154	5.06955e-96
Atp6v0b	3.04057e-100	-0.596153	0.138	0.3	6.08844e-96
Bnip2	3.13308e-100	-0.750739	0.08	0.215	6.27367e-96
Serpinb9	3.45952e-100	-0.760997	0.148	0.307	6.92734e-96
Rictor	3.68067e-100	-1.77332	0.026	0.128	7.37018e-96
Akt3	3.84304e-100	-1.7774	0.03	0.133	7.69529e-96
Surf4	4.56024e-100	-0.908702	0.065	0.191	9.13143e-96
Atp6v1b2	4.66408e-100	-0.866372	0.086	0.221	9.33936e-96
Arid5a	4.85826e-100	-1.25932	0.044	0.157	9.72817e-96
Stx8	5.14718e-100	-0.79108	0.078	0.211	1.03067e-95
Cdk19	5.2028e-100	-1.66648	0.032	0.136	1.04181e-95
Idh3b	5.74489e-100	-0.703929	0.084	0.221	1.15036e-95
Scml4	6.71319e-100	-2.13771	0.023	0.121	1.34425e-95
Ubr4	6.94236e-100	-1.396	0.035	0.143	1.39014e-95
Zfp654	7.61983e-100	-1.59526	0.033	0.138	1.5258e-95
Sarnp	9.33258e-100	-0.462671	0.127	0.288	1.86876e-95
Abracl	1.23996e-99	-0.302386	0.268	0.498	2.4829e-95
Ndufb5	1.35415e-99	-0.310571	0.182	0.374	2.71154e-95
Exoc2	1.47134e-99	-1.29224	0.046	0.158	2.94621e-95
Tmem256	1.4906e-99	-0.518384	0.119	0.273	2.98477e-95
Naa20	1.55758e-99	-0.931906	0.063	0.187	3.11891e-95
Adamts14	1.82919e-99	-2.70361	0.012	0.102	3.66277e-95
Rnaset2a	1.83838e-99	-1.09537	0.056	0.175	3.68117e-95
Ppp2r5a	1.84881e-99	-0.836113	0.072	0.202	3.70205e-95
Cdc37	1.85065e-99	-0.432357	0.141	0.309	3.70574e-95
Cenpx	1.98534e-99	-0.565669	0.104	0.251	3.97545e-95
Dusp5	2.0538e-99	-1.14585	0.058	0.178	4.11252e-95
Lax1	2.36595e-99	-1.64592	0.03	0.134	4.73757e-95
Hnrnpm	2.52037e-99	-0.417327	0.151	0.324	5.04678e-95
D16Ertd472e	2.52872e-99	-0.734758	0.09	0.228	5.06351e-95
Pnrc1	2.64393e-99	-0.474971	0.178	0.357	5.2942e-95
Lst1	2.65969e-99	-1.35654	0.081	0.206	5.32576e-95
Synj1	2.93705e-99	-1.43202	0.037	0.144	5.88114e-95
Elovl1	3.14811e-99	-1.31411	0.037	0.146	6.30378e-95
Aprt	3.35528e-99	-0.472202	0.205	0.395	6.71861e-95
Smpdl3a	3.7407e-99	-1.47667	0.038	0.146	7.49039e-95
Fcgr2b	3.8284e-99	-1.64651	0.071	0.19	7.66598e-95
Ms4a6d	3.89133e-99	-1.38946	0.111	0.243	7.792e-95
Rasal3	4.86702e-99	-1.32799	0.042	0.153	9.74573e-95
Serpinb6b	5.08777e-99	-0.811003	0.124	0.273	1.01878e-94
Grk2	6.7632e-99	-0.964271	0.063	0.186	1.35426e-94
Agps	6.79653e-99	-1.29956	0.041	0.151	1.36094e-94
Ankfy1	7.36779e-99	-1.23179	0.044	0.156	1.47533e-94
Mrps14	7.64927e-99	-0.46216	0.131	0.294	1.53169e-94
Asap1	7.68027e-99	-1.26458	0.044	0.156	1.5379e-94
Pcmt1	7.84343e-99	-0.881309	0.061	0.184	1.57057e-94
Npm3	8.11141e-99	-0.716935	0.097	0.239	1.62423e-94
Ccny	8.68241e-99	-1.29237	0.044	0.155	1.73857e-94
Serinc1	8.97579e-99	-1.18304	0.047	0.16	1.79731e-94
Madd	1.00672e-98	-1.81927	0.025	0.124	2.01586e-94
Ap2m1	1.08653e-98	-0.493206	0.136	0.298	2.17566e-94
Glipr2	1.09453e-98	-0.956687	0.064	0.188	2.19169e-94
Aldoa	1.102e-98	0.324438	0.976	0.859	2.20664e-94
Tpd52	1.10561e-98	-0.917649	0.097	0.234	2.21388e-94
Pds5a	1.10736e-98	-1.08062	0.063	0.184	2.21737e-94
Ralgapa1	1.4002e-98	-1.6658	0.03	0.132	2.80377e-94
Fam102a	1.8968e-98	-1.28434	0.046	0.158	3.79815e-94
Mrpl23	2.11071e-98	-0.522199	0.118	0.272	4.22649e-94
Rchy1	2.16474e-98	-1.23878	0.04	0.149	4.33468e-94
Bdp1	2.21173e-98	-1.24383	0.043	0.154	4.42877e-94
Parp4	2.60312e-98	-1.21805	0.047	0.16	5.21248e-94
Ost4	2.97157e-98	-0.293042	0.199	0.397	5.95027e-94
Mxd1	3.30209e-98	-1.39934	0.046	0.157	6.6121e-94
Dgkz	3.62758e-98	-0.833419	0.077	0.208	7.26387e-94
Calm2	3.90057e-98	-0.345935	0.245	0.459	7.8105e-94
Tbl1x	4.16551e-98	-1.2134	0.05	0.165	8.34102e-94
Traf3ip3	4.3762e-98	-1.15242	0.048	0.162	8.7629e-94
Hmgcr	4.53772e-98	-1.78724	0.027	0.126	9.08632e-94
Klf2	4.83276e-98	-1.72194	0.043	0.151	9.67712e-94
Tmx3	5.14085e-98	-1.4064	0.037	0.144	1.0294e-93
Ogdh	5.1496e-98	-0.920353	0.066	0.19	1.03116e-93
Mapre1	5.32781e-98	-0.447154	0.124	0.282	1.06684e-93
Pim2	5.32936e-98	-2.09903	0.022	0.118	1.06715e-93
Dipk1a	5.67594e-98	-2.32316	0.015	0.106	1.13655e-93
Helz	6.01798e-98	-1.67158	0.03	0.131	1.20504e-93
Hexa	6.09316e-98	-1.4542	0.047	0.159	1.22009e-93
Mdh1	6.5382e-98	-0.335546	0.193	0.386	1.30921e-93
Uqcrc2	7.39989e-98	-0.608793	0.098	0.241	1.48175e-93
Gm44174	7.49304e-98	-1.77629	0.041	0.148	1.50041e-93
Atp13a3	7.715e-98	-1.51839	0.035	0.141	1.54485e-93
Mindy2	7.78485e-98	-1.62491	0.028	0.129	1.55884e-93
Yy1	8.05375e-98	-0.786845	0.083	0.216	1.61268e-93
Arhgap17	8.45378e-98	-1.5136	0.033	0.137	1.69279e-93
Rnf125	9.87346e-98	-1.53947	0.035	0.139	1.97706e-93
Parp9	1.0393e-97	-0.819289	0.083	0.215	2.08109e-93
Pdlim5	1.1072e-97	-1.60226	0.031	0.133	2.21706e-93
Kdm2b	1.1997e-97	-1.16866	0.054	0.171	2.40229e-93
Baz1b	1.214e-97	-0.827062	0.077	0.207	2.43092e-93
Ndufa11	1.21684e-97	-0.278021	0.2	0.4	2.4366e-93
Tmem134	1.25939e-97	-0.720303	0.084	0.218	2.5218e-93
Rbpj	1.33426e-97	-0.710394	0.133	0.287	2.67172e-93
Gatad2b	1.35623e-97	-1.15983	0.055	0.172	2.71572e-93
Mlec	1.42055e-97	-0.899184	0.065	0.189	2.84452e-93
Pacs1	1.52932e-97	-1.68002	0.033	0.135	3.0623e-93
Clasp2	1.57058e-97	-1.70007	0.029	0.13	3.14493e-93
Larp1	1.61172e-97	-1.22566	0.047	0.159	3.22731e-93
Srebf2	2.14042e-97	-1.58101	0.031	0.133	4.28598e-93
Foxo1	2.19639e-97	-1.91603	0.025	0.123	4.39805e-93
Rab7	2.30095e-97	-0.440218	0.144	0.31	4.60741e-93
Glcci1	2.64376e-97	-1.80206	0.029	0.129	5.29387e-93
Metap2	3.03341e-97	-0.557793	0.108	0.254	6.0741e-93
Nrf1	3.39751e-97	-1.35427	0.042	0.151	6.80317e-93
Anapc11	3.65982e-97	-0.429365	0.139	0.304	7.32842e-93
Prpf38b	4.32465e-97	-0.94126	0.058	0.178	8.65969e-93
Exoc6	4.46323e-97	-1.55686	0.03	0.131	8.93716e-93
Elavl1	4.46414e-97	-0.684097	0.087	0.222	8.939e-93
Abhd12	4.59433e-97	-1.30302	0.041	0.15	9.1997e-93
Mindy3	5.04736e-97	-1.09016	0.053	0.169	1.01068e-92
Adprh	5.32826e-97	-0.977924	0.055	0.173	1.06693e-92
Snx2	5.51589e-97	-0.721972	0.158	0.318	1.1045e-92
Dusp11	5.74344e-97	-0.616142	0.102	0.245	1.15007e-92
Rfx7	5.9768e-97	-1.59448	0.035	0.138	1.19679e-92
Dgka	5.99508e-97	-1.34276	0.044	0.153	1.20046e-92
Tecpr1	6.16218e-97	-1.50603	0.035	0.14	1.23391e-92
Klhl6	7.04727e-97	-1.63483	0.03	0.131	1.41115e-92
Hipk1	7.06034e-97	-1.33408	0.04	0.147	1.41376e-92
Tpi1	7.37302e-97	0.406153	0.745	0.618	1.47637e-92
Rab11a	7.45445e-97	-0.566222	0.12	0.273	1.49268e-92
Commd4	8.10601e-97	-0.784443	0.074	0.202	1.62315e-92
Dnajc7	8.33522e-97	-0.69753	0.091	0.228	1.66905e-92
Add1	8.47212e-97	-0.799895	0.084	0.216	1.69646e-92
Bag1	8.96643e-97	-0.370826	0.149	0.32	1.79544e-92
Mkrn1	1.26364e-96	-0.640907	0.095	0.235	2.53032e-92
Zc3h15	1.28334e-96	-0.604248	0.094	0.234	2.56975e-92
Dnaja2	1.30161e-96	-0.421388	0.141	0.305	2.60634e-92
Uba1	1.34061e-96	-0.52394	0.117	0.268	2.68444e-92
Ikbkb	1.51688e-96	-1.17797	0.045	0.155	3.03739e-92
Numa1	1.54496e-96	-1.14371	0.053	0.168	3.09363e-92
Epc1	1.68717e-96	-1.41437	0.037	0.143	3.3784e-92
Eif6	1.81332e-96	-0.573039	0.103	0.248	3.63099e-92
Cd164	1.89156e-96	-0.58761	0.115	0.264	3.78766e-92
Camk2g	1.89522e-96	-1.55039	0.03	0.13	3.79498e-92
Klrc1	2.63987e-96	-0.682571	0.213	0.382	5.28607e-92
Cemip2	2.8712e-96	-2.31486	0.015	0.106	5.74929e-92
Lat	3.20578e-96	-0.681875	0.15	0.305	6.41925e-92
Scaf8	3.43829e-96	-1.21844	0.046	0.156	6.88483e-92
Agpat3	3.47032e-96	-1.19964	0.046	0.157	6.94897e-92
Rgs3	3.52675e-96	-1.30459	0.045	0.154	7.06196e-92
Ccar1	3.63583e-96	-0.84539	0.072	0.198	7.28039e-92
March2	3.85688e-96	-1.11277	0.046	0.158	7.72302e-92
Agfg1	3.95369e-96	-0.781538	0.082	0.214	7.91686e-92
Nrip1	4.08385e-96	-1.61098	0.032	0.134	8.1775e-92
Samd9l	4.12296e-96	-0.829203	0.083	0.214	8.25582e-92
Cnih4	4.61159e-96	-0.855635	0.074	0.201	9.23425e-92
Snf8	5.86965e-96	-0.810802	0.068	0.193	1.17534e-91
Sri	6.25434e-96	-0.268128	0.22	0.427	1.25237e-91
Rnf115	6.58876e-96	-0.922513	0.061	0.18	1.31933e-91
Bcl3	7.08457e-96	-1.35643	0.04	0.146	1.41861e-91
Uhrf2	7.436e-96	-1.24888	0.049	0.161	1.48899e-91
Ttc7	7.807e-96	-1.22517	0.044	0.154	1.56327e-91
Trappc9	7.8215e-96	-1.978	0.022	0.116	1.56618e-91
Smndc1	9.50014e-96	-0.680562	0.09	0.225	1.90231e-91
Atp6v1a	1.17582e-95	-1.01357	0.063	0.183	2.35446e-91
Sp140	1.17932e-95	-0.910235	0.067	0.189	2.36146e-91
Smc4	1.28394e-95	-0.596691	0.147	0.306	2.57096e-91
Polr2e	1.39251e-95	-0.896709	0.067	0.189	2.78836e-91
Vti1b	2.20344e-95	-0.711175	0.083	0.216	4.41217e-91
Vps29	2.25949e-95	-0.417257	0.132	0.293	4.52441e-91
Gimap9	2.31278e-95	-0.994118	0.062	0.181	4.63112e-91
Arl4c	2.65613e-95	-1.24935	0.046	0.156	5.31863e-91
Pcm1	2.77401e-95	-1.21196	0.042	0.15	5.55468e-91
Fkbp2	2.91339e-95	-0.605599	0.104	0.247	5.83376e-91
Zmynd11	3.36152e-95	-1.38259	0.038	0.143	6.73111e-91
Nfe2l2	3.41137e-95	-1.14598	0.048	0.159	6.83092e-91
Morrbid	3.78818e-95	-1.82548	0.031	0.13	7.58545e-91
Ccdc47	3.9978e-95	-1.5351	0.032	0.133	8.0052e-91
N4bp2l2	4.06672e-95	-0.997313	0.059	0.176	8.14321e-91
Clec4a3	4.33824e-95	-1.54855	0.048	0.156	8.6869e-91
Rasa2	4.45338e-95	-1.41255	0.038	0.142	8.91746e-91
Rb1cc1	5.05104e-95	-1.33033	0.039	0.145	1.01142e-90
Il21r	5.0611e-95	-1.32303	0.041	0.148	1.01344e-90
Eif4b	5.21023e-95	-0.595471	0.106	0.25	1.0433e-90
Snrpd2	5.49746e-95	-0.305966	0.191	0.38	1.10081e-90
Tent5a	5.50865e-95	-1.66512	0.029	0.128	1.10305e-90
Thy1	5.98164e-95	-0.551784	0.302	0.492	1.19776e-90
Fam173a	7.44558e-95	-0.806617	0.071	0.196	1.4909e-90
Sla2	7.95186e-95	-1.2487	0.039	0.145	1.59228e-90
Vamp8	8.12129e-95	-0.326902	0.244	0.455	1.62621e-90
Nudcd3	8.4442e-95	-1.47582	0.033	0.134	1.69087e-90
Slfn5	8.48867e-95	-1.25325	0.084	0.208	1.69977e-90
Chd8	8.49019e-95	-1.29166	0.037	0.142	1.70008e-90
Ebp	8.51916e-95	-0.729324	0.075	0.203	1.70588e-90
Slmap	8.90963e-95	-1.5301	0.034	0.136	1.78407e-90
Gdi2	8.99058e-95	-0.276781	0.246	0.465	1.80027e-90
Ddx46	1.14977e-94	-0.593321	0.097	0.236	2.30229e-90
Park7	1.17407e-94	-0.31838	0.204	0.399	2.35095e-90
Ythdf3	1.17694e-94	-1.28348	0.046	0.155	2.35671e-90
Serp1	1.19012e-94	-0.603192	0.129	0.281	2.38309e-90
Pfdn2	1.20493e-94	-0.654127	0.088	0.222	2.41275e-90
Ncoa3	1.53263e-94	-1.30457	0.041	0.148	3.06893e-90
Fgfr1op2	1.85598e-94	-0.478937	0.128	0.283	3.7164e-90
Rbck1	1.92926e-94	-1.05916	0.05	0.163	3.86315e-90
Adgre1	2.10468e-94	-2.67739	0.016	0.105	4.21442e-90
BC004004	2.45155e-94	-0.891945	0.061	0.18	4.90897e-90
Dapp1	2.51704e-94	-1.65894	0.028	0.126	5.04011e-90
Gpx4	2.85133e-94	-0.320893	0.277	0.496	5.7095e-90
Fbxw2	3.8923e-94	-1.39081	0.035	0.138	7.79393e-90
Aph1a	4.16102e-94	-1.08308	0.049	0.16	8.33203e-90
Dnajc13	4.34227e-94	-1.26356	0.042	0.149	8.69496e-90
Cwc15	5.05811e-94	-0.286366	0.168	0.347	1.01284e-89
Scaf1	5.48195e-94	-1.72408	0.025	0.12	1.09771e-89
Atp6v1g1	6.20254e-94	-0.486247	0.183	0.358	1.242e-89
Ddx6	6.96769e-94	-0.570078	0.125	0.275	1.39521e-89
Ino80d	7.0059e-94	-1.95371	0.021	0.114	1.40286e-89
Psma4	7.06664e-94	-0.322015	0.195	0.385	1.41502e-89
Cdkal1	7.30514e-94	-1.63814	0.029	0.128	1.46278e-89
Zfp800	7.45476e-94	-1.32005	0.039	0.144	1.49274e-89
Dmxl1	7.92623e-94	-1.51243	0.033	0.133	1.58715e-89
Mvb12a	8.3069e-94	-0.684057	0.081	0.21	1.66337e-89
Pigt	8.32432e-94	-1.64392	0.025	0.121	1.66686e-89
Ahcyl2	9.09521e-94	-1.58353	0.033	0.134	1.82123e-89
Zfc3h1	9.43125e-94	-1.47285	0.036	0.138	1.88851e-89
Ccdc124	9.54196e-94	-0.703571	0.083	0.212	1.91068e-89
Tspan5	1.04611e-93	-2.14363	0.019	0.11	2.09473e-89
Pfkp	1.09737e-93	-0.460794	0.178	0.353	2.19737e-89
Crebrf	1.16228e-93	-1.68497	0.03	0.128	2.32735e-89
Rab8a	1.283e-93	-0.434099	0.142	0.302	2.56908e-89
Tet2	1.32501e-93	-1.48208	0.036	0.138	2.6532e-89
Stag2	1.33058e-93	-0.790936	0.089	0.221	2.66435e-89
Hdac8	1.45012e-93	-1.98994	0.023	0.116	2.90371e-89
Rnf13	1.54846e-93	-1.32089	0.037	0.141	3.10064e-89
Csnk2b	1.6962e-93	-0.227544	0.238	0.453	3.39646e-89
Bin1	1.99874e-93	-0.898203	0.067	0.188	4.00228e-89
Rassf4	3.13218e-93	-1.623	0.036	0.137	6.27187e-89
Mob4	3.29295e-93	-0.950246	0.06	0.176	6.59381e-89
Vps13d	3.77492e-93	-1.69694	0.028	0.125	7.55891e-89
Cast	3.86715e-93	-0.57449	0.121	0.268	7.74358e-89
Tmem208	3.95301e-93	-0.955961	0.056	0.17	7.91552e-89
Lrmp	4.11663e-93	-0.883149	0.07	0.191	8.24313e-89
Ttc17	4.22159e-93	-2.20035	0.017	0.106	8.45331e-89
Ldlrad4	4.67391e-93	-2.61369	0.014	0.1	9.35904e-89
Setx	4.75707e-93	-0.977417	0.066	0.185	9.52557e-89
Scaper	5.01222e-93	-1.81545	0.025	0.119	1.00365e-88
Arglu1	5.03357e-93	-0.913792	0.063	0.181	1.00792e-88
Rab43	6.0017e-93	-1.31211	0.038	0.141	1.20178e-88
Rabep1	6.25651e-93	-1.06279	0.054	0.167	1.2528e-88
Adam8	6.37858e-93	-2.07959	0.027	0.122	1.27725e-88
Fkbp1a	6.80653e-93	-0.275571	0.225	0.429	1.36294e-88
Atp6v1f	7.123e-93	-0.210346	0.247	0.467	1.42631e-88
Dtx3l	8.0048e-93	-0.893224	0.07	0.191	1.60288e-88
Phf20	8.27327e-93	-1.54359	0.029	0.127	1.65664e-88
Rexo2	8.81828e-93	-0.562851	0.097	0.234	1.76577e-88
Psma7	9.48953e-93	-0.247664	0.308	0.537	1.90018e-88
Ppp1r15b	9.80345e-93	-1.2364	0.04	0.145	1.96304e-88
Ndufb10	1.02387e-92	-0.227447	0.197	0.391	2.0502e-88
Cnot2	1.06172e-92	-1.15421	0.051	0.161	2.12599e-88
Farp1	1.12528e-92	-1.51679	0.045	0.151	2.25326e-88
Map3k2	1.13607e-92	-1.32592	0.041	0.145	2.27487e-88
Ndufa3	1.18674e-92	-0.37855	0.157	0.326	2.37633e-88
S100a13	1.20239e-92	-0.346114	0.196	0.382	2.40766e-88
Rnaset2b	1.25455e-92	-1.02742	0.053	0.166	2.51211e-88
Yipf3	1.32487e-92	-1.45083	0.034	0.134	2.65292e-88
Srsf5	1.57062e-92	-0.569675	0.114	0.259	3.14502e-88
Mapre2	1.72134e-92	-1.03711	0.054	0.167	3.44681e-88
4933406I18Rik	1.76707e-92	-2.46014	0.017	0.105	3.53838e-88
Map2k1	1.81605e-92	-1.11263	0.05	0.159	3.63646e-88
Txndc17	1.88333e-92	-0.400334	0.146	0.31	3.77118e-88
AC149090.1	1.91321e-92	-1.99588	0.021	0.112	3.83101e-88
Sesn1	2.00165e-92	-1.89688	0.022	0.114	4.0081e-88
Pabpn1	2.27468e-92	-1.00242	0.053	0.165	4.55482e-88
Sgpl1	2.29323e-92	-1.88926	0.023	0.115	4.59195e-88
Hnrnpc	2.34021e-92	-0.514774	0.119	0.267	4.68603e-88
Mrps24	2.39097e-92	-0.363405	0.142	0.305	4.78768e-88
Kcnn4	2.63659e-92	-2.12456	0.016	0.103	5.2795e-88
Herc3	2.64189e-92	-1.97499	0.023	0.115	5.29013e-88
Ppp1r11	2.83638e-92	-0.661832	0.086	0.217	5.67957e-88
Arrb2	2.95029e-92	-0.653731	0.095	0.23	5.90766e-88
Med13	2.96543e-92	-1.19954	0.046	0.153	5.93798e-88
Lamtor5	2.98744e-92	-0.6043	0.09	0.224	5.98205e-88
Ubr1	3.10626e-92	-1.79367	0.022	0.115	6.21997e-88
Cdk12	3.92091e-92	-1.29838	0.04	0.143	7.85123e-88
Atp1b1	4.26511e-92	-1.98074	0.021	0.112	8.54045e-88
Nisch	4.30373e-92	-1.47334	0.03	0.129	8.61778e-88
Hyou1	4.31761e-92	-2.72047	0.011	0.094	8.64557e-88
Crim1	4.71859e-92	-2.54451	0.014	0.1	9.4485e-88
Psma3	4.9487e-92	-0.225115	0.226	0.436	9.90927e-88
Klf3	5.32387e-92	-1.66421	0.03	0.126	1.06605e-87
Relch	5.72039e-92	-1.58186	0.03	0.127	1.14545e-87
Pomp	6.37708e-92	-0.288541	0.295	0.518	1.27695e-87
Ssr1	6.41854e-92	-1.03674	0.053	0.165	1.28525e-87
Ccdc59	7.40301e-92	-0.88959	0.064	0.181	1.48238e-87
Faf2	7.81026e-92	-1.43249	0.034	0.133	1.56393e-87
Mtch2	8.10003e-92	-0.657004	0.079	0.206	1.62195e-87
Tbcb	8.88036e-92	-0.514413	0.117	0.264	1.7782e-87
Rheb	8.92247e-92	-0.558858	0.106	0.248	1.78664e-87
Rassf1	1.04924e-91	-1.15872	0.042	0.148	2.101e-87
Themis	1.08501e-91	-1.28206	0.133	0.269	2.17263e-87
Gtf2h5	1.08934e-91	-0.44451	0.117	0.264	2.1813e-87
Dis3l2	1.10382e-91	-1.60397	0.028	0.124	2.21029e-87
Otulin	1.61272e-91	-1.01343	0.05	0.16	3.22931e-87
Cln3	1.65112e-91	-1.85453	0.019	0.109	3.30621e-87
Zmynd8	1.84182e-91	-1.41043	0.033	0.132	3.68806e-87
Golga4	1.94628e-91	-1.32619	0.038	0.14	3.89724e-87
Nudt21	1.95127e-91	-0.505276	0.121	0.269	3.90722e-87
Ndufa1	2.04362e-91	-0.391185	0.147	0.312	4.09214e-87
Emg1	2.10616e-91	-0.435812	0.14	0.298	4.21738e-87
Cnot1	2.1334e-91	-0.923394	0.069	0.189	4.27191e-87
Arih2	2.38488e-91	-1.3898	0.034	0.134	4.77547e-87
Nsf	2.42084e-91	-1.12032	0.047	0.155	4.84748e-87
Eef1d	2.45759e-91	-0.252367	0.286	0.511	4.92109e-87
Tomm7	2.48824e-91	-0.26048	0.205	0.399	4.98246e-87
Ddx50	2.67305e-91	-1.12908	0.047	0.154	5.35251e-87
Zfp644	2.82089e-91	-1.64865	0.026	0.121	5.64856e-87
Psme4	3.4947e-91	-1.25488	0.04	0.144	6.99779e-87
Gapvd1	3.58115e-91	-1.16607	0.044	0.149	7.1709e-87
Numb	3.58677e-91	-1.84964	0.023	0.114	7.18214e-87
Fgr	3.96163e-91	-2.06121	0.021	0.11	7.93276e-87
Cd300c2	4.12848e-91	-1.49106	0.054	0.161	8.26688e-87
Atg3	4.15537e-91	-0.728405	0.079	0.205	8.32072e-87
Cnn2	4.39723e-91	-0.380084	0.329	0.539	8.80502e-87
Napa	4.4532e-91	-0.964083	0.056	0.168	8.91708e-87
Psma1	4.60522e-91	-0.393982	0.141	0.3	9.2215e-87
Emilin2	4.60669e-91	-2.46511	0.014	0.098	9.22444e-87
Mgat2	5.36871e-91	-1.06589	0.048	0.156	1.07503e-86
Ccnt1	5.76485e-91	-1.46337	0.032	0.13	1.15435e-86
Mdm4	5.81049e-91	-1.33151	0.037	0.138	1.16349e-86
Rnps1	6.0678e-91	-0.603532	0.095	0.228	1.21502e-86
Akr1a1	6.12564e-91	-0.434236	0.256	0.456	1.2266e-86
Ikzf2	6.23051e-91	-2.0393	0.073	0.187	1.2476e-86
Sypl	6.38913e-91	-1.14617	0.045	0.152	1.27936e-86
Pdcd6	6.69427e-91	-0.579122	0.1	0.237	1.34046e-86
Fam49a	7.47824e-91	-1.462	0.036	0.136	1.49744e-86
Cerk	7.70713e-91	-1.82995	0.024	0.116	1.54328e-86
Tuba1b	7.96109e-91	0.306631	0.78	0.633	1.59413e-86
Ndufv2	8.5801e-91	-0.358036	0.151	0.317	1.71808e-86
Ssrp1	8.82421e-91	-0.569869	0.112	0.254	1.76696e-86
Psmb2	9.34124e-91	-0.229766	0.227	0.435	1.87049e-86
Srsf2	9.36728e-91	-0.388394	0.171	0.343	1.8757e-86
Rbm27	1.00368e-90	-1.12542	0.042	0.146	2.00977e-86
Sf1	1.04292e-90	-0.582162	0.106	0.246	2.08834e-86
Tasor2	1.10875e-90	-1.46489	0.034	0.132	2.22016e-86
Was	1.14341e-90	-0.564571	0.097	0.233	2.28956e-86
Kat2b	1.31719e-90	-1.83358	0.023	0.114	2.63755e-86
Dse	1.36013e-90	-2.1177	0.016	0.102	2.72352e-86
Ddx17	1.4531e-90	-0.757608	0.083	0.209	2.90968e-86
Cd6	1.45836e-90	-1.60994	0.035	0.133	2.92023e-86
Reep3	1.47754e-90	-1.23776	0.041	0.144	2.95863e-86
Safb2	1.54934e-90	-1.43615	0.033	0.13	3.1024e-86
Gabpb2	1.77731e-90	-1.31199	0.043	0.146	3.55888e-86
Smc3	1.87264e-90	-0.76502	0.076	0.199	3.74978e-86
Soat1	1.88466e-90	-1.25756	0.043	0.147	3.77384e-86
Ppm1b	1.94953e-90	-1.35689	0.039	0.14	3.90373e-86
Plekho2	1.98597e-90	-1.18888	0.043	0.147	3.97671e-86
Cmc1	2.08649e-90	-0.722295	0.08	0.205	4.17799e-86
Fut8	2.22573e-90	-1.73614	0.03	0.125	4.4568e-86
Prkacb	2.30369e-90	-0.962357	0.064	0.179	4.6129e-86
Ppp1r9b	2.33126e-90	-1.69313	0.025	0.117	4.66812e-86
Sos2	2.39401e-90	-1.70873	0.026	0.119	4.79377e-86
Gm26510	2.72632e-90	-2.13655	0.016	0.103	5.45918e-86
Klra4	2.76511e-90	-2.57426	0.029	0.122	5.53686e-86
Ap3s1	3.01117e-90	-0.599867	0.097	0.232	6.02956e-86
Gbp8	3.01663e-90	-1.45859	0.033	0.131	6.0405e-86
Adar	3.4037e-90	-1.37924	0.034	0.133	6.81557e-86
Vwa8	3.55651e-90	-2.07246	0.019	0.107	7.12155e-86
Slc38a10	3.63949e-90	-1.63023	0.025	0.118	7.28771e-86
Rex1bd	3.88782e-90	-0.544903	0.094	0.228	7.78497e-86
Ogfr	3.88815e-90	-1.01431	0.054	0.165	7.78563e-86
Sntb2	4.22849e-90	-1.883	0.024	0.115	8.46713e-86
Supt16	4.52382e-90	-0.500281	0.112	0.255	9.0585e-86
Mvp	4.69531e-90	-1.43188	0.033	0.13	9.4019e-86
Eif3d	4.90877e-90	-0.524984	0.099	0.235	9.82933e-86
Gsdmd	4.96383e-90	-1.35166	0.034	0.133	9.93957e-86
Dctn2	5.4261e-90	-0.967106	0.057	0.169	1.08652e-85
Rtraf	5.71412e-90	-0.228856	0.21	0.408	1.1442e-85
Snrnp48	5.79287e-90	-1.68073	0.022	0.113	1.15996e-85
Fam129a	5.95321e-90	-1.16415	0.057	0.167	1.19207e-85
Snx6	6.13064e-90	-0.577076	0.118	0.261	1.2276e-85
Pura	6.81341e-90	-1.50794	0.028	0.122	1.36432e-85
Sdf4	6.93467e-90	-0.371184	0.241	0.444	1.3886e-85
Ss18	7.01034e-90	-1.03178	0.057	0.169	1.40375e-85
Txnip	8.0847e-90	-0.495427	0.185	0.356	1.61888e-85
Mrpl18	8.51474e-90	-0.438457	0.13	0.282	1.70499e-85
Senp7	9.11436e-90	-1.5221	0.03	0.125	1.82506e-85
Aff4	1.00549e-89	-1.2536	0.04	0.142	2.01339e-85
Fam49b	1.03303e-89	-0.439552	0.415	0.598	2.06853e-85
Stub1	1.04458e-89	-0.857083	0.061	0.177	2.09167e-85
U2af1	1.88338e-89	-0.342602	0.156	0.32	3.77128e-85
Klrb1f	1.93394e-89	-1.88742	0.026	0.117	3.87251e-85
Atp6v1d	2.11299e-89	-0.589292	0.094	0.227	4.23105e-85
Slc4a7	2.20937e-89	-2.18452	0.018	0.105	4.42404e-85
Fuca1	2.27479e-89	-0.836493	0.06	0.175	4.55503e-85
Cdc42se1	2.46583e-89	-0.526918	0.109	0.25	4.93759e-85
Clip1	2.84125e-89	-1.37436	0.034	0.132	5.68933e-85
Phc3	3.16466e-89	-1.47532	0.031	0.127	6.33692e-85
Iscu	3.1863e-89	-0.73389	0.074	0.196	6.38024e-85
Msrb1	3.34191e-89	-1.05788	0.099	0.226	6.69185e-85
Aggf1	3.7532e-89	-1.13716	0.043	0.147	7.5154e-85
Mydgf	4.92027e-89	-0.908621	0.054	0.165	9.85235e-85
Aip	5.06341e-89	-0.69884	0.081	0.207	1.0139e-84
Helz2	5.1844e-89	-2.02666	0.018	0.105	1.03812e-84
Srek1	5.31931e-89	-1.35457	0.032	0.128	1.06514e-84
Cers5	5.75276e-89	-1.32429	0.035	0.134	1.15193e-84
Tmem135	5.78056e-89	-1.7365	0.026	0.118	1.1575e-84
Dram2	6.08927e-89	-1.36443	0.034	0.132	1.21932e-84
Oip5os1	6.55446e-89	-0.73264	0.084	0.21	1.31247e-84
Mrpl57	6.7686e-89	-0.47225	0.109	0.251	1.35534e-84
Sash3	7.06419e-89	-0.879883	0.064	0.179	1.41453e-84
Rcor1	7.17213e-89	-1.56493	0.03	0.125	1.43615e-84
Fchsd2	7.95139e-89	-1.62205	0.029	0.122	1.59219e-84
Prrc2a	8.62754e-89	-0.845911	0.068	0.186	1.72758e-84
Slc8a1	9.38176e-89	-2.74095	0.02	0.107	1.8786e-84
Khdrbs1	9.56668e-89	-0.386218	0.165	0.332	1.91563e-84
Klra8	1.03998e-88	-2.43637	0.034	0.127	2.08247e-84
Qk	1.05254e-88	-1.3321	0.04	0.141	2.1076e-84
Fkbp15	1.09729e-88	-1.4022	0.03	0.125	2.19722e-84
Parl	1.11472e-88	-1.33805	0.035	0.132	2.23211e-84
Ncf2	1.24493e-88	-1.37477	0.04	0.141	2.49285e-84
Pigs	1.25885e-88	-1.70855	0.023	0.113	2.52073e-84
Psma6	1.26926e-88	-0.336088	0.158	0.323	2.54157e-84
Anxa11	1.54585e-88	-0.941496	0.054	0.163	3.09541e-84
Trim25	1.57959e-88	-1.06564	0.05	0.156	3.16298e-84
Tnpo3	1.60227e-88	-1.43065	0.032	0.128	3.20838e-84
Dpm3	1.68054e-88	-0.781194	0.071	0.19	3.36511e-84
Ptpn2	1.815e-88	-0.83912	0.068	0.184	3.63435e-84
Rora	1.90641e-88	-1.86401	0.033	0.128	3.81739e-84
Il27ra	1.9955e-88	-2.36863	0.013	0.096	3.9958e-84
Klrb1b	2.18468e-88	-1.5754	0.051	0.155	4.37459e-84
Acbd3	2.20099e-88	-1.29589	0.037	0.137	4.40727e-84
Ufc1	2.38432e-88	-0.485446	0.102	0.24	4.77436e-84
Gm2a	2.49374e-88	-0.735682	0.117	0.255	4.99347e-84
Yipf1	2.61848e-88	-1.09623	0.044	0.148	5.24325e-84
Capn2	2.69538e-88	-0.966022	0.054	0.164	5.39723e-84
Tprgl	2.8272e-88	-1.1172	0.044	0.148	5.66118e-84
Elmsan1	2.84272e-88	-1.78936	0.022	0.111	5.69227e-84
Prdx2	3.51618e-88	-0.259151	0.189	0.373	7.04079e-84
Klra7	3.79847e-88	-2.14151	0.035	0.13	7.60606e-84
Rala	4.29474e-88	-0.739827	0.075	0.197	8.59978e-84
Lsm14a	4.50265e-88	-0.798217	0.072	0.19	9.01611e-84
Fnip1	4.74392e-88	-1.61964	0.028	0.121	9.49923e-84
Pcgf5	6.12084e-88	-1.14172	0.046	0.15	1.22564e-83
Mcrip1	6.39045e-88	-1.00041	0.051	0.158	1.27962e-83
Vrk2	7.11186e-88	-1.36577	0.033	0.13	1.42408e-83
Rnf149	7.65664e-88	-1.82187	0.022	0.11	1.53317e-83
Cfp	7.77159e-88	-1.82466	0.035	0.13	1.55618e-83
Mpc2	1.03662e-87	-0.564162	0.095	0.227	2.07573e-83
Rnf111	1.37238e-87	-1.30787	0.04	0.14	2.74805e-83
Wrn	1.49938e-87	-1.26555	0.043	0.144	3.00236e-83
Lrrc8d	1.60649e-87	-2.0798	0.019	0.105	3.21684e-83
Pgk1	1.61575e-87	0.468899	0.726	0.627	3.23537e-83
Ssna1	1.71671e-87	-0.717786	0.075	0.195	3.43753e-83
Sh3gl1	1.95649e-87	-1.51419	0.027	0.12	3.91767e-83
Cript	2.04098e-87	-0.668669	0.079	0.203	4.08685e-83
Pgd	2.22229e-87	-0.902473	0.059	0.171	4.44991e-83
Fam32a	2.44897e-87	-0.98686	0.049	0.156	4.90382e-83
Phb2	2.70076e-87	-0.373485	0.148	0.308	5.40801e-83
Uimc1	2.71165e-87	-1.45615	0.033	0.128	5.4298e-83
Psmc6	3.06203e-87	-0.670697	0.074	0.195	6.1314e-83
Lipa	3.11955e-87	-1.59742	0.031	0.124	6.24659e-83
Asxl1	3.33444e-87	-1.17771	0.049	0.153	6.67687e-83
Mthfs	3.64033e-87	-1.37666	0.033	0.129	7.28939e-83
Uqcrb	4.54724e-87	-0.229293	0.229	0.432	9.10539e-83
Timm13	5.0647e-87	-0.327904	0.176	0.349	1.01416e-82
Rtcb	5.28397e-87	-0.803981	0.063	0.177	1.05806e-82
Nipa2	5.65608e-87	-0.984881	0.055	0.163	1.13257e-82
Znfx1	7.02586e-87	-1.39905	0.035	0.131	1.40686e-82
Ube2g1	7.42101e-87	-1.28977	0.038	0.136	1.48598e-82
Magt1	7.57083e-87	-1.07993	0.046	0.149	1.51598e-82
Gas5	7.58062e-87	-0.369275	0.22	0.407	1.51794e-82
Usp9x	7.80039e-87	-0.791469	0.078	0.198	1.56195e-82
Stt3b	8.60627e-87	-1.31323	0.036	0.133	1.72332e-82
Cyc1	9.92043e-87	-0.405978	0.127	0.277	1.98647e-82
Prpf4b	1.08798e-86	-0.859833	0.064	0.177	2.17856e-82
Ptprcap	1.13321e-86	-0.438465	0.372	0.559	2.26914e-82
Ola1	1.23751e-86	-0.615065	0.091	0.219	2.47799e-82
Atp2c1	1.2558e-86	-1.76061	0.022	0.109	2.51461e-82
Ube2j2	1.32008e-86	-0.744843	0.066	0.181	2.64333e-82
Rsbn1	1.58588e-86	-1.4282	0.034	0.129	3.17556e-82
Cpne3	1.86564e-86	-1.33275	0.033	0.129	3.73575e-82
Abhd2	1.93374e-86	-1.79139	0.022	0.11	3.87213e-82
Fam174a	1.99384e-86	-1.17783	0.04	0.14	3.99246e-82
Gbp9	2.31632e-86	-1.04631	0.051	0.157	4.63819e-82
Fbxw11	2.41976e-86	-1.38818	0.039	0.137	4.84532e-82
Slc2a3	2.60644e-86	-1.6972	0.03	0.122	5.21913e-82
BE692007	2.66659e-86	-1.64284	0.031	0.124	5.33957e-82
Trappc4	2.73956e-86	-0.582256	0.086	0.213	5.4857e-82
Snx9	2.76668e-86	-1.0957	0.049	0.153	5.54001e-82
Comt	2.77314e-86	-1.05334	0.042	0.143	5.55294e-82
Scfd2	2.7864e-86	-2.18143	0.017	0.101	5.57949e-82
Capza1	2.86125e-86	-0.206125	0.238	0.445	5.72936e-82
Gigyf2	2.8795e-86	-1.3488	0.034	0.129	5.7659e-82
Vapa	2.94425e-86	-0.356905	0.146	0.304	5.89556e-82
Calhm6	3.32256e-86	-1.4127	0.052	0.156	6.65309e-82
S1pr4	3.68094e-86	-1.82825	0.019	0.104	7.37071e-82
Copb2	3.68449e-86	-0.674671	0.085	0.21	7.37782e-82
Stk38	4.05972e-86	-0.934702	0.056	0.164	8.12918e-82
Ppp2r5e	4.0741e-86	-1.33473	0.036	0.133	8.15799e-82
Fto	4.19621e-86	-1.89577	0.022	0.109	8.40249e-82
Gba	4.2248e-86	-1.52058	0.025	0.115	8.45975e-82
Gsn	4.98354e-86	-1.32356	0.048	0.15	9.97904e-82
Dgat1	5.75946e-86	-1.75796	0.028	0.118	1.15327e-81
Colgalt1	6.37028e-86	-1.7449	0.023	0.111	1.27558e-81
Ubr3	7.0023e-86	-1.40988	0.032	0.125	1.40214e-81
Sertad2	7.01084e-86	-2.16891	0.017	0.099	1.40385e-81
Maf1	7.86528e-86	-1.23338	0.04	0.138	1.57494e-81
Tcf7	8.01561e-86	-1.3235	0.047	0.149	1.60504e-81
Rgl1	8.22105e-86	-1.72286	0.031	0.123	1.64618e-81
Kdm3b	8.42989e-86	-1.24523	0.042	0.141	1.688e-81
Myo1e	9.87355e-86	-1.84045	0.025	0.114	1.97708e-81
Pdzd8	1.14262e-85	-1.5112	0.033	0.126	2.28799e-81
Sec11c	1.19681e-85	-0.224008	0.211	0.402	2.39649e-81
Rtf2	1.22999e-85	-0.575954	0.089	0.217	2.46293e-81
Skp1a	1.35503e-85	-0.384073	0.132	0.281	2.71332e-81
Wdr44	1.39076e-85	-1.57337	0.026	0.116	2.78485e-81
Rab27a	1.41256e-85	-1.13005	0.054	0.16	2.82852e-81
Smg7	1.43176e-85	-1.16487	0.046	0.148	2.86696e-81
Sntb1	1.52216e-85	-2.51129	0.015	0.097	3.04798e-81
Il16	1.57802e-85	-1.19287	0.04	0.138	3.15982e-81
Spata5	1.70873e-85	-1.57822	0.032	0.124	3.42155e-81
Ndufb9	1.80131e-85	-0.196419	0.237	0.446	3.60694e-81
Sik2	1.88736e-85	-2.16657	0.016	0.098	3.77925e-81
Bhlhe40	1.97248e-85	-0.738414	0.105	0.234	3.94969e-81
Nop10	2.01908e-85	-0.416564	0.148	0.301	4.04301e-81
Syf2	2.05364e-85	-0.672519	0.087	0.211	4.11222e-81
Grk6	2.15132e-85	-0.87405	0.068	0.182	4.3078e-81
Cklf	2.18272e-85	-1.18664	0.039	0.137	4.37067e-81
Ube2l3	2.56973e-85	-0.224646	0.176	0.353	5.14562e-81
Mob1a	2.56986e-85	-0.764225	0.07	0.187	5.14588e-81
Mien1	2.68643e-85	-0.561516	0.091	0.219	5.3793e-81
Vps36	2.75613e-85	-0.860117	0.059	0.168	5.51887e-81
Eloc	3.02225e-85	-0.311114	0.167	0.334	6.05175e-81
Chmp4b	3.15348e-85	-0.320228	0.378	0.583	6.31452e-81
Scpep1	3.52514e-85	-1.25098	0.038	0.135	7.05874e-81
Wapl	3.93798e-85	-0.610771	0.101	0.231	7.88541e-81
Ssr3	4.17688e-85	-0.610769	0.092	0.219	8.36378e-81
Copz1	4.18526e-85	-0.708254	0.07	0.187	8.38056e-81
Hcfc1r1	4.24682e-85	-0.73061	0.068	0.184	8.50383e-81
Acot7	4.46451e-85	-0.765099	0.071	0.187	8.93973e-81
Mob3a	4.51967e-85	-0.833214	0.069	0.183	9.05018e-81
Oxr1	5.52965e-85	-1.41469	0.037	0.132	1.10726e-80
Lclat1	6.05914e-85	-1.53655	0.037	0.132	1.21328e-80
Smad3	6.20956e-85	-2.62113	0.012	0.09	1.2434e-80
Coro7	6.67357e-85	-1.19915	0.039	0.137	1.33632e-80
Limd1	6.8087e-85	-1.51775	0.027	0.117	1.36337e-80
Srp19	7.36881e-85	-0.462069	0.107	0.243	1.47553e-80
Ist1	7.63287e-85	-1.16997	0.039	0.136	1.52841e-80
Map2k4	7.73761e-85	-1.29627	0.035	0.13	1.54938e-80
Sod2	7.7887e-85	-0.861412	0.088	0.21	1.55961e-80
Fuca2	7.88434e-85	-1.55074	0.024	0.112	1.57876e-80
Pik3ca	8.71585e-85	-1.58304	0.03	0.12	1.74526e-80
Ghitm	8.91843e-85	-0.380698	0.132	0.281	1.78583e-80
Hist1h2ae	9.12901e-85	0.725159	0.481	0.429	1.82799e-80
Elmo2	9.39719e-85	-1.44243	0.028	0.119	1.88169e-80
Slc25a11	9.64477e-85	-0.73721	0.067	0.182	1.93127e-80
Smc1a	9.76921e-85	-0.415251	0.133	0.282	1.95619e-80
Kcnq1ot1	1.21009e-84	-2.42624	0.013	0.093	2.42308e-80
Zfp52	1.25525e-84	-1.30353	0.037	0.133	2.51352e-80
H2-DMa	1.26434e-84	-1.14146	0.099	0.22	2.53172e-80
Dnajc19	1.27101e-84	-0.4605	0.12	0.262	2.54508e-80
Ubap2l	1.28396e-84	-0.52373	0.11	0.245	2.57099e-80
Gpd2	1.46461e-84	-1.29715	0.037	0.133	2.93274e-80
Vcp	1.50631e-84	-0.406707	0.131	0.279	3.01623e-80
Mea1	1.55299e-84	-0.644989	0.077	0.197	3.1097e-80
Tasor	1.70247e-84	-1.202	0.043	0.143	3.40903e-80
Aamp	1.75525e-84	-0.934413	0.057	0.164	3.51472e-80
Vta1	1.8066e-84	-0.976753	0.052	0.158	3.61754e-80
Mrfap1	1.90419e-84	-0.386125	0.126	0.272	3.81296e-80
Rif1	1.9533e-84	-0.996898	0.057	0.164	3.91129e-80
Trim12c	2.23328e-84	-0.817142	0.065	0.177	4.47193e-80
Itga2	2.24018e-84	-3.3606	0.007	0.082	4.48574e-80
Ap2b1	2.25685e-84	-0.877381	0.055	0.162	4.51911e-80
Adam19	2.49636e-84	-1.63419	0.032	0.123	4.99872e-80
Pacsin2	2.53934e-84	-1.08468	0.044	0.144	5.08478e-80
Coa3	2.655e-84	-0.502596	0.095	0.225	5.31638e-80
Tmem165	3.02034e-84	-1.16029	0.039	0.136	6.04793e-80
Eif4a2	3.26315e-84	-1.10021	0.047	0.149	6.53412e-80
Cdc5l	3.39193e-84	-0.586288	0.083	0.205	6.792e-80
Hdac4	3.53953e-84	-2.141	0.015	0.096	7.08755e-80
Atf7	3.70478e-84	-1.69259	0.024	0.111	7.41845e-80
Rbm47	4.02552e-84	-2.0542	0.02	0.104	8.0607e-80
Snx17	4.54784e-84	-0.79072	0.064	0.175	9.10659e-80
Stard3nl	5.02347e-84	-0.744775	0.067	0.181	1.0059e-79
Stx7	5.05297e-84	-0.807327	0.07	0.184	1.01181e-79
Znrf1	5.14516e-84	-2.05222	0.019	0.102	1.03027e-79
Kxd1	5.46159e-84	-0.846243	0.063	0.174	1.09363e-79
Aimp1	6.32453e-84	-0.549753	0.101	0.232	1.26642e-79
Timm17b	6.47991e-84	-0.832356	0.059	0.168	1.29754e-79
Stat6	6.80839e-84	-1.19974	0.037	0.134	1.36331e-79
Dap	7.09722e-84	-0.774798	0.069	0.182	1.42115e-79
Xylt1	7.32016e-84	-2.52994	0.014	0.092	1.46579e-79
Rbm33	7.56647e-84	-1.28337	0.039	0.135	1.51511e-79
Trbc1	7.81693e-84	-1.23539	0.05	0.151	1.56526e-79
Rgs10	8.43071e-84	-0.999245	0.064	0.174	1.68816e-79
Fbxw7	8.48963e-84	-1.97291	0.019	0.102	1.69996e-79
Rev3l	9.20788e-84	-1.73071	0.024	0.111	1.84379e-79
Pdcd5	9.71777e-84	-0.335081	0.138	0.288	1.94589e-79
Npc1	9.75998e-84	-2.39602	0.012	0.089	1.95434e-79
Dtnbp1	9.91943e-84	-1.10922	0.047	0.148	1.98627e-79
Nup98	1.04379e-83	-1.18783	0.046	0.146	2.09009e-79
Rasgrp1	1.06605e-83	-1.1592	0.044	0.143	2.13465e-79
Ndufa2	1.0845e-83	-0.203376	0.236	0.44	2.17161e-79
Pigx	1.16752e-83	-0.821974	0.063	0.174	2.33784e-79
Tpp1	1.27622e-83	-1.85544	0.017	0.099	2.55551e-79
Ptpa	1.34468e-83	-0.964735	0.047	0.149	2.69259e-79
Agap2	1.34504e-83	-1.54483	0.028	0.117	2.69331e-79
Sptssa	1.34911e-83	-0.657248	0.085	0.208	2.70145e-79
Keap1	1.35704e-83	-1.45397	0.03	0.121	2.71734e-79
Nr1h2	1.46479e-83	-1.38309	0.03	0.121	2.93309e-79
Txn1	1.58665e-83	0.397385	0.816	0.684	3.17711e-79
Elk4	1.63621e-83	-1.34487	0.035	0.129	3.27635e-79
Tmem87a	1.93487e-83	-1.89821	0.02	0.104	3.87439e-79
Arf4	1.9921e-83	-0.414052	0.133	0.279	3.98898e-79
Pigk	2.16653e-83	-1.62582	0.022	0.108	4.33826e-79
Becn1	2.2335e-83	-0.931221	0.053	0.158	4.47235e-79
Sfr1	2.45798e-83	-0.460669	0.116	0.255	4.92187e-79
Rnf167	2.47452e-83	-1.49778	0.028	0.117	4.95499e-79
Tent2	2.57311e-83	-0.917957	0.059	0.167	5.1524e-79
Cdc14a	2.83475e-83	-1.4443	0.038	0.133	5.6763e-79
Rbm26	2.87837e-83	-1.17456	0.039	0.136	5.76365e-79
H2afz	3.02334e-83	0.295276	0.977	0.858	6.05394e-79
Use1	3.02538e-83	-0.813701	0.063	0.173	6.05803e-79
[truncated: 4,571 more rows]

## Sheet: Cluster 2
Gene	p_val	avg_log2FC	pct.1	pct.2	p_val_adj
Gm2682	0	-2.55482	0.078	0.355	0
Itgal	0	-2.20783	0.064	0.34	0
Xist	0	-2.18813	0.076	0.402	0
Itgb2	0	-1.60167	0.12	0.456	0
Tapbp	0	-1.53861	0.112	0.422	0
mt-Nd4	0	-1.52824	0.12	0.465	0
Gm19951	0	1.39512	0.96	0.679	0
Gm42418	0	1.11694	1	1	0
Hist1h1b	0	1.11083	0.836	0.599	0
Cmss1	0	1.06985	1	0.988	0
mt-Co1	0	-1.0472	0.988	0.991	0
mt-Co3	0	-1.02284	0.966	0.955	0
mt-Co2	0	-1.01461	0.966	0.958	0
H2-K1	0	-0.767601	0.993	0.982	0
Cd74	0	-0.605489	0.99	0.757	0
Mir142hg	3.81371e-305	-1.88846	0.077	0.359	7.63656e-301
Lgals3bp	2.10452e-298	-1.8009	0.074	0.353	4.21409e-294
Cst3	3.36964e-296	0.356524	0.982	0.782	6.74736e-292
mt-Atp8	7.28107e-293	-1.01337	0.938	0.888	1.45796e-288
Arhgap45	9.67225e-291	-1.67843	0.096	0.377	1.93677e-286
Lnpep	1.60873e-289	-1.86796	0.093	0.37	3.22132e-285
Ptma	4.40963e-286	0.484442	0.999	0.974	8.82985e-282
Atp2b1	5.93006e-284	-1.89598	0.076	0.344	1.18743e-279
Myo1f	1.64977e-274	-1.66772	0.09	0.36	3.30349e-270
Ankrd11	1.21804e-273	-1.42108	0.131	0.418	2.43901e-269
Tap1	8.55835e-273	-1.377	0.113	0.398	1.71372e-268
Celf2	2.36207e-268	-1.28416	0.183	0.483	4.72981e-264
Elmo1	8.09841e-266	-1.64257	0.132	0.406	1.62163e-261
Arhgap15	8.6315e-266	-1.70768	0.241	0.506	1.72837e-261
Macf1	2.02212e-264	-1.90089	0.088	0.347	4.04909e-260
Tap2	2.19663e-263	-1.80736	0.066	0.318	4.39854e-259
Skap1	2.02937e-261	-1.30443	0.229	0.522	4.06362e-257
Foxp1	7.65692e-261	-1.91183	0.078	0.332	1.53322e-256
Nsd3	8.02167e-261	-1.45333	0.112	0.385	1.60626e-256
Atp8b4	1.2327e-260	-1.68967	0.126	0.396	2.46836e-256
Il2rb	1.04747e-259	-1.23665	0.245	0.529	2.09745e-255
Ankrd44	7.48104e-259	-1.63033	0.128	0.397	1.498e-254
Prkch	3.40927e-258	-1.63869	0.142	0.414	6.82672e-254
Ctsw	1.33631e-256	-1.39901	0.164	0.44	2.67582e-252
Cmip	4.58696e-255	-1.99732	0.073	0.319	9.18493e-251
Runx1	2.41288e-253	-2.04305	0.08	0.327	4.83155e-249
Fli1	9.93529e-252	-1.57559	0.109	0.37	1.98944e-247
H2-Q6	1.01918e-251	-1.61738	0.093	0.349	2.04081e-247
Dennd4a	1.96019e-251	-1.72637	0.139	0.404	3.92509e-247
Itgb1	2.60159e-250	-1.4456	0.15	0.427	5.20943e-246
Rrbp1	2.28246e-249	-1.28842	0.141	0.418	4.5704e-245
Akap13	4.68759e-249	-1.20432	0.16	0.445	9.38642e-245
Hist1h1e	3.20036e-248	0.94179	0.668	0.55	6.4084e-244
H2-Q4	1.16227e-246	-1.47823	0.099	0.357	2.32733e-242
Ccnd3	1.72059e-246	-1.33849	0.132	0.404	3.44531e-242
Lars2	2.77232e-244	0.715858	0.911	0.669	5.55129e-240
Lyz2	1.83086e-243	-0.721516	0.932	0.632	3.66611e-239
Esyt1	8.38817e-237	-1.84491	0.065	0.298	1.67965e-232
Fth1	1.88553e-236	-0.134127	0.999	0.979	3.77558e-232
Adgre5	6.34656e-236	-2.05093	0.06	0.287	1.27084e-231
Hmgb2	7.29816e-236	0.519873	0.896	0.67	1.46138e-231
mt-Cytb	3.25587e-234	-0.940223	0.928	0.866	6.51955e-230
Arsb	1.96884e-232	-1.97138	0.083	0.316	3.94241e-228
Slc9a9	2.80311e-231	-2.43525	0.051	0.269	5.61294e-227
Ripor2	1.22288e-229	-2.10539	0.069	0.294	2.4487e-225
Ssh2	1.59326e-229	-1.92242	0.073	0.301	3.19034e-225
Pitpnc1	2.40042e-229	-1.76378	0.096	0.333	4.80659e-225
Foxn3	2.11978e-226	-1.99908	0.067	0.29	4.24465e-222
Nlrc5	3.33475e-226	-1.91639	0.068	0.292	6.6775e-222
Ppm1h	6.10358e-226	-1.81794	0.085	0.317	1.22218e-221
Pld3	1.65535e-225	-1.63865	0.073	0.303	3.31467e-221
Fyn	1.54829e-222	-1.46186	0.114	0.358	3.1003e-218
Cd37	1.87789e-222	-1.37176	0.097	0.339	3.76029e-218
Ppp1r12a	4.89809e-221	-1.0976	0.158	0.425	9.80793e-217
Maml2	1.23486e-220	-2.36948	0.061	0.274	2.47269e-216
Rnf213	2.07215e-219	-1.50203	0.112	0.353	4.14928e-215
Zbtb20	1.07854e-217	-2.38967	0.049	0.257	2.15967e-213
Utrn	7.15523e-216	-1.51292	0.103	0.339	1.43276e-211
Tnrc6b	3.17914e-215	-1.97169	0.06	0.273	6.3659e-211
Etv6	9.47687e-215	-2.049	0.063	0.277	1.89765e-210
Dock8	1.06344e-213	-1.27488	0.148	0.401	2.12943e-209
Son	1.21606e-213	-0.98873	0.131	0.39	2.43504e-209
Lpp	1.06801e-212	-2.13772	0.049	0.256	2.13859e-208
Hip1	6.78047e-211	-1.63045	0.108	0.339	1.35772e-206
Diaph1	1.90305e-209	-1.20591	0.117	0.359	3.81068e-205
Rapgef6	2.00549e-209	-1.298	0.121	0.362	4.01579e-205
Atp11b	5.39787e-209	-1.78874	0.068	0.281	1.08087e-204
Gm26740	1.1815e-208	-2.20955	0.049	0.252	2.36584e-204
Kmt2e	7.49591e-208	-1.0674	0.133	0.385	1.50098e-203
Mycbp2	1.25749e-207	-1.31982	0.113	0.349	2.518e-203
H2-D1	1.2654e-206	-0.455785	0.996	0.992	2.53384e-202
Bcl2	3.3653e-206	-2.46486	0.055	0.256	6.73868e-202
Itga4	3.62251e-206	-1.65929	0.116	0.345	7.25371e-202
Glg1	2.71851e-205	-2.32195	0.036	0.23	5.44355e-201
Ppp3ca	1.60295e-203	-1.71179	0.069	0.281	3.20974e-199
Prrc2c	1.18583e-202	-0.848755	0.18	0.452	2.37451e-198
Apbb1ip	1.06991e-201	-0.895096	0.171	0.438	2.14239e-197
Fryl	2.15552e-201	-1.93295	0.062	0.266	4.31622e-197
Ccr5	4.32234e-201	-1.25325	0.127	0.366	8.65506e-197
Ctsa	1.45851e-200	-1.35801	0.103	0.33	2.92051e-196
Arid5b	5.60394e-200	-1.64497	0.099	0.319	1.12213e-195
Vps37b	2.42128e-199	-1.70767	0.079	0.291	4.84837e-195
Ikzf1	1.72708e-198	-1.13005	0.18	0.435	3.4583e-194
Dnajc1	3.92931e-198	-1.57244	0.086	0.301	7.86805e-194
Zeb2	6.2481e-198	-1.8431	0.108	0.326	1.25112e-193
Tmed9	8.36268e-198	-1.03621	0.109	0.345	1.67454e-193
Lrp10	1.24563e-197	-1.76838	0.052	0.253	2.49424e-193
Sema4d	1.86282e-197	-1.57208	0.086	0.301	3.7301e-193
Cd247	2.70867e-197	-1.52912	0.092	0.31	5.42383e-193
Rinl	4.78186e-197	-1.58066	0.069	0.278	9.57519e-193
Fam172a	4.89284e-197	-1.78004	0.068	0.273	9.79742e-193
Os9	7.33771e-197	-1.62965	0.063	0.268	1.4693e-192
Ptk2b	2.99272e-196	-1.32603	0.094	0.316	5.99262e-192
Cblb	1.82281e-195	-1.38186	0.183	0.427	3.65e-191
Dock10	1.96015e-195	-1.18583	0.289	0.524	3.925e-191
Inpp5d	3.32492e-195	-1.39626	0.091	0.31	6.65781e-191
Kansl1	8.45414e-195	-1.54103	0.082	0.294	1.69286e-190
Prkcq	1.21203e-194	-1.54679	0.095	0.311	2.42698e-190
Selplg	2.09738e-194	-0.857336	0.287	0.542	4.1998e-190
Exoc4	4.4057e-194	-1.86615	0.064	0.265	8.82198e-190
Ncor1	7.40137e-194	-0.961236	0.136	0.38	1.48205e-189
Iqgap1	9.84885e-194	-0.810402	0.24	0.514	1.97213e-189
Atp1a1	1.48688e-193	-1.69075	0.055	0.255	2.97732e-189
Ptpn22	2.91597e-193	-1.19289	0.151	0.391	5.83893e-189
Prex1	7.42389e-193	-1.63389	0.067	0.27	1.48656e-188
Rbms1	3.2942e-192	-1.00606	0.133	0.374	6.59631e-188
Satb1	2.33098e-190	-2.0295	0.059	0.255	4.66755e-186
Ikzf3	3.16288e-190	-1.32167	0.121	0.346	6.33334e-186
Nup210	9.31308e-190	-2.60179	0.032	0.21	1.86485e-185
Cd44	1.81939e-189	-1.70966	0.067	0.268	3.64314e-185
Emb	4.75402e-189	-1.28739	0.142	0.372	9.51945e-185
Taok3	4.56632e-187	-1.351	0.075	0.282	9.14359e-183
Runx3	6.18014e-187	-1.56954	0.083	0.289	1.23751e-182
Mtdh	2.18832e-186	-0.987351	0.116	0.349	4.38189e-182
Ugcg	1.46903e-185	-1.44247	0.105	0.319	2.94158e-181
H2-Aa	2.42598e-185	-0.562521	0.695	0.463	4.85779e-181
Nrros	2.5588e-185	-1.8814	0.055	0.245	5.12374e-181
Elf1	3.90505e-185	-0.982845	0.133	0.37	7.81946e-181
Arl6ip5	4.47469e-185	-0.749177	0.169	0.427	8.96013e-181
Cd53	1.032e-184	-0.678775	0.232	0.515	2.06647e-180
Nedd9	1.09622e-184	-1.57175	0.088	0.293	2.19506e-180
Ubash3b	1.32392e-184	-1.55808	0.093	0.302	2.65101e-180
Ablim1	1.73333e-184	-1.39789	0.102	0.315	3.47083e-180
Rabgap1l	4.04331e-184	-1.43191	0.163	0.393	8.09633e-180
Trim30a	4.59634e-184	-1.0992	0.128	0.358	9.2037e-180
Evl	6.48747e-184	-1.34356	0.084	0.292	1.29905e-179
Hectd1	6.56364e-184	-1.31108	0.088	0.297	1.3143e-179
Peli1	7.66266e-184	-1.22537	0.14	0.369	1.53437e-179
P4hb	1.40359e-183	-1.02729	0.13	0.362	2.81055e-179
Ptprj	1.82385e-183	-2.04184	0.047	0.232	3.65208e-179
Fmn1	2.21942e-183	-1.66552	0.07	0.267	4.44416e-179
Ccnd2	3.37267e-183	-1.3337	0.101	0.315	6.75343e-179
Arhgap26	6.46631e-183	-1.97619	0.058	0.247	1.29481e-178
Ccl4	1.1635e-182	-0.253941	0.848	0.596	2.32978e-178
Dennd1a	2.57806e-182	-2.04814	0.054	0.241	5.16231e-178
Dennd1b	2.63043e-182	-1.78017	0.062	0.253	5.26717e-178
Nipbl	3.12095e-182	-1.23861	0.097	0.311	6.24939e-178
Klf13	2.93484e-181	-1.60274	0.059	0.25	5.87672e-177
Lrmda	3.1104e-181	-3.12153	0.027	0.195	6.22826e-177
Jak1	4.28077e-181	-0.79038	0.259	0.525	8.57182e-177
Rock1	7.89451e-181	-0.97669	0.126	0.355	1.5808e-176
Btg1	1.26606e-180	-0.830988	0.212	0.472	2.53516e-176
B4galnt1	1.36749e-180	-0.978703	0.139	0.373	2.73826e-176
Itpkb	1.07472e-179	-2.036	0.044	0.225	2.15202e-175
Slamf7	1.16198e-179	-1.41471	0.09	0.296	2.32675e-175
Pde7a	1.44409e-179	-2.27723	0.036	0.211	2.89164e-175
Gzmb	2.12226e-179	0.119271	0.993	0.797	4.24962e-175
Vti1a	2.78502e-178	-1.78601	0.052	0.237	5.57672e-174
Dnajc3	4.47258e-178	-1.32668	0.073	0.272	8.9559e-174
Kcnq5	5.91082e-178	-2.46379	0.062	0.246	1.18358e-173
Gapdh	1.39014e-177	0.214372	1	0.997	2.78362e-173
Zfp292	1.63371e-177	-1.4412	0.081	0.281	3.27135e-173
Ptp4a2	6.02801e-177	-0.900006	0.131	0.361	1.20705e-172
St3gal4	6.87213e-177	-1.87471	0.046	0.226	1.37608e-172
Flna	4.67653e-176	-1.15612	0.104	0.319	9.36428e-172
Nfkb1	5.82402e-176	-1.75483	0.059	0.246	1.1662e-171
Zcchc7	7.45616e-176	-1.81794	0.064	0.251	1.49302e-171
Saraf	7.80471e-176	-1.29066	0.082	0.284	1.56281e-171
Cd84	8.50325e-176	-1.84698	0.048	0.228	1.70269e-171
Il2rg	9.49359e-176	-0.843002	0.377	0.592	1.901e-171
Grap2	1.37839e-175	-1.63038	0.09	0.289	2.76009e-171
Cd82	2.77398e-175	-1.2803	0.098	0.306	5.55462e-171
Pde3b	8.61444e-175	-2.09161	0.056	0.236	1.72496e-170
Fnbp1	2.13605e-174	-1.14357	0.13	0.35	4.27723e-170
Atxn1	3.11054e-174	-1.68776	0.151	0.363	6.22855e-170
Pik3cd	4.97324e-174	-1.42233	0.081	0.278	9.95841e-170
Sik3	7.04387e-174	-1.81349	0.057	0.24	1.41046e-169
Wasf2	7.67452e-174	-0.888735	0.122	0.348	1.53675e-169
Cers6	1.06482e-173	-2.26341	0.045	0.22	2.13219e-169
Bach2	5.7344e-173	-2.72523	0.034	0.2	1.14826e-168
Lncpint	1.31306e-172	-2.1355	0.041	0.214	2.62928e-168
Phf21a	1.43697e-172	-2.16508	0.039	0.21	2.87738e-168
mt-Nd5	1.53402e-172	-1.01373	0.35	0.562	3.07172e-168
Itk	2.69331e-172	-1.25047	0.129	0.343	5.39309e-168
Il10ra	2.73998e-172	-1.12389	0.106	0.317	5.48653e-168
Tut4	3.84783e-172	-1.42698	0.085	0.282	7.70489e-168
Ifnar2	5.49288e-172	-1.37351	0.068	0.26	1.09989e-167
Bcap31	7.4415e-172	-0.97264	0.098	0.309	1.49009e-167
Setbp1	1.02617e-171	-2.20993	0.063	0.244	2.05481e-167
Eif4g3	2.00287e-171	-1.32132	0.089	0.29	4.01056e-167
Rpn2	3.85206e-171	-1.17857	0.08	0.28	7.71337e-167
Cbl	5.72597e-171	-1.48984	0.068	0.258	1.14657e-166
Ddost	1.44826e-170	-1.02423	0.098	0.31	2.9e-166
Ubac2	1.67884e-170	-1.46503	0.071	0.261	3.36172e-166
Stk4	1.14844e-169	-1.03123	0.123	0.341	2.29963e-165
Plec	6.01924e-169	-1.81519	0.052	0.23	1.20529e-164
Aopep	7.48674e-169	-1.46426	0.09	0.286	1.49915e-164
Btbd9	8.98469e-169	-2.36096	0.032	0.196	1.79909e-164
Pag1	1.66956e-168	-2.42867	0.035	0.2	3.34312e-164
4932438A13Rik	3.5353e-168	-1.87119	0.051	0.226	7.07908e-164
Birc6	4.13368e-168	-1.03266	0.122	0.336	8.27729e-164
Otulinl	4.28991e-168	-1.52929	0.06	0.243	8.59011e-164
Irak2	4.89959e-168	-2.20774	0.038	0.206	9.81094e-164
Ptpn1	2.70791e-167	-1.06857	0.108	0.317	5.42232e-163
Mef2a	5.24104e-167	-1.53404	0.067	0.252	1.04947e-162
Ppp3cc	6.65142e-167	-1.78933	0.057	0.234	1.33188e-162
Irf2	1.29288e-166	-0.949776	0.124	0.341	2.58886e-162
Arl15	1.47742e-166	-2.38654	0.036	0.201	2.95839e-162
Wnk1	3.07512e-166	-0.909631	0.162	0.393	6.15763e-162
Fyb	3.26291e-166	-0.749552	0.343	0.576	6.53366e-162
Crlf2	4.7651e-166	-1.38818	0.065	0.25	9.54164e-162
Aak1	4.8507e-166	-1.68226	0.065	0.247	9.71305e-162
Txk	1.77584e-165	-1.91931	0.049	0.222	3.55594e-161
Slc3a2	1.97857e-165	-1.52319	0.062	0.243	3.96188e-161
Ppp1r16b	4.81668e-165	-1.89406	0.056	0.23	9.64492e-161
Sec62	1.2168e-164	-1.28587	0.069	0.257	2.43652e-160
Fbxl17	1.46755e-164	-2.25578	0.039	0.204	2.93862e-160
Rab2a	2.83874e-164	-0.724306	0.14	0.37	5.68429e-160
Laptm4a	7.50523e-164	-0.954888	0.122	0.338	1.50285e-159
Kpna4	1.05476e-163	-1.28886	0.082	0.272	2.11205e-159
Camk2d	1.10448e-163	-1.94675	0.044	0.213	2.21161e-159
Itgb7	1.23234e-163	-2.18037	0.034	0.196	2.46764e-159
Esyt2	1.68093e-163	-1.90396	0.049	0.22	3.3659e-159
Rpn1	1.75646e-163	-1.42715	0.062	0.243	3.51713e-159
Il12rb2	2.59553e-163	-1.85044	0.056	0.231	5.19729e-159
Prkcb	1.11745e-162	-1.53137	0.071	0.254	2.23759e-158
Mndal	1.99688e-162	-0.824877	0.184	0.423	3.99855e-158
Klrk1	2.40885e-162	-0.793051	0.236	0.485	4.82347e-158
Spn	2.4451e-161	-1.49227	0.067	0.247	4.89607e-157
Iqgap2	4.22285e-161	-1.70275	0.058	0.231	8.45583e-157
Grina	5.54874e-161	-1.42526	0.064	0.245	1.11108e-156
Aoah	9.35536e-161	-2.43536	0.033	0.191	1.87332e-156
Atp6ap1	3.04157e-160	-2.02115	0.033	0.192	6.09045e-156
Srsf11	6.57391e-160	-0.799892	0.128	0.345	1.31636e-155
Mgat5	9.02667e-160	-2.44361	0.031	0.188	1.8075e-155
Rbm39	1.1294e-159	-0.620322	0.347	0.584	2.26151e-155
Rsrp1	1.19551e-159	-0.697844	0.176	0.417	2.39388e-155
Zswim6	1.73637e-159	-2.19033	0.04	0.201	3.47691e-155
Tcf12	1.79662e-159	-1.68884	0.061	0.235	3.59755e-155
Pitpna	2.10349e-159	-0.659279	0.18	0.424	4.21202e-155
Lrch1	3.28799e-159	-1.57938	0.067	0.245	6.58388e-155
Man2b1	4.55635e-159	-1.83971	0.044	0.21	9.12364e-155
Rhog	5.73441e-159	-0.729838	0.158	0.389	1.14826e-154
Tmem50a	1.27427e-158	-0.55227	0.211	0.474	2.5516e-154
Zc3hav1	1.41575e-158	-1.02882	0.122	0.328	2.83489e-154
Arhgap30	4.95537e-158	-1.03877	0.109	0.312	9.92264e-154
Csnk1a1	5.75546e-158	-0.741948	0.14	0.363	1.15247e-153
Clec2d	6.84418e-158	-0.890565	0.136	0.353	1.37048e-153
Ccr2	8.06925e-158	-1.13633	0.158	0.368	1.61579e-153
Prkca	9.99889e-158	-1.88622	0.062	0.234	2.00218e-153
Rnasek	1.24323e-157	-0.791067	0.132	0.35	2.48945e-153
Zeb1	1.25407e-157	-2.24534	0.039	0.2	2.51116e-153
Lrrc8c	2.21589e-157	-1.66453	0.058	0.23	4.4371e-153
Sipa1l1	2.28098e-157	-1.72543	0.068	0.243	4.56744e-153
Tab2	7.82482e-157	-1.56148	0.06	0.234	1.56684e-152
Serinc3	1.53942e-156	-1.2744	0.09	0.279	3.08253e-152
Gpsm3	3.75558e-156	-0.903288	0.115	0.322	7.52018e-152
Il18rap	1.68897e-155	-1.39111	0.095	0.282	3.38199e-151
Hpcal1	2.22561e-155	-1.46799	0.055	0.226	4.45656e-151
Zfand3	3.44567e-155	-1.46087	0.071	0.249	6.89961e-151
Chst11	8.89482e-155	-2.49788	0.031	0.183	1.7811e-150
Pdia6	3.80195e-154	-1.03575	0.117	0.319	7.61302e-150
Arid1b	4.66363e-154	-2.09925	0.038	0.195	9.33846e-150
Cd2	5.3211e-154	-0.866801	0.202	0.431	1.0655e-149
Ankrd12	5.93272e-154	-1.41575	0.065	0.239	1.18797e-149
Ankrd17	6.33992e-154	-1.46978	0.078	0.257	1.26951e-149
Sptbn1	9.05838e-154	-1.40364	0.075	0.254	1.81385e-149
Sorl1	1.02937e-153	-2.33436	0.027	0.177	2.0612e-149
Tes	1.76363e-153	-1.01212	0.1	0.295	3.53149e-149
Gnb1	3.11763e-153	-0.578121	0.182	0.427	6.24275e-149
Hivep2	3.2875e-153	-1.96154	0.05	0.213	6.58289e-149
Diaph2	7.437e-153	-1.90315	0.046	0.207	1.48918e-148
Malt1	1.1066e-152	-1.38193	0.092	0.276	2.21585e-148
Rbm25	1.30791e-152	-0.800526	0.132	0.344	2.61897e-148
Tgfbr2	1.80616e-152	-1.3877	0.07	0.246	3.61666e-148
Rtn4	2.04366e-152	-1.21727	0.084	0.268	4.09222e-148
Tmem59	3.50744e-152	-1.12661	0.08	0.265	7.0233e-148
Pafah1b1	6.36766e-152	-0.631778	0.164	0.397	1.27506e-147
Nsd1	1.79273e-151	-1.14066	0.092	0.28	3.58977e-147
Gsk3b	2.08769e-151	-1.5149	0.058	0.227	4.18039e-147
H13	2.52962e-151	-0.910342	0.108	0.307	5.06532e-147
Limd2	3.22222e-151	-0.698132	0.207	0.449	6.45217e-147
Lrrfip1	4.94293e-151	-0.7869	0.145	0.362	9.89773e-147
Rap1gds1	6.10382e-151	-1.52036	0.064	0.234	1.22223e-146
Mctp2	9.82246e-151	-1.94341	0.058	0.222	1.96685e-146
Stat4	1.10418e-150	-1.19429	0.132	0.331	2.211e-146
Smchd1	1.66692e-150	-0.921003	0.128	0.334	3.33784e-146
Man2a1	2.39832e-150	-1.99574	0.041	0.197	4.8024e-146
Dleu2	2.53656e-150	-1.84193	0.05	0.212	5.07921e-146
Ash1l	2.9905e-150	-1.79374	0.046	0.205	5.98818e-146
Lck	3.89941e-150	-0.716821	0.198	0.433	7.80818e-146
Nktr	4.9769e-150	-1.30404	0.069	0.244	9.96575e-146
Hist1h2ab	4.98889e-150	1.0226	0.506	0.415	9.98975e-146
Arid1a	3.937e-149	-1.60871	0.051	0.214	7.88344e-145
Adcy7	6.22086e-149	-2.18196	0.027	0.175	1.24567e-144
Trps1	8.13044e-149	-1.70574	0.076	0.249	1.62804e-144
Stag1	1.19167e-148	-1.32899	0.087	0.267	2.3862e-144
B4galt5	1.2379e-148	-1.85181	0.044	0.202	2.47877e-144
Smg1	1.72699e-148	-1.38708	0.068	0.24	3.45813e-144
Dock11	2.54364e-148	-1.22587	0.09	0.272	5.09339e-144
Lpxn	2.71281e-148	-1.22471	0.079	0.257	5.43213e-144
Hcst	3.04159e-148	-0.931777	0.173	0.386	6.09047e-144
Slc38a1	4.50264e-148	-1.64042	0.053	0.215	9.01608e-144
Nr3c1	4.58686e-148	-1.4011	0.08	0.256	9.18474e-144
Sell	5.00492e-148	-1.69835	0.063	0.228	1.00218e-143
Mier1	1.85154e-147	-0.998557	0.091	0.278	3.70753e-143
Hist1h4d	3.28422e-147	1.04634	0.492	0.397	6.57631e-143
Rtn3	3.71999e-147	-1.01467	0.103	0.295	7.44891e-143
Prpf40a	7.64913e-147	-0.763785	0.127	0.333	1.53166e-142
Rabac1	1.04726e-146	-0.978133	0.103	0.294	2.09703e-142
Itgav	1.17792e-146	-1.86812	0.052	0.211	2.35867e-142
Gm20663	1.80697e-146	-2.75409	0.02	0.16	3.61827e-142
Susd6	2.49211e-146	-2.14814	0.031	0.178	4.9902e-142
Rapgef1	2.5669e-146	-1.70973	0.045	0.201	5.13995e-142
Itsn2	3.72634e-146	-1.15268	0.085	0.265	7.46162e-142
Mllt3	8.97935e-146	-1.58343	0.087	0.261	1.79803e-141
Klrb1c	1.45388e-145	-1.96837	0.072	0.233	2.91125e-141
Tpst2	1.66712e-145	-1.31128	0.062	0.23	3.33824e-141
Ndufa6	2.28293e-145	-0.589307	0.185	0.421	4.57133e-141
Chd2	4.12284e-145	-1.44585	0.074	0.245	8.25557e-141
Unc93b1	8.19841e-145	-1.90264	0.056	0.214	1.64165e-140
Snrpb	1.56867e-144	-0.55584	0.182	0.419	3.1411e-140
Zdhhc20	1.60183e-144	-1.41508	0.063	0.23	3.2075e-140
Ubxn4	1.66804e-144	-0.910406	0.082	0.264	3.34008e-140
Rsbn1l	1.70054e-144	-1.31556	0.064	0.231	3.40515e-140
Tnik	3.45472e-144	-1.8963	0.052	0.208	6.91774e-140
Actg1	4.46772e-144	0.226609	1	0.999	8.94615e-140
Slc6a6	6.9556e-144	-2.02877	0.032	0.179	1.39279e-139
Cnot4	7.90649e-144	-1.62788	0.05	0.207	1.5832e-139
Phf20l1	9.84246e-144	-1.25021	0.076	0.249	1.97085e-139
Slc2a1	1.44655e-143	-2.18276	0.032	0.177	2.89657e-139
Tbc1d10c	1.45567e-143	-1.27663	0.074	0.245	2.91483e-139
Brd4	2.26676e-143	-1.05665	0.097	0.281	4.53896e-139
Plcl2	2.73807e-143	-1.73735	0.05	0.207	5.48271e-139
Crebbp	3.38631e-143	-1.42117	0.057	0.219	6.78074e-139
Arf1	3.78588e-143	-0.487291	0.219	0.474	7.58084e-139
Ncoa2	4.19734e-143	-1.80439	0.047	0.202	8.40474e-139
Nucb1	3.02803e-142	-1.37602	0.057	0.219	6.06333e-138
Tmem173	7.01821e-142	-1.5629	0.046	0.201	1.40533e-137
Runx2	7.6686e-142	-1.52506	0.096	0.27	1.53556e-137
Lman2	8.07806e-142	-0.978284	0.088	0.27	1.61755e-137
H2-T23	1.21354e-141	-0.741948	0.154	0.366	2.43e-137
Atp6v0b	1.4216e-141	-0.980423	0.111	0.301	2.84662e-137
Atp6v0e	1.91663e-141	-0.480942	0.214	0.465	3.83787e-137
H2afy	4.34209e-141	-0.600786	0.173	0.4	8.6946e-137
Sec11a	6.40714e-141	-0.855197	0.1	0.288	1.28297e-136
Ccdc12	9.38692e-141	-0.786912	0.115	0.311	1.87964e-136
Lrrk1	1.29824e-140	-1.90896	0.038	0.185	2.5996e-136
Cdk17	1.58645e-140	-1.31062	0.078	0.247	3.1767e-136
Arih1	1.86921e-140	-1.27818	0.081	0.253	3.74292e-136
Canx	2.35444e-140	-0.804309	0.176	0.393	4.71453e-136
Tnfaip8	2.66429e-140	-1.07369	0.103	0.288	5.33498e-136
Fis1	3.64128e-140	-0.489131	0.206	0.453	7.29131e-136
Stat3	4.18241e-140	-0.791023	0.188	0.408	8.37486e-136
Itpr2	5.50835e-140	-2.11863	0.033	0.177	1.10299e-135
Tnrc6c	1.0041e-139	-1.8296	0.038	0.185	2.01061e-135
Rps6ka3	3.09764e-139	-1.37295	0.073	0.239	6.20272e-135
Sema4a	3.12916e-139	-1.85638	0.036	0.182	6.26584e-135
Scamp2	5.23813e-139	-1.54156	0.042	0.193	1.04888e-134
Calr	7.12415e-139	-0.705938	0.187	0.409	1.42654e-134
Tgfb1	7.50519e-139	-0.832834	0.118	0.312	1.50284e-134
Chd7	9.62429e-139	-1.51319	0.06	0.218	1.92717e-134
Ccdc88c	1.05201e-138	-1.80626	0.047	0.198	2.10654e-134
Setd5	1.1942e-138	-1.3288	0.066	0.229	2.39127e-134
Kmt2a	2.11162e-138	-1.50464	0.065	0.226	4.22832e-134
Lims1	3.55398e-138	-0.957056	0.119	0.309	7.1165e-134
Atf7ip	3.55493e-138	-1.2557	0.08	0.25	7.1184e-134
Ascc3	5.2255e-138	-1.43271	0.058	0.216	1.04635e-133
Gng2	8.92654e-138	-0.711565	0.164	0.379	1.78745e-133
Fmnl1	9.93592e-138	-0.874653	0.105	0.29	1.98957e-133
Luc7l2	1.02026e-137	-0.70513	0.165	0.377	2.04297e-133
Btg2	1.25645e-137	-1.06702	0.101	0.281	2.51592e-133
Top1	1.37452e-137	-0.809247	0.102	0.289	2.75234e-133
Babam2	1.49283e-137	-1.33267	0.066	0.228	2.98925e-133
Pik3r5	1.78469e-137	-2.0166	0.035	0.178	3.57366e-133
Bptf	2.29779e-137	-1.50009	0.051	0.205	4.60109e-133
Baz1a	2.64958e-137	-0.894037	0.121	0.313	5.30552e-133
Srpr	2.82571e-137	-1.0424	0.08	0.252	5.6582e-133
Atp2b4	4.04293e-137	-2.16664	0.031	0.171	8.09556e-133
Map2k2	4.56537e-137	-1.0376	0.077	0.249	9.14169e-133
Stk10	5.52213e-137	-1.33396	0.069	0.233	1.10575e-132
Fndc3a	1.05756e-136	-1.45968	0.065	0.225	2.11765e-132
Pik3ap1	1.07716e-136	-1.15934	0.087	0.26	2.1569e-132
Pip4k2a	1.35048e-136	-1.12546	0.106	0.286	2.70419e-132
Efhd2	1.58854e-136	-0.559643	0.213	0.454	3.18089e-132
Cd48	1.88066e-136	-0.653585	0.148	0.358	3.76583e-132
Mbnl2	2.06875e-136	-1.46472	0.055	0.211	4.14247e-132
Elf4	2.29927e-136	-1.41489	0.059	0.217	4.60406e-132
Rap1a	3.35419e-136	-0.449358	0.241	0.498	6.71643e-132
Nedd8	3.64494e-136	-0.454853	0.2	0.443	7.29863e-132
Rhoh	4.35332e-136	-1.40857	0.061	0.219	8.71708e-132
Cdc42se2	4.86771e-136	-1.2408	0.073	0.238	9.74711e-132
Wipf1	6.4026e-136	-0.770331	0.15	0.355	1.28206e-131
Resf1	6.59921e-136	-1.35986	0.062	0.22	1.32143e-131
Arpp19	7.21024e-136	-0.78045	0.115	0.306	1.44378e-131
Herc4	7.69299e-136	-1.72098	0.049	0.199	1.54044e-131
Selenof	7.97433e-136	-0.607655	0.144	0.355	1.59678e-131
Lamtor4	9.80109e-136	-0.76391	0.124	0.32	1.96257e-131
Osbpl8	1.30164e-135	-1.35679	0.081	0.248	2.60639e-131
Arid4b	2.41942e-135	-1.45203	0.052	0.205	4.84464e-131
Junb	2.8495e-135	-0.841668	0.158	0.363	5.70583e-131
Vav3	3.50159e-135	-1.83424	0.044	0.19	7.01158e-131
Adam10	5.2947e-135	-1.65584	0.051	0.201	1.06021e-130
Glmp	5.67793e-135	-1.2639	0.062	0.221	1.13695e-130
Grcc10	6.179e-135	-0.612067	0.244	0.48	1.23728e-130
Chsy1	1.11497e-134	-2.00927	0.038	0.18	2.23262e-130
Ifi203	1.84926e-134	-0.735811	0.177	0.391	3.70296e-130
Pik3r1	3.01748e-134	-1.17348	0.087	0.256	6.0422e-130
Rlf	4.87025e-134	-1.63699	0.045	0.193	9.75218e-130
Ptprc	5.8381e-134	-0.944466	0.934	0.854	1.16902e-129
Lfng	1.01251e-133	-1.32256	0.058	0.214	2.02745e-129
Ifitm3	1.05699e-133	-0.584684	0.896	0.613	2.11652e-129
Msi2	1.67143e-133	-1.53412	0.071	0.229	3.34686e-129
Aup1	1.69117e-133	-0.795304	0.108	0.293	3.38641e-129
mt-Nd4l	6.74352e-133	-0.901458	0.868	0.795	1.35032e-128
Arhgef18	7.71971e-133	-2.65347	0.023	0.153	1.54579e-128
Tbc1d5	7.83509e-133	-2.12973	0.03	0.167	1.5689e-128
Atrx	9.86534e-133	-0.699215	0.138	0.337	1.97543e-128
Lbr	1.08088e-132	-1.38012	0.063	0.221	2.16436e-128
Sp110	1.24014e-132	-0.76374	0.124	0.316	2.48327e-128
Camk4	2.14815e-132	-1.63288	0.089	0.251	4.30145e-128
Parp8	2.278e-132	-2.1849	0.035	0.174	4.56147e-128
Il18r1	3.64998e-132	-1.27753	0.097	0.266	7.30873e-128
Celf1	5.5412e-132	-1.74156	0.042	0.186	1.10957e-127
Ltb	8.41606e-132	-0.93548	0.184	0.383	1.68523e-127
Arap2	1.16872e-131	-1.69163	0.053	0.201	2.34025e-127
Pdia4	2.11941e-131	-1.28718	0.065	0.223	4.24391e-127
Itm2c	4.05426e-131	-1.2378	0.063	0.221	8.11826e-127
Usp25	4.6032e-131	-0.900585	0.108	0.288	9.21744e-127
Bin2	5.89749e-131	-0.847023	0.11	0.294	1.18091e-126
Kif13b	5.94878e-131	-1.67841	0.051	0.198	1.19118e-126
Nfatc3	7.67993e-131	-1.3047	0.064	0.219	1.53783e-126
Srgap2	7.82479e-131	-1.56185	0.058	0.21	1.56684e-126
Atf6	7.86768e-131	-1.36185	0.066	0.223	1.57542e-126
Vps13b	2.48772e-130	-1.53386	0.059	0.209	4.98141e-126
Ap3b1	3.41917e-130	-1.1071	0.08	0.245	6.84655e-126
Vps54	3.43515e-130	-1.48926	0.076	0.235	6.87854e-126
Pim1	5.29314e-130	-1.19169	0.081	0.245	1.0599e-125
Itgam	6.76817e-130	-2.15864	0.033	0.169	1.35526e-125
Stk17b	7.1502e-130	-0.619896	0.216	0.444	1.43176e-125
Stim1	7.95716e-130	-1.8436	0.036	0.175	1.59334e-125
Ggnbp2	9.05298e-130	-0.935716	0.09	0.261	1.81277e-125
Tkt	9.64907e-130	-0.555197	0.174	0.391	1.93213e-125
Tecr	1.00662e-129	-0.800242	0.111	0.295	2.01566e-125
Ostf1	1.01832e-129	-0.419417	0.271	0.527	2.03907e-125
Man1a	1.09932e-129	-1.85876	0.039	0.179	2.20128e-125
Tsc22d4	1.16227e-129	-1.22833	0.063	0.219	2.32733e-125
Pkn1	1.34275e-129	-1.4671	0.047	0.192	2.68872e-125
Lyst	1.74362e-129	-1.35115	0.103	0.273	3.49143e-125
Ddx24	1.85924e-129	-0.676733	0.132	0.326	3.72293e-125
Usp34	2.77952e-129	-1.15386	0.077	0.239	5.56572e-125
Ptpn6	2.79557e-129	-0.733908	0.144	0.341	5.59785e-125
Wdr33	2.99622e-129	-1.29529	0.061	0.214	5.99963e-125
Hsd11b1	3.01539e-129	-1.60719	0.047	0.191	6.03801e-125
Ssu72	4.42256e-129	-0.649059	0.129	0.322	8.85574e-125
Icam1	4.80781e-129	-2.10552	0.028	0.159	9.62716e-125
Plgrkt	7.08862e-129	-1.15217	0.063	0.219	1.41943e-124
Gimap5	7.15942e-129	-0.981968	0.11	0.286	1.4336e-124
Svil	7.31868e-129	-1.93423	0.034	0.17	1.46549e-124
Cyth4	8.88916e-129	-0.94343	0.088	0.258	1.77997e-124
Serpina3g	1.06267e-128	-1.06945	0.128	0.309	2.12789e-124
Hist1h2ae	1.29135e-128	0.853338	0.513	0.426	2.5858e-124
Taf10	1.61221e-128	-0.478206	0.178	0.402	3.22829e-124
Crlf3	1.64941e-128	-1.08172	0.088	0.254	3.30277e-124
B4galt1	1.70394e-128	-1.48754	0.054	0.202	3.41197e-124
Aplp2	3.45456e-128	-1.90601	0.03	0.164	6.91741e-124
Sf3b2	3.80518e-128	-0.535774	0.172	0.387	7.61949e-124
Mllt10	4.40383e-128	-1.43441	0.058	0.208	8.81824e-124
Jmjd1c	4.81592e-128	-1.38408	0.059	0.21	9.64339e-124
Jund	8.9204e-128	-0.600642	0.255	0.489	1.78622e-123
Gramd1b	9.41869e-128	-1.69838	0.05	0.194	1.886e-123
Ccm2	9.83668e-128	-1.82384	0.035	0.17	1.9697e-123
Ifi35	9.84458e-128	-1.10584	0.078	0.24	1.97128e-123
Atp10a	1.06096e-127	-2.10956	0.036	0.171	2.12446e-123
Stt3a	1.0757e-127	-1.59583	0.044	0.186	2.15398e-123
Psenen	1.14696e-127	-0.576489	0.162	0.373	2.29668e-123
Pum2	2.61779e-127	-1.1575	0.077	0.238	5.24186e-123
Arhgef1	3.97342e-127	-0.907338	0.101	0.275	7.95637e-123
Irf7	4.91537e-127	-1.21528	0.126	0.301	9.84255e-123
Clint1	6.617e-127	-0.77305	0.13	0.317	1.32499e-122
Ube3a	8.27183e-127	-1.10744	0.068	0.224	1.65635e-122
Epb41	8.66699e-127	-1.45948	0.058	0.207	1.73548e-122
Tmem163	1.36801e-126	-1.77113	0.075	0.228	2.7393e-122
Alcam	1.68759e-126	-1.75522	0.081	0.236	3.37923e-122
Tnfrsf1b	1.78868e-126	-1.4533	0.059	0.208	3.58165e-122
Ptpre	1.86788e-126	-1.96598	0.033	0.165	3.74024e-122
Apobec3	1.91684e-126	-0.53098	0.199	0.423	3.83828e-122
Ube2h	2.11859e-126	-1.43659	0.059	0.208	4.24226e-122
Phip	2.85e-126	-1.40007	0.056	0.203	5.70684e-122
Mbd2	2.99333e-126	-1.32027	0.059	0.209	5.99384e-122
Atp1b3	3.2732e-126	-0.644018	0.184	0.4	6.55426e-122
Itpr1	4.90475e-126	-1.81625	0.047	0.187	9.82126e-122
Smdt1	5.13535e-126	-0.473237	0.207	0.44	1.0283e-121
Tor1aip1	8.37966e-126	-1.04136	0.089	0.254	1.67794e-121
Tomm22	9.12218e-126	-0.541906	0.146	0.349	1.82662e-121
Smyd3	1.13196e-125	-2.17945	0.034	0.166	2.26664e-121
Rab5if	1.15477e-125	-0.627266	0.13	0.32	2.31232e-121
Sh3kbp1	1.24988e-125	-0.793709	0.162	0.359	2.50276e-121
Spata13	1.28083e-125	-1.49412	0.05	0.194	2.56473e-121
Ipcef1	1.4768e-125	-1.63392	0.053	0.197	2.95714e-121
Tmed5	1.60132e-125	-0.651707	0.132	0.323	3.20647e-121
Atxn7l1	1.8881e-125	-1.60065	0.051	0.195	3.78073e-121
Tra2b	1.99476e-125	-0.689388	0.134	0.326	3.9943e-121
Tm9sf2	2.37855e-125	-1.29322	0.064	0.216	4.76281e-121
Gpr132	2.85583e-125	-1.78681	0.036	0.17	5.71851e-121
Gimap6	3.08674e-125	-0.824483	0.153	0.343	6.1809e-121
Fcho2	3.6093e-125	-1.38004	0.056	0.203	7.22725e-121
Nfkbia	4.88491e-125	-1.02679	0.133	0.314	9.78155e-121
Ppp1r18	5.92211e-125	-0.509289	0.177	0.393	1.18584e-120
Ppia	1.091e-124	0.277009	0.999	0.989	2.18462e-120
Pdcd4	1.23428e-124	-1.51919	0.054	0.199	2.47153e-120
Tm6sf1	2.51286e-124	-1.53188	0.044	0.184	5.03176e-120
Spag9	3.04948e-124	-1.30103	0.064	0.215	6.10627e-120
D8Ertd738e	3.67692e-124	-0.430648	0.215	0.45	7.36266e-120
Ctla2a	4.74513e-124	-1.03157	0.2	0.39	9.50165e-120
Cux1	5.97699e-124	-1.44249	0.053	0.197	1.19683e-119
Fgl2	6.04313e-124	-1.15057	0.12	0.294	1.21008e-119
Ndufb11	6.60518e-124	-0.42476	0.198	0.426	1.32262e-119
Bax	7.86676e-124	-0.726647	0.149	0.344	1.57524e-119
Sft2d1	8.61349e-124	-1.04312	0.072	0.229	1.72477e-119
Syngr2	9.03813e-124	-0.999955	0.087	0.253	1.80979e-119
Ppig	1.10351e-123	-0.847495	0.097	0.267	2.20966e-119
Snd1	1.15154e-123	-1.20204	0.077	0.233	2.30584e-119
Fbxo11	1.20656e-123	-1.88748	0.039	0.173	2.41602e-119
Smap1	1.27459e-123	-0.960516	0.08	0.24	2.55223e-119
Tmem164	1.31803e-123	-1.81211	0.039	0.173	2.63922e-119
Rp9	1.48518e-123	-0.898005	0.09	0.257	2.97393e-119
Vgll4	1.75028e-123	-1.60404	0.046	0.185	3.50475e-119
Vps28	1.91084e-123	-0.6227	0.141	0.335	3.82626e-119
Chd9	2.01953e-123	-1.03787	0.079	0.238	4.04391e-119
Grb2	2.1462e-123	-0.571934	0.161	0.366	4.29754e-119
Nfatc1	2.22113e-123	-1.25158	0.073	0.226	4.44759e-119
Ypel3	3.14953e-123	-1.43671	0.057	0.201	6.30661e-119
Hcls1	3.34471e-123	-0.637224	0.139	0.331	6.69745e-119
Senp6	4.16393e-123	-1.17375	0.068	0.221	8.33785e-119
Cyfip2	4.45029e-123	-0.82988	0.125	0.305	8.91126e-119
Smg6	4.93077e-123	-1.52439	0.048	0.188	9.87337e-119
Huwe1	5.63286e-123	-1.25421	0.078	0.233	1.12792e-118
Ybx1	7.44417e-123	0.53106	0.886	0.752	1.49062e-118
Anxa6	7.94344e-123	-0.533925	0.191	0.408	1.59059e-118
Cflar	7.9739e-123	-1.20493	0.066	0.218	1.59669e-118
Litaf	9.15792e-123	-0.753596	0.135	0.322	1.83378e-118
Ehd4	9.55074e-123	-1.0032	0.085	0.247	1.91244e-118
Tacc1	1.20311e-122	-1.04959	0.077	0.234	2.40912e-118
Ewsr1	1.26016e-122	-0.608822	0.138	0.331	2.52334e-118
Tbc1d1	1.73494e-122	-1.4502	0.054	0.197	3.47405e-118
Rbm6	1.77362e-122	-1.48554	0.051	0.192	3.55149e-118
Rbm5	2.32088e-122	-1.61364	0.038	0.173	4.64733e-118
Ndufs4	2.64706e-122	-0.680756	0.116	0.299	5.30048e-118
Pan3	4.92274e-122	-1.51102	0.053	0.194	9.8573e-118
Osbpl3	5.39446e-122	-1.5332	0.061	0.206	1.08019e-117
Ago2	5.42471e-122	-1.24532	0.068	0.218	1.08624e-117
Lgals9	7.14269e-122	-0.63051	0.177	0.382	1.43025e-117
Gsap	7.29057e-122	-1.7659	0.039	0.172	1.45986e-117
Tpr	7.56064e-122	-0.365541	0.233	0.479	1.51394e-117
Gpr171	8.5094e-122	-1.17148	0.079	0.235	1.70392e-117
Tubb5	1.01662e-121	0.396096	0.814	0.646	2.03569e-117
Srpk2	1.0403e-121	-1.57071	0.051	0.191	2.08309e-117
Cep350	1.05402e-121	-1.48751	0.048	0.188	2.11057e-117
Rtp4	1.30028e-121	-0.898563	0.125	0.302	2.60369e-117
Atp6v1f	1.70993e-121	-0.397639	0.225	0.467	3.42396e-117
Brk1	1.97274e-121	-0.585429	0.138	0.332	3.95022e-117
Rnh1	2.21799e-121	-0.883862	0.145	0.331	4.44131e-117
Npm1	2.31044e-121	0.44755	0.963	0.842	4.62642e-117
Gm15494	2.39676e-121	-1.84404	0.033	0.163	4.79928e-117
Ube2d2a	2.50035e-121	-0.498678	0.163	0.37	5.00671e-117
Tmem234	2.51705e-121	-0.761716	0.109	0.284	5.04014e-117
Sys1	2.78081e-121	-1.04641	0.07	0.223	5.56829e-117
Rnf130	3.18954e-121	-1.24813	0.059	0.205	6.38674e-117
Cuta	3.56376e-121	-0.675793	0.126	0.311	7.13608e-117
Lat2	3.69543e-121	-1.3434	0.051	0.193	7.39974e-117
Bri3	4.53241e-121	-0.872979	0.119	0.295	9.07569e-117
Trerf1	5.26804e-121	-1.96101	0.034	0.163	1.05487e-116
Dnajc15	5.33892e-121	-0.484088	0.199	0.419	1.06907e-116
Ccnl1	5.94069e-121	-1.47463	0.046	0.184	1.18956e-116
Cyth1	8.39356e-121	-1.74205	0.041	0.174	1.68073e-116
Dnajb11	1.23819e-120	-0.94749	0.08	0.239	2.47936e-116
Rab14	1.37199e-120	-0.767041	0.103	0.274	2.74728e-116
H2afj	1.47388e-120	-0.437597	0.246	0.485	2.95131e-116
Tcf20	1.66408e-120	-1.70315	0.042	0.175	3.33215e-116
Vps13a	1.8032e-120	-1.34433	0.06	0.206	3.61074e-116
Atp9b	2.2892e-120	-2.14738	0.026	0.15	4.58389e-116
Gna13	2.65003e-120	-0.974176	0.096	0.261	5.30643e-116
Plekha2	3.24711e-120	-1.18883	0.062	0.209	6.502e-116
Zbtb7a	5.27792e-120	-1.26939	0.053	0.195	1.05685e-115
Neat1	5.74474e-120	-1.96353	0.035	0.164	1.15033e-115
Arhgap10	7.86402e-120	-1.79546	0.04	0.172	1.57469e-115
Srrm2	8.28211e-120	-0.436698	0.298	0.54	1.65841e-115
Sytl3	9.94409e-120	-1.42818	0.059	0.201	1.9912e-115
Usp3	9.94807e-120	-1.35808	0.053	0.195	1.992e-115
Csk	1.06177e-119	-0.870729	0.083	0.244	2.12609e-115
Gimap1	1.11768e-119	-0.748574	0.135	0.318	2.23805e-115
Kif5b	1.14401e-119	-0.632924	0.128	0.313	2.29077e-115
Acin1	1.35998e-119	-0.699165	0.118	0.295	2.72322e-115
Med13l	2.47648e-119	-2.08537	0.024	0.146	4.9589e-115
Gtdc1	3.04378e-119	-1.84239	0.044	0.177	6.09487e-115
Wac	3.66707e-119	-1.02619	0.083	0.241	7.34294e-115
Sec63	3.88684e-119	-1.82101	0.036	0.165	7.78301e-115
H2-T22	4.1891e-119	-0.497938	0.191	0.407	8.38825e-115
Sppl2a	4.57406e-119	-0.986931	0.093	0.256	9.15909e-115
Mrpl30	4.89161e-119	-0.48091	0.15	0.35	9.79496e-115
Tmem14c	5.49603e-119	-0.535771	0.155	0.356	1.10052e-114
Leprotl1	5.58148e-119	-0.521957	0.189	0.402	1.11764e-114
Uvrag	6.04925e-119	-1.51171	0.046	0.182	1.2113e-114
Rsrc1	8.16775e-119	-1.45624	0.051	0.19	1.63551e-114
Atp8a1	8.24792e-119	-2.31634	0.022	0.142	1.65156e-114
Stx8	1.1071e-118	-1.09123	0.064	0.211	2.21686e-114
Mcl1	1.56414e-118	-0.654205	0.162	0.358	3.13203e-114
Kmt2c	1.75482e-118	-1.72848	0.042	0.174	3.51385e-114
Pstpip1	2.44913e-118	-0.883513	0.09	0.251	4.90413e-114
Fars2	3.04427e-118	-1.97734	0.029	0.153	6.09584e-114
Wwox	3.04556e-118	-2.40204	0.029	0.151	6.09843e-114
Fasl	5.19499e-118	-1.45544	0.051	0.189	1.04024e-113
Cotl1	7.62874e-118	-0.448896	0.229	0.463	1.52758e-113
Selenok	8.15921e-118	-0.485454	0.175	0.385	1.6338e-113
Vmp1	9.80707e-118	-0.849487	0.105	0.273	1.96377e-113
Lasp1	1.16004e-117	-1.13516	0.062	0.207	2.32287e-113
Clcn3	1.19847e-117	-1.77224	0.038	0.167	2.39982e-113
Psmb10	1.4838e-117	-0.516822	0.205	0.423	2.97116e-113
Git2	1.63458e-117	-1.35358	0.053	0.193	3.27308e-113
Ankhd1	2.40567e-117	-1.30869	0.053	0.193	4.81711e-113
Sh2d2a	2.8418e-117	-0.710788	0.207	0.408	5.69043e-113
H2-Q7	2.9009e-117	-0.662052	0.404	0.579	5.80875e-113
Ambra1	2.98758e-117	-1.68136	0.038	0.167	5.98232e-113
Cdk13	3.17784e-117	-1.39754	0.052	0.19	6.36331e-113
Dnm2	4.33696e-117	-0.792468	0.093	0.258	8.68434e-113
Rab8b	5.46086e-117	-0.882365	0.142	0.32	1.09348e-112
Cd274	6.07007e-117	-1.46668	0.063	0.206	1.21547e-112
Erp29	6.8047e-117	-0.707789	0.138	0.321	1.36257e-112
Ttc39b	6.97084e-117	-1.07897	0.085	0.24	1.39584e-112
Herc1	9.43551e-117	-1.51552	0.045	0.179	1.88937e-112
Dip2b	1.19041e-116	-1.36026	0.051	0.189	2.38367e-112
Ppp2r5c	1.32203e-116	-1.11475	0.066	0.212	2.64723e-112
Klre1	1.61617e-116	-1.22246	0.084	0.235	3.23621e-112
Def6	1.99135e-116	-1.19245	0.061	0.204	3.98747e-112
Ctcf	2.23562e-116	-1.05696	0.068	0.215	4.47661e-112
Srp9	2.27963e-116	-0.381431	0.2	0.422	4.56473e-112
Degs1	3.27308e-116	-1.29195	0.049	0.186	6.55402e-112
Coro2a	3.74038e-116	-1.14332	0.068	0.214	7.48974e-112
App	4.13931e-116	-2.01504	0.044	0.174	8.28856e-112
Cr1l	4.47895e-116	-1.29624	0.054	0.192	8.96866e-112
Pbxip1	4.52032e-116	-2.0833	0.024	0.143	9.05148e-112
Cox7a2l	4.77858e-116	-0.564862	0.156	0.351	9.56862e-112
Larp4b	4.84521e-116	-1.16273	0.065	0.21	9.70204e-112
St8sia4	5.11107e-116	-1.82747	0.043	0.173	1.02344e-111
Zfp638	6.35079e-116	-1.33279	0.053	0.192	1.27168e-111
Sltm	7.34618e-116	-0.989753	0.08	0.233	1.471e-111
Picalm	8.46235e-116	-0.924418	0.127	0.298	1.6945e-111
Erap1	9.9207e-116	-1.61206	0.045	0.177	1.98652e-111
Scand1	1.02053e-115	-0.537067	0.196	0.407	2.0435e-111
Stk24	1.30966e-115	-0.715506	0.133	0.313	2.62246e-111
Gramd3	1.37322e-115	-1.47769	0.07	0.213	2.74973e-111
Tmbim4	1.77298e-115	-0.827924	0.089	0.249	3.55022e-111
Tox	1.82056e-115	-1.44064	0.164	0.336	3.6455e-111
Spcs2	1.83517e-115	-0.439173	0.186	0.399	3.67474e-111
Dync1h1	2.00097e-115	-1.18913	0.064	0.208	4.00674e-111
Cab39	2.04121e-115	-0.923618	0.087	0.245	4.08733e-111
Elf2	2.28439e-115	-1.18556	0.06	0.202	4.57427e-111
4930523C07Rik	6.37381e-115	-1.58192	0.041	0.171	1.27629e-110
Mrps21	6.5805e-115	-0.611065	0.127	0.309	1.31768e-110
Sppl3	9.69066e-115	-2.32342	0.022	0.138	1.94046e-110
Eif4g1	1.08665e-114	-0.795167	0.105	0.271	2.17591e-110
Cd244a	1.5594e-114	-1.88408	0.031	0.154	3.12255e-110
Sp100	1.94555e-114	-0.490281	0.314	0.541	3.89577e-110
Irf8	2.15483e-114	-0.819838	0.153	0.335	4.31483e-110
Ndufa2	2.17018e-114	-0.38547	0.214	0.44	4.34557e-110
Tmem131	2.2598e-114	-1.83167	0.032	0.156	4.52502e-110
Strn3	2.4963e-114	-1.60389	0.044	0.174	4.99859e-110
Cnot6l	2.55333e-114	-0.938853	0.104	0.267	5.11278e-110
Pnisr	2.72054e-114	-1.5658	0.04	0.168	5.44761e-110
Nrp1	3.32196e-114	-1.73548	0.05	0.183	6.65189e-110
Cntrl	4.00992e-114	-0.990052	0.091	0.246	8.02946e-110
Mrpl52	4.18017e-114	-0.430423	0.208	0.428	8.37038e-110
Bsg	4.23597e-114	-0.48578	0.196	0.41	8.4821e-110
Gnptab	4.7991e-114	-1.45522	0.057	0.195	9.60972e-110
Cd28	5.80229e-114	-1.13854	0.084	0.235	1.16185e-109
Coro1b	6.09815e-114	-0.757317	0.108	0.275	1.22109e-109
Tmem179b	6.7064e-114	-0.775491	0.096	0.259	1.34289e-109
Med28	9.77736e-114	-0.623295	0.122	0.299	1.95782e-109
Sumo1	1.05402e-113	-0.592706	0.132	0.313	2.11056e-109
Zc3h7a	1.13074e-113	-0.823005	0.12	0.291	2.26418e-109
Pgls	1.16342e-113	-0.587351	0.132	0.314	2.32963e-109
Prrc2b	1.29102e-113	-1.36253	0.055	0.191	2.58514e-109
Sqstm1	1.37131e-113	-0.6465	0.151	0.338	2.74591e-109
Tgoln1	1.41447e-113	-1.23328	0.058	0.198	2.83234e-109
Gabarapl2	1.43463e-113	-0.618031	0.131	0.311	2.87271e-109
Ms4a4c	1.52037e-113	-1.29266	0.142	0.305	3.04439e-109
Rab11b	1.90121e-113	-0.81648	0.095	0.257	3.80698e-109
Chchd3	3.00268e-113	-1.1607	0.071	0.216	6.01258e-109
Chmp2a	3.51726e-113	-0.555956	0.146	0.335	7.04295e-109
Ppp4c	4.79071e-113	-0.52414	0.146	0.336	9.59291e-109
Gon4l	5.41047e-113	-1.34921	0.05	0.184	1.08339e-108
Srsf7	5.43035e-113	-0.492605	0.177	0.38	1.08737e-108
Xbp1	8.38982e-113	-1.14776	0.064	0.207	1.67998e-108
Ndufs7	1.01601e-112	-0.627067	0.123	0.299	2.03447e-108
Tm9sf3	1.01876e-112	-0.818445	0.119	0.287	2.03997e-108
Rcsd1	1.0405e-112	-1.68389	0.039	0.165	2.08349e-108
Cept1	1.06529e-112	-1.93119	0.027	0.145	2.13313e-108
Ssr4	1.17127e-112	-0.362501	0.229	0.463	2.34534e-108
Mrtfa	1.20345e-112	-1.58417	0.045	0.175	2.40978e-108
Rbm42	1.22855e-112	-1.01128	0.065	0.209	2.46004e-108
Klrd1	1.25981e-112	-0.724356	0.287	0.487	2.52265e-108
Lyn	1.6568e-112	-1.0449	0.129	0.295	3.31757e-108
Skap2	2.05136e-112	-1.23401	0.071	0.215	4.10764e-108
Pebp1	2.22317e-112	-0.60156	0.129	0.309	4.45168e-108
Dbnl	2.26732e-112	-0.732513	0.109	0.275	4.54008e-108
Zfp148	2.42383e-112	-1.33296	0.059	0.196	4.85347e-108
Kdm7a	2.54493e-112	-1.69679	0.037	0.162	5.09598e-108
Dok2	2.60384e-112	-1.10369	0.076	0.224	5.21393e-108
Herc6	3.8244e-112	-1.47942	0.058	0.194	7.65798e-108
Trpv2	4.35013e-112	-1.63101	0.035	0.159	8.7107e-108
Il10rb	4.88246e-112	-1.10622	0.064	0.204	9.77664e-108
Card11	6.20305e-112	-1.53264	0.043	0.172	1.2421e-107
Chd4	6.51853e-112	-0.546466	0.153	0.342	1.30527e-107
Gnb2	7.97197e-112	-0.370271	0.229	0.462	1.59631e-107
Mfsd1	8.15327e-112	-1.52615	0.04	0.166	1.63261e-107
Arhgdia	8.20291e-112	-0.349818	0.268	0.512	1.64255e-107
Lgals1	8.44964e-112	0.22651	0.999	0.949	1.69196e-107
Notch1	8.71067e-112	-2.36709	0.02	0.132	1.74423e-107
Trir	9.1241e-112	-0.607549	0.132	0.311	1.82701e-107
Thoc2	2.05818e-111	-1.08474	0.063	0.204	4.12129e-107
B3gnt2	2.27192e-111	-1.2791	0.054	0.188	4.54928e-107
Trafd1	2.41949e-111	-1.12829	0.071	0.215	4.84479e-107
Gm20559	2.45035e-111	-1.90277	0.031	0.151	4.90657e-107
Stat5b	2.497e-111	-1.68622	0.039	0.163	4.99999e-107
Baz2b	3.16999e-111	-1.92765	0.03	0.148	6.3476e-107
Slco3a1	3.17753e-111	-2.14102	0.031	0.15	6.36269e-107
Gvin1	3.3323e-111	-2.20669	0.023	0.137	6.67259e-107
Ube2b	3.75318e-111	-0.689509	0.118	0.289	7.51536e-107
Usp48	5.38056e-111	-1.62188	0.036	0.16	1.0774e-106
Ep400	8.80864e-111	-1.20381	0.06	0.198	1.76384e-106
Ubl3	9.18087e-111	-0.926367	0.084	0.235	1.83838e-106
Nptn	9.55701e-111	-0.891996	0.103	0.262	1.9137e-106
Eml4	1.28519e-110	-0.930288	0.089	0.243	2.57346e-106
Slc38a2	1.30304e-110	-1.75358	0.035	0.156	2.6092e-106
Tbx21	1.56425e-110	-1.23863	0.062	0.2	3.13226e-106
Sin3b	1.66908e-110	-0.646346	0.12	0.291	3.34217e-106
Max	1.87265e-110	-0.86417	0.087	0.24	3.7498e-106
Parp14	2.32359e-110	-0.810513	0.133	0.304	4.65276e-106
Arhgef3	2.71984e-110	-1.45902	0.052	0.183	5.44621e-106
Tcf25	4.21893e-110	-0.62765	0.128	0.303	8.44798e-106
Gimap3	4.31636e-110	-0.608243	0.195	0.39	8.64307e-106
Nop53	4.42515e-110	-0.949425	0.08	0.228	8.86092e-106
Cybb	4.65007e-110	-1.94251	0.059	0.189	9.3113e-106
Ralgapa2	4.8143e-110	-1.85051	0.035	0.156	9.64015e-106
Sptlc2	4.84229e-110	-1.18587	0.055	0.19	9.6962e-106
Metrnl	5.50206e-110	-1.59438	0.045	0.172	1.10173e-105
Cst7	5.6872e-110	-0.736054	0.155	0.335	1.1388e-105
Scaf11	7.08273e-110	-0.751552	0.108	0.273	1.41825e-105
Slc1a5	8.59737e-110	-1.54726	0.039	0.164	1.72154e-105
Akap9	9.4252e-110	-1.48497	0.044	0.171	1.8873e-105
Tomm20	1.05911e-109	-0.471655	0.164	0.359	2.12076e-105
Vasp	1.17371e-109	-0.599267	0.136	0.316	2.35023e-105
Ptpra	1.29164e-109	-1.22669	0.057	0.192	2.58637e-105
Csf1r	1.44915e-109	-2.19084	0.029	0.145	2.90177e-105
Gpatch8	1.51916e-109	-1.33101	0.051	0.183	3.04196e-105
Tnrc6a	1.70989e-109	-1.5729	0.039	0.163	3.42388e-105
Ifi206	1.76403e-109	-0.941032	0.095	0.248	3.5323e-105
Gatad2a	1.8647e-109	-1.06901	0.07	0.212	3.73387e-105
Zmiz1	2.14831e-109	-1.32797	0.053	0.186	4.30178e-105
Lcor	2.53583e-109	-1.50301	0.046	0.173	5.07775e-105
Ncr1	2.84129e-109	-1.65935	0.07	0.205	5.68941e-105
M6pr	3.02463e-109	-0.605882	0.139	0.32	6.05652e-105
Igf2r	3.8695e-109	-2.29368	0.021	0.132	7.74829e-105
Suco	4.7581e-109	-1.4747	0.047	0.174	9.52763e-105
Klf6	5.694e-109	-0.815997	0.111	0.274	1.14017e-104
Sat1	6.30459e-109	-0.854678	0.18	0.366	1.26243e-104
Cebpb	6.71822e-109	-1.30066	0.118	0.273	1.34526e-104
Mta3	8.47413e-109	-1.17356	0.064	0.202	1.69686e-104
2410006H16Rik	8.56532e-109	-0.828882	0.128	0.295	1.71512e-104
Neurl3	8.74526e-109	-2.12408	0.024	0.137	1.75115e-104
Bcl2l11	9.05902e-109	-1.45739	0.054	0.185	1.81398e-104
Trip12	9.55248e-109	-0.757309	0.119	0.286	1.91279e-104
Ndufb10	1.01818e-108	-0.421619	0.185	0.39	2.03881e-104
Tbca	1.10314e-108	-0.469762	0.156	0.347	2.20892e-104
Xrn1	1.13487e-108	-1.16277	0.059	0.195	2.27246e-104
Ssr2	1.30595e-108	-0.609222	0.112	0.279	2.61503e-104
Wdr1	1.51285e-108	-0.397603	0.19	0.399	3.02933e-104
Akna	1.72235e-108	-1.19986	0.06	0.195	3.44884e-104
Kdm6a	1.86413e-108	-1.57008	0.044	0.169	3.73273e-104
Snx3	2.03937e-108	-0.452378	0.205	0.418	4.08363e-104
Zfp36l2	2.13652e-108	-0.731278	0.143	0.319	4.27816e-104
Park7	2.30779e-108	-0.440523	0.192	0.398	4.62113e-104
Rreb1	2.56424e-108	-2.17199	0.023	0.135	5.13463e-104
Abr	2.96232e-108	-1.41979	0.053	0.184	5.93174e-104
Phf14	3.28024e-108	-1.42627	0.044	0.169	6.56836e-104
Ndufa7	3.41879e-108	-0.328888	0.221	0.447	6.84579e-104
Gm26917	3.55522e-108	-0.828691	0.091	0.241	7.11897e-104
Tuba1b	5.00175e-108	0.342851	0.805	0.632	1.00155e-103
Ddx39b	5.82915e-108	-0.523889	0.144	0.326	1.16723e-103
Pkn2	6.17982e-108	-1.19984	0.054	0.187	1.23745e-103
Clnk	6.22855e-108	-2.89049	0.017	0.124	1.2472e-103
Napsa	6.59123e-108	-1.70474	0.056	0.186	1.31983e-103
Ndufb5	6.70647e-108	-0.414367	0.173	0.373	1.3429e-103
Tut7	6.79685e-108	-1.05427	0.066	0.205	1.361e-103
Zap70	6.84362e-108	-0.941484	0.09	0.24	1.37037e-103
Baz2a	6.89695e-108	-1.49313	0.04	0.163	1.38105e-103
Mbd5	1.08895e-107	-1.90237	0.031	0.148	2.18052e-103
BC005537	1.10043e-107	-0.960669	0.084	0.233	2.2035e-103
Arid4a	1.38049e-107	-1.20942	0.059	0.193	2.76429e-103
Scamp3	1.49105e-107	-1.27523	0.049	0.178	2.98568e-103
Galnt6	1.74846e-107	-1.80132	0.031	0.148	3.50111e-103
G3bp2	1.76859e-107	-0.579179	0.128	0.302	3.54142e-103
Mapk1	1.7965e-107	-0.753351	0.105	0.266	3.59732e-103
Sf3b6	2.08853e-107	-0.40552	0.175	0.375	4.18208e-103
Arhgap9	2.28072e-107	-1.0327	0.066	0.205	4.56691e-103
Aim2	2.6076e-107	-1.10594	0.063	0.199	5.22145e-103
Prdx5	2.67687e-107	-0.745372	0.237	0.443	5.36017e-103
Slc28a2	3.04945e-107	-1.92325	0.026	0.139	6.10622e-103
Rasa3	3.12504e-107	-1.32201	0.054	0.184	6.25757e-103
Slc9a3r1	3.84047e-107	-0.785099	0.099	0.256	7.69016e-103
Atp6ap2	4.62859e-107	-1.23213	0.052	0.182	9.26829e-103
Cox16	4.85747e-107	-0.798547	0.091	0.244	9.7266e-103
Rasa1	5.4121e-107	-1.29581	0.062	0.197	1.08372e-102
Cbfb	5.85338e-107	-1.13933	0.064	0.202	1.17208e-102
mt-Atp6	5.9087e-107	-0.784283	0.584	0.655	1.18316e-102
Ncstn	6.2168e-107	-2.09712	0.02	0.13	1.24485e-102
Spcs1	7.07322e-107	-0.332195	0.199	0.416	1.41634e-102
Usp15	7.73087e-107	-1.09123	0.078	0.22	1.54803e-102
Uggt1	9.22654e-107	-1.92611	0.028	0.142	1.84752e-102
Cers2	9.44533e-107	-1.32177	0.042	0.167	1.89133e-102
Rtf1	1.1118e-106	-1.1158	0.058	0.192	2.22627e-102
Ogt	1.19916e-106	-1.6317	0.038	0.159	2.4012e-102
Inpp4b	1.75327e-106	-1.39161	0.137	0.294	3.51075e-102
Zbp1	1.94937e-106	-0.587173	0.2	0.395	3.90343e-102
Spop	2.35187e-106	-1.02689	0.074	0.216	4.70939e-102
Trim14	2.85946e-106	-1.55482	0.041	0.163	5.72578e-102
Asah1	3.39259e-106	-1.32714	0.051	0.18	6.79332e-102
Psmd13	5.10078e-106	-0.580186	0.118	0.287	1.02138e-101
Dnajc5	6.23413e-106	-1.18685	0.052	0.182	1.24832e-101
Cope	8.26063e-106	-0.410488	0.159	0.35	1.65411e-101
Gas5	9.53925e-106	-0.517857	0.204	0.407	1.91014e-101
Casp8	1.11385e-105	-0.773744	0.101	0.257	2.23038e-101
Edem1	1.11748e-105	-1.20232	0.054	0.184	2.23764e-101
Micos13	1.20051e-105	-0.575281	0.126	0.298	2.4039e-101
Tmem160	1.48341e-105	-0.557045	0.133	0.308	2.97039e-101
Tsn	1.54453e-105	-0.845963	0.08	0.226	3.09276e-101
Oasl2	2.0296e-105	-1.61475	0.043	0.165	4.06407e-101
Ubn2	2.49829e-105	-1.82769	0.032	0.147	5.00257e-101
Fkbp8	2.71691e-105	-0.763454	0.09	0.242	5.44033e-101
Slc44a2	3.03525e-105	-2.21008	0.022	0.131	6.07779e-101
Fam193a	3.22858e-105	-1.86188	0.028	0.142	6.4649e-101
Csnk1g1	3.73889e-105	-1.59929	0.037	0.156	7.48675e-101
1700025G04Rik	4.55711e-105	-2.26311	0.022	0.131	9.12515e-101
Ptbp3	6.2112e-105	-0.441115	0.222	0.433	1.24373e-100
Dazap2	8.2513e-105	-0.406863	0.183	0.383	1.65224e-100
Nsmce2	8.47017e-105	-0.960875	0.075	0.215	1.69607e-100
Tle5	8.99803e-105	-0.431953	0.183	0.383	1.80177e-100
Mtmr3	9.25247e-105	-1.72165	0.037	0.155	1.85271e-100
Vsir	9.50413e-105	-1.32156	0.049	0.175	1.90311e-100
Rptor	1.15539e-104	-2.16655	0.023	0.131	2.31355e-100
Rsrc2	1.23965e-104	-0.894296	0.073	0.214	2.48227e-100
Lmbrd1	1.57391e-104	-2.00095	0.023	0.133	3.1516e-100
Rer1	1.60237e-104	-0.510883	0.128	0.303	3.20859e-100
Smc6	1.79508e-104	-0.794568	0.092	0.242	3.59447e-100
Rnf114	2.30232e-104	-0.968349	0.07	0.208	4.61017e-100
Gbp7	2.49398e-104	-0.679687	0.123	0.288	4.99394e-100
Eif5	2.58262e-104	-0.515199	0.15	0.332	5.17145e-100
Adam17	2.99908e-104	-1.71646	0.032	0.147	6.00535e-100
Dusp2	3.01619e-104	-1.15772	0.073	0.21	6.03962e-100
Xdh	3.29871e-104	-1.19406	0.061	0.194	6.60533e-100
Ilrun	4.20604e-104	-1.15271	0.058	0.189	8.42218e-100
Gm12185	4.33003e-104	-1.57996	0.036	0.153	8.67045e-100
Nmi	4.42591e-104	-0.824417	0.082	0.228	8.86245e-100
Hmox2	4.5483e-104	-0.928923	0.073	0.212	9.10752e-100
Dctn3	4.74593e-104	-0.564575	0.12	0.288	9.50324e-100
Tra2a	5.30423e-104	-0.985335	0.066	0.202	1.06212e-99
Cog5	5.51922e-104	-1.52552	0.046	0.169	1.10517e-99
Erp44	5.67876e-104	-0.900584	0.077	0.22	1.13712e-99
Zup1	5.74503e-104	-1.53377	0.043	0.164	1.15038e-99
Vamp8	6.90779e-104	-0.404262	0.234	0.454	1.38322e-99
Tnfrsf1a	7.95975e-104	-1.43536	0.042	0.163	1.59386e-99
Kidins220	8.86435e-104	-2.08433	0.022	0.129	1.775e-99
Tle4	9.81443e-104	-1.88033	0.029	0.141	1.96524e-99
Rapgef2	1.12088e-103	-1.76117	0.034	0.149	2.24446e-99
Marc2	1.13771e-103	-0.911645	0.07	0.209	2.27815e-99
Etnk1	1.27019e-103	-1.30561	0.056	0.183	2.54343e-99
Uqcrq	1.2731e-103	-0.339969	0.247	0.475	2.54925e-99
Gusb	1.38775e-103	-1.49371	0.04	0.16	2.77883e-99
Arhgap25	1.56455e-103	-1.51722	0.043	0.163	3.13285e-99
Slc12a6	1.5791e-103	-1.90245	0.029	0.142	3.162e-99
Jpt1	1.59495e-103	-0.358826	0.249	0.476	3.19373e-99
Mapkapk2	1.81142e-103	-1.17128	0.058	0.189	3.62718e-99
Rftn1	1.81678e-103	-1.42164	0.044	0.166	3.63793e-99
Dyrk1a	1.87693e-103	-1.62997	0.043	0.163	3.75836e-99
Nck1	1.89114e-103	-1.45571	0.042	0.163	3.78683e-99
Rin3	2.00511e-103	-1.30027	0.052	0.179	4.01503e-99
Samd3	2.31989e-103	-2.30344	0.023	0.13	4.64534e-99
Mark2	2.36307e-103	-1.09533	0.062	0.195	4.73182e-99
Crtc3	2.45769e-103	-1.9775	0.023	0.131	4.92128e-99
Anapc11	3.1024e-103	-0.557752	0.132	0.303	6.21225e-99
Nsa2	3.87746e-103	-0.923072	0.069	0.206	7.76423e-99
Atxn7l3b	4.05422e-103	-1.20385	0.05	0.176	8.11816e-99
Trmt112	4.30233e-103	-0.373461	0.212	0.425	8.61498e-99
Ndufb9	4.35512e-103	-0.266794	0.221	0.445	8.7207e-99
Ubxn1	4.37958e-103	-0.421668	0.162	0.351	8.76967e-99
Ralbp1	4.51809e-103	-0.946188	0.067	0.203	9.04703e-99
Zfp407	5.5293e-103	-1.8538	0.031	0.143	1.10719e-98
Rab5c	5.68005e-103	-0.703969	0.116	0.278	1.13737e-98
Gmfg	5.70816e-103	-0.430328	0.242	0.46	1.143e-98
Birc3	6.02232e-103	-1.25445	0.056	0.184	1.20591e-98
Mapk14	6.06925e-103	-1.46302	0.041	0.16	1.21531e-98
Tmem189	7.42034e-103	-1.49811	0.038	0.156	1.48585e-98
Tor1aip2	7.82795e-103	-1.25218	0.055	0.183	1.56747e-98
Tbl1xr1	8.24302e-103	-1.22455	0.061	0.192	1.65058e-98
Zfp706	1.05864e-102	-0.508871	0.131	0.304	2.11983e-98
Lamp2	1.29581e-102	-0.957248	0.086	0.23	2.59474e-98
Atp2a2	1.40133e-102	-1.52456	0.046	0.167	2.80603e-98
Pten	1.5698e-102	-1.12034	0.059	0.19	3.14336e-98
Map1lc3b	1.60158e-102	-0.536668	0.143	0.32	3.207e-98
Krtcap2	1.79886e-102	-0.308454	0.238	0.465	3.60204e-98
Gimap8	1.91849e-102	-1.16596	0.07	0.204	3.84158e-98
Chst12	1.95284e-102	-1.70213	0.032	0.145	3.91038e-98
S100a13	2.18619e-102	-0.424665	0.185	0.382	4.37762e-98
Gm4070	2.46756e-102	-1.43445	0.05	0.173	4.94105e-98
Rsf1	3.33114e-102	-1.28576	0.051	0.176	6.67028e-98
BC031181	3.66052e-102	-0.764725	0.085	0.232	7.32983e-98
Cxcr3	3.89902e-102	-1.80711	0.031	0.143	7.80739e-98
Tspan13	4.47736e-102	-1.20025	0.064	0.195	8.96546e-98
Snrnp70	4.61768e-102	-0.568582	0.126	0.294	9.24644e-98
Pde4b	6.22103e-102	-1.70889	0.035	0.15	1.2457e-97
Tmem208	6.49286e-102	-1.24898	0.047	0.17	1.30013e-97
Fermt3	6.5156e-102	-0.542477	0.139	0.311	1.30468e-97
Ubn1	7.50106e-102	-1.23199	0.05	0.175	1.50201e-97
Ets1	7.76684e-102	-0.624836	0.264	0.469	1.55523e-97
Itch	8.36044e-102	-1.28043	0.052	0.177	1.67409e-97
Znrf2	9.56693e-102	-1.50702	0.044	0.164	1.91568e-97
Cul3	1.01851e-101	-1.26548	0.053	0.179	2.03946e-97
Ier5	1.30709e-101	-1.44678	0.047	0.168	2.61732e-97
Krit1	1.31211e-101	-1.58285	0.033	0.146	2.62736e-97
Entpd1	1.39541e-101	-1.3563	0.061	0.19	2.79417e-97
Rbbp6	1.52155e-101	-1.20537	0.056	0.182	3.04675e-97
Puf60	1.70477e-101	-0.78156	0.081	0.226	3.41364e-97
Col4a3bp	2.11378e-101	-1.2508	0.057	0.183	4.23264e-97
Timm23	2.48156e-101	-0.525694	0.129	0.298	4.96908e-97
Adipor2	2.55516e-101	-1.46663	0.039	0.156	5.11645e-97
Sarnp	2.77221e-101	-0.572882	0.122	0.286	5.55107e-97
Tet3	3.42481e-101	-1.78129	0.031	0.142	6.85785e-97
Dlg1	3.86265e-101	-1.70943	0.035	0.149	7.73457e-97
Abi1	3.89807e-101	-0.745967	0.12	0.279	7.80549e-97
Xiap	5.34326e-101	-1.20945	0.052	0.178	1.06994e-96
Cd9	5.35746e-101	-1.6366	0.039	0.155	1.07278e-96
Prr13	8.44851e-101	-0.462397	0.184	0.378	1.69173e-96
Ier2	8.74963e-101	-1.1407	0.063	0.194	1.75203e-96
Bbx	1.11728e-100	-1.51104	0.041	0.159	2.23724e-96
B230219D22Rik	1.16642e-100	-1.31669	0.041	0.16	2.33563e-96
Gab2	1.33316e-100	-2.47385	0.021	0.125	2.66953e-96
P4ha1	1.39287e-100	-1.46011	0.045	0.165	2.78908e-96
Ubr2	1.72646e-100	-1.42816	0.042	0.161	3.45706e-96
Uqcrc1	1.74084e-100	-0.532887	0.131	0.3	3.48586e-96
Dad1	2.07582e-100	-0.327185	0.298	0.531	4.15662e-96
Ndufa1	2.70457e-100	-0.509074	0.138	0.311	5.41562e-96
Gns	2.91932e-100	-1.67619	0.032	0.144	5.84565e-96
Asxl2	3.18806e-100	-1.24326	0.052	0.177	6.38376e-96
Bod1l	3.20324e-100	-0.966362	0.063	0.194	6.41417e-96
Hmgb1	4.11195e-100	0.464355	0.86	0.716	8.23377e-96
Cd27	4.12117e-100	-0.9994	0.075	0.211	8.25222e-96
Txn2	4.49339e-100	-0.68126	0.097	0.248	8.99757e-96
Phf3	4.67666e-100	-1.06113	0.064	0.194	9.36455e-96
Prdx6	4.81836e-100	-0.507795	0.15	0.327	9.64828e-96
Ust	5.06805e-100	-2.57899	0.019	0.121	1.01483e-95
Tecpr1	5.27207e-100	-1.7801	0.029	0.139	1.05568e-95
Vav1	7.07817e-100	-1.0629	0.064	0.195	1.41733e-95
Myo9b	8.04258e-100	-1.26678	0.046	0.167	1.61045e-95
Traf3	8.21748e-100	-1.61772	0.035	0.148	1.64547e-95
Lilrb4a	8.53793e-100	-1.24564	0.139	0.289	1.70963e-95
Mdfic	1.20173e-99	-1.15071	0.072	0.204	2.40634e-95
Rab10	1.25943e-99	-0.54663	0.156	0.331	2.52188e-95
Tlk1	1.28457e-99	-1.13538	0.058	0.186	2.57222e-95
Ufc1	1.35514e-99	-0.716616	0.092	0.239	2.71353e-95
Lrba	1.37594e-99	-1.46691	0.063	0.189	2.75519e-95
Kras	1.40146e-99	-0.768021	0.089	0.234	2.80628e-95
Ncoa1	1.71986e-99	-1.65563	0.034	0.146	3.44384e-95
Fam107b	1.78763e-99	-0.564377	0.178	0.363	3.57954e-95
Airn	2.03776e-99	-2.20512	0.025	0.13	4.08042e-95
Pycard	2.17097e-99	-0.506605	0.199	0.394	4.34715e-95
1810026B05Rik	2.18301e-99	-1.28381	0.052	0.175	4.37126e-95
Fam173a	2.19497e-99	-0.934959	0.064	0.195	4.39521e-95
Akt3	2.51764e-99	-1.98048	0.026	0.133	5.04132e-95
Itpk1	2.56379e-99	-2.00137	0.027	0.135	5.13373e-95
Pias1	2.70493e-99	-1.23653	0.051	0.174	5.41636e-95
Pvt1	2.8005e-99	-1.89992	0.032	0.142	5.60773e-95
Card19	3.1296e-99	-1.07354	0.08	0.218	6.26671e-95
1810058I24Rik	3.31097e-99	-0.609896	0.119	0.279	6.62988e-95
Pum1	3.86991e-99	-1.2121	0.054	0.178	7.74911e-95
Sh2d1a	4.08062e-99	-0.968597	0.078	0.215	8.17103e-95
Dnaja1	4.09107e-99	-0.422778	0.196	0.395	8.19196e-95
Dpp8	5.15978e-99	-1.39193	0.041	0.158	1.03319e-94
Mien1	5.4544e-99	-0.837573	0.079	0.219	1.09219e-94
Pld4	5.83306e-99	-1.7571	0.049	0.166	1.16801e-94
Prf1	6.30939e-99	-1.04491	0.246	0.419	1.26339e-94
Ifnar1	6.7864e-99	-1.21081	0.054	0.179	1.35891e-94
Mrpl33	7.27644e-99	-0.353549	0.194	0.395	1.45703e-94
Luc7l3	8.45566e-99	-0.809544	0.085	0.228	1.69316e-94
Lamtor1	8.60532e-99	-0.638465	0.109	0.264	1.72313e-94
Commd4	8.91013e-99	-0.883085	0.068	0.201	1.78416e-94
Supt4a	1.015e-98	-0.511145	0.15	0.324	2.03244e-94
Mlf2	1.12744e-98	-0.611369	0.107	0.261	2.25758e-94
Orai1	1.15745e-98	-1.17843	0.055	0.179	2.31768e-94
Ubc	1.2952e-98	-0.373661	0.22	0.431	2.59351e-94
Psd4	1.32702e-98	-1.4599	0.038	0.153	2.65723e-94
Atp6v0d1	1.41533e-98	-0.911793	0.073	0.209	2.83405e-94
Apc	1.60016e-98	-1.45734	0.04	0.154	3.20415e-94
Galnt2	1.63385e-98	-2.3207	0.019	0.12	3.27162e-94
Zfp91	1.72342e-98	-0.762524	0.082	0.222	3.45098e-94
Capns1	1.8591e-98	-0.387989	0.176	0.368	3.72265e-94
Nlk	2.54088e-98	-1.911	0.028	0.134	5.08786e-94
Ndufa11	2.6034e-98	-0.317571	0.195	0.399	5.21304e-94
Pam	3.08285e-98	-0.881833	0.075	0.212	6.17309e-94
Mrpl20	3.11572e-98	-0.489613	0.138	0.31	6.23891e-94
Sri	3.19716e-98	-0.331123	0.215	0.425	6.40199e-94
Nfat5	3.88459e-98	-1.56059	0.037	0.15	7.7785e-94
Scaf8	4.49172e-98	-1.43384	0.04	0.156	8.99422e-94
Acap1	4.56788e-98	-1.20145	0.054	0.177	9.14673e-94
Pds5a	4.78289e-98	-1.21594	0.058	0.183	9.57726e-94
Tnfrsf18	5.39329e-98	-0.834263	0.132	0.29	1.07995e-93
Taok1	5.53471e-98	-1.46577	0.041	0.156	1.10827e-93
Socs1	6.17703e-98	-1.12867	0.1	0.243	1.23689e-93
Taldo1	7.0041e-98	-0.403117	0.214	0.418	1.4025e-93
1810037I17Rik	8.751e-98	-0.390093	0.193	0.389	1.7523e-93
Lrch3	9.03607e-98	-1.37945	0.049	0.168	1.80938e-93
Ranbp9	1.51776e-97	-1.71848	0.033	0.142	3.03916e-93
Snx1	1.58409e-97	-0.962817	0.067	0.198	3.17198e-93
Ndufc2	1.59586e-97	-0.370353	0.172	0.361	3.19556e-93
Sirpa	2.12443e-97	-1.76021	0.045	0.159	4.25396e-93
Psmd14	2.25646e-97	-0.563833	0.121	0.282	4.51834e-93
Emc10	2.26365e-97	-1.236	0.046	0.164	4.53274e-93
Dennd4c	2.34062e-97	-1.52886	0.042	0.157	4.68685e-93
Rere	2.38044e-97	-1.7224	0.029	0.136	4.7666e-93
Sec61a1	2.40745e-97	-1.198	0.049	0.169	4.82068e-93
Lef1	2.71038e-97	-2.00829	0.028	0.133	5.42727e-93
Ube2k	2.89299e-97	-0.748352	0.095	0.241	5.79293e-93
Sdc3	4.06307e-97	-1.86447	0.032	0.141	8.1359e-93
Man1a2	5.19324e-97	-1.60713	0.034	0.144	1.03989e-92
Notch2	5.53757e-97	-2.66847	0.013	0.109	1.10884e-92
Wdr83os	6.15689e-97	-0.438827	0.141	0.314	1.23286e-92
Sept6	6.87645e-97	-0.706427	0.105	0.254	1.37694e-92
Surf4	8.53948e-97	-1.01659	0.062	0.19	1.70995e-92
Tspan14	9.14885e-97	-1.80163	0.027	0.132	1.83197e-92
Ddrgk1	1.00759e-96	-0.96909	0.064	0.193	2.0176e-92
Ccny	1.01089e-96	-1.50415	0.041	0.154	2.0242e-92
Stk39	1.01802e-96	-0.970108	0.11	0.256	2.03849e-92
Atp6v1a	1.16102e-96	-1.21708	0.059	0.183	2.32482e-92
Wdr26	1.37624e-96	-0.962187	0.067	0.197	2.75578e-92
Zdhhc18	1.41964e-96	-1.59812	0.035	0.145	2.84268e-92
Aff1	1.42452e-96	-1.83935	0.027	0.133	2.85247e-92
Cdk2ap2	1.62653e-96	-0.673033	0.147	0.313	3.25695e-92
Ep300	1.78355e-96	-1.2232	0.052	0.173	3.57137e-92
Golgb1	1.97313e-96	-1.47938	0.034	0.144	3.951e-92
Lcorl	2.12931e-96	-2.21347	0.021	0.121	4.26373e-92
Mpc2	2.12963e-96	-0.693009	0.085	0.227	4.26438e-92
Tmem128	2.62575e-96	-0.756968	0.089	0.231	5.25781e-92
Eea1	2.71577e-96	-0.835051	0.102	0.248	5.43805e-92
Prdx2	2.87461e-96	-0.353214	0.181	0.372	5.75611e-92
Smarca4	3.38892e-96	-1.01569	0.06	0.186	6.78597e-92
Rab1b	3.71968e-96	-0.770617	0.078	0.215	7.44829e-92
Gltp	3.73416e-96	-0.744932	0.084	0.224	7.47727e-92
Fubp1	3.91888e-96	-0.656984	0.116	0.271	7.84716e-92
Ube2v1	5.04857e-96	-0.559616	0.12	0.278	1.01093e-91
Fip1l1	5.24544e-96	-0.962201	0.07	0.201	1.05035e-91
Smndc1	5.73938e-96	-0.723164	0.085	0.224	1.14925e-91
Arih2	6.68022e-96	-1.72946	0.028	0.133	1.33765e-91
Slc10a7	6.80721e-96	-2.01268	0.023	0.125	1.36308e-91
Dgkd	7.17792e-96	-1.40729	0.041	0.154	1.43731e-91
Ly75	7.29233e-96	-2.14854	0.02	0.12	1.46022e-91
Mrpl4	9.04368e-96	-0.593776	0.103	0.253	1.81091e-91
Psmb4	9.31151e-96	-0.366851	0.191	0.387	1.86454e-91
Grn	1.01216e-95	-1.68034	0.146	0.289	2.02674e-91
Ost4	1.11432e-95	-0.311927	0.195	0.395	2.23132e-91
Erbin	1.38124e-95	-1.00571	0.077	0.21	2.7658e-91
Ctsz	1.45501e-95	-1.16169	0.149	0.295	2.91352e-91
Traf1	1.78772e-95	-1.03213	0.074	0.204	3.57973e-91
Chd1	1.79387e-95	-0.951767	0.064	0.191	3.59204e-91
Atp6v0a2	1.88177e-95	-1.72349	0.029	0.135	3.76805e-91
Stim2	1.94508e-95	-1.72086	0.03	0.136	3.89483e-91
Rex1bd	2.26211e-95	-0.772566	0.087	0.227	4.52965e-91
Ern1	2.46402e-95	-2.52035	0.017	0.115	4.93396e-91
Lamtor2	3.03366e-95	-0.505672	0.125	0.287	6.07461e-91
Scml4	3.3307e-95	-2.23105	0.021	0.12	6.6694e-91
Manf	3.56746e-95	-0.445678	0.168	0.349	7.14349e-91
Abhd12	3.95106e-95	-1.47429	0.038	0.149	7.9116e-91
Idnk	3.98264e-95	-0.936201	0.063	0.191	7.97485e-91
Eif6	4.06278e-95	-0.687844	0.099	0.246	8.13531e-91
H2-M3	4.68335e-95	-1.23952	0.043	0.158	9.37793e-91
Trim30d	4.77545e-95	-1.33218	0.042	0.156	9.56235e-91
Tmed10	4.87934e-95	-0.367673	0.193	0.387	9.77039e-91
Psmd11	5.64382e-95	-0.660437	0.098	0.244	1.13012e-90
Nckap1l	5.74029e-95	-1.06325	0.06	0.185	1.14943e-90
Trip11	6.80172e-95	-1.11324	0.06	0.183	1.36198e-90
Ccnl2	6.81876e-95	-1.17525	0.05	0.168	1.36539e-90
Plaat3	7.45882e-95	-0.514441	0.161	0.334	1.49355e-90
Kat6a	8.55316e-95	-1.1324	0.057	0.18	1.71269e-90
Kdm2b	9.59592e-95	-1.38675	0.052	0.169	1.92149e-90
Eif3i	1.01245e-94	-0.326683	0.203	0.406	2.02733e-90
Emc7	1.09703e-94	-0.87338	0.067	0.196	2.19669e-90
Ap2s1	1.13767e-94	-0.406575	0.18	0.369	2.27807e-90
Cirbp	1.13821e-94	-1.11026	0.058	0.18	2.27915e-90
Oas1a	1.27384e-94	-1.10586	0.062	0.187	2.55074e-90
Ubald2	1.39752e-94	-0.764774	0.101	0.245	2.79839e-90
Gbp4	1.52114e-94	-0.933385	0.085	0.221	3.04594e-90
Tmem167	1.55091e-94	-0.327301	0.172	0.36	3.10554e-90
Atad2b	1.65582e-94	-1.40929	0.041	0.153	3.31561e-90
Pbrm1	1.80681e-94	-0.798295	0.087	0.225	3.61796e-90
Dpm3	1.8472e-94	-1.00659	0.063	0.189	3.69883e-90
Sidt1	1.89461e-94	-2.34938	0.02	0.119	3.79376e-90
Thada	1.91022e-94	-1.94554	0.031	0.136	3.82502e-90
Acer3	2.16422e-94	-1.71664	0.034	0.142	4.33364e-90
Lpin2	2.16561e-94	-1.384	0.038	0.149	4.33643e-90
Twf2	2.28478e-94	-0.844524	0.075	0.207	4.57504e-90
Gab3	2.39415e-94	-2.52987	0.015	0.11	4.79404e-90
Bloc1s1	2.40897e-94	-0.581581	0.119	0.275	4.82373e-90
Cd7	2.54076e-94	-1.38683	0.081	0.209	5.08763e-90
Psen2	2.66668e-94	-1.68591	0.025	0.128	5.33976e-90
Btbd7	2.68315e-94	-1.67775	0.03	0.135	5.37274e-90
Zfr	3.05829e-94	-0.843344	0.086	0.222	6.12392e-90
Eif3e	3.1055e-94	-0.390096	0.177	0.363	6.21845e-90
Smap2	3.59411e-94	-0.726453	0.098	0.243	7.19684e-90
Tomm7	3.69932e-94	-0.334406	0.199	0.397	7.40752e-90
Rb1cc1	4.33676e-94	-1.60911	0.036	0.144	8.68392e-90
H2-DMa	4.46444e-94	-1.28695	0.088	0.219	8.93959e-90
Bag1	4.49413e-94	-0.407195	0.147	0.318	8.99905e-90
Mia3	6.18945e-94	-1.48717	0.036	0.146	1.23938e-89
Aurkaip1	6.68457e-94	-0.445314	0.139	0.307	1.33852e-89
Derl1	7.12332e-94	-1.26139	0.045	0.159	1.42637e-89
Tmem256	7.54483e-94	-0.591978	0.118	0.272	1.51078e-89
Vti1b	8.30731e-94	-0.753115	0.079	0.215	1.66346e-89
Pcmtd1	8.65494e-94	-1.4477	0.036	0.145	1.73307e-89
D16Ertd472e	8.81535e-94	-0.803944	0.089	0.227	1.76519e-89
Bcl11b	9.40038e-94	-1.74792	0.041	0.15	1.88233e-89
Clk1	1.18394e-93	-1.16954	0.056	0.176	2.37072e-89
Ifi213	1.44646e-93	-0.793736	0.105	0.25	2.8964e-89
Exoc2	1.56314e-93	-1.36336	0.044	0.157	3.13004e-89
Map3k5	1.94358e-93	-1.83563	0.027	0.129	3.89182e-89
Srp14	1.96291e-93	-0.39353	0.161	0.34	3.93053e-89
Znrf3	2.10777e-93	-2.72687	0.014	0.106	4.2206e-89
Cdk6	2.32939e-93	-1.20444	0.079	0.209	4.66437e-89
Tmem9b	2.79397e-93	-0.996193	0.058	0.182	5.59464e-89
Rassf1	2.92282e-93	-1.3622	0.037	0.147	5.85265e-89
Ppp2r1a	3.05556e-93	-0.704222	0.09	0.229	6.11845e-89
Ndufb6	3.17003e-93	-0.386225	0.153	0.328	6.34768e-89
Lypla2	3.63157e-93	-1.08378	0.057	0.179	7.27186e-89
Gpx4	3.65283e-93	-0.363068	0.276	0.494	7.31443e-89
Xrn2	3.71228e-93	-0.453711	0.157	0.329	7.43347e-89
Hsd17b12	3.99316e-93	-1.04404	0.055	0.175	7.9959e-89
Cdk14	4.51941e-93	-2.16249	0.025	0.125	9.04967e-89
Rbl2	5.64118e-93	-0.999571	0.079	0.209	1.12959e-88
Eif3a	5.73678e-93	-0.335222	0.205	0.403	1.14873e-88
Wwp2	7.29963e-93	-1.51711	0.035	0.143	1.46168e-88
N4bp1	7.7245e-93	-1.41538	0.037	0.146	1.54675e-88
Scp2	8.45014e-93	-0.486482	0.127	0.287	1.69206e-88
Selenos	9.59229e-93	-0.911162	0.068	0.196	1.92076e-88
Syk	1.00356e-92	-1.76119	0.029	0.133	2.00952e-88
Nin	1.03697e-92	-1.2771	0.048	0.164	2.07643e-88
mt-Nd3	1.19244e-92	-2.23501	0.019	0.115	2.38774e-88
Ppm1g	1.2749e-92	-0.667892	0.096	0.239	2.55286e-88
Krcc1	1.30031e-92	-0.78872	0.081	0.215	2.60373e-88
Ythdc1	1.30537e-92	-0.801221	0.078	0.21	2.61387e-88
Plekha5	1.38935e-92	-1.84449	0.029	0.132	2.78204e-88
Dgkz	1.41546e-92	-0.882558	0.076	0.206	2.83433e-88
mt-Nd1	1.48639e-92	-0.822964	0.639	0.664	2.97634e-88
Mvb12a	1.5853e-92	-0.774872	0.077	0.209	3.1744e-88
Rnf169	2.06317e-92	-1.88294	0.025	0.126	4.1313e-88
Osbpl9	2.17051e-92	-1.2661	0.047	0.162	4.34622e-88
Mkln1	2.65158e-92	-1.15424	0.056	0.175	5.30953e-88
Akap10	2.83521e-92	-1.90911	0.023	0.123	5.67723e-88
Atp13a3	2.9831e-92	-1.64513	0.034	0.139	5.97336e-88
Aftph	2.99925e-92	-1.02451	0.063	0.186	6.0057e-88
Fam129a	3.11828e-92	-1.37372	0.051	0.167	6.24405e-88
Atp5mpl	3.39609e-92	-0.281775	0.215	0.423	6.80032e-88
Cers5	3.72919e-92	-1.59484	0.03	0.134	7.46733e-88
Gatad2b	3.73813e-92	-1.1561	0.053	0.171	7.48523e-88
Oga	4.75616e-92	-1.08577	0.057	0.176	9.52373e-88
Pdcd6	4.8829e-92	-0.672601	0.095	0.236	9.77752e-88
Snx5	5.89348e-92	-0.449963	0.203	0.391	1.18011e-87
Mrps24	6.6488e-92	-0.423568	0.138	0.303	1.33136e-87
Atp6v1g1	6.74171e-92	-0.462493	0.178	0.357	1.34996e-87
AI506816	7.02449e-92	-0.85015	0.097	0.236	1.40658e-87
Ms4a4b	7.18202e-92	-0.789652	0.89	0.761	1.43813e-87
Edf1	7.32072e-92	-0.236727	0.278	0.51	1.4659e-87
Prkcd	7.47224e-92	-1.34242	0.048	0.162	1.49624e-87
Slc16a3	8.56195e-92	-1.50731	0.04	0.15	1.71444e-87
Psmb5	8.5785e-92	-0.325288	0.201	0.398	1.71776e-87
Fgf13	8.59736e-92	-2.68015	0.021	0.116	1.72154e-87
Timm10b	8.62786e-92	-0.473656	0.142	0.307	1.72764e-87
Ubr5	8.79052e-92	-1.0634	0.067	0.191	1.76021e-87
Atp6v1b2	9.18645e-92	-0.857758	0.085	0.219	1.83949e-87
Kdm5a	9.75478e-92	-1.19706	0.051	0.167	1.9533e-87
Cyld	1.01698e-91	-0.852726	0.09	0.226	2.0364e-87
Scarb2	1.01928e-91	-1.64501	0.03	0.134	2.04101e-87
Tsc22d3	1.04379e-91	-1.35892	0.045	0.157	2.09008e-87
Dis3l2	1.06406e-91	-1.95312	0.024	0.123	2.13068e-87
Pid1	1.07117e-91	-2.01799	0.047	0.157	2.14491e-87
Lax1	1.13746e-91	-1.6507	0.029	0.132	2.27764e-87
Chic2	1.29417e-91	-0.794433	0.076	0.207	2.59144e-87
Ano6	1.33312e-91	-2.06151	0.022	0.119	2.66943e-87
Skp1a	1.4299e-91	-0.515258	0.124	0.281	2.86322e-87
Asap1	1.50753e-91	-1.4483	0.044	0.154	3.01867e-87
Tmcc1	1.54842e-91	-2.11838	0.021	0.118	3.10056e-87
Ppp2ca	1.68508e-91	-0.41035	0.148	0.319	3.3742e-87
Ncf4	2.01366e-91	-0.936492	0.068	0.194	4.03215e-87
Hexa	2.26642e-91	-1.50869	0.046	0.158	4.53829e-87
Gpr18	2.6423e-91	-2.05457	0.021	0.117	5.29093e-87
Tnks2	2.78989e-91	-0.667893	0.11	0.257	5.58648e-87
Arhgap17	2.82847e-91	-1.55449	0.032	0.136	5.66373e-87
Lag3	2.98182e-91	-1.10725	0.138	0.281	5.97079e-87
Mcrip1	3.13202e-91	-1.2022	0.045	0.158	6.27155e-87
Padi2	3.30874e-91	-1.22161	0.049	0.163	6.62543e-87
Tmem258	3.99204e-91	-0.334137	0.184	0.374	7.99366e-87
Galnt1	4.12727e-91	-1.04636	0.067	0.191	8.26445e-87
Tex2	4.94912e-91	-1.9813	0.027	0.127	9.91013e-87
Herc2	5.08105e-91	-1.65097	0.03	0.133	1.01743e-86
Tapbpl	5.11729e-91	-1.15411	0.048	0.163	1.02469e-86
Igtp	6.29885e-91	-0.707575	0.125	0.275	1.26128e-86
Bin1	7.66494e-91	-1.00088	0.064	0.187	1.53483e-86
Tmx3	8.56744e-91	-1.43024	0.036	0.143	1.71554e-86
Arid2	8.69721e-91	-1.73508	0.029	0.131	1.74153e-86
Nr2c2	8.81116e-91	-1.71555	0.032	0.135	1.76435e-86
Gm12216	9.17579e-91	-2.11907	0.021	0.116	1.83736e-86
Snx20	1.07624e-90	-1.12563	0.054	0.171	2.15506e-86
Vps29	1.27045e-90	-0.460047	0.131	0.291	2.54395e-86
Mkrn1	1.31842e-90	-0.693029	0.094	0.233	2.64001e-86
Plek	1.53394e-90	-0.496592	0.199	0.382	3.07157e-86
Setd2	1.66756e-90	-1.15848	0.05	0.164	3.33912e-86
Itgax	1.70954e-90	-2.82232	0.012	0.1	3.42319e-86
Elk3	1.77063e-90	-1.15565	0.055	0.172	3.54551e-86
Sf3b5	1.86981e-90	-0.365547	0.165	0.345	3.74412e-86
Pglyrp1	1.9345e-90	-0.603014	0.207	0.386	3.87365e-86
Ogdh	2.17345e-90	-0.999691	0.066	0.189	4.35212e-86
Zfp652	2.24664e-90	-1.95464	0.024	0.121	4.49867e-86
Acap2	2.34077e-90	-0.93667	0.066	0.19	4.68715e-86
Epc1	2.44796e-90	-1.4228	0.036	0.142	4.9018e-86
Parp9	2.53879e-90	-0.781094	0.081	0.214	5.08368e-86
Qk	2.92386e-90	-1.52138	0.035	0.14	5.85474e-86
Polr2a	2.92431e-90	-0.961842	0.07	0.195	5.85564e-86
Tor3a	3.46589e-90	-1.78288	0.027	0.128	6.9401e-86
Rnf187	3.78663e-90	-0.763575	0.082	0.215	7.58235e-86
Usp18	3.80251e-90	-1.38672	0.047	0.158	7.61416e-86
Por	4.05146e-90	-1.93956	0.022	0.118	8.11263e-86
Tmem219	4.07619e-90	-1.12392	0.047	0.161	8.16216e-86
Eif2ak2	4.19421e-90	-0.886507	0.074	0.201	8.39849e-86
Tcirg1	4.24644e-90	-2.19171	0.016	0.109	8.50308e-86
Ap2m1	4.42106e-90	-0.491542	0.136	0.296	8.85273e-86
Mrps14	5.07925e-90	-0.435535	0.132	0.291	1.01707e-85
Tmem106a	5.09958e-90	-1.70404	0.036	0.14	1.02114e-85
Dcaf5	5.36304e-90	-1.61718	0.03	0.133	1.07389e-85
Btbd1	5.36653e-90	-0.924062	0.064	0.186	1.07459e-85
Ankib1	5.81198e-90	-1.26985	0.054	0.168	1.16379e-85
Trim12c	6.24635e-90	-1.04751	0.058	0.177	1.25077e-85
Chfr	6.45607e-90	-1.16411	0.052	0.167	1.29276e-85
Snx6	6.63902e-90	-0.660636	0.113	0.26	1.3294e-85
Atp2a3	6.91153e-90	-2.30206	0.017	0.11	1.38396e-85
Cd226	7.49786e-90	-1.2628	0.095	0.225	1.50137e-85
Gmds	7.86668e-90	-1.66747	0.037	0.143	1.57522e-85
Acot7	8.12949e-90	-0.953329	0.064	0.187	1.62785e-85
Arhgap18	8.49187e-90	-1.10043	0.061	0.181	1.70041e-85
Slc8a1	8.55964e-90	-3.03658	0.016	0.106	1.71398e-85
Gtpbp2	8.73828e-90	-2.0775	0.019	0.113	1.74975e-85
Tma7	1.01613e-89	-0.268614	0.27	0.496	2.0347e-85
Lamtor5	1.11364e-89	-0.696829	0.087	0.223	2.22995e-85
Chn2	1.1256e-89	-2.15347	0.027	0.125	2.2539e-85
Lcp2	1.27782e-89	-0.438943	0.194	0.378	2.55871e-85
Csf2ra	1.42261e-89	-1.96993	0.021	0.117	2.84864e-85
Sh3glb1	1.42919e-89	-0.258205	0.235	0.447	2.86181e-85
Dgka	1.53359e-89	-1.42337	0.043	0.152	3.07087e-85
Gbf1	1.71292e-89	-1.41909	0.036	0.141	3.42996e-85
March6	1.86937e-89	-1.89623	0.022	0.119	3.74324e-85
March2	2.22044e-89	-1.15522	0.045	0.157	4.4462e-85
Ldlrad4	2.33585e-89	-2.88631	0.012	0.099	4.67731e-85
Psen1	2.39736e-89	-1.42775	0.038	0.144	4.80047e-85
Med15	2.51048e-89	-1.43035	0.038	0.144	5.02698e-85
Klra8	2.52711e-89	-2.62336	0.029	0.127	5.06029e-85
Aff3	2.56221e-89	-2.29575	0.025	0.122	5.13057e-85
Cdk11b	2.57504e-89	-0.96788	0.051	0.166	5.15626e-85
Ndufb8	2.97964e-89	-0.263834	0.225	0.433	5.96643e-85
Actn4	3.1722e-89	-0.64997	0.095	0.233	6.35201e-85
Grk2	3.19651e-89	-0.961289	0.064	0.185	6.40069e-85
Arfgef1	3.26986e-89	-1.06592	0.06	0.179	6.54756e-85
Eif4h	3.33043e-89	-0.664589	0.097	0.237	6.66885e-85
Rheb	3.60399e-89	-0.548824	0.103	0.247	7.21662e-85
Ttc14	3.65151e-89	-1.43485	0.034	0.138	7.31178e-85
Rngtt	3.67217e-89	-1.23527	0.052	0.166	7.35315e-85
Adamts14	4.02391e-89	-2.68237	0.012	0.101	8.05748e-85
Wapl	4.11878e-89	-0.742528	0.094	0.23	8.24745e-85
Sept1	4.45901e-89	-0.4068	0.252	0.452	8.92873e-85
Farp1	5.34951e-89	-1.70802	0.043	0.15	1.07119e-84
Cmpk1	5.54356e-89	-0.459975	0.13	0.288	1.11004e-84
Mia2	6.2186e-89	-0.91103	0.07	0.194	1.24521e-84
Sun2	6.24366e-89	-1.89691	0.025	0.122	1.25023e-84
Yy1	6.4318e-89	-0.730547	0.082	0.214	1.2879e-84
Pcbp1	7.03042e-89	-0.26737	0.216	0.42	1.40777e-84
Tnpo1	7.53084e-89	-1.05205	0.058	0.176	1.50798e-84
Ccdc124	7.64903e-89	-0.749006	0.08	0.211	1.53164e-84
Map4k4	8.03244e-89	-1.0947	0.055	0.17	1.60842e-84
Ssbp2	9.02622e-89	-2.24974	0.019	0.112	1.80741e-84
Galnt7	9.35931e-89	-2.00981	0.023	0.118	1.87411e-84
Prr14l	9.59146e-89	-1.25827	0.041	0.149	1.92059e-84
Zfp654	1.00325e-88	-1.58073	0.034	0.136	2.0089e-84
Nudcd3	1.09768e-88	-1.54283	0.032	0.133	2.198e-84
Usp47	1.15748e-88	-1.17545	0.048	0.161	2.31773e-84
Cytip	1.1585e-88	-0.430932	0.212	0.399	2.31979e-84
Timm13	1.17981e-88	-0.374592	0.17	0.347	2.36244e-84
Tgfbi	1.27555e-88	-2.04856	0.086	0.204	2.55417e-84
Zfand6	1.33426e-88	-0.828164	0.075	0.203	2.67172e-84
Yipf1	1.57064e-88	-1.31322	0.04	0.147	3.14505e-84
Tmem243	1.6098e-88	-1.10816	0.053	0.168	3.22347e-84
Emg1	1.64153e-88	-0.451288	0.137	0.296	3.28699e-84
Pfkp	1.7874e-88	-0.48012	0.177	0.351	3.57909e-84
Pak2	2.01522e-88	-0.28137	0.235	0.443	4.03528e-84
Trim12a	2.11534e-88	-1.27169	0.048	0.159	4.23576e-84
Gls	2.29461e-88	-0.876388	0.089	0.22	4.59472e-84
Zc3h13	2.35403e-88	-1.07014	0.051	0.164	4.7137e-84
Ergic3	2.4671e-88	-0.968676	0.057	0.175	4.94011e-84
Spi1	2.8179e-88	-1.10532	0.116	0.249	5.64257e-84
Cndp2	2.87848e-88	-0.950773	0.111	0.248	5.76386e-84
Cdkal1	2.92068e-88	-1.80402	0.028	0.127	5.84836e-84
Il17ra	2.97435e-88	-2.00585	0.022	0.116	5.95584e-84
Adprh	3.63103e-88	-1.01143	0.055	0.172	7.27078e-84
Mrps16	4.06488e-88	-0.479718	0.131	0.289	8.13952e-84
Zyx	4.72604e-88	-0.427362	0.234	0.435	9.46343e-84
Lrp1	4.81287e-88	-2.56515	0.016	0.106	9.63729e-84
Sbno1	4.95725e-88	-0.690059	0.099	0.237	9.92639e-84
Arf6	6.68678e-88	-0.398847	0.172	0.349	1.33896e-83
Zgpat	7.15401e-88	-0.835542	0.087	0.217	1.43252e-83
Adipor1	7.41975e-88	-0.634468	0.093	0.23	1.48573e-83
Synj1	8.27163e-88	-1.44579	0.038	0.142	1.65631e-83
Tbcb	1.18342e-87	-0.538187	0.115	0.263	2.36968e-83
Ddx58	1.25576e-87	-0.884518	0.076	0.203	2.51454e-83
Mpeg1	1.28501e-87	-1.59122	0.076	0.195	2.5731e-83
Ptpn12	1.29614e-87	-1.5749	0.033	0.134	2.59539e-83
AB124611	1.35005e-87	-1.18951	0.046	0.156	2.70335e-83
Psmb6	1.55816e-87	-0.322248	0.234	0.441	3.12007e-83
Klhl6	1.68116e-87	-1.65118	0.03	0.13	3.36636e-83
Ctsh	1.69374e-87	-1.41638	0.088	0.21	3.39154e-83
Tmem131l	1.76452e-87	-2.04766	0.023	0.117	3.53327e-83
Otulin	1.78605e-87	-1.16686	0.048	0.159	3.57638e-83
Camk2g	1.87726e-87	-1.55442	0.029	0.129	3.75902e-83
Gnaq	2.04464e-87	-1.98889	0.025	0.121	4.09419e-83
Trpm7	2.05777e-87	-1.3592	0.041	0.147	4.12048e-83
Brd2	2.13063e-87	-0.814047	0.081	0.209	4.26637e-83
Papola	2.17293e-87	-0.551701	0.124	0.275	4.35107e-83
AC149090.1	2.20999e-87	-2.06499	0.019	0.112	4.42527e-83
Hck	2.47767e-87	-1.57501	0.044	0.151	4.96128e-83
Ier3ip1	2.75156e-87	-0.630888	0.095	0.232	5.50972e-83
Lrrc25	3.65117e-87	-1.56102	0.046	0.154	7.3111e-83
Smarca2	3.72957e-87	-1.70494	0.027	0.125	7.46808e-83
Arrb2	4.09771e-87	-0.678696	0.093	0.229	8.20525e-83
Phlpp1	4.16988e-87	-1.89009	0.031	0.13	8.34977e-83
Mlxip	4.22193e-87	-1.81828	0.025	0.121	8.45398e-83
Rab4b	4.72113e-87	-0.691911	0.082	0.212	9.45359e-83
Sytl2	4.72303e-87	-1.35508	0.05	0.159	9.4574e-83
St6galnac3	5.05358e-87	-2.0664	0.048	0.154	1.01193e-82
Hsbp1	5.25609e-87	-0.664964	0.104	0.245	1.05248e-82
Aph1a	5.38492e-87	-1.0132	0.047	0.159	1.07828e-82
Tnfaip3	5.62826e-87	-1.11442	0.07	0.191	1.127e-82
Rasa2	5.82317e-87	-1.37856	0.037	0.141	1.16603e-82
Higd1a	6.54267e-87	-0.391035	0.205	0.393	1.3101e-82
Med13	6.84004e-87	-1.31019	0.044	0.152	1.36965e-82
Sptssa	7.00251e-87	-0.761494	0.079	0.207	1.40218e-82
Eif5b	7.1375e-87	-0.527954	0.104	0.246	1.42921e-82
Dpm1	7.14987e-87	-0.772745	0.078	0.205	1.43169e-82
Trappc4	7.28426e-87	-0.720045	0.082	0.212	1.4586e-82
Dgat1	7.39965e-87	-1.9777	0.023	0.117	1.48171e-82
Nisch	9.60859e-87	-1.58581	0.029	0.128	1.92402e-82
Sdhb	1.01479e-86	-0.280482	0.198	0.392	2.03202e-82
Tnfaip8l2	1.12617e-86	-0.956866	0.062	0.181	2.25505e-82
Pcm1	1.14356e-86	-1.24773	0.042	0.149	2.28987e-82
Slc50a1	1.28246e-86	-0.986531	0.054	0.168	2.568e-82
Rc3h1	1.35883e-86	-1.5046	0.032	0.133	2.72092e-82
Efr3a	1.43197e-86	-0.724294	0.083	0.213	2.86737e-82
Arglu1	1.45145e-86	-0.928675	0.061	0.18	2.90639e-82
Ppp2r5a	1.57593e-86	-0.866338	0.075	0.2	3.15563e-82
Bdp1	1.5808e-86	-1.21522	0.044	0.152	3.16538e-82
Lrmp	1.60961e-86	-1.01052	0.069	0.19	3.22308e-82
Ndufa3	1.67661e-86	-0.380452	0.155	0.324	3.35724e-82
Bcas3	1.80933e-86	-1.826	0.029	0.127	3.623e-82
Use1	1.98885e-86	-1.03855	0.057	0.173	3.98246e-82
Fcgr3	2.16984e-86	-1.03697	0.135	0.272	4.34489e-82
Gigyf2	2.24757e-86	-1.62505	0.03	0.128	4.50054e-82
Gzma	2.7546e-86	-1.26845	0.79	0.522	5.51582e-82
mt-Nd2	2.76063e-86	-0.836783	0.556	0.623	5.52789e-82
Acaa1a	2.93793e-86	-1.00981	0.051	0.164	5.88292e-82
Taf15	3.09913e-86	-0.743049	0.096	0.23	6.20569e-82
Cops9	3.3568e-86	-0.420974	0.134	0.291	6.72165e-82
Nab1	3.48803e-86	-0.880995	0.076	0.2	6.98443e-82
Morrbid	3.52839e-86	-1.78331	0.031	0.129	7.06525e-82
Hnrnpl	4.00116e-86	-0.279348	0.211	0.406	8.01193e-82
Arf5	4.26956e-86	-0.32507	0.321	0.535	8.54937e-82
Cox14	4.64071e-86	-0.688818	0.091	0.224	9.29257e-82
Ndufs3	4.70241e-86	-0.544418	0.107	0.249	9.4161e-82
Zmynd8	4.93332e-86	-1.5053	0.032	0.131	9.87847e-82
Dgkh	5.87549e-86	-1.68664	0.036	0.138	1.17651e-81
Tbl1x	6.05659e-86	-1.14146	0.052	0.163	1.21277e-81
Pcmt1	6.18347e-86	-0.88188	0.063	0.182	1.23818e-81
Phb2	6.29598e-86	-0.425801	0.144	0.307	1.26071e-81
Zzef1	6.65604e-86	-1.52237	0.035	0.136	1.33281e-81
Tasor2	7.49017e-86	-1.53416	0.032	0.131	1.49983e-81
Gapvd1	8.10228e-86	-1.28109	0.042	0.148	1.6224e-81
Srsf9	9.38944e-86	-0.816099	0.069	0.191	1.88014e-81
Larp1	1.07438e-85	-1.19829	0.048	0.157	2.15133e-81
N4bp2l2	1.15719e-85	-0.982619	0.059	0.174	2.31716e-81
Uqcrb	1.24363e-85	-0.259662	0.226	0.43	2.49025e-81
Cd96	1.30813e-85	-1.28489	0.046	0.154	2.61939e-81
Hnrnpc	1.61964e-85	-0.589157	0.119	0.265	3.24316e-81
Lilr4b	1.92784e-85	-1.20956	0.091	0.215	3.8603e-81
Sypl	2.02125e-85	-1.12343	0.044	0.151	4.04735e-81
Hexb	2.11173e-85	-1.3004	0.055	0.167	4.22852e-81
Il7r	2.12326e-85	-1.58672	0.062	0.173	4.25163e-81
Cript	2.1986e-85	-0.730628	0.076	0.202	4.40248e-81
Mrps33	2.20365e-85	-0.503601	0.114	0.259	4.41258e-81
Abcf1	2.2697e-85	-0.603518	0.094	0.23	4.54484e-81
Ncf2	2.2876e-85	-1.53516	0.038	0.14	4.5807e-81
Il4ra	2.34521e-85	-1.72881	0.029	0.126	4.69604e-81
Nek7	2.37054e-85	-1.16285	0.055	0.166	4.74676e-81
Slfn8	2.47113e-85	-0.799987	0.089	0.218	4.94818e-81
Prkcsh	2.98621e-85	-1.29839	0.039	0.142	5.97958e-81
Lta4h	3.19513e-85	-0.896086	0.066	0.184	6.39792e-81
Atp1b1	3.28685e-85	-2.11866	0.02	0.111	6.58159e-81
Swi5	3.30824e-85	-0.289285	0.194	0.382	6.62442e-81
Mlec	3.85644e-85	-0.904908	0.067	0.187	7.72213e-81
Map3k1	4.04074e-85	-1.16108	0.055	0.167	8.09118e-81
Clic4	4.60812e-85	-1.05622	0.062	0.178	9.22731e-81
Rps6ka1	5.03464e-85	-0.846387	0.07	0.191	1.00814e-80
Stt3b	5.13106e-85	-1.47218	0.033	0.132	1.02744e-80
Xpr1	5.66011e-85	-1.96895	0.021	0.113	1.13338e-80
Polr1d	5.96235e-85	-0.229694	0.242	0.455	1.1939e-80
Jak2	5.96636e-85	-1.17012	0.055	0.166	1.1947e-80
Paip2	6.18903e-85	-0.702527	0.093	0.226	1.23929e-80
Arpc1a	6.27173e-85	-0.931831	0.061	0.177	1.25585e-80
Smc4	6.62158e-85	-0.59885	0.15	0.303	1.32591e-80
Ssb	6.69785e-85	-0.300586	0.183	0.364	1.34118e-80
Ranbp2	7.2957e-85	-0.72978	0.108	0.245	1.46089e-80
Tmem134	7.49875e-85	-0.654846	0.086	0.216	1.50155e-80
Elovl1	7.61011e-85	-1.28227	0.04	0.144	1.52385e-80
Uqcrfs1	7.69051e-85	-0.294846	0.175	0.353	1.53995e-80
Fchsd2	9.28918e-85	-1.79947	0.027	0.121	1.86007e-80
Map3k2	1.00405e-84	-1.2939	0.04	0.144	2.01051e-80
Fto	1.02028e-84	-2.07209	0.019	0.109	2.04302e-80
Epn1	1.12945e-84	-1.06657	0.047	0.155	2.26161e-80
Bnip2	1.13787e-84	-0.675628	0.084	0.212	2.27848e-80
Srp19	1.18778e-84	-0.564002	0.103	0.242	2.37842e-80
Ppp6r3	1.28458e-84	-1.05953	0.06	0.175	2.57224e-80
Fkbp1a	1.29616e-84	-0.281762	0.227	0.427	2.59542e-80
Jun	1.35841e-84	-1.34431	0.055	0.164	2.72007e-80
Cmtm7	1.47636e-84	-0.378814	0.182	0.358	2.95626e-80
Faf1	1.68509e-84	-1.19385	0.051	0.159	3.37422e-80
Kat2b	1.84838e-84	-1.91219	0.022	0.113	3.70119e-80
Sec11c	1.8947e-84	-0.278868	0.207	0.4	3.79394e-80
Mdm4	2.16481e-84	-1.45803	0.036	0.137	4.33481e-80
Bclaf1	2.41846e-84	-0.49258	0.111	0.254	4.84272e-80
Crim1	2.52681e-84	-2.59086	0.013	0.099	5.05969e-80
Kdm3b	2.56088e-84	-1.34292	0.038	0.14	5.1279e-80
Ech1	2.67215e-84	-0.635977	0.097	0.231	5.35071e-80
Slmap	2.70102e-84	-1.49176	0.035	0.134	5.40853e-80
Uqcrc2	2.75055e-84	-0.616659	0.101	0.238	5.50771e-80
Cd69	2.79135e-84	-1.60685	0.037	0.138	5.58939e-80
Daxx	2.99437e-84	-1.1816	0.057	0.169	5.99592e-80
4933406I18Rik	3.19564e-84	-2.42698	0.017	0.104	6.39894e-80
Lgals3	3.22287e-84	-0.323584	0.903	0.67	6.45347e-80
Kdm2a	3.93813e-84	-1.01358	0.058	0.172	7.88571e-80
Zfp36l1	4.27853e-84	-0.651841	0.132	0.28	8.56732e-80
Helz	4.34201e-84	-1.56694	0.032	0.13	8.69444e-80
Mettl23	4.43605e-84	-0.769762	0.076	0.201	8.88275e-80
Tmem30a	4.9361e-84	-0.526543	0.129	0.277	9.88404e-80
Ndufs2	5.69389e-84	-0.729371	0.08	0.206	1.14014e-79
Elavl1	5.76684e-84	-0.68021	0.09	0.22	1.15475e-79
Ndufa12	6.14883e-84	-0.474972	0.118	0.265	1.23124e-79
Snx17	6.46067e-84	-0.903452	0.06	0.175	1.29368e-79
Cmc1	6.7371e-84	-0.744925	0.079	0.204	1.34904e-79
Sfpq	7.72339e-84	-0.404566	0.153	0.316	1.54653e-79
Add3	8.90322e-84	-0.994362	0.064	0.18	1.78278e-79
Wrn	9.72614e-84	-1.32647	0.04	0.143	1.94756e-79
Sf3b3	1.0594e-83	-0.852246	0.069	0.188	2.12135e-79
Nrf1	1.0777e-83	-1.27473	0.045	0.149	2.15798e-79
Dtnbp1	1.10355e-83	-1.23922	0.042	0.147	2.20976e-79
Prpf8	1.22417e-83	-0.715324	0.1	0.233	2.45128e-79
Slfn5	1.26855e-83	-1.26788	0.085	0.206	2.54015e-79
Arpc5l	1.32011e-83	-0.651659	0.09	0.222	2.64338e-79
Phc3	1.45514e-83	-1.68529	0.03	0.126	2.91376e-79
Sla	1.81084e-83	-0.724032	0.107	0.243	3.62603e-79
Fgr	1.9568e-83	-2.10476	0.02	0.109	3.91829e-79
Sf3b1	1.9971e-83	-0.221101	0.254	0.472	3.99899e-79
Ikbkb	2.00097e-83	-1.18784	0.047	0.154	4.00675e-79
Ubr4	2.36702e-83	-1.26824	0.039	0.141	4.73973e-79
Zfp36	2.51066e-83	-1.07262	0.087	0.211	5.02734e-79
AU020206	2.66759e-83	-0.754205	0.128	0.27	5.34159e-79
Rab11a	2.84387e-83	-0.534008	0.124	0.27	5.69456e-79
Sel1l	3.07157e-83	-1.88411	0.021	0.11	6.15051e-79
Stk38	3.09713e-83	-1.03589	0.053	0.163	6.20169e-79
Crebrf	3.3532e-83	-1.57576	0.03	0.126	6.71444e-79
Mea1	3.4427e-83	-0.766244	0.074	0.195	6.89367e-79
Rnf216	3.50703e-83	-1.50335	0.03	0.126	7.02247e-79
Ppt1	3.72927e-83	-1.2044	0.046	0.152	7.46749e-79
Snf8	3.75953e-83	-0.79588	0.071	0.191	7.52809e-79
Tpp2	4.62464e-83	-0.732122	0.091	0.221	9.26039e-79
Llph	4.92046e-83	-0.463042	0.117	0.261	9.85273e-79
Tspan5	5.05258e-83	-2.13991	0.02	0.109	1.01173e-78
Lman1	5.49889e-83	-1.51425	0.029	0.125	1.1011e-78
Pim2	5.64725e-83	-1.90234	0.024	0.116	1.13081e-78
mt-Nd6	5.81255e-83	-1.43616	0.044	0.146	1.16391e-78
Mindy3	6.20609e-83	-1.07773	0.057	0.167	1.24271e-78
Ctse	6.41754e-83	-1.83147	0.023	0.115	1.28505e-78
Sept9	6.6366e-83	-0.459761	0.144	0.299	1.32891e-78
Pdzd8	7.95874e-83	-1.62091	0.03	0.126	1.59366e-78
Rgs3	8.11373e-83	-1.28012	0.048	0.153	1.62469e-78
Atp6v1e1	9.15463e-83	-0.793152	0.077	0.2	1.83312e-78
Srrm1	9.18705e-83	-0.221858	0.2	0.39	1.83962e-78
Ap3s1	9.72629e-83	-0.618118	0.097	0.23	1.94759e-78
Klf3	1.12731e-82	-1.63115	0.03	0.125	2.25733e-78
Smg7	1.24858e-82	-1.2535	0.044	0.147	2.50016e-78
R3hdm1	1.33564e-82	-1.06559	0.061	0.173	2.67448e-78
Lat	1.43749e-82	-0.660351	0.154	0.303	2.87843e-78
Cln3	1.60455e-82	-1.91322	0.019	0.108	3.21295e-78
AI413582	1.61614e-82	-0.723911	0.077	0.201	3.23616e-78
Ttc17	1.67e-82	-2.08126	0.018	0.104	3.344e-78
Serinc1	1.73356e-82	-1.10996	0.05	0.158	3.47128e-78
Commd3	1.77643e-82	-0.616725	0.086	0.215	3.55712e-78
Map4	1.82097e-82	-0.589717	0.112	0.249	3.64632e-78
Sla2	1.85034e-82	-1.3164	0.042	0.144	3.70512e-78
Akr1a1	2.09016e-82	-0.413934	0.256	0.453	4.18533e-78
Sipa1	2.11165e-82	-1.30299	0.038	0.138	4.22838e-78
Plekhj1	2.16928e-82	-0.670175	0.086	0.213	4.34377e-78
Slc38a10	2.172e-82	-1.74559	0.025	0.117	4.34922e-78
Jaml	2.44951e-82	-1.29384	0.051	0.158	4.90491e-78
Grk6	2.75631e-82	-0.877223	0.065	0.181	5.51923e-78
Nfe2l2	2.89882e-82	-1.11299	0.05	0.158	5.80459e-78
Emilin2	3.29806e-82	-2.46527	0.014	0.097	6.60403e-78
Ezr	3.33031e-82	-0.382278	0.164	0.327	6.66862e-78
Aff4	3.47972e-82	-1.37529	0.04	0.14	6.96779e-78
Map2k1	3.64358e-82	-1.03143	0.05	0.158	7.29591e-78
Vps4b	4.23741e-82	-0.723004	0.077	0.199	8.48499e-78
Ndfip2	4.3311e-82	-0.904561	0.065	0.18	8.67259e-78
Atxn7	4.41154e-82	-1.78732	0.025	0.116	8.83367e-78
Pced1b	4.56637e-82	-1.51243	0.032	0.128	9.14369e-78
Apobec1	5.18808e-82	-1.18699	0.076	0.192	1.03886e-77
Fbxw2	5.51398e-82	-1.32521	0.037	0.136	1.10412e-77
Vps13d	6.04762e-82	-1.5841	0.029	0.123	1.21098e-77
Higd2a	6.17735e-82	-0.676077	0.085	0.211	1.23695e-77
Foxo1	6.30595e-82	-1.75868	0.028	0.121	1.2627e-77
Senp7	6.43669e-82	-1.65255	0.03	0.124	1.28888e-77
Cdk19	6.65182e-82	-1.48043	0.036	0.134	1.33196e-77
Psmd7	6.70258e-82	-0.631687	0.085	0.212	1.34212e-77
Tigit	6.75332e-82	-0.662409	0.161	0.312	1.35229e-77
Smpdl3a	6.83887e-82	-1.35606	0.042	0.145	1.36942e-77
Rab27a	7.60099e-82	-1.23	0.052	0.159	1.52202e-77
Glcci1	8.32049e-82	-1.65147	0.032	0.128	1.66609e-77
Rfx7	8.71453e-82	-1.4586	0.038	0.137	1.745e-77
Rala	1.03263e-81	-0.758525	0.074	0.195	2.06774e-77
Cyc1	1.06661e-81	-0.401557	0.126	0.275	2.13578e-77
Colgalt1	1.06946e-81	-1.87035	0.021	0.11	2.14148e-77
Kdm4c	1.14892e-81	-1.62641	0.026	0.119	2.30061e-77
Bscl2	1.1617e-81	-0.995439	0.051	0.16	2.32619e-77
Arid5a	1.2188e-81	-1.131	0.049	0.155	2.44053e-77
Asb3	1.25263e-81	-2.02156	0.018	0.104	2.50826e-77
Reep3	1.32674e-81	-1.189	0.041	0.142	2.65666e-77
Sp140	1.39898e-81	-0.885401	0.07	0.187	2.80133e-77
Gimap9	1.48353e-81	-0.917549	0.065	0.18	2.97062e-77
Eif4ebp2	1.48866e-81	-1.36867	0.033	0.131	2.98089e-77
Vdac2	1.55125e-81	-0.226617	0.222	0.42	3.10623e-77
Atp5a1	1.75759e-81	-0.223889	0.289	0.513	3.5194e-77
Atp2c1	1.77805e-81	-1.77047	0.02	0.108	3.56036e-77
Pfdn2	1.77926e-81	-0.66069	0.091	0.22	3.56279e-77
U2surp	1.88442e-81	-0.633864	0.088	0.216	3.77336e-77
Sdcbp	1.98758e-81	-0.420859	0.239	0.427	3.97994e-77
Nsmaf	2.10577e-81	-0.993764	0.067	0.182	4.21659e-77
Dipk1a	2.32224e-81	-2.01386	0.018	0.105	4.65005e-77
Trappc6b	2.32502e-81	-0.820671	0.062	0.176	4.65561e-77
Pdlim5	2.38805e-81	-1.39427	0.034	0.132	4.78184e-77
Raly	2.40485e-81	-0.312475	0.171	0.342	4.81546e-77
Pigs	2.4699e-81	-1.73375	0.022	0.112	4.94572e-77
Mgat2	2.52187e-81	-1.08181	0.049	0.155	5.04979e-77
Traf3ip3	2.66298e-81	-1.11518	0.052	0.16	5.33236e-77
Prkacb	2.75824e-81	-0.902064	0.064	0.178	5.52311e-77
Tpp1	2.80778e-81	-2.16454	0.015	0.099	5.6223e-77
Cnih4	2.97129e-81	-0.735024	0.078	0.199	5.94972e-77
Stat2	2.99537e-81	-1.11465	0.057	0.165	5.99792e-77
Rab3gap1	3.09009e-81	-1.42003	0.035	0.132	6.18759e-77
Smad3	3.11565e-81	-2.91764	0.01	0.09	6.23879e-77
Tram1	3.23978e-81	-0.491105	0.154	0.31	6.48733e-77
Lsm4	3.25691e-81	-0.27402	0.192	0.372	6.52165e-77
Capn2	3.29825e-81	-0.998189	0.054	0.163	6.60442e-77
Trappc2l	3.42032e-81	-0.825451	0.066	0.182	6.84884e-77
Msrb1	3.50542e-81	-1.07562	0.099	0.225	7.01924e-77
Rasal3	3.52763e-81	-1.15372	0.046	0.151	7.06372e-77
Ubr3	3.81085e-81	-1.59878	0.03	0.124	7.63085e-77
Gtf2h5	3.83819e-81	-0.419375	0.118	0.262	7.6856e-77
Aip	3.88729e-81	-0.64946	0.081	0.205	7.78391e-77
Nrip1	4.14103e-81	-1.48105	0.035	0.132	8.29199e-77
Hdac8	4.1782e-81	-1.85377	0.024	0.115	8.36644e-77
Cemip2	4.23404e-81	-2.13259	0.018	0.104	8.47823e-77
Relch	4.33479e-81	-1.51217	0.031	0.125	8.67998e-77
Elovl5	4.39382e-81	-1.43354	0.035	0.132	8.79819e-77
Rbck1	4.79298e-81	-0.944993	0.053	0.161	9.59746e-77
Ndufb3	4.80531e-81	-0.471085	0.119	0.262	9.62215e-77
Cdk12	4.87745e-81	-1.28085	0.041	0.141	9.7666e-77
Golga4	5.28642e-81	-1.326	0.039	0.139	1.05855e-76
Asxl1	5.44688e-81	-1.23833	0.047	0.152	1.09068e-76
Mrpl23	5.65302e-81	-0.453169	0.125	0.27	1.13196e-76
Arf4	5.88849e-81	-0.506505	0.131	0.278	1.17911e-76
Rab43	6.52133e-81	-1.26164	0.04	0.139	1.30583e-76
Tcerg1	6.69938e-81	-0.790378	0.07	0.188	1.34148e-76
Zmynd11	6.83073e-81	-1.18143	0.041	0.142	1.36778e-76
Klra4	6.85901e-81	-2.69037	0.03	0.121	1.37345e-76
Rnf167	7.16118e-81	-1.64889	0.025	0.116	1.43395e-76
Sec13	7.93622e-81	-0.629346	0.086	0.213	1.58915e-76
Agps	8.35867e-81	-1.16863	0.046	0.149	1.67374e-76
Ilk	8.63475e-81	-0.626879	0.09	0.218	1.72902e-76
Dek	8.90057e-81	-0.334134	0.184	0.357	1.78225e-76
Thrap3	9.07909e-81	-0.410942	0.149	0.305	1.818e-76
Psma1	9.34692e-81	-0.362851	0.142	0.298	1.87163e-76
Srpk1	9.55134e-81	-0.745469	0.073	0.192	1.91256e-76
Psmc6	9.88227e-81	-0.728733	0.074	0.193	1.97883e-76
Morf4l1	1.07414e-80	-0.17901	0.242	0.453	2.15086e-76
Adam8	1.07468e-80	-2.06066	0.029	0.121	2.15194e-76
Sh3gl1	1.19279e-80	-1.52603	0.027	0.118	2.38844e-76
Rchy1	1.21294e-80	-1.12479	0.044	0.147	2.42878e-76
Il27ra	1.26246e-80	-2.40054	0.013	0.095	2.52794e-76
Rock2	1.27432e-80	-1.14937	0.051	0.157	2.55171e-76
Fuca1	1.30009e-80	-0.855323	0.061	0.173	2.6033e-76
Csnk2b	1.341e-80	-0.218397	0.241	0.449	2.68522e-76
Ndufs5	1.40837e-80	-0.391545	0.124	0.27	2.82012e-76
Fnbp4	1.43518e-80	-1.18676	0.044	0.146	2.87381e-76
Copa	1.44558e-80	-0.694944	0.091	0.218	2.89462e-76
Ube2j2	1.66842e-80	-0.845759	0.065	0.18	3.34085e-76
Zc3h15	1.70313e-80	-0.560854	0.099	0.232	3.41034e-76
Pde4d	1.75606e-80	-1.14312	0.06	0.169	3.51633e-76
Eif4a2	1.79551e-80	-1.12498	0.045	0.148	3.59533e-76
Irf1	1.97872e-80	-0.527324	0.192	0.357	3.9622e-76
Pdcd5	2.08815e-80	-0.376524	0.135	0.286	4.18131e-76
Cnot2	2.32727e-80	-1.06264	0.053	0.16	4.66012e-76
Smc1a	2.38465e-80	-0.435247	0.132	0.28	4.77501e-76
Snrpd2	2.53472e-80	-0.283696	0.195	0.377	5.07553e-76
Mindy2	2.89992e-80	-1.39454	0.033	0.128	5.80679e-76
Snrpc	2.91478e-80	-0.400191	0.132	0.282	5.83655e-76
Szrd1	2.93183e-80	-1.0088	0.054	0.161	5.8707e-76
Dnajc8	3.06249e-80	-0.411181	0.119	0.262	6.13234e-76
Ahcyl2	3.52902e-80	-1.44743	0.036	0.133	7.06651e-76
Rexo2	4.16768e-80	-0.553244	0.099	0.232	8.34536e-76
Chd8	4.35226e-80	-1.22432	0.041	0.14	8.71496e-76
Dnajc19	4.4107e-80	-0.428094	0.118	0.26	8.83198e-76
Plp2	4.74349e-80	-0.495759	0.121	0.263	9.49836e-76
Commd7	4.86181e-80	-0.989401	0.05	0.155	9.73528e-76
Dcun1d5	4.9527e-80	-0.570051	0.096	0.226	9.9173e-76
Ppp4r3b	5.27439e-80	-0.669946	0.09	0.216	1.05614e-75
Ifi47	6.23691e-80	-0.475331	0.239	0.422	1.24888e-75
Madd	6.2629e-80	-1.60106	0.03	0.122	1.25408e-75
Coa3	6.42007e-80	-0.594507	0.094	0.224	1.28556e-75
Sgpl1	6.80747e-80	-1.73867	0.024	0.114	1.36313e-75
Fbxw11	7.92172e-80	-1.37183	0.038	0.136	1.58625e-75
2610507B11Rik	8.7253e-80	-1.20071	0.041	0.141	1.74715e-75
Psma6	9.77255e-80	-0.325786	0.158	0.321	1.95686e-75
Mapre1	9.86485e-80	-0.418789	0.131	0.279	1.97534e-75
Mapre2	1.00524e-79	-1.03697	0.057	0.166	2.0129e-75
Mxd1	1.04503e-79	-1.30798	0.051	0.155	2.09256e-75
Baz1b	1.07468e-79	-0.74224	0.083	0.205	2.15195e-75
Vrk2	1.08703e-79	-1.43234	0.034	0.129	2.17668e-75
Gba	1.09838e-79	-1.61529	0.024	0.114	2.19939e-75
Kcnq1ot1	1.10449e-79	-2.67236	0.012	0.092	2.21164e-75
Rasgrp1	1.18428e-79	-1.23898	0.042	0.142	2.3714e-75
Rcor1	1.25506e-79	-1.50089	0.03	0.124	2.51313e-75
Ptpa	1.29749e-79	-1.06633	0.045	0.148	2.5981e-75
Pi4ka	1.5575e-79	-1.55024	0.028	0.12	3.11873e-75
Pomp	1.77606e-79	-0.301212	0.307	0.514	3.55639e-75
BC004004	1.942e-79	-0.762587	0.064	0.178	3.88866e-75
Rsbn1	2.04064e-79	-1.45268	0.033	0.128	4.08617e-75
Scaper	2.26845e-79	-1.58719	0.027	0.117	4.54234e-75
Ddx50	2.41681e-79	-1.09222	0.048	0.152	4.83943e-75
Kcmf1	2.42874e-79	-1.35309	0.037	0.133	4.86331e-75
Pacs1	2.71188e-79	-1.44149	0.037	0.133	5.43027e-75
Npc1	2.96942e-79	-2.57497	0.01	0.088	5.94596e-75
Gm9844	3.24909e-79	-0.734651	0.087	0.21	6.50597e-75
Becn1	3.5365e-79	-0.983332	0.051	0.157	7.08148e-75
Mrps18c	3.63061e-79	-0.584674	0.088	0.214	7.26994e-75
Sar1b	3.71448e-79	-0.748513	0.064	0.178	7.43787e-75
Pdcd6ip	3.93055e-79	-0.467089	0.131	0.278	7.87054e-75
Clasp2	3.93723e-79	-1.47401	0.034	0.129	7.88392e-75
Rnf115	4.00804e-79	-0.835261	0.065	0.178	8.02569e-75
Bnip3l	4.01712e-79	-0.557433	0.107	0.241	8.04388e-75
Plcg2	4.13388e-79	-1.56895	0.029	0.121	8.27769e-75
Nipa2	4.40427e-79	-0.99935	0.055	0.161	8.81911e-75
Rassf4	4.46721e-79	-1.5492	0.039	0.135	8.94515e-75
Mpc1	4.47176e-79	-0.512698	0.113	0.25	8.95424e-75
Lrrfip2	4.5434e-79	-1.15974	0.04	0.139	9.0977e-75
Rabep1	4.66872e-79	-0.984515	0.057	0.165	9.34865e-75
Elmsan1	4.93681e-79	-1.7637	0.023	0.11	9.88546e-75
Gimap4	5.43883e-79	-0.418282	0.302	0.498	1.08907e-74
Soat1	5.53097e-79	-1.15206	0.044	0.146	1.10752e-74
Sap18	5.54749e-79	-0.560532	0.095	0.225	1.11083e-74
Ahsa1	5.72056e-79	-0.69909	0.084	0.207	1.14548e-74
Rai1	6.64766e-79	-1.9419	0.021	0.107	1.33113e-74
Ostc	8.07177e-79	-0.302821	0.159	0.321	1.61629e-74
Ppdpf	8.74423e-79	-0.739281	0.074	0.191	1.75094e-74
Fut8	8.8275e-79	-1.60299	0.031	0.123	1.76762e-74
Slk	9.16414e-79	-1.12981	0.043	0.144	1.83503e-74
Naa20	9.56068e-79	-0.776178	0.07	0.185	1.91443e-74
Lsm14a	9.82277e-79	-0.827852	0.073	0.189	1.96691e-74
Xylt1	9.92502e-79	-2.65573	0.012	0.092	1.98739e-74
Fcgr1	1.10099e-78	-1.48821	0.095	0.209	2.20463e-74
Tet2	1.12663e-78	-1.33608	0.039	0.136	2.25596e-74
Prpf4b	1.26856e-78	-0.847978	0.064	0.176	2.54016e-74
Rtraf	1.474e-78	-0.222451	0.214	0.405	2.95154e-74
Atg3	1.48247e-78	-0.63205	0.082	0.203	2.9685e-74
Ywhag	1.57647e-78	-0.718027	0.079	0.199	3.15672e-74
Txn1	1.60216e-78	0.399718	0.823	0.684	3.20816e-74
Pik3ca	1.67355e-78	-1.59824	0.029	0.12	3.35112e-74
Anxa1	1.688e-78	-0.921127	0.088	0.209	3.38005e-74
Rnf111	2.05344e-78	-1.26934	0.04	0.139	4.11181e-74
Tprgl	2.15424e-78	-1.13527	0.045	0.147	4.31364e-74
Fam102a	2.20026e-78	-1.16285	0.052	0.156	4.4058e-74
Svbp	2.21494e-78	-0.805199	0.066	0.18	4.43519e-74
Adar	2.27856e-78	-1.31453	0.036	0.131	4.56259e-74
Ly9	2.37843e-78	-1.1818	0.04	0.139	4.76257e-74
Tex261	2.52288e-78	-1.20452	0.038	0.136	5.05182e-74
Cdc37	2.54125e-78	-0.332606	0.15	0.306	5.0886e-74
Chd6	2.54323e-78	-1.89741	0.021	0.106	5.09256e-74
Mrfap1	2.58702e-78	-0.428415	0.126	0.27	5.18025e-74
Pdcd10	2.61341e-78	-0.298406	0.156	0.318	5.23309e-74
Prrc2a	2.61787e-78	-0.821139	0.07	0.184	5.24203e-74
Aprt	2.65517e-78	-0.376955	0.213	0.391	5.31671e-74
Fcgr2b	2.69744e-78	-1.54962	0.078	0.188	5.40136e-74
Ssr1	3.16887e-78	-0.917831	0.056	0.164	6.34535e-74
Gramd1a	3.62749e-78	-1.8225	0.024	0.111	7.26368e-74
Lrrc8d	3.70489e-78	-2.04089	0.019	0.104	7.41868e-74
Creb1	3.85097e-78	-1.03073	0.059	0.167	7.71119e-74
Ddx6	3.99953e-78	-0.52142	0.13	0.273	8.00867e-74
Vwa8	4.10169e-78	-1.95866	0.021	0.106	8.21323e-74
Csnk2a1	4.11517e-78	-0.842555	0.065	0.178	8.24021e-74
Adrm1	5.37253e-78	-0.671266	0.077	0.196	1.0758e-73
Mdh2	5.91376e-78	-0.211797	0.217	0.412	1.18417e-73
Exoc6	6.06979e-78	-1.32813	0.034	0.129	1.21542e-73
Pigt	6.92799e-78	-1.48664	0.028	0.119	1.38726e-73
Hsp90aa1	6.93004e-78	-0.36104	0.256	0.454	1.38767e-73
Ctbp1	7.01553e-78	-0.758836	0.067	0.181	1.40479e-73
Cd300a	7.05709e-78	-2.01118	0.024	0.11	1.41311e-73
Ndufv2	7.20863e-78	-0.329769	0.156	0.314	1.44346e-73
Rora	7.45323e-78	-1.79124	0.034	0.127	1.49244e-73
Ralgapa1	7.64928e-78	-1.3987	0.036	0.13	1.53169e-73
Cisd2	8.20732e-78	-0.649848	0.082	0.202	1.64343e-73
Abracl	8.85854e-78	-0.232725	0.279	0.494	1.77383e-73
Ube2l3	9.13263e-78	-0.263328	0.178	0.351	1.82872e-73
Abl2	9.53025e-78	-2.31972	0.015	0.095	1.90834e-73
Trappc8	9.88505e-78	-1.5615	0.028	0.119	1.97938e-73
Gm36723	9.95898e-78	-1.60668	0.054	0.155	1.99419e-73
Cdyl	1.00453e-77	-1.98473	0.021	0.106	2.01147e-73
Nemf	1.15791e-77	-1.13595	0.044	0.144	2.3186e-73
Ppp1r15b	1.16031e-77	-1.19668	0.044	0.143	2.3234e-73
Zcrb1	1.36416e-77	-0.537535	0.101	0.231	2.73159e-73
Sntb2	1.3765e-77	-1.65929	0.025	0.114	2.75631e-73
Ythdf3	1.4113e-77	-1.09797	0.05	0.153	2.82599e-73
Desi2	1.44545e-77	-1.49398	0.032	0.123	2.89437e-73
Kxd1	1.45279e-77	-0.857342	0.063	0.173	2.90907e-73
Rbm47	1.45303e-77	-2.08821	0.019	0.103	2.90955e-73
Prpf38b	2.02424e-77	-0.833832	0.065	0.176	4.05334e-73
Actr10	2.05873e-77	-0.646712	0.081	0.202	4.12241e-73
Tax1bp1	2.08815e-77	-0.256233	0.216	0.404	4.18131e-73
Herc3	2.08924e-77	-1.74849	0.025	0.113	4.18349e-73
Fam49a	2.11723e-77	-1.26268	0.038	0.135	4.23954e-73
Ganab	2.23454e-77	-2.04621	0.017	0.1	4.47444e-73
Faf2	2.30875e-77	-1.26186	0.036	0.131	4.62304e-73
Gm44174	2.44018e-77	-1.62187	0.047	0.146	4.88622e-73
Heca	2.46638e-77	-2.21958	0.016	0.096	4.93869e-73
Calm3	2.54946e-77	-0.233063	0.225	0.42	5.10504e-73
Tmed2	2.59911e-77	-0.234727	0.189	0.367	5.20446e-73
Gorasp2	2.83851e-77	-0.876205	0.06	0.168	5.68383e-73
Atf7	3.05309e-77	-1.68583	0.024	0.11	6.1135e-73
Xaf1	3.16623e-77	-0.520703	0.116	0.252	6.34005e-73
Ccnt1	3.59848e-77	-1.28194	0.034	0.128	7.2056e-73
Rrp1	3.92098e-77	-0.484104	0.105	0.237	7.85137e-73
Morc3	4.20821e-77	-0.666212	0.08	0.2	8.42653e-73
Ppp1r9b	4.84134e-77	-1.42134	0.027	0.116	9.6943e-73
Zfc3h1	4.97886e-77	-1.30282	0.04	0.136	9.96967e-73
Metap2	5.89297e-77	-0.484913	0.115	0.251	1.18001e-72
Hyou1	6.72822e-77	-2.32838	0.014	0.093	1.34726e-72
Anxa11	7.33475e-77	-0.922405	0.056	0.162	1.46871e-72
Sos2	7.95266e-77	-1.62523	0.028	0.117	1.59244e-72
Stub1	8.90421e-77	-0.813583	0.064	0.175	1.78298e-72
Srcap	9.20341e-77	-1.30737	0.036	0.13	1.84289e-72
Idh3b	9.88677e-77	-0.545983	0.092	0.219	1.97973e-72
Sptan1	1.05091e-76	-0.85324	0.072	0.185	2.10435e-72
Hspa8	1.09727e-76	0.271906	0.996	0.956	2.19717e-72
Znrf1	1.20226e-76	-2.00841	0.018	0.101	2.4074e-72
Ndufs6	1.20655e-76	-0.50954	0.109	0.243	2.416e-72
Ccar1	1.21854e-76	-0.694797	0.078	0.196	2.44001e-72
Dynlrb1	1.21954e-76	-0.337666	0.155	0.312	2.44201e-72
Atp6v1d	1.35554e-76	-0.484518	0.096	0.225	2.71434e-72
Cd6	1.47649e-76	-1.54004	0.038	0.132	2.95652e-72
Tmem135	1.65697e-76	-1.64405	0.028	0.117	3.31793e-72
Irf5	1.82098e-76	-1.16365	0.055	0.158	3.64633e-72
Aimp1	2.00132e-76	-0.522846	0.101	0.231	4.00744e-72
Scfd2	2.04157e-76	-2.18837	0.018	0.1	4.08803e-72
Gimap7	2.06386e-76	-0.555655	0.147	0.29	4.13267e-72
Klf2	2.20351e-76	-1.52021	0.05	0.149	4.4123e-72
Mapk1ip1l	2.25863e-76	-1.17447	0.046	0.145	4.52269e-72
Esd	2.30232e-76	-0.288456	0.204	0.385	4.61017e-72
Rnpep	2.39471e-76	-0.960673	0.053	0.157	4.79517e-72
Mrpl17	2.46101e-76	-0.563217	0.085	0.206	4.92792e-72
Numa1	2.83471e-76	-0.953567	0.059	0.166	5.67622e-72
Iscu	2.87361e-76	-0.602629	0.076	0.194	5.75413e-72
Usp24	3.07606e-76	-1.30341	0.034	0.127	6.15949e-72
Epsti1	3.48438e-76	-0.511992	0.424	0.576	6.97711e-72
Raf1	3.52639e-76	-1.31867	0.036	0.13	7.06125e-72
Vcp	3.56339e-76	-0.423933	0.133	0.277	7.13532e-72
Numb	3.59833e-76	-1.63271	0.026	0.113	7.2053e-72
Psmd8	3.66481e-76	-0.282073	0.189	0.363	7.33842e-72
Cd300c2	3.96884e-76	-1.35202	0.057	0.16	7.94721e-72
Kdm5c	4.21656e-76	-1.10413	0.045	0.144	8.44325e-72
Cnppd1	4.4484e-76	-1.23647	0.035	0.128	8.90747e-72
Psmc5	4.6705e-76	-0.571135	0.092	0.217	9.35221e-72
Uqcr11	4.7211e-76	-0.288877	0.184	0.354	9.45354e-72
Rif1	5.00164e-76	-1.0055	0.057	0.162	1.00153e-71
Rnaset2a	5.45184e-76	-0.805608	0.063	0.173	1.09168e-71
Ddx17	5.47279e-76	-0.695952	0.087	0.207	1.09587e-71
Ndufv3	5.70159e-76	-0.232273	0.215	0.4	1.14169e-71
Ptpn11	6.14433e-76	-0.962293	0.053	0.157	1.23034e-71
Snrnp48	6.20407e-76	-1.63539	0.025	0.111	1.2423e-71
Snu13	6.36822e-76	-0.297033	0.186	0.358	1.27517e-71
Rab1a	6.51216e-76	-0.542182	0.11	0.243	1.30399e-71
Rbm26	7.57102e-76	-1.22014	0.039	0.135	1.51602e-71
Ppp2r2a	7.72488e-76	-0.804327	0.071	0.184	1.54683e-71
Smad7	9.61701e-76	-1.84701	0.019	0.102	1.92571e-71
Ncl	9.81003e-76	0.449113	0.739	0.639	1.96436e-71
Pdcd1	1.11001e-75	-0.977094	0.137	0.263	2.22268e-71
Sdha	1.15105e-75	-0.624614	0.082	0.202	2.30486e-71
Samd9l	1.24583e-75	-0.731928	0.09	0.211	2.49466e-71
Sesn1	1.25403e-75	-1.65591	0.025	0.112	2.51108e-71
Slc4a7	1.31022e-75	-1.82522	0.021	0.104	2.62359e-71
Gak	1.34818e-75	-1.13923	0.047	0.146	2.69959e-71
Nceh1	1.41386e-75	-1.86214	0.02	0.103	2.83112e-71
Mrps34	1.43896e-75	-0.930556	0.058	0.163	2.88137e-71
Mdh1	1.46139e-75	-0.228758	0.202	0.383	2.92628e-71
Psma3	1.53279e-75	-0.206637	0.234	0.433	3.06926e-71
Cabin1	1.57354e-75	-1.46305	0.028	0.117	3.15086e-71
Rnf125	1.81098e-75	-1.33628	0.041	0.137	3.6263e-71
Irgm2	1.9797e-75	-1.02602	0.054	0.157	3.96416e-71
Ist1	2.12519e-75	-1.25097	0.04	0.135	4.25547e-71
Oip5os1	2.22241e-75	-0.700587	0.088	0.208	4.45016e-71
Copz1	2.33089e-75	-0.693807	0.072	0.186	4.66737e-71
Gas7	2.35737e-75	-1.92276	0.021	0.105	4.72039e-71
Ppm1b	2.36852e-75	-1.21935	0.042	0.138	4.74273e-71
Wasl	2.40697e-75	-1.84191	0.019	0.101	4.81971e-71
Ccdc59	2.74144e-75	-0.706263	0.068	0.179	5.48947e-71
Actr1a	3.0057e-75	-1.05256	0.047	0.146	6.01862e-71
Rps26	3.25694e-75	0.201295	0.999	0.983	6.5217e-71
Ttc7	3.77037e-75	-0.989682	0.051	0.152	7.5498e-71
Pold4	3.90264e-75	-0.916924	0.058	0.163	7.81464e-71
Leprot	4.40266e-75	-1.21176	0.036	0.13	8.81588e-71
Adam19	5.29015e-75	-1.76893	0.033	0.122	1.0593e-70
Fkbp2	5.40328e-75	-0.48009	0.111	0.244	1.08195e-70
Bola3	5.53107e-75	-0.656326	0.083	0.202	1.10754e-70
Rnaseh2c	5.80889e-75	-0.617243	0.09	0.212	1.16317e-70
Snx13	6.09777e-75	-1.82879	0.021	0.104	1.22102e-70
Lrpap1	6.62876e-75	-1.47053	0.029	0.117	1.32734e-70
Srsf5	6.9668e-75	-0.456763	0.12	0.256	1.39503e-70
Psip1	7.02175e-75	-0.623599	0.081	0.199	1.40604e-70
Sash3	7.43155e-75	-0.825844	0.068	0.178	1.48809e-70
Slc25a12	7.61509e-75	-1.23082	0.035	0.128	1.52485e-70
Themis	7.73747e-75	-1.26533	0.14	0.266	1.54935e-70
Dapp1	7.97229e-75	-1.3661	0.033	0.124	1.59637e-70
Acbd6	8.50743e-75	-1.01646	0.046	0.145	1.70353e-70
Clptm1	8.64494e-75	-1.28601	0.034	0.126	1.73106e-70
Nsf	9.02681e-75	-0.956318	0.051	0.153	1.80753e-70
Fam120a	9.34128e-75	-1.08665	0.05	0.151	1.8705e-70
Rab8a	9.37617e-75	-0.369766	0.149	0.3	1.87748e-70
Braf	9.38939e-75	-1.7719	0.021	0.104	1.88013e-70
Dmxl1	1.04626e-74	-1.23662	0.038	0.131	2.09502e-70
Slc43a2	1.099e-74	-2.37435	0.013	0.089	2.20063e-70
Trappc9	1.10762e-74	-1.65721	0.027	0.114	2.21789e-70
Ubap2l	1.15147e-74	-0.475226	0.111	0.243	2.3057e-70
Arf3	1.19033e-74	-1.06644	0.046	0.144	2.38351e-70
Rbis	1.3607e-74	-0.591645	0.091	0.214	2.72467e-70
Mbp	1.39708e-74	-1.13952	0.046	0.144	2.79752e-70
Atl3	1.61268e-74	-1.2719	0.038	0.131	3.22923e-70
Il21r	1.63963e-74	-1.13047	0.048	0.146	3.2832e-70
Ralgapb	1.70222e-74	-1.85929	0.019	0.101	3.40852e-70
Pole4	1.72616e-74	-0.550254	0.094	0.218	3.45647e-70
Fam104a	1.8254e-74	-0.66859	0.071	0.184	3.65519e-70
Slc25a39	1.83354e-74	-0.728668	0.07	0.182	3.67147e-70
Kif21b	2.02167e-74	-1.56917	0.029	0.117	4.0482e-70
Sbno2	2.25055e-74	-1.97159	0.016	0.096	4.50651e-70
Prkag1	2.2868e-74	-1.26763	0.036	0.128	4.57908e-70
Dusp11	2.50935e-74	-0.473002	0.11	0.242	5.02473e-70
Sra1	2.55026e-74	-0.438572	0.115	0.249	5.10664e-70
Rev3l	2.69187e-74	-1.69345	0.025	0.11	5.39021e-70
Cnot1	2.95125e-74	-0.812266	0.075	0.187	5.90958e-70
Pnn	3.01007e-74	-0.660849	0.076	0.19	6.02736e-70
Setx	3.05734e-74	-0.878218	0.072	0.182	6.12203e-70
Dse	3.13418e-74	-1.87912	0.019	0.101	6.27588e-70
Acbd3	3.20785e-74	-1.05777	0.04	0.135	6.4234e-70
Polr2f	3.37071e-74	-0.462783	0.108	0.239	6.74951e-70
Txndc17	3.69876e-74	-0.306566	0.153	0.307	7.40639e-70
Cd86	3.92896e-74	-1.62247	0.033	0.122	7.86735e-70
Uhrf2	4.03598e-74	-1.05694	0.057	0.159	8.08165e-70
Nt5c	4.40989e-74	-0.351067	0.133	0.279	8.83037e-70
Ube2a	4.45629e-74	-0.458165	0.107	0.238	8.92327e-70
Stx7	4.65295e-74	-0.792626	0.072	0.183	9.31707e-70
Tomm5	4.75018e-74	-0.476752	0.113	0.246	9.51175e-70
Drap1	4.91636e-74	-0.916611	0.054	0.157	9.84453e-70
Pfkfb3	4.99014e-74	-1.29215	0.042	0.137	9.99225e-70
Cd68	5.00097e-74	-1.33887	0.148	0.269	1.00139e-69
Dph3	5.03604e-74	-0.577802	0.082	0.2	1.00842e-69
Cwc15	5.08509e-74	-0.215609	0.177	0.344	1.01824e-69
Plin2	5.2213e-74	-1.21129	0.104	0.222	1.04551e-69
Acsl5	5.65903e-74	-0.840794	0.069	0.179	1.13316e-69
Vps36	5.91118e-74	-0.871637	0.061	0.167	1.18365e-69
Fnip1	5.91846e-74	-1.48087	0.031	0.119	1.18511e-69
Gabpb2	6.09855e-74	-1.1259	0.047	0.144	1.22117e-69
Riok1	6.7714e-74	-1.2074	0.039	0.133	1.35591e-69
Auh	6.88222e-74	-1.32912	0.032	0.122	1.3781e-69
Ldah	6.96263e-74	-1.49018	0.026	0.112	1.3942e-69
Mef2d	7.76963e-74	-1.30485	0.034	0.125	1.55579e-69
Rab19	7.93934e-74	-1.33541	0.035	0.125	1.58977e-69
Ghitm	7.96292e-74	-0.362068	0.135	0.279	1.5945e-69
Piezo1	8.08066e-74	-2.58893	0.01	0.084	1.61807e-69
Kif1b	8.40483e-74	-1.672	0.022	0.105	1.68298e-69
Anapc5	8.66244e-74	-0.562587	0.102	0.227	1.73457e-69
Eloc	1.05422e-73	-0.284211	0.17	0.332	2.11098e-69
Ptpn2	1.05641e-73	-0.743353	0.072	0.183	2.11535e-69
Smc3	1.07086e-73	-0.659799	0.081	0.197	2.14429e-69
Dnajc13	1.0785e-73	-1.06758	0.048	0.147	2.15958e-69
Psmc3	1.09305e-73	-0.259802	0.153	0.308	2.18872e-69
Drg1	1.09585e-73	-0.724877	0.066	0.175	2.19432e-69
Pcif1	1.11315e-73	-1.03085	0.05	0.149	2.22897e-69
Nop10	1.16911e-73	-0.397163	0.15	0.299	2.34103e-69
Tpd52	1.17953e-73	-0.713276	0.107	0.231	2.36188e-69
Calhm6	1.29401e-73	-1.39124	0.055	0.154	2.59113e-69
Uqcc2	1.44836e-73	-0.311135	0.145	0.295	2.9002e-69
Ndufb1-ps	1.50433e-73	-0.402152	0.128	0.269	3.01227e-69
Mvp	1.60665e-73	-1.2864	0.037	0.129	3.21716e-69
Sharpin	1.96755e-73	-1.04097	0.042	0.137	3.93982e-69
Ino80d	2.16025e-73	-1.52832	0.027	0.112	4.32569e-69
Hnrnpm	2.18163e-73	-0.320648	0.162	0.32	4.36849e-69
Cxcr6	2.23753e-73	-0.99144	0.155	0.283	4.48043e-69
Cd5	2.34908e-73	-1.20255	0.065	0.169	4.7038e-69
Dnajc7	2.36091e-73	-0.550395	0.101	0.225	4.72749e-69
2510039O18Rik	2.36704e-73	-1.77642	0.019	0.1	4.73977e-69
Bcl3	2.37762e-73	-1.15312	0.047	0.144	4.76095e-69
Agpat3	2.39892e-73	-1.01393	0.054	0.155	4.80359e-69
Styk1	2.5108e-73	-2.6622	0.014	0.09	5.02762e-69
Cenpx	2.5436e-73	-0.41368	0.114	0.248	5.09331e-69
Eif3m	3.29509e-73	-0.245128	0.182	0.348	6.59808e-69
Psmd6	3.60628e-73	-0.602767	0.075	0.188	7.22122e-69
Hipk1	3.68316e-73	-1.10755	0.048	0.145	7.37517e-69
Psmb7	3.80785e-73	-0.465166	0.099	0.226	7.62484e-69
Lonp2	4.08333e-73	-0.909462	0.055	0.156	8.17645e-69
Nsd2	4.13414e-73	-0.703488	0.088	0.205	8.2782e-69
Lsm6	4.21376e-73	-0.455194	0.119	0.252	8.43763e-69
Comt	4.64825e-73	-1.01573	0.045	0.142	9.30766e-69
Chd3	4.84507e-73	-1.27063	0.037	0.129	9.70176e-69
Fuca2	4.86872e-73	-1.49079	0.026	0.111	9.74913e-69
Agfg1	4.99412e-73	-0.726713	0.092	0.211	1.00002e-68
Smim14	5.00638e-73	-0.995709	0.047	0.145	1.00248e-68
Myo1g	5.25206e-73	-0.733757	0.075	0.187	1.05167e-68
Sdf2l1	5.26225e-73	-0.705488	0.084	0.2	1.05371e-68
Dusp5	5.26402e-73	-0.901945	0.068	0.175	1.05407e-68
March5	5.3771e-73	-0.857437	0.064	0.17	1.07671e-68
Mrpl14	5.4796e-73	-0.686063	0.073	0.184	1.09724e-68
S1pr4	5.63678e-73	-1.74694	0.021	0.103	1.12871e-68
Map2k5	5.72635e-73	-1.59173	0.024	0.108	1.14664e-68
Riok3	5.83817e-73	-0.482938	0.111	0.242	1.16904e-68
Fbxw7	5.96878e-73	-1.93426	0.02	0.101	1.19519e-68
Klrb1f	6.37893e-73	-1.62339	0.029	0.115	1.27732e-68
Gpbp1l1	7.51814e-73	-1.31875	0.038	0.13	1.50543e-68
Pabpc1	7.60264e-73	0.384333	0.924	0.816	1.52235e-68
Wbp1l	8.05439e-73	-1.96308	0.017	0.096	1.61281e-68
Taf3	9.52135e-73	-1.50932	0.027	0.112	1.90656e-68
Creg1	1.00658e-72	-1.06177	0.052	0.151	2.01557e-68
Rad54l2	1.01465e-72	-1.42091	0.032	0.119	2.03173e-68
Gstp1	1.06304e-72	-0.271988	0.256	0.452	2.12862e-68
Txnip	1.07992e-72	-0.421464	0.192	0.353	2.16244e-68
Rlim	1.10522e-72	-1.21274	0.039	0.131	2.2131e-68
Scimp	1.11127e-72	-1.63213	0.029	0.115	2.22521e-68
Oxr1	1.13266e-72	-1.36609	0.039	0.131	2.26804e-68
Gbp8	1.13807e-72	-1.26359	0.038	0.13	2.27888e-68
Cdc5l	1.15419e-72	-0.564862	0.085	0.203	2.31115e-68
Ubr1	1.2971e-72	-1.48607	0.028	0.113	2.59731e-68
Ctsc	1.33888e-72	-1.10494	0.234	0.381	2.68098e-68
Tasor	1.3745e-72	-1.12838	0.046	0.141	2.75229e-68
Wdr44	1.38127e-72	-1.49094	0.029	0.115	2.76586e-68
Ss18	1.52757e-72	-0.912178	0.062	0.167	3.05881e-68
Ube2i	1.56586e-72	-0.133701	0.263	0.477	3.13547e-68
Gbp9	1.66955e-72	-1.01431	0.055	0.155	3.3431e-68
Glrx3	1.80876e-72	-0.439139	0.104	0.232	3.62186e-68
Slc30a7	1.90273e-72	-1.60089	0.023	0.105	3.81002e-68
Mfsd10	2.20256e-72	-1.48391	0.024	0.108	4.4104e-68
Slfn1	2.45918e-72	-0.595983	0.154	0.293	4.92427e-68
Gmip	2.56404e-72	-1.39482	0.03	0.117	5.13424e-68
Snrpf	2.60677e-72	-0.282827	0.194	0.364	5.2198e-68
Vta1	2.90305e-72	-0.890574	0.055	0.156	5.81307e-68
Chrac1	3.0355e-72	-0.978927	0.045	0.141	6.07828e-68
Sik2	3.11687e-72	-1.95352	0.018	0.096	6.24122e-68
Adgre1	3.63159e-72	-2.11929	0.023	0.103	7.2719e-68
Mtpn	4.09093e-72	-0.523594	0.106	0.232	8.19168e-68
Cop1	4.3474e-72	-1.43191	0.034	0.122	8.70524e-68
BE692007	4.37571e-72	-1.42379	0.034	0.123	8.76192e-68
Gsn	4.50691e-72	-1.2911	0.052	0.149	9.02464e-68
[truncated: 4,526 more rows]

## Sheet: Cluster 3
Gene	p_val	avg_log2FC	pct.1	pct.2	p_val_adj
Lrp1	3e-116	-5.37133	0.004	0.107	5.9e-112
Slc8a1	4.7e-109	-4.93548	0.007	0.107	9.4e-105
Stab1	5.58e-51	-4.90398	0.004	0.053	1.12e-46
Slfn4	8.43e-58	-4.53576	0.005	0.06	1.69e-53
Lrmda	2.8e-207	-4.43965	0.017	0.196	5.7e-203
Adgre1	1.8e-104	-4.39112	0.008	0.105	3.5e-100
Mrc1	9.5e-90	-4.38601	0.017	0.107	1.9e-85
Lgmn	4.2e-212	-4.38262	0.044	0.236	8.4e-208
Apoe	4.7e-172	-4.34094	0.043	0.207	9.5e-168
Tgfbi	8.1e-203	-4.32602	0.03	0.211	1.6e-198
Cfb	3.85e-93	-4.23091	0.009	0.098	7.71e-89
Pde7b	1.37e-74	-4.16236	0.008	0.081	2.74e-70
App	1.8e-177	-4.14341	0.018	0.177	3.6e-173
Gm5150	3.78e-67	-4.13437	0.005	0.069	7.58e-63
Trem2	4.67e-83	-4.12731	0.01	0.092	9.35e-79
Csf1r	9.8e-147	-4.11906	0.013	0.147	2e-142
Lpl	4e-116	-4.11354	0.022	0.137	8.1e-112
Cd300a	2.9e-109	-4.05821	0.01	0.112	5.8e-105
Fcgr2b	3.1e-189	-4.04456	0.025	0.195	6.3e-185
Clnk	4e-121	-4.03736	0.011	0.124	8e-117
Tbxas1	6.53e-76	-4.02621	0.006	0.078	1.31e-71
Slc7a8	1.53e-62	-3.99483	0.005	0.065	3.07e-58
Ptpro	9.92e-60	-3.98492	0.005	0.062	1.99e-55
Aoah	1.7e-198	-3.97485	0.018	0.193	3.5e-194
P2ry6	1.99e-81	-3.97239	0.007	0.084	3.98e-77
C5ar1	3.4e-98	-3.96967	0.015	0.111	6.81e-94
H2-Ab1	0	-3.96248	0.101	0.371	0
Plxnb2	1.22e-59	-3.92784	0.004	0.061	2.43e-55
Cybb	7.8e-183	-3.9238	0.027	0.193	1.6e-178
Pid1	6.4e-148	-3.91639	0.021	0.16	1.3e-143
C3ar1	3.7e-149	-3.91455	0.026	0.167	7.4e-145
Fn1	8.08e-46	-3.91104	0.009	0.057	1.62e-41
Lyz2	0	-3.90547	0.202	0.723	0
H2-Aa	0	-3.8349	0.15	0.531	0
Cd74	0	-3.83417	0.31	0.842	0
Mpeg1	1e-187	-3.81136	0.03	0.2	2.1e-183
Sirpa	3.7e-156	-3.81063	0.019	0.162	7.4e-152
Gpr141	7.32e-86	-3.80871	0.012	0.097	1.47e-81
Ccl2	1e-263	-3.80642	0.09	0.323	2e-259
Pld4	8e-162	-3.79787	0.021	0.17	1.6e-157
H2-Eb1	0	-3.7976	0.115	0.384	0
Ctsl	7.4e-113	-3.78755	0.032	0.149	1.5e-108
Wdfy3	3.95e-53	-3.77826	0.005	0.056	7.91e-49
C1qa	3e-201	-3.75115	0.105	0.301	6.1e-197
Emilin2	7.24e-91	-3.74315	0.01	0.098	1.45e-86
Grn	1.6e-256	-3.74135	0.073	0.298	3.1e-252
Sirpb1c	1.3e-103	-3.73598	0.012	0.111	2.5e-99
Lrrc25	5.2e-151	-3.73473	0.018	0.157	1e-146
Il6ra	1.78e-63	-3.70853	0.006	0.068	3.57e-59
Hck	1.4e-147	-3.70632	0.017	0.154	2.8e-143
Dock4	1.47e-57	-3.70435	0.007	0.064	2.95e-53
Cd93	1.54e-61	-3.7043	0.007	0.068	3.09e-57
Cfp	2.9e-119	-3.70409	0.017	0.131	5.8e-115
Tcf7l2	3.68e-48	-3.70074	0.005	0.053	7.37e-44
Cyp4f18	4.78e-60	-3.70035	0.007	0.066	9.56e-56
Mmp14	1.92e-57	-3.69873	0.007	0.064	3.84e-53
Csf2ra	3.4e-112	-3.69732	0.012	0.118	6.8e-108
Dhrs3	4.07e-48	-3.68474	0.004	0.051	8.15e-44
H2-DMb1	3e-154	-3.66517	0.033	0.182	6e-150
Fcgr1	9.5e-197	-3.65351	0.036	0.216	1.9e-192
Cd300c2	6.8e-153	-3.65054	0.021	0.164	1.4e-148
Psap	0	-3.64854	0.184	0.665	0
Tyrobp	0	-3.64832	0.17	0.84	0
Ctsh	7e-202	-3.64739	0.034	0.217	1.4e-197
C1qb	0	-3.6416	0.145	0.415	0
C1qc	9e-203	-3.63977	0.1	0.296	1.8e-198
Alox5ap	7e-298	-3.63922	0.055	0.303	1.4e-293
Hk3	1.05e-85	-3.63175	0.009	0.092	2.11e-81
Gab2	1e-116	-3.6284	0.014	0.125	2.1e-112
Vcan	1.29e-42	-3.6222	0.01	0.056	2.59e-38
Pirb	4.6e-115	-3.61854	0.013	0.123	9.2e-111
Chil3	7.56e-57	-3.61754	0.023	0.089	1.51e-52
Klra8	2.2e-104	-3.6159	0.022	0.127	4.5e-100
F10	7.33e-51	-3.60779	0.008	0.06	1.47e-46
Ccl7	2.1e-246	-3.59391	0.107	0.332	4.2e-242
Itgam	1.9e-159	-3.59361	0.022	0.17	3.9e-155
Ciita	1.27e-45	-3.58646	0.006	0.052	2.54e-41
Creb5	3.6e-59	-3.5686	0.008	0.067	7.21e-55
Snx24	1.6e-59	-3.56227	0.008	0.068	3.2e-55
Ccl12	4.4e-137	-3.56029	0.07	0.217	8.8e-133
Adap2	4.91e-57	-3.5388	0.006	0.063	9.83e-53
Sirpb1b	1.17e-74	-3.53613	0.009	0.082	2.34e-70
Clec4n	2.6e-77	-3.52965	0.017	0.097	5.21e-73
Cd180	3e-101	-3.52769	0.013	0.112	6.03e-97
Tgm2	2.26e-63	-3.5125	0.007	0.07	4.52e-59
Cd68	4.8e-237	-3.49529	0.067	0.279	9.6e-233
Klra4	6.8e-104	-3.49346	0.018	0.122	1.4e-99
Rassf4	1.3e-126	-3.47891	0.017	0.138	2.5e-122
Wfdc17	7.1e-233	-3.45215	0.066	0.277	1.4e-228
Tnfrsf11a	3.27e-47	-3.4516	0.005	0.052	6.55e-43
Slc11a1	5.12e-86	-3.44987	0.011	0.096	1.03e-81
Gm15987	8.46e-49	-3.44984	0.006	0.056	1.69e-44
Ms4a6c	0	-3.44796	0.073	0.333	0
Spi1	2.1e-246	-3.44499	0.043	0.257	4.1e-242
Hdac9	2.36e-41	-3.44397	0.007	0.05	4.72e-37
P2rx4	9.79e-69	-3.44291	0.007	0.075	1.96e-64
Plau	1.78e-63	-3.44076	0.014	0.082	3.57e-59
Cd63	1.9e-128	-3.43302	0.039	0.17	3.7e-124
Fcer1g	0	-3.42961	0.249	0.895	0
Sirpb1a	3.86e-71	-3.4284	0.011	0.083	7.72e-67
Fcgr3	2.9e-273	-3.42124	0.05	0.283	5.8e-269
Fcgr4	3.9e-122	-3.4198	0.026	0.147	7.9e-118
Maml3	5.6e-65	-3.41864	0.01	0.075	1.12e-60
Clec4a3	2.1e-141	-3.40447	0.023	0.158	4.3e-137
Lyn	1.2e-303	-3.40406	0.052	0.305	2.5e-299
Pf4	4.16e-91	-3.40184	0.045	0.149	8.34e-87
45352	5.26e-72	-3.40162	0.011	0.084	1.05e-67
Sash1	5.03e-50	-3.40101	0.006	0.056	1.01e-45
Syk	4.5e-125	-3.39556	0.015	0.134	8.9e-121
Plbd1	4.5e-176	-3.37801	0.035	0.2	9.1e-172
Lpcat2	1.72e-52	-3.36853	0.007	0.06	3.45e-48
Sell	1.7e-224	-3.36847	0.033	0.232	3.5e-220
Klra2	2.04e-90	-3.35507	0.017	0.108	4.09e-86
Tlr13	2.09e-51	-3.35267	0.006	0.058	4.18e-47
Ms4a7	2.7e-92	-3.34708	0.038	0.14	5.41e-88
Tns3	9.67e-63	-3.33967	0.009	0.072	1.94e-58
Sdc4	1.5e-130	-3.33682	0.025	0.152	2.9e-126
Plaur	6.77e-80	-3.33589	0.014	0.095	1.36e-75
Slamf8	3.42e-76	-3.33372	0.012	0.089	6.84e-72
Fmnl2	6.54e-48	-3.33135	0.008	0.058	1.31e-43
Sulf2	1.26e-63	-3.32923	0.008	0.071	2.52e-59
Pla2g7	3.21e-95	-3.32798	0.017	0.112	6.43e-91
Sdc3	2e-125	-3.32499	0.021	0.142	3.9e-121
Csf2rb	1.15e-62	-3.31334	0.009	0.073	2.29e-58
Ly86	1.7e-228	-3.31124	0.051	0.256	3.3e-224
Mafb	1.12e-79	-3.30724	0.016	0.099	2.24e-75
Ccl8	2.3e-154	-3.30179	0.118	0.286	4.6e-150
Nfam1	2.81e-62	-3.29969	0.008	0.07	5.63e-58
Atp6v0a1	2.59e-67	-3.29887	0.01	0.078	5.19e-63
Cd36	1.88e-60	-3.29839	0.012	0.075	3.76e-56
Ifi30	6.4e-275	-3.29744	0.094	0.331	1.3e-270
Pstpip2	1.31e-42	-3.29402	0.006	0.05	2.62e-38
Gas7	5.32e-93	-3.28535	0.014	0.106	1.06e-88
Clec4a1	5.5e-145	-3.28009	0.028	0.169	1.1e-140
Ifitm6	3.28e-59	-3.27593	0.014	0.078	6.57e-55
Clec4d	1.49e-46	-3.27393	0.01	0.06	2.98e-42
Gm9733	2.35e-74	-3.27192	0.016	0.093	4.71e-70
Rbpms	5.96e-83	-3.27101	0.011	0.093	1.19e-78
Rasgrp4	3.01e-44	-3.26882	0.006	0.05	6.03e-40
Cd300lf	4.94e-85	-3.26785	0.012	0.097	9.9e-81
Ctsz	1.5e-269	-3.26581	0.071	0.304	3e-265
Ly6i	1.71e-49	-3.24062	0.015	0.07	3.42e-45
Fcgrt	4.53e-52	-3.23785	0.008	0.062	9.06e-48
Gm34084	1.24e-43	-3.22873	0.006	0.051	2.49e-39
Plcg2	4.2e-111	-3.22694	0.015	0.123	8.4e-107
Eps8	1.38e-92	-3.20746	0.017	0.11	2.77e-88
Asph	9.15e-44	-3.19856	0.007	0.051	1.83e-39
Mgst1	2.99e-47	-3.1984	0.009	0.059	5.98e-43
Clec4a2	6.7e-122	-3.19522	0.025	0.146	1.3e-117
Msr1	4.5e-123	-3.19178	0.025	0.148	9e-119
Cbr2	8.09e-35	-3.18804	0.012	0.052	1.62e-30
Gda	4.7e-107	-3.18794	0.022	0.13	9.5e-103
Ifitm3	0	-3.18709	0.228	0.696	0
Acvrl1	6.38e-53	-3.18458	0.008	0.061	1.28e-48
Tmem51	1.33e-45	-3.18452	0.006	0.053	2.66e-41
Trf	1.15e-62	-3.1823	0.009	0.073	2.31e-58
Il13ra1	3.91e-52	-3.18118	0.009	0.062	7.83e-48
Ltbr	1.38e-49	-3.17536	0.007	0.057	2.76e-45
Cxcl10	2.3e-121	-3.17404	0.081	0.22	4.6e-117
Clec12a	1e-115	-3.16943	0.022	0.137	2.1e-111
Pilra	6.71e-55	-3.16024	0.009	0.065	1.34e-50
4930430E12Rik	3.58e-44	-3.15679	0.007	0.053	7.17e-40
Myof	1.18e-73	-3.15484	0.012	0.086	2.36e-69
Ltb4r1	2.07e-63	-3.14709	0.013	0.08	4.15e-59
Dok3	1.75e-51	-3.14102	0.007	0.059	3.5e-47
Ncf2	1.6e-124	-3.14023	0.021	0.142	3.1e-120
Klrb1c	7e-211	-3.12808	0.044	0.236	1.4e-206
Zfp710	1.32e-61	-3.12604	0.01	0.073	2.65e-57
Zeb2os	8.01e-57	-3.1226	0.009	0.067	1.6e-52
Fgr	7.06e-92	-3.11832	0.017	0.11	1.41e-87
Gpr137b	5.61e-50	-3.11829	0.009	0.061	1.12e-45
Naaa	6.2e-113	-3.11781	0.036	0.155	1.2e-108
Basp1	1.1e-102	-3.11767	0.028	0.135	2.18e-98
Rgl1	1.8e-100	-3.11385	0.021	0.123	3.7e-96
Cxcl9	4.3e-112	-3.10799	0.063	0.19	8.7e-108
Ccl6	8.4e-205	-3.08794	0.083	0.279	1.7e-200
Bst1	1.92e-47	-3.08212	0.008	0.056	3.85e-43
Ccdc88a	1.97e-72	-3.07779	0.011	0.084	3.94e-68
Dab2	5.9e-120	-3.0761	0.04	0.166	1.2e-115
Aif1	5.3e-191	-3.07222	0.06	0.242	1.1e-186
Marcks	7.6e-156	-3.07147	0.037	0.189	1.5e-151
Ncr1	7.3e-178	-3.06371	0.039	0.208	1.5e-173
Hacd4	1.96e-47	-3.06366	0.007	0.056	3.92e-43
Pira2	3.98e-50	-3.05612	0.008	0.06	7.96e-46
Il15	2.35e-46	-3.05562	0.008	0.057	4.7e-42
Fes	2.05e-75	-3.055	0.011	0.087	4.1e-71
Klrb1b	6.6e-125	-3.05241	0.03	0.156	1.3e-120
Tmem106a	2.7e-118	-3.05031	0.023	0.141	5.5e-114
Tnfsf12	3.71e-62	-3.04635	0.009	0.072	7.43e-58
Wdfy4	4.42e-45	-3.04528	0.006	0.052	8.85e-41
Nupr1	1.23e-59	-3.0322	0.012	0.074	2.47e-55
F13a1	1.61e-68	-3.03009	0.027	0.105	3.22e-64
Mitf	1.59e-56	-3.0251	0.011	0.07	3.18e-52
Fnip2	4.05e-51	-3.02195	0.013	0.068	8.12e-47
Unc93b1	7.3e-177	-3.01762	0.045	0.215	1.5e-172
Ifngr2	5.89e-95	-3.01677	0.017	0.112	1.18e-90
Ccnd1	1.01e-94	-3.01617	0.023	0.122	2.01e-90
Hmox1	9.9e-104	-3.01478	0.055	0.173	2e-99
Ifi207	1e-165	-3.00425	0.039	0.199	2e-161
Apobec1	7.2e-160	-2.99904	0.04	0.196	1.4e-155
Aldh2	6.2e-83	-2.98762	0.015	0.099	1.24e-78
Rab7b	5.3e-64	-2.97996	0.012	0.078	1.06e-59
Gm21188	1.4e-109	-2.97763	0.021	0.131	2.7e-105
Lst1	2e-161	-2.96965	0.049	0.209	4e-157
Cd40	1.07e-58	-2.96143	0.013	0.076	2.13e-54
Gm36161	2.1e-129	-2.95777	0.028	0.157	4.2e-125
Cdk14	1.44e-97	-2.95681	0.024	0.125	2.88e-93
Pla2g4a	4.89e-52	-2.95172	0.01	0.065	9.79e-48
Tmem176b	1.4e-62	-2.94534	0.015	0.082	2.81e-58
Trio	3.2e-69	-2.94239	0.014	0.086	6.41e-65
Il1rn	1.42e-56	-2.94231	0.02	0.085	2.85e-52
Atp1b1	3.95e-92	-2.94143	0.018	0.111	7.91e-88
Klra7	9.5e-99	-2.9371	0.026	0.129	1.91e-94
Ctss	0	-2.93498	0.227	0.603	0
Cxcl16	3.21e-87	-2.93029	0.024	0.117	6.42e-83
Tlr4	2.45e-41	-2.92692	0.007	0.05	4.9e-37
1700025G04Rik	1.7e-105	-2.92169	0.023	0.131	3.4e-101
Rnase4	1.56e-47	-2.91748	0.011	0.062	3.13e-43
BC028528	1.43e-67	-2.9033	0.013	0.083	2.86e-63
Rab3il1	4.31e-50	-2.89061	0.01	0.063	8.64e-46
Atf3	9.72e-86	-2.88936	0.03	0.125	1.95e-81
Camk1	1.03e-60	-2.88864	0.013	0.077	2.06e-56
Shtn1	6e-41	-2.88128	0.008	0.052	1.2e-36
Pde2a	2.32e-56	-2.86817	0.012	0.071	4.65e-52
Ms4a6d	1.7e-175	-2.86285	0.072	0.246	3.4e-171
Klrb1f	4.51e-95	-2.86076	0.019	0.117	9.04e-91
Oasl2	3.2e-134	-2.848	0.032	0.167	6.5e-130
Blvrb	3e-123	-2.84735	0.04	0.169	6.1e-119
Il1b	3.91e-56	-2.84062	0.033	0.104	7.83e-52
Gpnmb	9.3e-38	-2.8382	0.019	0.065	1.86e-33
Lilrb4a	1.3e-226	-2.8318	0.085	0.295	2.6e-222
Lmo2	5.94e-66	-2.80406	0.013	0.082	1.19e-61
Slamf9	7.09e-54	-2.79937	0.019	0.081	1.42e-49
Ifi205	1.3e-122	-2.79445	0.046	0.177	2.7e-118
Upp1	2.99e-35	-2.79159	0.014	0.056	6e-31
Ifitm2	8.5e-274	-2.77649	0.114	0.355	1.7e-269
Bcl2a1a	4.02e-60	-2.77212	0.019	0.086	8.04e-56
Rasa4	3.46e-58	-2.75997	0.012	0.074	6.92e-54
Tifab	7.64e-58	-2.75961	0.013	0.074	1.53e-53
Igsf6	5.46e-63	-2.75336	0.015	0.083	1.09e-58
Pltp	6.35e-46	-2.74371	0.018	0.072	1.27e-41
Phf11d	2.01e-79	-2.74273	0.023	0.108	4.03e-75
Rnase6	3.58e-55	-2.71976	0.015	0.075	7.18e-51
Btk	2.17e-45	-2.71761	0.009	0.057	4.35e-41
Klf3	4.4e-100	-2.71738	0.022	0.126	8.79e-96
Mef2c	7.17e-57	-2.71685	0.013	0.074	1.44e-52
Aldh3b1	1.41e-40	-2.71512	0.008	0.051	2.82e-36
Ccr1	3.53e-70	-2.70835	0.024	0.103	7.06e-66
Cnn3	1.27e-44	-2.69029	0.013	0.062	2.55e-40
Rab31	1.57e-62	-2.68897	0.014	0.081	3.14e-58
Itga2	1.92e-56	-2.68444	0.017	0.079	3.85e-52
Tmem176a	3.06e-38	-2.67711	0.011	0.053	6.12e-34
Cd300ld	1.01e-50	-2.67482	0.013	0.069	2.02e-46
Tpd52	3.5e-189	-2.66595	0.055	0.238	6.9e-185
Tmem37	1.17e-49	-2.66574	0.012	0.066	2.34e-45
Il18bp	3.62e-53	-2.6613	0.017	0.076	7.25e-49
Lair1	7.41e-89	-2.66073	0.024	0.119	1.48e-84
Il18	3.54e-41	-2.65415	0.01	0.055	7.09e-37
Ctsc	1.4e-234	-2.65407	0.175	0.388	2.8e-230
Nedd4l	2.1e-43	-2.64215	0.01	0.058	4.21e-39
Gm4951	3.22e-45	-2.63618	0.014	0.065	6.45e-41
Cttnbp2nl	3.56e-42	-2.63293	0.011	0.057	7.13e-38
Ecm1	3.51e-39	-2.6313	0.01	0.052	7.04e-35
Olfm1	2.5e-59	-2.63078	0.014	0.078	5e-55
Qpct	2.38e-39	-2.62918	0.01	0.054	4.77e-35
Slc15a3	4.43e-57	-2.62717	0.014	0.076	8.87e-53
Rnf130	1.4e-168	-2.62661	0.042	0.207	2.8e-164
Selenop	3.5e-120	-2.62474	0.05	0.181	7.1e-116
Cd72	4.29e-80	-2.62066	0.033	0.125	8.58e-76
Fam129b	1.21e-53	-2.60996	0.014	0.073	2.41e-49
Klra9	1.96e-64	-2.60641	0.02	0.091	3.93e-60
Rreb1	2.5e-99	-2.60633	0.028	0.134	5.08e-95
Cebpd	1.56e-39	-2.60602	0.011	0.055	3.13e-35
Plin2	4.7e-136	-2.59319	0.077	0.225	9.5e-132
Klrb1a	4.44e-61	-2.57976	0.016	0.082	8.89e-57
Zbtb20	2e-164	-2.57912	0.082	0.253	4e-160
Ckb	2.6e-104	-2.57204	0.049	0.166	5.2e-100
Aff3	7.32e-79	-2.57047	0.031	0.121	1.47e-74
Ifi204	1.1e-165	-2.56264	0.062	0.229	2.2e-161
Ninj1	1.27e-84	-2.55968	0.039	0.137	2.55e-80
Slfn5	1.8e-137	-2.54479	0.062	0.209	3.7e-133
Nrros	5e-186	-2.53887	0.061	0.244	1e-181
Irf5	6.1e-117	-2.53736	0.037	0.16	1.2e-112
Adam15	1.74e-42	-2.52999	0.011	0.058	3.49e-38
Trdv4	8.72e-44	-2.52769	0.01	0.057	1.75e-39
Mgat5	1.2e-130	-2.52712	0.047	0.186	2.5e-126
Cd300ld3	8.93e-42	-2.51684	0.013	0.061	1.79e-37
Grk5	1.07e-50	-2.51511	0.017	0.075	2.14e-46
Rin2	2.37e-47	-2.4959	0.015	0.068	4.75e-43
Lilr4b	4.9e-152	-2.49516	0.061	0.219	9.9e-148
Samd3	3.83e-87	-2.4764	0.032	0.129	7.68e-83
Ern1	1.24e-74	-2.47413	0.028	0.113	2.47e-70
Acer3	5.8e-99	-2.46805	0.034	0.142	1.16e-94
Ebi3	6.83e-39	-2.44916	0.011	0.054	1.37e-34
Timp2	8.58e-66	-2.44873	0.033	0.112	1.72e-61
H2-DMa	6.7e-132	-2.44501	0.076	0.221	1.3e-127
Itgax	2.34e-68	-2.44327	0.022	0.099	4.68e-64
Sh2d1b1	8.28e-50	-2.4234	0.013	0.068	1.66e-45
Rhob	6.9e-39	-2.41874	0.013	0.058	1.38e-34
Bcl2	6.6e-149	-2.41567	0.09	0.251	1.3e-144
Maf	2.9e-112	-2.41451	0.046	0.169	5.8e-108
Cst3	0	-2.40857	0.434	0.85	0
Hpgds	1.5e-34	-2.39079	0.012	0.052	3e-30
Gns	9e-99	-2.39044	0.035	0.143	1.81e-94
Frmd4b	9.11e-55	-2.38113	0.025	0.091	1.82e-50
Oasl1	1.68e-66	-2.37798	0.026	0.103	3.36e-62
Lamp1	7.3e-244	-2.37507	0.13	0.354	1.5e-239
5031439G07Rik	1.72e-40	-2.37166	0.012	0.058	3.45e-36
Tifa	6.21e-37	-2.36935	0.012	0.053	1.24e-32
Lacc1	1.17e-35	-2.36753	0.012	0.052	2.35e-31
Gzma	0	-2.36705	0.221	0.593	0
Tubb2a	1.84e-63	-2.35599	0.026	0.099	3.69e-59
Plekho1	1.38e-68	-2.34728	0.024	0.102	2.76e-64
Skap2	3e-153	-2.34392	0.057	0.216	6.1e-149
Pak1	2.19e-35	-2.33581	0.011	0.051	4.39e-31
Il4ra	8.29e-84	-2.31881	0.031	0.125	1.66e-79
Metrnl	4.8e-118	-2.31791	0.044	0.172	9.5e-114
Fhit	3.51e-28	-2.30385	0.017	0.053	7.04e-24
Pkib	4.85e-43	-2.30323	0.016	0.066	9.71e-39
Grik3	0	-2.30025	0.455	0.807	0
Dusp3	1.12e-39	-2.2963	0.013	0.058	2.25e-35
Emp1	1.06e-37	-2.2892	0.018	0.064	2.12e-33
Gatm	7.97e-36	-2.28846	0.015	0.058	1.59e-31
Vav3	3.7e-118	-2.28749	0.057	0.188	7.4e-114
Renbp	4.14e-39	-2.28603	0.014	0.059	8.28e-35
Anxa1	2.6e-139	-2.28573	0.062	0.212	5.1e-135
Cd83	2.5e-32	-2.28535	0.014	0.053	5.01e-28
Prxl2b	1.93e-33	-2.28499	0.012	0.051	3.86e-29
Ms4a4c	1.7e-180	-2.27793	0.121	0.307	3.5e-176
Zeb2	1.2e-176	-2.26977	0.138	0.322	2.4e-172
Acod1	1.91e-32	-2.25838	0.017	0.057	3.83e-28
Lmo4	2.7e-37	-2.25645	0.014	0.057	5.41e-33
Gnaq	8.77e-72	-2.24032	0.034	0.119	1.76e-67
Bach1	1.67e-74	-2.23886	0.031	0.117	3.34e-70
Dse	1.05e-64	-2.2377	0.025	0.1	2.1e-60
Slc9a7	1.61e-36	-2.23699	0.014	0.056	3.21e-32
Rap1gap2	1.85e-36	-2.23142	0.016	0.06	3.7e-32
Mgrn1	2.27e-53	-2.21735	0.018	0.08	4.55e-49
Smad3	4.43e-52	-2.21624	0.025	0.088	8.86e-48
Hexa	9.28e-92	-2.20837	0.049	0.157	1.86e-87
Fndc3b	2.44e-40	-2.20758	0.017	0.065	4.89e-36
Fabp5	2.01e-85	-2.2018	0.251	0.356	4.03e-81
Pnp	1.7e-165	-2.19779	0.157	0.329	3.4e-161
Tcf4	1.64e-58	-2.19466	0.026	0.096	3.28e-54
Cpq	6.85e-44	-2.19229	0.019	0.072	1.37e-39
Dennd1a	9.6e-132	-2.15205	0.087	0.236	1.9e-127
Parp8	3.2e-94	-2.14884	0.058	0.171	6.42e-90
Hhex	7.81e-45	-2.14532	0.019	0.073	1.56e-40
Scimp	2.01e-70	-2.14006	0.032	0.115	4.03e-66
Scpep1	3.46e-84	-2.13773	0.037	0.134	6.94e-80
Tgfbr1	9.94e-47	-2.12002	0.023	0.08	1.99e-42
Fos	5.26e-54	-2.10985	0.031	0.099	1.05e-49
Wdfy2	4.06e-48	-2.1097	0.023	0.082	8.12e-44
Asah1	8.8e-108	-2.10584	0.056	0.179	1.8e-103
Cerk	9.25e-69	-2.10177	0.032	0.114	1.85e-64
Ctsb	2e-260	-2.09769	0.462	0.642	4e-256
Ext1	6.29e-46	-2.09364	0.031	0.091	1.26e-41
Hpse	4.41e-32	-2.08987	0.014	0.053	8.83e-28
Zhx2	6.36e-36	-2.08892	0.017	0.062	1.27e-31
Cdkn1a	5.1e-103	-2.08884	0.101	0.229	1.02e-98
Ccr2	4e-242	-2.08701	0.141	0.37	8e-238
Sgk3	1.04e-47	-2.08355	0.023	0.081	2.08e-43
Ikzf2	1.7e-39	-2.07931	0.112	0.181	3.4e-35
Arhgap26	2e-129	-2.0751	0.094	0.242	3.9e-125
Kctd12	4.91e-63	-2.07367	0.03	0.105	9.84e-59
Dram1	6.21e-32	-2.06271	0.016	0.056	1.24e-27
Runx1	1.4e-170	-2.05915	0.137	0.32	2.9e-166
Tcn2	4.4e-38	-2.05892	0.015	0.06	8.81e-34
Adam9	2.13e-42	-2.05275	0.018	0.069	4.27e-38
D1Ertd622e	2.52e-48	-2.04622	0.022	0.08	5.05e-44
Ftl1-ps1	5.25e-51	-2.0439	0.026	0.088	1.05e-46
Sh3bp5	3.13e-31	-2.04102	0.014	0.052	6.26e-27
Diaph2	7.4e-111	-2.02219	0.072	0.203	1.5e-106
Atp7a	2.18e-37	-2.02116	0.02	0.067	4.36e-33
Gbp2	9.2e-110	-2.01559	0.153	0.289	1.8e-105
Ssh2	1.6e-163	-2.0137	0.118	0.295	3.2e-159
Gsn	1.93e-76	-2.01165	0.053	0.148	3.85e-72
Klf12	5.99e-30	-2.0055	0.021	0.061	1.2e-25
Epb41l2	6.04e-66	-1.99742	0.039	0.12	1.21e-61
Smox	2.25e-38	-1.99704	0.022	0.071	4.5e-34
Prkcd	7.57e-90	-1.99201	0.053	0.161	1.52e-85
Gm2682	4.8e-164	-1.99052	0.167	0.344	9.6e-160
Pik3cb	6.22e-30	-1.99044	0.014	0.051	1.24e-25
Itsn1	4.22e-33	-1.9841	0.022	0.066	8.45e-29
Gng12	5.61e-84	-1.98321	0.045	0.146	1.12e-79
Pmel	2.18e-22	-1.98154	0.02	0.051	4.36e-18
Plod1	1.42e-33	-1.98134	0.018	0.06	2.85e-29
Rbm47	2.52e-53	-1.98131	0.033	0.101	5.04e-49
Hbb-bs	1.87e-06	-1.98045	0.041	0.057	0.037519
P2ry14	5.79e-40	-1.97956	0.023	0.075	1.16e-35
Rufy3	9.27e-34	-1.97761	0.018	0.06	1.86e-29
Myo1e	5.05e-56	-1.97606	0.038	0.111	1.01e-51
Snx2	1.1e-173	-1.97599	0.135	0.318	2.1e-169
Lpp	1.2e-132	-1.97595	0.097	0.25	2.5e-128
Car2	3.08e-51	-1.97519	0.027	0.09	6.16e-47
Lmna	7.56e-57	-1.97193	0.035	0.107	1.51e-52
Abcg1	3.02e-38	-1.97158	0.02	0.067	6.06e-34
Gstm1	3.11e-29	-1.96519	0.015	0.052	6.23e-25
Rab32	1.63e-41	-1.95909	0.019	0.07	3.27e-37
Tcf7	3.01e-83	-1.95752	0.047	0.148	6.03e-79
Aff1	6.66e-70	-1.954	0.044	0.131	1.33e-65
Emb	1.4e-218	-1.95038	0.154	0.371	2.8e-214
Cd81	1.55e-38	-1.93363	0.031	0.083	3.11e-34
Creg1	5.88e-79	-1.92963	0.052	0.15	1.18e-74
Rsad2	9.6e-35	-1.92007	0.057	0.113	1.92e-30
Cd302	2.27e-45	-1.91088	0.026	0.084	4.55e-41
Tnfrsf13b	1.34e-28	-1.90265	0.015	0.05	2.69e-24
Acp2	1.07e-35	-1.90207	0.021	0.066	2.15e-31
Dnajb14	1.46e-28	-1.88499	0.015	0.051	2.93e-24
Ms4a4a	9.54e-49	-1.88374	0.062	0.133	1.91e-44
Atp6v0c	6.6e-300	-1.88122	0.382	0.595	1.3e-295
Npc1	3.63e-46	-1.87796	0.027	0.086	7.26e-42
Znrf3	4.02e-48	-1.87477	0.038	0.103	8.04e-44
Ogfrl1	4.31e-35	-1.87466	0.02	0.065	8.64e-31
Tdrd7	2.13e-31	-1.86393	0.018	0.058	4.26e-27
Selenom	6.32e-37	-1.86252	0.033	0.085	1.27e-32
Gngt2	3.53e-49	-1.86248	0.067	0.141	7.06e-45
Slc9a9	2.6e-113	-1.85248	0.12	0.26	5.3e-109
Ifi211	3.2e-114	-1.85216	0.112	0.251	6.4e-110
Ralb	1.01e-44	-1.84271	0.027	0.084	2.02e-40
Cmtm3	7.23e-44	-1.83994	0.026	0.082	1.45e-39
Notch2	1.02e-54	-1.83825	0.035	0.106	2.04e-50
Def8	3.13e-26	-1.83267	0.041	0.083	6.26e-22
Plekhm3	1.82e-40	-1.83033	0.028	0.081	3.64e-36
Slc29a3	3.5e-37	-1.81991	0.024	0.072	7.01e-33
Fgf13	1.46e-36	-1.81692	0.054	0.112	2.91e-32
Mtss1	1.92e-32	-1.81085	0.028	0.073	3.84e-28
Idh2	9.33e-39	-1.80871	0.025	0.076	1.87e-34
Rere	3.5e-69	-1.80511	0.046	0.134	7.01e-65
Cux1	2e-99	-1.80401	0.072	0.194	4.08e-95
Atp8a1	1.46e-65	-1.79891	0.052	0.138	2.92e-61
Klf2	3.03e-83	-1.79544	0.047	0.149	6.06e-79
Ldlrap1	1.29e-29	-1.78928	0.018	0.056	2.58e-25
Gm26740	4.4e-108	-1.78889	0.109	0.244	8.8e-104
Nfe2l2	2.23e-78	-1.78824	0.057	0.157	4.47e-74
Slc31a2	1.24e-34	-1.78619	0.023	0.069	2.49e-30
Plekha1	4.71e-27	-1.78619	0.016	0.05	9.43e-23
Themis2	2.02e-44	-1.78505	0.035	0.095	4.05e-40
Ldlr	6.52e-33	-1.78254	0.026	0.072	1.31e-28
Spred1	6.37e-37	-1.76472	0.027	0.077	1.27e-32
Tnfrsf1a	7.23e-80	-1.76161	0.059	0.161	1.45e-75
Pecam1	7.81e-44	-1.75574	0.035	0.095	1.56e-39
Rasgef1b	1.41e-27	-1.75493	0.021	0.059	2.83e-23
Txk	4.09e-94	-1.752	0.095	0.216	8.19e-90
Tnks	3.14e-50	-1.74371	0.037	0.103	6.29e-46
Dct	9.11e-21	-1.74202	0.022	0.052	1.82e-16
Cd274	1.16e-79	-1.7358	0.093	0.202	2.33e-75
Gpx1	2.2e-273	-1.73504	0.411	0.604	4.5e-269
Parp12	9.49e-41	-1.73436	0.029	0.083	1.9e-36
Ftl1	4.7e-123	-1.72793	0.24	0.376	9.4e-119
Cstb	3.8e-110	-1.72371	0.278	0.394	7.6e-106
Mgat4a	1.47e-35	-1.72015	0.025	0.073	2.94e-31
Pik3r5	1.34e-80	-1.71802	0.069	0.174	2.68e-76
Bmpr2	1.63e-24	-1.71645	0.018	0.051	3.26e-20
Camk2d	1.59e-93	-1.70982	0.087	0.208	3.19e-89
Sgpl1	3.49e-54	-1.70716	0.04	0.112	6.98e-50
Jun	6.98e-69	-1.69574	0.068	0.163	1.4e-64
Myadm	6.7e-29	-1.69529	0.023	0.062	1.34e-24
Vat1	5.03e-26	-1.6937	0.026	0.064	1.01e-21
Bcl6	1.59e-25	-1.69279	0.017	0.051	3.19e-21
Etv6	7.5e-103	-1.69274	0.135	0.268	1.5e-98
Vwa5a	2.64e-35	-1.69226	0.024	0.071	5.3e-31
Ptprj	2.06e-90	-1.68697	0.104	0.224	4.13e-86
Anxa4	6.96e-68	-1.67941	0.071	0.164	1.39e-63
Stx7	3.62e-90	-1.67491	0.069	0.183	7.25e-86
Ssbp2	1.05e-45	-1.66531	0.044	0.109	2.11e-41
Ripor2	4.2e-103	-1.66122	0.15	0.283	8.4e-99
Foxp1	1.5e-130	-1.65884	0.165	0.321	2.9e-126
Milr1	2.61e-33	-1.65596	0.024	0.069	5.23e-29
Ifit2	6.27e-53	-1.64938	0.093	0.176	1.26e-48
Qk	1.05e-62	-1.64631	0.053	0.138	2.1e-58
Tmem131	1.86e-62	-1.63915	0.064	0.152	3.72e-58
Arhgap15	8.5e-142	-1.63874	0.364	0.49	1.7e-137
Slco3a1	1.37e-50	-1.63784	0.069	0.146	2.74e-46
Iigp1	2.09e-55	-1.63777	0.081	0.165	4.19e-51
Akt3	5.82e-50	-1.63762	0.056	0.129	1.17e-45
Irak2	3.03e-78	-1.63214	0.091	0.199	6.08e-74
Itgb3	1.03e-28	-1.631	0.032	0.075	2.07e-24
Mcub	6.11e-47	-1.63089	0.047	0.114	1.22e-42
Nptn	5.5e-112	-1.62953	0.119	0.26	1.1e-107
Lncpint	2.02e-78	-1.62728	0.098	0.207	4.04e-74
Eya2	1.05e-23	-1.62516	0.022	0.055	2.1e-19
Styk1	6.92e-26	-1.62382	0.044	0.087	1.39e-21
Cyfip1	3.37e-79	-1.6199	0.076	0.182	6.75e-75
Tcf12	1.96e-83	-1.61769	0.114	0.228	3.93e-79
Baz2b	1.58e-62	-1.61527	0.059	0.145	3.17e-58
Gab3	2.78e-43	-1.6117	0.044	0.106	5.57e-39
Rapgef2	4.15e-61	-1.61142	0.06	0.145	8.31e-57
Il7r	3.76e-38	-1.61113	0.102	0.168	7.52e-34
Asap1	3.68e-67	-1.61093	0.061	0.152	7.37e-63
Batf3	1.21e-24	-1.59921	0.017	0.05	2.43e-20
Ncf1	3.39e-38	-1.59634	0.03	0.083	6.78e-34
Prcp	6.11e-45	-1.59025	0.039	0.101	1.22e-40
Crim1	3.33e-37	-1.58786	0.04	0.095	6.67e-33
Fgl2	5.3e-102	-1.5857	0.155	0.289	1.06e-97
Swap70	1.31e-31	-1.58313	0.028	0.073	2.63e-27
Sesn1	1.55e-48	-1.58222	0.042	0.11	3.1e-44
Oxr1	2.52e-51	-1.58146	0.055	0.129	5.04e-47
Mylip	4.26e-30	-1.57973	0.025	0.067	8.52e-26
St8sia4	6.22e-59	-1.57971	0.081	0.168	1.24e-54
Socs3	1.48e-36	-1.57601	0.042	0.097	2.96e-32
Satb1	2.4e-79	-1.57027	0.133	0.245	4.8e-75
Cd2ap	3.88e-52	-1.55944	0.048	0.121	7.78e-48
Lamp2	6.58e-93	-1.55577	0.104	0.227	1.32e-88
Cd9	1.13e-62	-1.5532	0.064	0.152	2.26e-58
Il6st	4.86e-30	-1.54729	0.035	0.08	9.74e-26
Rfx3	9.24e-29	-1.5466	0.036	0.08	1.85e-24
Cemip2	1.61e-40	-1.54636	0.042	0.101	3.22e-36
Stk3	2.21e-27	-1.54591	0.027	0.067	4.44e-23
Gbp5	3.74e-53	-1.53834	0.077	0.157	7.49e-49
Elmo1	1.4e-111	-1.53303	0.264	0.39	2.7e-107
Cers6	3.66e-57	-1.53211	0.121	0.211	7.32e-53
Ldlrad4	9.22e-32	-1.53118	0.045	0.095	1.85e-27
Tiam1	5.7e-24	-1.52919	0.025	0.061	1.14e-19
Fth1	0	-1.52758	0.968	0.983	0
Daglb	5.77e-28	-1.52666	0.025	0.065	1.15e-23
Lrrc8d	4.31e-38	-1.52574	0.044	0.101	8.62e-34
Tmcc1	7.03e-42	-1.52567	0.051	0.114	1.41e-37
Kmt2c	6.99e-68	-1.52073	0.075	0.17	1.4e-63
Cndp2	8.76e-74	-1.51725	0.139	0.244	1.75e-69
Nr3c1	1.4e-88	-1.51387	0.128	0.25	2.8e-84
Macf1	5.7e-104	-1.51346	0.202	0.332	1.1e-99
Plod3	5.85e-27	-1.50652	0.025	0.064	1.17e-22
Hipk2	1.17e-35	-1.50064	0.038	0.091	2.35e-31
Rps6ka5	4.84e-27	-1.49297	0.028	0.068	9.7e-23
Klrg1	8.71e-18	-1.49281	0.023	0.051	1.74e-13
Mpp1	8.64e-55	-1.49155	0.067	0.147	1.73e-50
Tex2	3.19e-41	-1.48399	0.059	0.123	6.39e-37
Zeb1	4.03e-52	-1.48384	0.107	0.191	8.08e-48
St7	1.04e-27	-1.48215	0.037	0.081	2.09e-23
Itprid2	2.17e-25	-1.48171	0.025	0.062	4.35e-21
Bach2	1.26e-53	-1.47972	0.105	0.191	2.53e-49
Mtmr3	4.96e-56	-1.47898	0.069	0.151	9.94e-52
Cebpb	1.68e-51	-1.47481	0.182	0.265	3.36e-47
Ifngr1	6.8e-306	-1.46874	0.421	0.637	1.4e-301
Sdcbp	1.9e-177	-1.46259	0.244	0.426	3.9e-173
Eif4ebp1	1.86e-57	-1.46211	0.084	0.17	3.72e-53
Atp2b1	2.8e-118	-1.46069	0.183	0.33	5.6e-114
Atp6v1b2	9.12e-79	-1.46035	0.106	0.216	1.83e-74
Napsa	7.42e-41	-1.46034	0.108	0.18	1.48e-36
Ptgds	8.1e-18	-1.45953	0.037	0.069	1.62e-13
Tec	1.83e-40	-1.45631	0.047	0.108	3.67e-36
Pkig	3.44e-37	-1.45188	0.038	0.092	6.89e-33
Sgms1	4.85e-23	-1.44686	0.036	0.074	9.72e-19
Naga	1.34e-27	-1.44576	0.031	0.073	2.69e-23
Rnf19b	1.32e-30	-1.44468	0.033	0.078	2.65e-26
Klrc2	1.34e-28	-1.43624	0.039	0.084	2.69e-24
Gla	3.6e-22	-1.4326	0.027	0.062	7.22e-18
Fndc3a	2.2e-71	-1.4284	0.113	0.219	4.41e-67
Pikfyve	5.79e-22	-1.42821	0.024	0.057	1.16e-17
Rasa3	2.21e-66	-1.42791	0.084	0.18	4.42e-62
Dock2	2e-232	-1.42755	0.518	0.678	4.1e-228
Phf21a	1.22e-64	-1.42544	0.104	0.202	2.44e-60
Bmp2k	5.17e-47	-1.42537	0.063	0.135	1.04e-42
Ifnar2	2.2e-104	-1.42294	0.117	0.254	4.4e-100
Ramp1	6.4e-25	-1.41137	0.028	0.066	1.28e-20
Sppl2a	1.59e-82	-1.41007	0.134	0.251	3.19e-78
Tcirg1	1.37e-40	-1.40727	0.045	0.105	2.74e-36
Irf7	3.18e-76	-1.40698	0.183	0.294	6.38e-72
Tep1	1.48e-37	-1.40659	0.042	0.099	2.97e-33
Osbpl8	5.26e-66	-1.40297	0.139	0.241	1.05e-61
Dscam	2.06e-08	-1.40276	0.045	0.065	0.000413
Antxr2	1.46e-27	-1.40083	0.037	0.081	2.92e-23
Gm19951	0	-1.39604	0.443	0.744	0
Xylt1	7e-25	-1.39398	0.045	0.088	1.4e-20
Atrnl1	9.99e-16	-1.3916	0.028	0.055	2e-11
Gzmc	1.09e-47	-1.39113	0.198	0.291	2.18e-43
Usp12	2.11e-31	-1.39048	0.04	0.088	4.22e-27
Jmjd1c	4.19e-64	-1.39012	0.107	0.204	8.39e-60
Picalm	2.42e-91	-1.38621	0.167	0.293	4.85e-87
Wwp1	2.4e-37	-1.38246	0.059	0.12	4.81e-33
Mlana	1.52e-16	-1.37859	0.03	0.058	3.05e-12
Itgb1	3.4e-124	-1.37723	0.266	0.412	6.9e-120
Nampt	2.07e-65	-1.37679	0.098	0.195	4.15e-61
Mcfd2	6.06e-21	-1.37575	0.022	0.054	1.21e-16
Gk	9.48e-18	-1.36926	0.026	0.055	1.9e-13
Snx29	1.37e-18	-1.3677	0.026	0.056	2.74e-14
Gsap	5.93e-52	-1.36664	0.084	0.166	1.19e-47
Nceh1	7.49e-32	-1.36523	0.048	0.099	1.5e-27
Rhoq	2.98e-29	-1.36479	0.037	0.083	5.97e-25
Rnf213	6.1e-104	-1.36437	0.204	0.341	1.2e-99
Srgap2	2.96e-55	-1.36085	0.114	0.203	5.92e-51
Pde3b	1.46e-45	-1.3604	0.146	0.224	2.92e-41
Rap1gds1	2.17e-70	-1.35765	0.121	0.226	4.35e-66
Bbs9	7.54e-19	-1.35762	0.033	0.066	1.51e-14
Rap2b	2.54e-50	-1.35742	0.066	0.142	5.08e-46
Maml2	3.93e-40	-1.35662	0.188	0.258	7.87e-36
Calhm6	6.17e-29	-1.35275	0.093	0.149	1.24e-24
Arl5c	5.19e-24	-1.34747	0.03	0.068	1.04e-19
Tmem131l	1.16e-34	-1.34634	0.056	0.113	2.33e-30
Irf2bp2	4.21e-22	-1.34495	0.025	0.059	8.44e-18
Dnase1l1	1.93e-23	-1.34235	0.027	0.063	3.86e-19
Zfp36	1.92e-48	-1.34055	0.125	0.207	3.84e-44
Inpp5d	6.7e-101	-1.33403	0.165	0.301	1.34e-96
Slc12a7	2.7e-21	-1.33374	0.026	0.059	5.41e-17
Marcksl1	9.28e-27	-1.33132	0.054	0.101	1.86e-22
Msrb1	6.34e-36	-1.31889	0.151	0.218	1.27e-31
Soat1	1.64e-43	-1.31715	0.072	0.142	3.29e-39
Mbnl1	3.5e-255	-1.315	0.577	0.725	6.9e-251
Ifit3b	7.45e-26	-1.31208	0.054	0.101	1.49e-21
Ythdf3	3.25e-45	-1.30365	0.077	0.15	6.51e-41
Susd6	4.69e-53	-1.3004	0.087	0.171	9.4e-49
Malat1	0	-1.29953	0.819	0.985	0
Mxd1	3.01e-41	-1.29887	0.082	0.151	6.02e-37
Kdm7a	2.4e-45	-1.29774	0.082	0.156	4.81e-41
Cpeb4	5.46e-19	-1.2964	0.027	0.058	1.09e-14
Mbnl2	1.2e-64	-1.29542	0.106	0.204	2.4e-60
Lipa	7.63e-33	-1.29372	0.063	0.119	1.53e-28
Mfsd1	7.93e-51	-1.29204	0.081	0.161	1.59e-46
Clcn5	7.46e-19	-1.29141	0.029	0.06	1.49e-14
Fam49b	9.8e-255	-1.28984	0.406	0.597	2e-250
Anxa5	8.27e-77	-1.2894	0.246	0.345	1.66e-72
Zfand3	8.53e-66	-1.28844	0.139	0.24	1.71e-61
Prkd3	1.49e-30	-1.28442	0.048	0.098	2.99e-26
Tom1	2.65e-21	-1.28434	0.026	0.06	5.32e-17
Prr5l	4.15e-19	-1.28302	0.028	0.059	8.31e-15
Dusp1	2.48e-17	-1.28202	0.045	0.078	4.98e-13
Nagk	4.79e-25	-1.27967	0.033	0.073	9.59e-21
Tsc22d3	3.22e-50	-1.27924	0.075	0.154	6.45e-46
Pacsin2	2.65e-44	-1.27778	0.068	0.139	5.31e-40
Mef2a	3.59e-68	-1.27686	0.139	0.243	7.18e-64
Rp2	1.45e-22	-1.27624	0.033	0.07	2.9e-18
Laptm4a	3.4e-114	-1.27572	0.182	0.33	6.9e-110
Socs6	1.39e-18	-1.27422	0.026	0.056	2.79e-14
Tbc1d5	2.5e-39	-1.26231	0.09	0.159	5e-35
Clec2i	9.6e-23	-1.26172	0.029	0.065	1.92e-18
Ero1lb	1.57e-17	-1.26155	0.025	0.054	3.14e-13
Tor3a	7.02e-37	-1.25806	0.062	0.123	1.41e-32
Cd44	1.59e-63	-1.25735	0.156	0.256	3.19e-59
Man2a1	5.29e-43	-1.25677	0.112	0.187	1.06e-38
Hexb	5.6e-33	-1.25612	0.099	0.162	1.12e-28
Snx13	1.76e-29	-1.25584	0.05	0.1	3.52e-25
Cyth1	1.89e-46	-1.25552	0.09	0.168	3.78e-42
Rara	1.71e-36	-1.25552	0.055	0.115	3.43e-32
Spp1	2.96e-25	-1.25454	0.099	0.153	5.92e-21
Dram2	7.06e-41	-1.25127	0.062	0.127	1.41e-36
Fbxl17	1.2e-35	-1.24541	0.126	0.193	2.41e-31
Ptprc	1.1e-261	-1.24517	0.798	0.871	2.1e-257
Ahnak	1.1e-216	-1.24422	0.413	0.595	2.2e-212
Fam49a	2.66e-35	-1.2421	0.07	0.131	5.34e-31
Ccr5	4.95e-87	-1.23589	0.234	0.353	9.91e-83
Myo5a	4.96e-31	-1.23467	0.069	0.124	9.93e-27
Zfp36l2	3.26e-92	-1.23259	0.185	0.313	6.52e-88
Ell2	4.65e-21	-1.23226	0.037	0.073	9.31e-17
Cpne3	2.45e-40	-1.23108	0.059	0.124	4.92e-36
Synj1	1.24e-41	-1.2299	0.07	0.138	2.48e-37
Atp11b	6.83e-70	-1.22874	0.162	0.269	1.37e-65
Thada	4.8e-28	-1.22824	0.077	0.131	9.61e-24
Furin	8.2e-25	-1.22473	0.035	0.075	1.64e-20
Adssl1	4.9e-22	-1.22383	0.031	0.067	9.82e-18
Abcb1a	1.75e-19	-1.22262	0.044	0.079	3.5e-15
Heatr5a	9.92e-21	-1.22209	0.032	0.066	1.99e-16
Malt1	6.96e-56	-1.2214	0.174	0.266	1.39e-51
Ptpre	1.95e-47	-1.22008	0.082	0.159	3.9e-43
Tab2	2.29e-67	-1.21975	0.121	0.226	4.58e-63
Slc6a6	2.18e-47	-1.21895	0.092	0.171	4.36e-43
Gm2a	2.35e-55	-1.21864	0.157	0.248	4.7e-51
Myo9a	1.74e-22	-1.21776	0.038	0.076	3.49e-18
Pdlim5	5.69e-38	-1.21735	0.064	0.128	1.14e-33
Lgals3	7.6e-121	-1.21616	0.574	0.711	1.5e-116
Sidt1	4.39e-23	-1.21613	0.067	0.113	8.8e-19
Galnt10	3.05e-20	-1.21544	0.034	0.069	6.11e-16
Dleu2	1.02e-41	-1.21529	0.127	0.202	2.03e-37
Cdk19	9.37e-33	-1.21448	0.071	0.13	1.88e-28
Rrbp1	2.1e-103	-1.21018	0.275	0.401	4.3e-99
Evl	1.05e-89	-1.20971	0.154	0.283	2.1e-85
Dyrk1a	1.25e-36	-1.20633	0.091	0.157	2.51e-32
Gpr146	7.92e-18	-1.20406	0.026	0.055	1.58e-13
Arhgap17	3.05e-38	-1.20314	0.068	0.132	6.1e-34
Rtn4	9.97e-73	-1.20304	0.149	0.259	2e-68
Fam241a	1.09e-25	-1.20201	0.045	0.089	2.18e-21
Slc35f6	1.83e-18	-1.19889	0.027	0.057	3.67e-14
Tmem50b	5.61e-17	-1.19768	0.026	0.055	1.12e-12
Jarid2	8.06e-74	-1.19577	0.201	0.312	1.61e-69
Luzp1	8.33e-24	-1.19566	0.037	0.076	1.67e-19
Pcca	1.53e-17	-1.19528	0.033	0.064	3.07e-13
Isg15	6.1e-107	-1.19363	0.309	0.452	1.2e-102
AB124611	4.77e-43	-1.19252	0.08	0.152	9.55e-39
Ddx60	1.38e-24	-1.19105	0.049	0.092	2.76e-20
Zswim6	1.18e-34	-1.19014	0.125	0.191	2.37e-30
Jak2	4e-41	-1.18956	0.09	0.161	8e-37
Tespa1	1.17e-27	-1.18481	0.04	0.085	2.35e-23
Rnf157	2.58e-19	-1.18103	0.046	0.083	5.16e-15
Itpr2	1.4e-38	-1.18102	0.099	0.168	2.8e-34
Arap1	2.67e-24	-1.17783	0.039	0.079	5.35e-20
Btbd11	3.3e-13	-1.17739	0.037	0.063	6.61e-09
Sypl	4.55e-43	-1.17512	0.075	0.147	9.12e-39
Gpr132	1.84e-43	-1.17276	0.089	0.163	3.68e-39
Uvrag	2.23e-47	-1.17232	0.096	0.176	4.46e-43
Map3k3	1.34e-23	-1.17071	0.044	0.085	2.67e-19
Naip2	1.64e-18	-1.17048	0.03	0.061	3.28e-14
Cep170	7.24e-29	-1.1702	0.053	0.103	1.45e-24
Lef1	1.03e-24	-1.16874	0.078	0.127	2.07e-20
Dennd4a	3.93e-41	-1.16769	0.328	0.38	7.87e-37
Abhd12	3.02e-38	-1.16761	0.078	0.144	6.05e-34
Sipa1l3	2.19e-16	-1.16599	0.028	0.056	4.39e-12
Ifit3	9.61e-40	-1.16572	0.12	0.193	1.92e-35
Neat1	5.59e-40	-1.1653	0.088	0.158	1.12e-35
Spop	3.13e-55	-1.16312	0.119	0.21	6.27e-51
Immp2l	2.73e-09	-1.16268	0.053	0.076	5.47e-05
Rnf149	1.22e-29	-1.16267	0.054	0.105	2.44e-25
Ass1	3.45e-31	-1.1614	0.108	0.168	6.9e-27
Nf1	7.75e-27	-1.15846	0.053	0.1	1.55e-22
Rab8b	2.73e-61	-1.15748	0.217	0.311	5.46e-57
Filip1l	7.35e-32	-1.15734	0.07	0.128	1.47e-27
Epb41	4.48e-42	-1.15524	0.123	0.199	8.97e-38
Bri3	5.45e-62	-1.15474	0.188	0.286	1.09e-57
Vps13c	5.1e-25	-1.15256	0.049	0.094	1.02e-20
Arhgap25	5.29e-41	-1.1509	0.087	0.158	1.06e-36
Rundc3b	6.33e-15	-1.15018	0.041	0.07	1.27e-10
Cep350	1.05e-41	-1.14934	0.106	0.18	2.1e-37
Card19	7.6e-39	-1.14812	0.138	0.21	1.52e-34
Cbl	1.56e-61	-1.14354	0.148	0.247	3.13e-57
Map3k8	5.25e-20	-1.14352	0.034	0.069	1.05e-15
Neurl3	1.33e-34	-1.14102	0.07	0.131	2.67e-30
Enox2	3.4e-19	-1.14047	0.054	0.092	6.8e-15
mt-Nd5	9.9e-86	-1.13844	0.459	0.548	1.98e-81
Samhd1	2.8e-126	-1.13498	0.349	0.49	5.5e-122
Gvin1	1.12e-30	-1.13408	0.074	0.13	2.25e-26
Ccl9	5.56e-43	-1.13059	0.072	0.143	1.11e-38
Camkk2	1.42e-16	-1.12966	0.031	0.06	2.84e-12
Cd200r1	1.45e-20	-1.12918	0.051	0.091	2.9e-16
Bbx	8.06e-33	-1.12826	0.091	0.153	1.61e-28
Mbd5	8.7e-29	-1.12736	0.085	0.141	1.74e-24
Esyt2	2e-34	-1.12583	0.142	0.208	4e-30
Fryl	3.25e-48	-1.1239	0.168	0.252	6.51e-44
Pik3r1	2.08e-54	-1.12343	0.156	0.248	4.16e-50
Foxo3	8.07e-19	-1.12314	0.039	0.074	1.62e-14
Ifih1	4.64e-31	-1.11887	0.081	0.139	9.29e-27
Pag1	9.2e-27	-1.11862	0.131	0.188	1.84e-22
Arhgap31	6.28e-18	-1.11618	0.046	0.08	1.26e-13
Man1a	1.08e-35	-1.11563	0.104	0.171	2.16e-31
Kif1b	2.3e-27	-1.11502	0.053	0.101	4.6e-23
Hmbox1	6.54e-19	-1.11501	0.04	0.074	1.31e-14
Serp1	3.13e-57	-1.1146	0.179	0.273	6.28e-53
Slc23a2	2.47e-17	-1.11206	0.033	0.064	4.95e-13
Ier5	2.55e-39	-1.11057	0.092	0.163	5.11e-35
Znrf1	2.7e-22	-1.11005	0.054	0.096	5.4e-18
Lnpep	2.91e-51	-1.10705	0.274	0.347	5.82e-47
Cd244a	9.66e-32	-1.10589	0.087	0.147	1.93e-27
Usp32	2.61e-22	-1.10461	0.046	0.087	5.22e-18
Lrp6	2.33e-18	-1.10339	0.036	0.069	4.67e-14
Zcchc7	6.28e-29	-1.09942	0.179	0.236	1.26e-24
Hist1h4d	4.1e-103	-1.09904	0.295	0.421	8.3e-99
Aig1	3.16e-20	-1.09595	0.05	0.088	6.34e-16
Tspan13	3.06e-40	-1.0957	0.115	0.188	6.14e-36
Tut4	5.01e-54	-1.09473	0.178	0.27	1e-49
Tiparp	5.8e-15	-1.09211	0.046	0.076	1.16e-10
Ascc3	1.93e-42	-1.09199	0.13	0.207	3.86e-38
Pan3	1.03e-37	-1.09146	0.116	0.186	2.06e-33
Fez2	3.81e-18	-1.09107	0.034	0.066	7.63e-14
Clic4	7.86e-38	-1.09094	0.103	0.173	1.57e-33
Ttyh3	7.97e-15	-1.09074	0.026	0.052	1.6e-10
Nod1	1.45e-19	-1.0889	0.041	0.077	2.9e-15
Sat1	9.68e-59	-1.08453	0.263	0.356	1.94e-54
Exoc6b	2.7e-18	-1.0826	0.044	0.078	5.4e-14
Parp11	5.31e-20	-1.08229	0.048	0.086	1.06e-15
Slc43a2	3.28e-21	-1.08164	0.046	0.085	6.56e-17
Rnh1	5.62e-45	-1.07939	0.245	0.318	1.13e-40
Dennd4c	6.95e-31	-1.07764	0.091	0.15	1.39e-26
Elmsan1	5.75e-26	-1.07599	0.058	0.106	1.15e-21
Smyd3	7.53e-17	-1.07527	0.115	0.156	1.51e-12
Cltc	7.78e-71	-1.07447	0.238	0.342	1.56e-66
Cd84	1.21e-51	-1.07291	0.129	0.218	2.43e-47
Bcl2l1	1.15e-24	-1.07239	0.056	0.101	2.3e-20
Ddhd1	2.21e-18	-1.07097	0.047	0.083	4.43e-14
Etv3	1.19e-17	-1.06942	0.036	0.068	2.38e-13
Herc6	1.17e-29	-1.06783	0.125	0.186	2.35e-25
Rb1	8.13e-23	-1.0665	0.064	0.109	1.63e-18
Ndrg1	7.76e-13	-1.06605	0.05	0.078	1.55e-08
Lmbrd1	3.52e-30	-1.06044	0.071	0.127	7.04e-26
S100a1	1.83e-18	-1.06029	0.04	0.074	3.66e-14
Nsd3	5.09e-68	-1.05919	0.266	0.365	1.02e-63
Znfx1	2.86e-27	-1.05906	0.072	0.125	5.72e-23
Igsf8	6.93e-16	-1.05871	0.034	0.063	1.39e-11
Zup1	2.21e-34	-1.0581	0.093	0.158	4.43e-30
Dmxl1	4.7e-28	-1.05751	0.073	0.127	9.41e-24
Elovl6	2.33e-14	-1.05738	0.036	0.064	4.66e-10
Mycbp2	2.8e-55	-1.05715	0.245	0.332	5.62e-51
Capza2	2.6e-115	-1.05602	0.388	0.492	5.2e-111
Ppp1r13b	5.75e-14	-1.05492	0.029	0.054	1.15e-09
Usp9x	1.09e-40	-1.05407	0.117	0.191	2.19e-36
Gm4070	1.07e-34	-1.05302	0.101	0.167	2.13e-30
H2-T24	9.33e-19	-1.05302	0.044	0.08	1.87e-14
Gna13	5.79e-54	-1.04944	0.16	0.253	1.16e-49
Atp13a2	2.28e-15	-1.04923	0.032	0.06	4.57e-11
Txnip	1.71e-92	-1.04648	0.216	0.35	3.43e-88
Tnrc6b	1.61e-35	-1.04584	0.189	0.257	3.22e-31
Nfic	7.7e-21	-1.0457	0.044	0.082	1.54e-16
Apbb1ip	2.3e-99	-1.04436	0.297	0.422	4.57e-95
P2ry10	1.03e-24	-1.04406	0.08	0.13	2.07e-20
Washc4	4.83e-25	-1.04381	0.06	0.107	9.66e-21
Ppp1r21	4.39e-22	-1.0435	0.049	0.09	8.79e-18
Plxnc1	4.39e-12	-1.04276	0.038	0.062	8.78e-08
Stat2	6.24e-35	-1.04136	0.095	0.16	1.25e-30
Ankrd44	1.26e-35	-1.0412	0.329	0.372	2.53e-31
Parp14	2.28e-59	-1.04025	0.197	0.296	4.57e-55
Sav1	3.64e-13	-1.03756	0.027	0.051	7.3e-09
Samd8	2.43e-12	-1.03672	0.028	0.051	4.87e-08
Itga4	4.11e-33	-1.03609	0.265	0.326	8.24e-29
Herc4	3.42e-35	-1.03513	0.121	0.19	6.85e-31
Tle4	2.02e-25	-1.03431	0.083	0.134	4.05e-21
Zfp407	7.99e-24	-1.02924	0.087	0.136	1.6e-19
Adam17	1.37e-29	-1.029	0.084	0.141	2.73e-25
Lcorl	2.37e-21	-1.02888	0.071	0.114	4.74e-17
Wdr41	2.97e-13	-1.02877	0.028	0.052	5.94e-09
Arhgef18	6.3e-24	-1.0278	0.094	0.144	1.26e-19
Rcsd1	1.93e-28	-1.02654	0.1	0.157	3.87e-24
Plekho2	1.72e-31	-1.02586	0.082	0.141	3.45e-27
Btbd9	4.37e-29	-1.02276	0.124	0.184	8.75e-25
Dennd6a	1.39e-17	-1.02244	0.041	0.074	2.79e-13
Fnip1	1.2e-22	-1.02183	0.069	0.114	2.41e-18
Scarb2	3.4e-29	-1.02098	0.073	0.128	6.82e-25
Kat2b	3.26e-22	-1.01875	0.064	0.108	6.53e-18
Klf7	9.75e-18	-1.01798	0.04	0.073	1.95e-13
Prkx	3.69e-24	-1.01605	0.072	0.121	7.39e-20
Arid1b	6.35e-32	-1.01545	0.12	0.184	1.27e-27
Pik3ap1	6.62e-49	-1.01463	0.162	0.25	1.32e-44
Ggta1	1.74e-22	-1.01394	0.06	0.104	3.49e-18
Hivep1	2.77e-18	-1.01246	0.057	0.095	5.54e-14
Tmem65	6.14e-15	-1.01133	0.042	0.072	1.23e-10
Wwox	1.05e-12	-1.00892	0.108	0.141	2.1e-08
Lrch3	1.11e-27	-1.00887	0.104	0.161	2.23e-23
Mlkl	5.26e-14	-1.00785	0.031	0.057	1.05e-09
Pou2f2	2.92e-14	-1.00671	0.053	0.084	5.85e-10
Plekhf2	4.82e-19	-1.00609	0.049	0.086	9.65e-15
Rnf111	2.26e-26	-1.00534	0.081	0.133	4.53e-22
Tfe3	2.69e-14	-1.00459	0.027	0.052	5.38e-10
Nfkb1	1.16e-41	-1.00332	0.154	0.234	2.32e-37
Ubr3	7.61e-24	-1.00216	0.071	0.119	1.52e-19
Ahcyl2	8e-21	-1.00006	0.082	0.127	1.6e-16
Glg1	1.03e-33	-0.99971	0.149	0.216	2.07e-29
Tnik	3.24e-18	-0.99808	0.153	0.195	6.49e-14
Lgals8	2.19e-23	-0.9958	0.06	0.105	4.39e-19
Abl1	4.65e-16	-0.99172	0.046	0.078	9.31e-12
Pou2f1	9.42e-16	-0.99063	0.052	0.085	1.89e-11
Aff4	5.56e-27	-0.99029	0.081	0.135	1.11e-22
Kcnq5	0.856362	-0.98818	0.244	0.223	1
Abl2	5.69e-18	-0.98647	0.054	0.09	1.14e-13
Birc3	1.63e-35	-0.98611	0.109	0.178	3.26e-31
4933406I18Rik	7.49e-13	-0.98538	0.067	0.098	1.5e-08
Exoc4	1.19e-24	-0.9832	0.197	0.248	2.38e-20
Rab3gap2	2.03e-15	-0.98304	0.044	0.075	4.07e-11
Dstn	1.31e-24	-0.98271	0.071	0.12	2.62e-20
Apc	2.22e-24	-0.98251	0.096	0.147	4.44e-20
Rnf38	1.18e-17	-0.98173	0.045	0.08	2.35e-13
Atp11c	1.16e-14	-0.98079	0.045	0.076	2.31e-10
Slfn9	1.51e-13	-0.98023	0.042	0.07	3.02e-09
Nt5c2	4.53e-18	-0.97986	0.049	0.085	9.07e-14
Ric1	6.23e-18	-0.97866	0.057	0.094	1.25e-13
Cdkal1	9.96e-20	-0.97771	0.078	0.12	1.99e-15
Mvp	1.21e-26	-0.97592	0.072	0.124	2.42e-22
Gm26917	0.002042	-0.97565	0.218	0.225	1
Ehd4	5.03e-42	-0.97385	0.159	0.237	1.01e-37
Cd7	2.06e-32	-0.97312	0.135	0.202	4.12e-28
Lrrfip2	3.31e-26	-0.97304	0.081	0.134	6.64e-22
Nck2	7.14e-11	-0.97106	0.033	0.055	1.43e-06
Pdlim1	2.47e-17	-0.97038	0.045	0.079	4.94e-13
Nbeal1	8.51e-14	-0.96989	0.038	0.066	1.7e-09
AW554918	6.94e-15	-0.96973	0.056	0.089	1.39e-10
Ncoa2	8.44e-24	-0.96754	0.138	0.191	1.69e-19
Zmym2	2.6e-17	-0.96716	0.056	0.092	5.2e-13
Npc2	1.2e-188	-0.96702	0.534	0.701	2.4e-184
Socs1	8.14e-26	-0.96436	0.177	0.234	1.63e-21
Abcc4	8.03e-13	-0.96329	0.039	0.066	1.61e-08
Ankfy1	6.83e-29	-0.96239	0.091	0.149	1.37e-24
Vrk2	7.02e-22	-0.96215	0.077	0.123	1.4e-17
Klhl6	2.31e-22	-0.96206	0.077	0.124	4.63e-18
Fcho2	1.28e-32	-0.96172	0.128	0.194	2.55e-28
Atf6	1.08e-28	-0.95975	0.152	0.212	2.17e-24
Irf1	6.16e-57	-0.9582	0.257	0.349	1.23e-52
Serinc3	5.45e-44	-0.95803	0.186	0.267	1.09e-39
Nin	1.64e-28	-0.95606	0.099	0.157	3.29e-24
4932438A13Rik	3.91e-27	-0.95527	0.155	0.213	7.82e-23
Sh3bgrl	2.38e-48	-0.95356	0.187	0.273	4.77e-44
Slfn8	5.08e-38	-0.95223	0.138	0.212	1.02e-33
mt-Nd4l	2.8e-102	-0.95215	0.724	0.813	5.56e-98
Wsb1	1.25e-24	-0.95177	0.078	0.128	2.51e-20
Utrn	5.01e-29	-0.95036	0.27	0.318	1e-24
Fry	1.65e-10	-0.94921	0.036	0.058	3.29e-06
Pibf1	3.72e-14	-0.94913	0.048	0.077	7.46e-10
Umad1	6.75e-15	-0.94575	0.062	0.095	1.35e-10
Ifi209	1.65e-56	-0.94546	0.226	0.321	3.29e-52
Pip4p1	3.24e-22	-0.9432	0.06	0.104	6.5e-18
Ptpra	8.95e-32	-0.94157	0.12	0.184	1.79e-27
Fbxl5	1.2e-21	-0.94103	0.082	0.129	2.4e-17
Traf3	1.15e-22	-0.94035	0.092	0.141	2.3e-18
Ust	5.28e-10	-0.94019	0.085	0.113	1.06e-05
Ap2a2	2.75e-19	-0.93995	0.054	0.093	5.51e-15
Hist1h2ab	2.83e-80	-0.93964	0.333	0.437	5.66e-76
Galnt7	1.41e-17	-0.93934	0.073	0.112	2.82e-13
Usp22	2.55e-12	-0.93932	0.033	0.057	5.11e-08
Zfp62	4.37e-13	-0.93321	0.044	0.071	8.74e-09
Inpp4a	2.51e-10	-0.93304	0.033	0.054	5.03e-06
AY036118	1.27e-53	-0.93265	0.379	0.484	2.54e-49
Sptbn1	5.05e-34	-0.93083	0.172	0.241	1.01e-29
Osbpl9	7.75e-28	-0.93069	0.098	0.155	1.55e-23
Ifnar1	2.35e-30	-0.93004	0.109	0.171	4.71e-26
Slc31a1	1e-15	-0.92821	0.048	0.08	2.01e-11
Rbms1	1.6e-59	-0.92772	0.264	0.357	3.21e-55
Vrk1	1.29e-19	-0.92765	0.074	0.117	2.59e-15
Ankle2	5.96e-18	-0.92609	0.062	0.1	1.19e-13
Gm20559	7e-22	-0.92281	0.094	0.142	1.4e-17
Sik2	4.45e-15	-0.92175	0.058	0.091	8.91e-11
Gramd4	7.88e-18	-0.92033	0.048	0.084	1.58e-13
Dcaf6	6.43e-10	-0.92017	0.032	0.052	1.29e-05
Spred2	3.66e-12	-0.91939	0.041	0.067	7.32e-08
Tet2	1.64e-20	-0.91861	0.085	0.131	3.29e-16
Hps3	4.07e-12	-0.91758	0.034	0.058	8.16e-08
Atf7	1.05e-17	-0.91645	0.067	0.105	2.11e-13
Secisbp2l	6.99e-22	-0.91643	0.081	0.127	1.4e-17
Fbxo11	5.85e-21	-0.91537	0.115	0.163	1.17e-16
Trafd1	7.56e-37	-0.91456	0.135	0.207	1.51e-32
Arl8a	4.78e-20	-0.91434	0.06	0.101	9.57e-16
Ppp4r1	5.3e-14	-0.91337	0.044	0.073	1.06e-09
Slc12a6	8.69e-20	-0.91052	0.089	0.134	1.74e-15
Fam168a	1.81e-16	-0.91048	0.062	0.098	3.63e-12
Snap23	2.07e-21	-0.90943	0.067	0.111	4.14e-17
Mcm9	2.5e-13	-0.90825	0.042	0.07	5e-09
Tcf20	1.42e-21	-0.90808	0.117	0.166	2.84e-17
Vps13b	2.2e-22	-0.90716	0.147	0.198	4.4e-18
Fto	2.1e-16	-0.90696	0.066	0.103	4.21e-12
Pik3c2a	8.03e-15	-0.90681	0.049	0.08	1.61e-10
Vps26a	1.46e-18	-0.90592	0.06	0.099	2.92e-14
Hgsnat	7.95e-11	-0.90518	0.058	0.084	1.59e-06
Strn3	5.67e-24	-0.90503	0.112	0.165	1.14e-19
Elf2	3.14e-32	-0.90359	0.127	0.193	6.29e-28
Edem3	1.02e-11	-0.90337	0.039	0.064	2.04e-07
Ifit1	1.49e-14	-0.90335	0.109	0.147	2.99e-10
Cmpk2	1.79e-09	-0.9031	0.049	0.072	3.58e-05
Pias2	3.61e-14	-0.90197	0.051	0.081	7.22e-10
Man2b1	4.22e-28	-0.90148	0.138	0.199	8.44e-24
Nfe2l1	2.3e-14	-0.89975	0.045	0.075	4.6e-10
Rnf13	1.72e-25	-0.89939	0.082	0.134	3.43e-21
Retreg1	2.65e-14	-0.89904	0.059	0.091	5.31e-10
Oas1a	2.7e-31	-0.89896	0.116	0.18	5.4e-27
Tet3	7.18e-22	-0.89896	0.088	0.135	1.44e-17
Abi1	2.59e-40	-0.89851	0.192	0.269	5.19e-36
Pnpla8	6.43e-13	-0.89826	0.041	0.068	1.29e-08
Il17ra	5.87e-20	-0.89797	0.068	0.11	1.18e-15
Spopl	4.41e-15	-0.89579	0.051	0.083	8.84e-11
Ttc17	2.2e-17	-0.89542	0.062	0.099	4.41e-13
Atp6ap2	2.36e-31	-0.89508	0.111	0.175	4.73e-27
Usp8	3.34e-23	-0.89497	0.085	0.134	6.69e-19
BC005537	2.76e-35	-0.89064	0.153	0.224	5.52e-31
Cacul1	1.21e-16	-0.89026	0.057	0.092	2.42e-12
Zmiz1	4.36e-27	-0.88972	0.119	0.177	8.74e-23
Smurf2	4.64e-15	-0.88876	0.055	0.088	9.29e-11
Tmx4	1.07e-09	-0.88754	0.032	0.053	2.15e-05
Klhl5	3.84e-11	-0.88744	0.032	0.054	7.69e-07
Arih1	6.85e-29	-0.88717	0.179	0.241	1.37e-24
Taok1	5.78e-25	-0.88676	0.096	0.149	1.16e-20
Btbd7	1.23e-20	-0.88636	0.083	0.128	2.47e-16
Smg1	6.21e-29	-0.88614	0.166	0.228	1.24e-24
Sod2	3.63e-16	-0.88569	0.159	0.199	7.27e-12
Fbxw7	3.69e-15	-0.88498	0.062	0.095	7.4e-11
Prdx5	1.72e-20	-0.88395	0.413	0.421	3.45e-16
Anks1	1.96e-14	-0.88394	0.045	0.075	3.93e-10
Il12rb2	1.38e-17	-0.88274	0.173	0.216	2.77e-13
Morc3	3.32e-32	-0.88147	0.127	0.194	6.66e-28
Dapp1	9.01e-20	-0.8811	0.076	0.119	1.8e-15
Rev3l	1.95e-14	-0.88001	0.07	0.104	3.9e-10
Elk4	3.58e-21	-0.87951	0.077	0.122	7.16e-17
Trim30d	7.25e-23	-0.87879	0.099	0.149	1.45e-18
Atxn7l1	1.67e-17	-0.87742	0.14	0.184	3.35e-13
Spata6	1.56e-15	-0.87548	0.061	0.095	3.13e-11
Sesn3	2.99e-17	-0.87417	0.075	0.114	5.99e-13
Rps6ka3	2.25e-20	-0.87273	0.178	0.226	4.51e-16
Tsc22d2	1.51e-12	-0.87273	0.051	0.079	3.03e-08
Lats1	1.07e-12	-0.87267	0.043	0.07	2.14e-08
Skil	3.59e-16	-0.87245	0.067	0.103	7.18e-12
Stim2	2.78e-20	-0.871	0.084	0.129	5.56e-16
Mlxip	9.51e-18	-0.87025	0.075	0.114	1.9e-13
Stard3	8.99e-17	-0.87016	0.05	0.084	1.8e-12
Xpr1	4.76e-17	-0.86931	0.069	0.107	9.53e-13
Rras2	3.1e-12	-0.86909	0.064	0.093	6.2e-08
Wdr37	1.98e-15	-0.86696	0.056	0.089	3.96e-11
Vwa8	1.3e-14	-0.86652	0.067	0.1	2.6e-10
Mia2	2.52e-27	-0.86557	0.127	0.187	5.05e-23
Sipa1l1	4.47e-13	-0.86501	0.195	0.227	8.95e-09
Ric8b	2.83e-09	-0.86493	0.031	0.05	5.66e-05
Ap1g1	1.67e-21	-0.86465	0.092	0.14	3.35e-17
Fchsd2	8.63e-16	-0.86415	0.078	0.115	1.73e-11
Pepd	1.13e-19	-0.86405	0.063	0.104	2.26e-15
Rptor	2.08e-17	-0.86331	0.083	0.124	4.17e-13
Samd9l	5.55e-31	-0.86327	0.14	0.205	1.11e-26
Pign	7.18e-11	-0.86252	0.041	0.065	1.44e-06
Fem1c	2.41e-13	-0.86199	0.053	0.083	4.83e-09
Stat4	5.4e-20	-0.86066	0.276	0.312	1.08e-15
Huwe1	8.86e-21	-0.86024	0.173	0.221	1.77e-16
Rtp4	4.36e-49	-0.85989	0.201	0.292	8.72e-45
Snd1	5.83e-21	-0.85934	0.172	0.221	1.17e-16
Acap2	4.82e-27	-0.85781	0.124	0.182	9.64e-23
Hspa5	2.65e-75	-0.85655	0.538	0.605	5.31e-71
Atp2a3	9.29e-15	-0.85655	0.069	0.103	1.86e-10
Dtnbp1	1.34e-22	-0.85525	0.091	0.141	2.69e-18
Prkcb	3.44e-22	-0.85171	0.189	0.239	6.9e-18
Peak1	8.08e-87	-0.85167	0.326	0.444	1.62e-82
Cyp4v3	1.23e-10	-0.85165	0.036	0.058	2.47e-06
Fas	4.46e-09	-0.85025	0.035	0.055	8.93e-05
Pdss2	1.95e-09	-0.85011	0.042	0.063	3.9e-05
Ep300	5.82e-25	-0.8497	0.111	0.166	1.17e-20
Itgb7	7.48e-31	-0.84962	0.12	0.185	1.5e-26
Rap2a	9.81e-17	-0.849	0.065	0.102	1.96e-12
Atp6v1g1	2.12e-40	-0.84834	0.279	0.344	4.24e-36
Ugcg	7.78e-23	-0.8482	0.256	0.3	1.56e-18
Abcc1	1.08e-10	-0.84729	0.039	0.062	2.17e-06
Arnt	4.07e-14	-0.8469	0.051	0.082	8.16e-10
5430427O19Rik	3.6e-09	-0.84497	0.033	0.053	7.22e-05
Ash1l	4.22e-24	-0.84364	0.138	0.193	8.44e-20
Ube2l6	1.16e-13	-0.84233	0.082	0.116	2.32e-09
Fam172a	5.22e-19	-0.84199	0.212	0.255	1.05e-14
Usp18	1.16e-22	-0.84173	0.101	0.152	2.32e-18
Ncoa3	3.78e-20	-0.83917	0.094	0.14	7.57e-16
Arhgap12	1.52e-10	-0.83808	0.045	0.069	3.04e-06
Rybp	2.82e-09	-0.8363	0.036	0.056	5.65e-05
Celf1	3.01e-22	-0.83588	0.124	0.176	6.03e-18
Tmem135	2.61e-13	-0.83559	0.077	0.11	5.22e-09
Etnk1	4.83e-22	-0.83479	0.123	0.175	9.68e-18
Ctnna1	2.39e-18	-0.83446	0.08	0.121	4.79e-14
Mcl1	8.67e-42	-0.83387	0.271	0.344	1.74e-37
Foxj3	8.05e-13	-0.83344	0.057	0.087	1.61e-08
Pip4k2a	1.29e-21	-0.8326	0.225	0.271	2.59e-17
Ankrd17	3.79e-21	-0.83177	0.194	0.242	7.58e-17
Ranbp2	9.29e-27	-0.83167	0.177	0.236	1.86e-22
Eomes	1.56e-12	-0.83161	0.067	0.097	3.12e-08
Dock8	1.29e-21	-0.83158	0.35	0.375	2.58e-17
Stim1	5.3e-18	-0.83116	0.12	0.164	1.06e-13
Agps	1.37e-21	-0.8304	0.095	0.143	2.74e-17
Tmem164	1.98e-17	-0.83039	0.12	0.163	3.97e-13
Pitpnc1	1.23e-13	-0.83029	0.287	0.309	2.45e-09
Atp6v0b	1.61e-30	-0.82843	0.227	0.287	3.23e-26
Kat6a	8.85e-24	-0.8284	0.118	0.172	1.77e-19
Rap2c	7.18e-16	-0.82826	0.074	0.111	1.44e-11
Vps35	1.51e-22	-0.82704	0.104	0.155	3.02e-18
Pde4b	2.87e-17	-0.82704	0.1	0.142	5.74e-13
Trip12	1.9e-32	-0.82677	0.208	0.274	3.8e-28
Actr2	2.18e-73	-0.82674	0.408	0.487	4.36e-69
Resf1	3.74e-29	-0.8265	0.146	0.21	7.5e-25
Cop1	3.12e-15	-0.82622	0.079	0.116	6.25e-11
Trpm7	4.06e-19	-0.82582	0.096	0.14	8.14e-15
Mrtfa	1.78e-19	-0.82575	0.119	0.166	3.57e-15
Cnpy3	3.44e-13	-0.82522	0.047	0.076	6.89e-09
Mknk1	7.3e-12	-0.82518	0.042	0.067	1.46e-07
Slmap	6.67e-16	-0.82414	0.089	0.128	1.34e-11
Ptbp3	9.95e-53	-0.82406	0.346	0.418	1.99e-48
Erbin	1.49e-25	-0.82346	0.144	0.201	2.97e-21
Zfp638	9.93e-22	-0.82328	0.131	0.182	1.99e-17
Celf2	3.72e-23	-0.82162	0.452	0.449	7.46e-19
Kdm5b	6.55e-15	-0.82142	0.062	0.096	1.31e-10
Foxn2	1.05e-15	-0.8208	0.083	0.12	2.1e-11
Fbxl20	1e-10	-0.82076	0.054	0.08	2e-06
Tasor	8.51e-18	-0.82056	0.093	0.135	1.7e-13
Ppt1	1.06e-20	-0.82039	0.098	0.146	2.12e-16
Fnbp1	1.31e-23	-0.81963	0.29	0.33	2.62e-19
Irgm1	3.73e-25	-0.81937	0.128	0.185	7.48e-21
Gsk3b	4.08e-25	-0.81876	0.157	0.214	8.17e-21
Pitpna	7.21e-53	-0.81832	0.331	0.405	1.44e-48
Iqgap1	4.1e-62	-0.81821	0.428	0.49	8.21e-58
Galnt11	2.47e-09	-0.81792	0.037	0.058	4.94e-05
Kdm6a	1.31e-15	-0.81769	0.12	0.16	2.63e-11
Numb	3.05e-14	-0.81652	0.073	0.107	6.12e-10
Lcor	2.85e-18	-0.81574	0.119	0.164	5.71e-14
Pdxk	8.7e-09	-0.8152	0.033	0.052	0.000174
Pdcd4	3.5e-23	-0.81436	0.135	0.188	7.01e-19
Mon2	2.34e-14	-0.81422	0.06	0.092	4.69e-10
Snx10	3.02e-18	-0.81405	0.098	0.142	6.06e-14
Dock10	8.83e-21	-0.81328	0.511	0.496	1.77e-16
Stag1	4.96e-22	-0.81301	0.203	0.252	9.93e-18
Tmem87a	1.22e-13	-0.81131	0.065	0.097	2.44e-09
Por	1.39e-16	-0.81029	0.074	0.112	2.77e-12
Nek7	7.13e-19	-0.80979	0.113	0.159	1.43e-14
Arhgef3	7.39e-19	-0.80958	0.127	0.174	1.48e-14
Cnot4	7.76e-23	-0.80943	0.142	0.195	1.55e-18
Dnajc13	2.5e-19	-0.80914	0.096	0.141	5e-15
Jak1	1.58e-51	-0.80912	0.471	0.498	3.17e-47
Ly6e	0	-0.80901	0.816	0.932	0
Pisd	1.09e-10	-0.80849	0.035	0.057	2.17e-06
Pias1	1.07e-22	-0.80633	0.114	0.166	2.15e-18
Sppl3	3.71e-16	-0.80525	0.09	0.13	7.43e-12
Aplp2	7.87e-19	-0.80327	0.108	0.154	1.58e-14
Dnase2a	2.11e-11	-0.80299	0.045	0.07	4.23e-07
Crtc3	1.66e-17	-0.80236	0.083	0.124	3.33e-13
Mkln1	2.33e-20	-0.80216	0.119	0.168	4.66e-16
2610035D17Rik	1.71e-06	-0.80157	0.037	0.053	0.034203
Mdm4	1.26e-16	-0.80131	0.09	0.131	2.52e-12
Arid2	4.04e-15	-0.80015	0.087	0.124	8.09e-11
Phactr4	5.08e-09	-0.8	0.036	0.056	0.000102
Dop1a	9.81e-09	-0.7997	0.039	0.059	0.000196
Klri2	6.78e-14	-0.79789	0.08	0.115	1.36e-09
Cmtm6	4.97e-16	-0.79697	0.078	0.116	9.96e-12
Vti1a	1.9e-17	-0.79644	0.178	0.221	3.81e-13
Akap10	2.15e-16	-0.79589	0.077	0.116	4.31e-12
Lin52	1.52e-06	-0.79317	0.039	0.055	0.030427
Chd9	4.54e-31	-0.79306	0.16	0.227	9.08e-27
Tm9sf2	2.54e-21	-0.79284	0.153	0.205	5.09e-17
Slk	1.13e-18	-0.79127	0.093	0.137	2.26e-14
Rttn	8.17e-08	-0.79112	0.04	0.059	0.001635
Pum2	1.52e-23	-0.79089	0.171	0.226	3.04e-19
Zcchc2	9.54e-12	-0.79084	0.054	0.082	1.91e-07
Sfmbt1	2.3e-08	-0.79065	0.045	0.065	0.000461
Nup98	2.63e-16	-0.79017	0.098	0.138	5.28e-12
B4galt1	2.51e-21	-0.78934	0.14	0.191	5.03e-17
Cdyl	1.17e-11	-0.78912	0.07	0.1	2.34e-07
Trps1	0.005478	-0.78898	0.228	0.229	1
Mtmr6	3.71e-13	-0.78888	0.06	0.091	7.43e-09
Atg7	2.92e-11	-0.78875	0.05	0.076	5.84e-07
Tmed10	1.93e-41	-0.78845	0.307	0.372	3.86e-37
Ankrd11	3.9e-27	-0.78716	0.356	0.39	7.81e-23
Rab43	2.97e-18	-0.78682	0.09	0.133	5.95e-14
Ist1	1.26e-19	-0.78547	0.085	0.129	2.53e-15
Gtf2a1	1.82e-09	-0.78545	0.045	0.067	3.64e-05
Dnajc10	1.39e-15	-0.78533	0.077	0.115	2.78e-11
Zzz3	4.73e-13	-0.78526	0.066	0.098	9.46e-09
Chd2	1.22e-14	-0.78499	0.194	0.23	2.43e-10
Sec24b	2.83e-18	-0.78434	0.089	0.131	5.67e-14
Sdccag8	4.74e-14	-0.78302	0.069	0.103	9.5e-10
Stam2	1.78e-11	-0.78223	0.058	0.086	3.56e-07
Lats2	9.9e-12	-0.78157	0.044	0.07	1.98e-07
Fyb	2.19e-86	-0.78123	0.477	0.559	4.39e-82
Il10rb	3.69e-28	-0.78094	0.133	0.196	7.4e-24
Col4a3bp	2.01e-18	-0.78045	0.129	0.174	4.02e-14
P4ha1	3.31e-15	-0.77977	0.116	0.156	6.63e-11
Mrtfb	1.74e-09	-0.77903	0.05	0.073	3.49e-05
Sh3rf1	8.16e-05	-0.77769	0.049	0.063	1
Myo1c	3.6e-10	-0.77768	0.038	0.061	7.22e-06
Elovl5	4.12e-13	-0.77743	0.091	0.125	8.25e-09
Scd2	7.65e-07	-0.7774	0.041	0.059	0.015319
Mosmo	1.08e-08	-0.77673	0.045	0.067	0.000217
2610507B11Rik	1.44e-17	-0.77585	0.093	0.135	2.88e-13
Cables1	1.16e-06	-0.77548	0.057	0.076	0.023143
Atad2b	1.41e-16	-0.77513	0.104	0.145	2.82e-12
Zfp652	3.35e-15	-0.77392	0.078	0.114	6.71e-11
Med13l	1.06e-16	-0.77374	0.096	0.137	2.12e-12
Cdc42se2	1.08e-26	-0.77226	0.165	0.226	2.16e-22
Tor1aip1	5.72e-27	-0.77011	0.182	0.243	1.14e-22
Ifrd1	6.26e-11	-0.76956	0.112	0.144	1.25e-06
Zfp292	2.57e-18	-0.76888	0.221	0.263	5.15e-14
Exoc6	1.6e-15	-0.76872	0.085	0.123	3.2e-11
Ccny	1.67e-17	-0.76867	0.103	0.146	3.35e-13
Ube2e3	2.87e-16	-0.76831	0.077	0.116	5.74e-12
Slfn2	5.83e-79	-0.76784	0.428	0.518	1.17e-74
mt-Nd2	2.85e-53	-0.76759	0.569	0.622	5.7e-49
Sec14l1	1.1e-08	-0.76712	0.041	0.061	0.00022
Pdzd8	6.43e-13	-0.7671	0.085	0.119	1.29e-08
Rftn1	2.63e-16	-0.76662	0.116	0.157	5.26e-12
Prkce	1.37e-08	-0.76649	0.058	0.081	0.000274
Itm2b	2.6e-243	-0.76641	0.782	0.918	5.1e-239
Casp4	1.49e-13	-0.76543	0.07	0.103	2.98e-09
Atf7ip	6.86e-19	-0.76501	0.19	0.236	1.37e-14
Ppp3ca	3.46e-23	-0.76311	0.21	0.263	6.92e-19
Canx	8.5e-20	-0.76191	0.346	0.372	1.7e-15
Mfsd14b	1.18e-11	-0.76046	0.055	0.083	2.36e-07
Dlg1	6.63e-15	-0.76019	0.102	0.141	1.33e-10
Ino80	8.69e-13	-0.7597	0.07	0.102	1.74e-08
Iqgap2	7.72e-17	-0.75936	0.173	0.217	1.55e-12
Rnf169	8.08e-15	-0.75932	0.082	0.119	1.62e-10
Rap1b	3.7e-121	-0.75919	0.524	0.623	7.4e-117
Slc14a1	1.24e-08	-0.7577	0.054	0.076	0.000248
Rell1	5.22e-08	-0.75518	0.039	0.058	0.001045
Trappc8	3.35e-14	-0.75468	0.077	0.112	6.71e-10
Sertad2	5.1e-11	-0.75433	0.064	0.092	1.02e-06
Arhgap10	5.1e-11	-0.75433	0.129	0.16	1.02e-06
Stk38	6.45e-18	-0.75388	0.111	0.155	1.29e-13
Rassf2	3.4e-14	-0.75387	0.064	0.098	6.81e-10
mt-Cytb	1.29e-62	-0.75378	0.826	0.879	2.57e-58
Mbtd1	1.48e-11	-0.75319	0.063	0.091	2.96e-07
Ptbp2	2.45e-09	-0.7531	0.054	0.077	4.91e-05
Nipa2	7.24e-19	-0.75126	0.109	0.155	1.45e-14
Lmbrd2	7.13e-08	-0.75121	0.035	0.053	0.001428
Ncoa6	8.91e-12	-0.7507	0.065	0.094	1.78e-07
Btaf1	6.84e-14	-0.75064	0.077	0.112	1.37e-09
Slc16a10	7.64e-06	-0.75061	0.043	0.059	0.152966
Pcgf5	6.94e-14	-0.75004	0.104	0.141	1.39e-09
Pcnx	2.04e-08	-0.74918	0.044	0.064	0.000408
Tnpo1	3.73e-18	-0.74869	0.122	0.168	7.48e-14
Vps37b	2.38e-15	-0.74842	0.235	0.271	4.77e-11
Pim1	6.99e-27	-0.74826	0.172	0.234	1.4e-22
Dennd1b	1.1e-11	-0.74751	0.206	0.235	2.2e-07
Ikbke	1.88e-09	-0.74581	0.041	0.062	3.76e-05
Lrrc8c	4.67e-09	-0.74529	0.19	0.214	9.35e-05
Kif3b	4.17e-12	-0.74498	0.062	0.091	8.36e-08
R3hdm2	4.08e-13	-0.74369	0.081	0.114	8.17e-09
Stxbp3	6.69e-10	-0.74342	0.051	0.075	1.34e-05
Necap2	9.77e-21	-0.74267	0.114	0.164	1.96e-16
Rin3	1.6e-19	-0.74257	0.122	0.17	3.2e-15
Clk1	3.87e-18	-0.74211	0.122	0.167	7.74e-14
Adamts14	9.56e-09	-0.74206	0.069	0.094	0.000192
Camkmt	5.15e-05	-0.74194	0.066	0.081	1
Trp53inp1	3.66e-07	-0.74165	0.05	0.069	0.00733
Maml1	2.84e-07	-0.74149	0.034	0.051	0.005694
Ccnd3	6.18e-24	-0.74143	0.345	0.378	1.24e-19
Smad4	7.62e-10	-0.74067	0.052	0.076	1.53e-05
Usp15	3.43e-16	-0.74024	0.167	0.209	6.88e-12
Herc3	1.25e-10	-0.74011	0.078	0.107	2.51e-06
Kmt5b	6.89e-14	-0.73958	0.077	0.111	1.38e-09
Rabgap1	5.24e-11	-0.73904	0.07	0.099	1.05e-06
Hyou1	1.26e-09	-0.73862	0.062	0.087	2.51e-05
Svil	8.08e-15	-0.73817	0.12	0.159	1.62e-10
Phkb	5.92e-10	-0.73772	0.059	0.084	1.19e-05
Dck	6.03e-12	-0.73763	0.075	0.106	1.21e-07
mt-Atp8	1.09e-51	-0.73587	0.863	0.898	2.18e-47
Relch	4.84e-13	-0.73573	0.085	0.119	9.7e-09
Usp24	6.04e-14	-0.73569	0.085	0.121	1.21e-09
Gabarap	8.81e-77	-0.73559	0.518	0.581	1.76e-72
Znrf2	1.31e-14	-0.73535	0.116	0.155	2.63e-10
Akap11	2.24e-08	-0.73493	0.045	0.065	0.000449
Kdm6b	2.83e-10	-0.73449	0.04	0.063	5.67e-06
Scml4	7.54e-08	-0.73409	0.088	0.112	0.00151
Stag2	1.56e-18	-0.73381	0.163	0.21	3.12e-14
Tlk2	3.95e-13	-0.73373	0.079	0.112	7.9e-09
Pot1b	1.15e-07	-0.73234	0.05	0.07	0.002295
St3gal1	3.75e-10	-0.73191	0.05	0.074	7.52e-06
Map3k1	8.31e-15	-0.73056	0.119	0.159	1.66e-10
Nlk	3.98e-09	-0.73003	0.099	0.125	7.97e-05
Alas1	1.52e-08	-0.72977	0.048	0.07	0.000305
Ddi2	1.22e-12	-0.72907	0.073	0.105	2.44e-08
Zscan26	1.21e-07	-0.72838	0.036	0.054	0.002414
Cmah	5.35e-05	-0.72767	0.053	0.068	1
Map3k2	3.37e-13	-0.72754	0.101	0.136	6.76e-09
Strn	2.47e-10	-0.72686	0.064	0.091	4.95e-06
Ski	1.17e-09	-0.72672	0.048	0.071	2.35e-05
Crk	9.17e-15	-0.72512	0.076	0.112	1.84e-10
Tbc1d1	4.6e-15	-0.72511	0.145	0.185	9.22e-11
Riok3	8.82e-24	-0.72452	0.177	0.233	1.77e-19
Atp6v1a	4.18e-15	-0.72355	0.133	0.173	8.38e-11
Tgtp1	4.41e-10	-0.72301	0.09	0.119	8.82e-06
Twf1	6.91e-11	-0.72246	0.065	0.093	1.38e-06
Klf6	1.3e-25	-0.72138	0.204	0.262	2.6e-21
Tmem184b	6.95e-09	-0.72116	0.043	0.065	0.000139
Tspan4	4.21e-07	-0.72108	0.039	0.056	0.008435
Rufy1	8.12e-08	-0.72096	0.036	0.054	0.001626
Ecpas	1.32e-12	-0.72021	0.102	0.137	2.64e-08
Ambra1	2.8e-12	-0.71956	0.122	0.156	5.62e-08
Gbe1	3.22e-09	-0.71938	0.051	0.074	6.46e-05
Snx6	2.52e-15	-0.7181	0.21	0.247	5.05e-11
Gm33104	5.17e-08	-0.71804	0.045	0.064	0.001035
Frmd4a	1.45e-07	-0.71743	0.051	0.071	0.002901
Bcas3	5.89e-07	-0.7164	0.096	0.118	0.011787
Glul	1.27e-11	-0.71603	0.078	0.108	2.54e-07
Stat1	1.35e-96	-0.71503	0.479	0.591	2.71e-92
Irgm2	8.46e-16	-0.71388	0.109	0.15	1.69e-11
Arfgef1	5.93e-16	-0.71376	0.128	0.17	1.19e-11
Osbpl11	3.12e-10	-0.71352	0.053	0.078	6.25e-06
Sp3	3.45e-14	-0.71347	0.117	0.155	6.91e-10
Clasp2	4.65e-13	-0.71337	0.088	0.122	9.31e-09
Rgs2	1.12e-10	-0.71309	0.062	0.089	2.25e-06
Hist1h3e	1.78e-30	-0.71225	0.273	0.331	3.56e-26
Kmt2a	4.83e-11	-0.71213	0.181	0.211	9.68e-07
Kcnq1ot1	5.24e-06	-0.71144	0.067	0.085	0.104879
Suco	1.34e-11	-0.71086	0.131	0.164	2.68e-07
Tspan3	2.3e-07	-0.71085	0.061	0.082	0.004596
Ralgapa2	1.33e-09	-0.71078	0.117	0.146	2.66e-05
Dock11	2.87e-17	-0.70989	0.214	0.256	5.74e-13
D5Ertd579e	2.84e-10	-0.7098	0.046	0.07	5.68e-06
Rictor	8.31e-11	-0.7086	0.089	0.119	1.66e-06
Agtrap	1.85e-10	-0.70735	0.053	0.078	3.7e-06
Pxk	3.04e-12	-0.70698	0.069	0.1	6.1e-08
Snx1	1.3e-20	-0.70677	0.138	0.189	2.61e-16
Sh3bp2	4.97e-12	-0.70671	0.058	0.086	9.95e-08
Braf	1.73e-09	-0.70606	0.072	0.098	3.46e-05
Stat5b	4e-12	-0.70592	0.119	0.153	8.01e-08
Sos1	8.92e-09	-0.70435	0.049	0.071	0.000179
Frs2	3.6e-08	-0.70434	0.049	0.069	0.000721
Dis3l2	1.41e-09	-0.70376	0.088	0.115	2.83e-05
Insig1	3.18e-07	-0.70313	0.04	0.057	0.006365
Slc25a36	3.1e-08	-0.70248	0.046	0.067	0.000621
Dipk1a	1.11e-10	-0.7023	0.07	0.098	2.23e-06
Hpcal1	3e-22	-0.70198	0.158	0.213	6e-18
Ier3	0.002395	-0.69903	0.072	0.084	1
Card11	1.96e-09	-0.69874	0.132	0.161	3.93e-05
Map4k4	1.9e-15	-0.69871	0.121	0.162	3.8e-11
Itsn2	1.73e-19	-0.69801	0.202	0.25	3.47e-15
Ube2q2	2.01e-08	-0.69781	0.054	0.076	0.000403
Rbm33	3.24e-11	-0.69761	0.096	0.127	6.49e-07
Cept1	2.42e-13	-0.69709	0.1	0.136	4.85e-09
Clec16a	1.9e-06	-0.69674	0.035	0.05	0.037988
Arl8b	4.29e-14	-0.69598	0.099	0.136	8.58e-10
Scfd2	1.49e-07	-0.69519	0.071	0.093	0.00299
Ankib1	2.89e-12	-0.69504	0.125	0.159	5.78e-08
Ap1b1	5.56e-11	-0.69164	0.068	0.096	1.11e-06
Tm6sf1	1.39e-18	-0.6916	0.126	0.174	2.79e-14
Med13	1.44e-12	-0.69157	0.109	0.144	2.88e-08
Atxn2	4.87e-07	-0.69133	0.038	0.055	0.00975
Grb2	1.74e-31	-0.69094	0.29	0.35	3.49e-27
Arhgap18	9.23e-12	-0.69089	0.137	0.171	1.85e-07
Mecp2	7.41e-10	-0.69084	0.073	0.1	1.48e-05
Atp9b	2.38e-10	-0.69043	0.109	0.139	4.76e-06
Rab7	1.03e-29	-0.69015	0.233	0.297	2.06e-25
Pbx3	0.000183	-0.69006	0.062	0.076	1
Cul3	4.03e-13	-0.68863	0.132	0.169	8.07e-09
Kdm4c	9.15e-11	-0.68732	0.082	0.112	1.83e-06
Gcnt1	2.64e-06	-0.68674	0.061	0.08	0.052785
Ikbkb	6.22e-15	-0.68647	0.107	0.146	1.24e-10
Cd86	3.69e-05	-0.68609	0.096	0.114	0.738024
Atp8b4	0.344857	-0.68591	0.411	0.361	1
Atp6ap1	4.4e-21	-0.68585	0.128	0.18	8.82e-17
Fam13b	4.78e-10	-0.68563	0.074	0.101	9.58e-06
Hipk1	1.07e-13	-0.68526	0.102	0.138	2.15e-09
Atp1b3	3.39e-21	-0.68482	0.348	0.38	6.79e-17
Relb	1.54e-11	-0.6848	0.068	0.097	3.09e-07
Kidins220	7.25e-11	-0.68421	0.09	0.121	1.45e-06
Hivep2	0.000135	-0.68403	0.184	0.196	1
Nadk	2.49e-10	-0.68375	0.087	0.116	4.98e-06
Rab5c	1.04e-23	-0.68346	0.211	0.266	2.08e-19
Tnks2	3.26e-16	-0.68318	0.204	0.245	6.53e-12
Kdm2a	1.23e-15	-0.68309	0.122	0.164	2.46e-11
Ero1l	9.91e-07	-0.68307	0.123	0.145	0.019849
Tasor2	9.46e-12	-0.68297	0.092	0.124	1.89e-07
Pja2	2.42e-08	-0.68262	0.05	0.072	0.000485
Herc1	1.69e-13	-0.68244	0.13	0.168	3.39e-09
Kdm3b	4.73e-11	-0.68205	0.101	0.133	9.47e-07
Adgre5	2.1e-10	-0.68189	0.24	0.265	4.21e-06
Itpkb	3.13e-11	-0.6815	0.175	0.208	6.27e-07
Ralgapa1	1.43e-10	-0.68112	0.093	0.123	2.87e-06
Ppard	1.16e-06	-0.68061	0.036	0.052	0.023312
R3hdm1	6.7e-12	-0.68023	0.13	0.164	1.34e-07
Peli1	3.3e-08	-0.68015	0.342	0.343	0.000661
Ubr2	2.08e-14	-0.67976	0.113	0.152	4.16e-10
Slf2	5.71e-08	-0.67951	0.052	0.073	0.001142
Itch	9.99e-15	-0.67858	0.127	0.168	2e-10
Hist1h3f	1.03e-15	-0.67821	0.182	0.222	2.06e-11
Slc10a7	7.18e-08	-0.67664	0.092	0.116	0.001437
Vapa	1.04e-25	-0.67568	0.233	0.291	2.08e-21
Ntpcr	1.69e-06	-0.6754	0.047	0.065	0.033916
Ddx58	1.14e-18	-0.67392	0.145	0.194	2.29e-14
Rbm6	3.45e-12	-0.67301	0.145	0.181	6.9e-08
Exoc2	6.94e-12	-0.67281	0.115	0.148	1.39e-07
Adam10	8.49e-11	-0.67228	0.156	0.188	1.7e-06
Slc30a7	1.25e-10	-0.67212	0.071	0.099	2.51e-06
Zfp280d	1.42e-08	-0.67182	0.077	0.102	0.000285
Adam8	0.275246	-0.67109	0.109	0.111	1
Mirt1	1.69e-06	-0.67089	0.042	0.059	0.03393
Rsu1	7.53e-15	-0.67081	0.116	0.156	1.51e-10
Tbl1xr1	7.39e-12	-0.66938	0.147	0.181	1.48e-07
Tnfaip8l2	2.05e-18	-0.66904	0.125	0.173	4.11e-14
Zmynd11	7.3e-11	-0.66825	0.103	0.134	1.46e-06
Nipbl	1.93e-17	-0.66762	0.251	0.291	3.87e-13
Agtpbp1	4.42e-07	-0.6674	0.064	0.084	0.008851
Fam91a1	1.76e-07	-0.66739	0.047	0.067	0.003521
Msn	1.8e-134	-0.66715	0.585	0.708	3.6e-130
Phtf2	1.08e-05	-0.66613	0.048	0.064	0.215404
Vopp1	8.35e-08	-0.6658	0.058	0.079	0.001673
Trappc9	1.13e-08	-0.66471	0.082	0.107	0.000226
Htt	9.01e-10	-0.66467	0.082	0.109	1.8e-05
Ncoa1	1.79e-10	-0.66449	0.106	0.137	3.58e-06
Smad2	1.2e-09	-0.66426	0.076	0.103	2.41e-05
Pde7a	4.75e-06	-0.66422	0.176	0.194	0.095163
Ankhd1	4.37e-16	-0.66394	0.139	0.182	8.76e-12
Uhrf1bp1l	3.97e-11	-0.66387	0.102	0.134	7.94e-07
Tbc1d23	6.5e-08	-0.66317	0.044	0.064	0.001301
Hist1h1b	2.7e-118	-0.66304	0.511	0.64	5.3e-114
Mllt10	2.04e-10	-0.66277	0.164	0.194	4.09e-06
Uap1l1	1.35e-08	-0.66264	0.065	0.089	0.000269
Cyp51	5.05e-05	-0.66186	0.088	0.105	1
Dync1h1	6.86e-17	-0.66171	0.152	0.197	1.37e-12
Vps41	1.44e-11	-0.66166	0.097	0.129	2.87e-07
Snx18	4.89e-11	-0.6612	0.07	0.099	9.8e-07
Pea15a	1.41e-10	-0.66104	0.068	0.095	2.83e-06
Vcpip1	2.26e-13	-0.66102	0.089	0.124	4.52e-09
Wdr44	2.49e-08	-0.65803	0.083	0.108	0.000499
Scaper	8.57e-07	-0.65736	0.088	0.11	0.017152
E130307A14Rik	5.87e-05	-0.65709	0.037	0.05	1
Ralgapb	2.82e-08	-0.65696	0.071	0.095	0.000565
Mid1	4.9e-07	-0.65684	0.048	0.067	0.00982
Dnm1l	1.48e-08	-0.65682	0.075	0.1	0.000297
Ccm2	6.92e-14	-0.65626	0.121	0.159	1.39e-09
Crebbp	3.23e-14	-0.65594	0.166	0.206	6.46e-10
Msl2	1.43e-09	-0.65556	0.068	0.094	2.87e-05
Tm9sf3	1.35e-12	-0.65517	0.242	0.271	2.71e-08
Trim30a	1.64e-26	-0.65505	0.281	0.339	3.29e-22
Cmss1	0	-0.65457	0.963	0.993	0
Hs2st1	1.72e-06	-0.65449	0.045	0.062	0.034461
Tmem243	1.06e-16	-0.65384	0.116	0.16	2.13e-12
Kif16b	1.68e-06	-0.65358	0.045	0.062	0.033657
Piezo1	1.75e-08	-0.65345	0.056	0.079	0.00035
Tent5a	1.08e-13	-0.65312	0.084	0.12	2.15e-09
Phip	3.67e-10	-0.65211	0.16	0.19	7.34e-06
Chn2	0.082925	-0.65189	0.11	0.115	1
Klhl2	4.77e-07	-0.65187	0.041	0.059	0.009554
Reep3	1.5e-11	-0.65157	0.102	0.135	2.99e-07
Hook3	9.35e-11	-0.65098	0.089	0.119	1.87e-06
Dym	4.14e-08	-0.65081	0.067	0.09	0.000829
Pdia6	6.02e-09	-0.65069	0.284	0.298	0.000121
Bnip3	1.65e-05	-0.64872	0.137	0.156	0.329475
Cdkn1b	4.19e-15	-0.64831	0.157	0.199	8.38e-11
Tent2	3.18e-14	-0.64641	0.119	0.158	6.37e-10
Smg7	7.07e-10	-0.6464	0.109	0.139	1.41e-05
Atp13a3	1.4e-07	-0.6464	0.106	0.13	0.002812
mt-Co1	1.08e-41	-0.64611	0.991	0.991	2.16e-37
Pten	4.32e-15	-0.64591	0.138	0.18	8.64e-11
Apobr	1.67e-09	-0.64482	0.053	0.076	3.35e-05
St6galnac3	0.007414	-0.64375	0.161	0.14	1
Tulp4	2.82e-08	-0.64316	0.064	0.087	0.000564
Psme4	1.06e-11	-0.64268	0.102	0.135	2.12e-07
Fam193a	1.21e-09	-0.64227	0.104	0.132	2.42e-05
Map2k4	2.02e-10	-0.64114	0.092	0.122	4.05e-06
Msmo1	2.58e-06	-0.64044	0.061	0.079	0.05169
Fosl2	3.1e-10	-0.63977	0.074	0.102	6.21e-06
Nfatc2	1.62e-08	-0.6397	0.073	0.098	0.000325
Hist1h3c	1.87e-13	-0.63913	0.226	0.259	3.74e-09
Zzef1	2.09e-11	-0.63868	0.097	0.129	4.18e-07
Rnf216	4.53e-10	-0.63807	0.089	0.118	9.08e-06
Xrn1	1.03e-10	-0.63769	0.151	0.184	2.05e-06
Mctp2	0.617939	-0.63765	0.221	0.201	1
Tpp1	6.78e-11	-0.63685	0.064	0.092	1.36e-06
Atxn7	8.86e-09	-0.63617	0.083	0.109	0.000177
Armc8	1.33e-08	-0.63531	0.064	0.088	0.000266
Mob1b	2.73e-07	-0.63529	0.066	0.087	0.005458
Tank	1.24e-07	-0.63507	0.136	0.161	0.00249
Hist1h4h	3.46e-11	-0.63435	0.127	0.159	6.93e-07
Tmbim6	1e-129	-0.63417	0.645	0.754	2e-125
Ireb2	5.09e-08	-0.63368	0.063	0.086	0.00102
Fli1	3.43e-06	-0.63353	0.346	0.34	0.068699
Mbp	9.91e-10	-0.63346	0.107	0.136	1.98e-05
Itpr1	0.004176	-0.63299	0.164	0.172	1
Hdac8	0.000267	-0.63251	0.091	0.106	1
Eif2ak2	1.86e-12	-0.63246	0.154	0.191	3.73e-08
Gpr18	1e-10	-0.63225	0.08	0.11	2.01e-06
Nfkbiz	1.5e-06	-0.63225	0.082	0.103	0.030135
Slc37a2	3.95e-06	-0.63219	0.06	0.079	0.079009
Ppp1r9b	6.02e-11	-0.63179	0.079	0.109	1.21e-06
Ilrun	6.01e-17	-0.63156	0.134	0.179	1.2e-12
Xbp1	2.67e-15	-0.63121	0.153	0.196	5.35e-11
Klra3	5.64e-05	-0.63092	0.058	0.073	1
Tnfaip3	1.95e-07	-0.63084	0.156	0.18	0.003898
Dhx58	1.49e-09	-0.63077	0.072	0.098	2.99e-05
Casp1	9.88e-12	-0.62903	0.109	0.142	1.98e-07
Arhgef7	9.04e-09	-0.62797	0.057	0.081	0.000181
Pip5k1c	2.64e-07	-0.62729	0.042	0.06	0.005294
Gusb	4.85e-10	-0.62697	0.12	0.15	9.71e-06
Tm9sf4	8.08e-08	-0.62642	0.064	0.086	0.001618
Eps15	1.52e-12	-0.62639	0.124	0.16	3.04e-08
Epc2	5.31e-08	-0.6249	0.069	0.092	0.001063
Nsd1	1.41e-15	-0.62425	0.223	0.263	2.81e-11
Hibadh	5.49e-09	-0.624	0.081	0.108	0.00011
Snx20	7.83e-14	-0.62371	0.123	0.162	1.57e-09
Eps15l1	5.09e-09	-0.62337	0.062	0.086	0.000102
Rlf	3.02e-11	-0.62326	0.146	0.18	6.04e-07
Cnot2	2.16e-09	-0.62192	0.122	0.151	4.33e-05
Hbp1	6.56e-09	-0.62138	0.065	0.09	0.000131
Fkbp15	2.09e-11	-0.62113	0.085	0.117	4.19e-07
Ppp1r12a	2.98e-17	-0.62103	0.38	0.397	5.97e-13
Plekha5	7.03e-05	-0.62062	0.106	0.123	1
Dyrk2	2.76e-06	-0.62043	0.038	0.054	0.055306
Fam174a	9.55e-12	-0.61965	0.098	0.132	1.91e-07
Adnp	1.89e-09	-0.61872	0.098	0.126	3.79e-05
Spata13	4.57e-09	-0.6185	0.153	0.181	9.16e-05
Tmem168	1.47e-07	-0.61823	0.052	0.072	0.002947
Plcl2	4.57e-06	-0.61725	0.172	0.192	0.09157
Zyg11b	4.9e-08	-0.61673	0.077	0.1	0.000982
Vipas39	3.36e-07	-0.61607	0.053	0.072	0.006719
Fam129a	1.18e-05	-0.61471	0.137	0.156	0.235356
N4bp1	7.21e-11	-0.61427	0.105	0.137	1.44e-06
Fut8	5.28e-06	-0.6135	0.095	0.115	0.105814
Hist1h2af	4.48e-12	-0.61261	0.133	0.168	8.96e-08
Gm42418	0	-0.6126	1	1	0
Pcmtd1	1.46e-10	-0.61161	0.105	0.136	2.92e-06
Clint1	1.09e-14	-0.61142	0.266	0.3	2.18e-10
Dennd5a	2.54e-06	-0.61129	0.051	0.068	0.050801
Capn2	1.67e-12	-0.61079	0.119	0.155	3.34e-08
Sbno2	8.34e-09	-0.61058	0.065	0.089	0.000167
Gse1	2.31e-07	-0.61005	0.07	0.092	0.004634
Lpin2	1.56e-09	-0.60992	0.111	0.14	3.12e-05
R3hcc1l	1.15e-08	-0.608	0.071	0.096	0.00023
Wbp1l	2.5e-08	-0.60775	0.066	0.09	0.0005
Prkag2	4.01e-05	-0.60684	0.04	0.054	0.802401
Plec	1.88e-11	-0.60661	0.18	0.214	3.75e-07
Vps13d	8.54e-10	-0.60543	0.088	0.116	1.71e-05
Opa1	7.86e-08	-0.60535	0.076	0.099	0.001573
Daxx	1.43e-08	-0.60467	0.132	0.16	0.000286
Slx4ip	9.2e-05	-0.60396	0.05	0.065	1
Apaf1	2.12e-07	-0.60367	0.084	0.107	0.004242
Tspan5	5.48e-05	-0.60352	0.084	0.101	1
Sin3a	1.3e-07	-0.60341	0.073	0.095	0.002602
Ighm	5.34e-11	-0.60283	0.093	0.124	1.07e-06
Ifi213	1.33e-13	-0.6027	0.199	0.238	2.67e-09
Pvt1	0.024957	-0.60246	0.123	0.13	1
Hnrnph2	5.9e-13	-0.60156	0.143	0.18	1.18e-08
Setd2	1.82e-11	-0.60156	0.121	0.155	3.64e-07
Atg10	1.06e-05	-0.60133	0.056	0.073	0.212025
Rsrc1	9.68e-08	-0.60092	0.152	0.177	0.001938
Ubl3	5.17e-15	-0.60027	0.181	0.223	1.04e-10
Mib1	2.94e-06	-0.60002	0.052	0.07	0.058833
Tmem171	0.00019	-0.59907	0.047	0.06	1
Cdk13	4.97e-09	-0.59712	0.149	0.178	9.96e-05
Phc2	1.78e-07	-0.59673	0.055	0.076	0.003569
Armh3	9.14e-05	-0.59633	0.038	0.051	1
Med15	5.9e-11	-0.59596	0.103	0.136	1.18e-06
Neu1	2.08e-06	-0.5959	0.04	0.057	0.041597
Ppp6r3	5.34e-10	-0.59371	0.134	0.165	1.07e-05
Uggt1	2.52e-07	-0.59314	0.108	0.132	0.005055
Tbck	4.97e-07	-0.59294	0.071	0.092	0.00996
Scaf8	3.68e-09	-0.59249	0.117	0.146	7.37e-05
Lemd3	2.58e-05	-0.59223	0.041	0.056	0.516094
Sik3	0.007762	-0.59147	0.218	0.22	1
Stau1	1.55e-07	-0.59132	0.073	0.096	0.003108
Ywhag	5.39e-15	-0.59115	0.148	0.19	1.08e-10
Stk40	4.92e-08	-0.59101	0.071	0.094	0.000985
Asxl2	7.07e-09	-0.59098	0.138	0.166	0.000142
Zc3h7a	3.56e-16	-0.59074	0.234	0.277	7.13e-12
9930021J03Rik	6.45e-06	-0.5898	0.048	0.065	0.129249
Hmgcs1	2.23e-05	-0.58929	0.097	0.116	0.447195
Ubn2	4.05e-08	-0.58892	0.111	0.137	0.000812
Irf2	1.47e-15	-0.58851	0.286	0.321	2.94e-11
Bmt2	9.71e-07	-0.58789	0.076	0.097	0.019437
Rab1a	1.11e-14	-0.58786	0.192	0.233	2.21e-10
Elmo2	3.5e-09	-0.58769	0.084	0.111	7e-05
Trak1	5.01e-07	-0.58762	0.077	0.099	0.010039
Ttc7b	2.55e-05	-0.58582	0.062	0.078	0.510452
Actr3	6.8e-171	-0.58567	0.811	0.879	1.4e-166
Gpbp1	3.09e-10	-0.58441	0.149	0.18	6.2e-06
Rora	0.202683	-0.58403	0.114	0.117	1
Sun2	4.7e-08	-0.5825	0.089	0.114	0.000942
Gpbp1l1	7.76e-08	-0.58222	0.097	0.122	0.001553
Pkp4	0.034366	-0.58185	0.073	0.081	1
Ifi208	2.51e-10	-0.58172	0.154	0.186	5.02e-06
Slc4a7	2.89e-05	-0.58171	0.079	0.096	0.578568
Gramd3	0.129866	-0.58164	0.198	0.196	1
Lap3	3.11e-05	-0.58122	0.092	0.11	0.623021
Trim12a	3.8e-11	-0.58073	0.117	0.15	7.61e-07
Tnrc6a	5.05e-08	-0.58024	0.126	0.152	0.001011
Prpf39	8.44e-07	-0.57959	0.059	0.079	0.016892
45357	1.12e-06	-0.57929	0.089	0.11	0.02235
Pde6d	2.31e-06	-0.57843	0.049	0.067	0.046301
Zfand5	1.3e-08	-0.57721	0.154	0.181	0.000261
Ube4a	2.92e-06	-0.57719	0.067	0.086	0.058459
Map3k5	1.86e-05	-0.57702	0.101	0.12	0.372321
Hist1h1e	4.86e-71	-0.57673	0.493	0.571	9.74e-67
Wdr7	1.81e-05	-0.57606	0.057	0.074	0.363319
Helz	4.74e-07	-0.57571	0.098	0.121	0.009485
Hdac4	1.26e-05	-0.57556	0.07	0.088	0.252072
Lmtk2	8.41e-05	-0.57495	0.05	0.065	1
Dcxr	3.77e-06	-0.5749	0.053	0.07	0.075442
Brwd1	1.29e-06	-0.57389	0.062	0.082	0.025888
Pacs1	1.26e-06	-0.57303	0.103	0.125	0.025315
Csnk1g1	2.22e-07	-0.5729	0.121	0.146	0.004438
Mprip	3.15e-05	-0.57236	0.044	0.058	0.630919
Faf1	1.13e-06	-0.57199	0.127	0.15	0.022586
Ubr1	4.43e-07	-0.57147	0.084	0.106	0.008862
Gramd1b	0.00947	-0.56994	0.171	0.179	1
Ube2h	6.6e-08	-0.56944	0.168	0.194	0.001322
Sp4	0.000316	-0.56917	0.095	0.11	1
Atp1a1	1.87e-09	-0.56905	0.208	0.235	3.75e-05
Zfp800	3.04e-08	-0.56903	0.108	0.134	0.000609
Mapkapk2	7.96e-13	-0.56884	0.14	0.179	1.59e-08
Rc3h1	3.54e-08	-0.56815	0.099	0.125	0.000709
Ppp1r15a	0.000542	-0.56619	0.04	0.052	1
Bicra	4.05e-07	-0.56614	0.066	0.087	0.008103
A330040F15Rik	2.63e-05	-0.56528	0.078	0.096	0.52622
Zfx	3.79e-08	-0.56471	0.098	0.124	0.000759
Pcyt1a	3.34e-05	-0.56471	0.05	0.065	0.66931
Ctsa	3.04e-09	-0.56469	0.289	0.306	6.1e-05
Sft2d2	1.55e-05	-0.56467	0.05	0.066	0.310104
2310022A10Rik	3.3e-05	-0.56458	0.042	0.056	0.660522
Psen1	2.97e-08	-0.56448	0.108	0.135	0.000595
Crebrf	7.26e-07	-0.56447	0.096	0.118	0.01453
Xiap	1.51e-09	-0.56408	0.137	0.167	3.03e-05
Ppp2r5a	9.56e-12	-0.56395	0.154	0.19	1.91e-07
Tut7	4.53e-11	-0.56381	0.159	0.193	9.06e-07
Brd1	5.12e-06	-0.56381	0.057	0.074	0.10248
Oas3	2.13e-07	-0.56368	0.068	0.09	0.004261
Arl15	0.167879	-0.56345	0.184	0.183	1
Aak1	0.000137	-0.56286	0.216	0.228	1
Itpk1	6.03e-07	-0.56285	0.102	0.125	0.012084
Cpt1a	3.48e-07	-0.56162	0.062	0.082	0.006973
Zfp281	8.8e-05	-0.56142	0.043	0.057	1
Myd88	9.4e-07	-0.5611	0.116	0.138	0.018832
Usp25	1.58e-10	-0.56079	0.243	0.271	3.17e-06
Nbas	2.92e-05	-0.56049	0.053	0.069	0.585265
Ppm1h	0.771577	-0.56026	0.316	0.288	1
Rfx7	8.88e-06	-0.56017	0.108	0.128	0.177797
Spag9	5.61e-08	-0.55994	0.176	0.201	0.001124
mt-Nd4	2.45e-09	-0.55929	0.429	0.426	4.9e-05
Fam126a	4.14e-06	-0.55839	0.073	0.093	0.0828
Hace1	0.00044	-0.55816	0.04	0.052	1
Pdia3	1.13e-33	-0.55808	0.657	0.666	2.27e-29
Chd6	6.17e-07	-0.55733	0.077	0.099	0.012359
Rngtt	1.01e-05	-0.5568	0.135	0.155	0.202638
Nup153	1.88e-08	-0.55585	0.123	0.15	0.000376
Ncoa7	1.64e-06	-0.55528	0.09	0.111	0.032938
Ugp2	6.54e-08	-0.5548	0.118	0.144	0.00131
Sorl1	1.88e-06	-0.55455	0.14	0.163	0.037667
Pdcd6ip	1.48e-15	-0.55345	0.224	0.267	2.97e-11
Atp2c1	1.04e-06	-0.55326	0.08	0.101	0.020841
Dpy19l1	1.11e-05	-0.55252	0.062	0.08	0.22209
Hmox2	1.09e-10	-0.55181	0.167	0.2	2.18e-06
Hist1h3b	1.51e-07	-0.54954	0.17	0.194	0.003019
Gadd45b	0.003655	-0.54947	0.08	0.091	1
Map2k5	2.71e-05	-0.54829	0.083	0.101	0.542061
Pik3ca	3.39e-06	-0.54823	0.091	0.112	0.067826
Abi3	6.15e-06	-0.54721	0.06	0.077	0.123143
Fbxl3	1.37e-05	-0.54701	0.05	0.067	0.273793
Rock2	5.94e-07	-0.54635	0.124	0.148	0.011896
Ubac2	2.57e-08	-0.54628	0.218	0.242	0.000515
Snx14	0.000213	-0.54621	0.044	0.057	1
Rnf115	7.81e-10	-0.54424	0.138	0.169	1.56e-05
Zfp148	1.05e-06	-0.54384	0.161	0.183	0.021088
Wdr20	4.43e-05	-0.54355	0.059	0.075	0.88726
Evi2a	2.82e-08	-0.54328	0.076	0.1	0.000565
Brox	2.31e-05	-0.54257	0.057	0.073	0.462103
Ncoa5	8.43e-05	-0.54209	0.042	0.056	1
Tapt1	0.000171	-0.54167	0.048	0.061	1
Micu1	5.13e-05	-0.53994	0.059	0.075	1
Reps1	0.000136	-0.53967	0.079	0.095	1
Prdm2	3.1e-06	-0.53919	0.085	0.106	0.062161
Atrn	0.00011	-0.53888	0.047	0.061	1
Cdc42	2.5e-146	-0.53887	0.816	0.872	5e-142
Tgif1	2.28e-06	-0.53873	0.058	0.077	0.045641
Gm12185	4.1e-08	-0.53855	0.117	0.143	0.000822
Pfkfb3	0.000311	-0.53848	0.113	0.128	1
Cog3	0.00016	-0.53814	0.043	0.056	1
Camk1d	6.92e-81	-0.53807	0.449	0.574	1.39e-76
Hipk3	5.58e-06	-0.53729	0.062	0.081	0.111796
Zfp831	0.00251	-0.53702	0.049	0.059	1
Colgalt1	6.83e-08	-0.537	0.079	0.103	0.001368
Fbxw11	0.000202	-0.53688	0.111	0.127	1
Usp3	2.01e-07	-0.53675	0.157	0.182	0.004016
Ctnnb1	3.43e-10	-0.53639	0.139	0.172	6.87e-06
Tbc1d22a	7.85e-06	-0.53635	0.064	0.083	0.157246
Btrc	0.000141	-0.53606	0.046	0.059	1
Gphn	1.29e-30	-0.53538	0.363	0.422	2.58e-26
Slc28a2	0.000208	-0.53536	0.112	0.128	1
Nckap1l	4.81e-11	-0.53448	0.14	0.175	9.63e-07
Zbtb44	0.001361	-0.53426	0.042	0.053	1
Ap3m1	1.91e-06	-0.53419	0.068	0.088	0.038262
Wdfy1	0.000178	-0.53404	0.057	0.071	1
Tgfbr2	2.79e-07	-0.53386	0.207	0.229	0.005597
Ndel1	2.06e-07	-0.53327	0.08	0.103	0.00412
Wnk1	1.98e-05	-0.53239	0.376	0.367	0.395662
Akr1a1	0.003032	-0.53237	0.479	0.425	1
A330023F24Rik	0.002072	-0.53216	0.072	0.084	1
Snx27	2.64e-05	-0.5319	0.053	0.068	0.527886
Chst11	0.64367	-0.53168	0.177	0.164	1
Erap1	2.99e-05	-0.53119	0.146	0.165	0.598028
Tbc1d14	5.05e-06	-0.53081	0.062	0.08	0.101088
Zmym4	7.64e-05	-0.5292	0.068	0.084	1
Hectd4	0.000101	-0.52895	0.045	0.059	1
Nufip2	6.5e-06	-0.52893	0.108	0.129	0.130158
Ttc7	3.25e-07	-0.52861	0.119	0.143	0.006515
Tpp2	2.4e-08	-0.52835	0.183	0.209	0.000481
Ino80d	8.6e-06	-0.52813	0.085	0.105	0.172238
Serinc1	2.82e-08	-0.52805	0.122	0.149	0.000565
Fars2	0.000329	-0.52762	0.125	0.141	1
Cnot1	4.73e-07	-0.52741	0.153	0.177	0.009477
Mga	4.59e-06	-0.52645	0.077	0.097	0.091894
Arl4c	6.63e-10	-0.52617	0.115	0.146	1.33e-05
Ddx6	8.07e-12	-0.52556	0.227	0.261	1.62e-07
Hist1h2be	8.87e-06	-0.52556	0.126	0.146	0.177639
Slc39a1	4.54e-05	-0.52554	0.043	0.057	0.909316
Exoc5	7.59e-06	-0.52546	0.109	0.129	0.152019
Eif4g2	1.63e-17	-0.52527	0.444	0.452	3.27e-13
Zfp277	8.67e-06	-0.52488	0.086	0.105	0.17361
Dgkd	1.42e-05	-0.5247	0.124	0.144	0.283834
Snx5	8.19e-08	-0.52462	0.373	0.37	0.00164
Tnrc6c	3.54e-07	-0.52422	0.146	0.171	0.00708
Kmt2d	5.26e-05	-0.52406	0.048	0.063	1
Lcp2	3.35e-10	-0.52385	0.347	0.358	6.71e-06
Spidr	0.000189	-0.52366	0.066	0.08	1
Tax1bp1	2.21e-15	-0.52286	0.362	0.386	4.43e-11
Zfp26	0.000674	-0.5223	0.04	0.052	1
Ubr4	4.16e-08	-0.52224	0.106	0.132	0.000834
Copg2	2.95e-05	-0.52213	0.083	0.101	0.590545
Lcp1	6.9e-101	-0.52185	0.935	0.936	1.39e-96
Trak2	0.000214	-0.52146	0.059	0.073	1
Zc3h12a	0.000202	-0.52126	0.047	0.06	1
Sqstm1	2.87e-11	-0.52096	0.293	0.32	5.75e-07
Ppp1r15b	2.99e-07	-0.52086	0.111	0.135	0.005986
Ripk1	1.89e-06	-0.52072	0.105	0.127	0.037866
Map7d1	3.28e-09	-0.5207	0.107	0.136	6.57e-05
Ube2w	2.65e-07	-0.52044	0.086	0.109	0.005297
Shprh	0.000241	-0.51997	0.059	0.072	1
Magt1	6.02e-09	-0.51922	0.111	0.14	0.000121
Otulinl	1.57e-11	-0.51914	0.191	0.227	3.14e-07
Slfn1	4.57e-06	-0.51891	0.268	0.279	0.091566
Dmtf1	7.74e-06	-0.51859	0.068	0.086	0.154974
Cbfa2t2	0.000148	-0.51857	0.058	0.073	1
Golga3	3.35e-05	-0.51829	0.06	0.076	0.669895
Slc33a1	0.000133	-0.51731	0.038	0.051	1
Zfp217	0.000202	-0.51699	0.047	0.06	1
Arap2	0.011579	-0.51606	0.179	0.185	1
Gpatch2l	3.84e-05	-0.51529	0.052	0.067	0.769827
Abhd2	5.42e-05	-0.51528	0.084	0.101	1
Dock5	0.000757	-0.51527	0.067	0.08	1
H2-Q4	4.12e-14	-0.5151	0.299	0.332	8.26e-10
Ccnd2	1.12e-09	-0.51488	0.269	0.294	2.24e-05
Pxn	3.46e-08	-0.51485	0.09	0.116	0.000692
Kat6b	0.001381	-0.51478	0.051	0.063	1
Pi4k2a	9.91e-06	-0.51449	0.053	0.07	0.19841
Slc15a2	0.000152	-0.51384	0.063	0.078	1
Ccdc86	1.24e-05	-0.51376	0.068	0.086	0.249147
Atp6v1h	1.2e-06	-0.51292	0.108	0.13	0.023931
Abcb7	0.000292	-0.51282	0.089	0.104	1
Rab6a	5.25e-07	-0.51265	0.091	0.114	0.010518
Eif4g3	0.000326	-0.5124	0.263	0.268	1
Ssh1	0.000352	-0.5124	0.042	0.054	1
Gsdmd	3.77e-07	-0.51235	0.099	0.123	0.007544
Washc2	8.27e-06	-0.51209	0.08	0.099	0.165614
P4hb	1.67e-06	-0.51179	0.335	0.337	0.033361
M6pr	3.5e-12	-0.51132	0.272	0.303	7e-08
Tapbp	1.97e-12	-0.5105	0.375	0.389	3.94e-08
Efr3a	3.94e-08	-0.51047	0.174	0.201	0.000789
mt-Co3	1.56e-17	-0.51008	0.959	0.956	3.13e-13
Scamp2	5.31e-11	-0.50981	0.145	0.18	1.06e-06
Zfp592	3.13e-05	-0.50934	0.055	0.071	0.627376
Cgas	0.000622	-0.50917	0.039	0.051	1
Ethe1	0.000214	-0.50775	0.057	0.071	1
Trappc10	0.000133	-0.50768	0.053	0.067	1
Icam1	1.34e-06	-0.50719	0.124	0.147	0.026913
Xpo6	1.99e-05	-0.50666	0.099	0.118	0.398055
Vps8	0.000327	-0.5053	0.044	0.056	1
Gbp8	5.4e-06	-0.50525	0.101	0.122	0.108045
Stk4	2.36e-07	-0.505	0.308	0.318	0.00472
Birc6	2.94e-05	-0.50481	0.311	0.313	0.587855
Fam222b	0.000876	-0.50445	0.052	0.064	1
Cyb5r3	2.09e-06	-0.50386	0.077	0.098	0.041932
Ano6	0.000138	-0.50372	0.093	0.11	1
Nln	0.000585	-0.50364	0.049	0.061	1
Smc5	8.76e-06	-0.50351	0.105	0.126	0.17549
Rprd2	1.06e-05	-0.50351	0.088	0.108	0.212427
Gprin3	0.007566	-0.50342	0.057	0.066	1
Dync1i2	1.03e-08	-0.50324	0.158	0.188	0.000207
Hist1h2bn	0.001656	-0.50304	0.109	0.122	1
Wrn	3.13e-05	-0.50298	0.115	0.134	0.627258
Tfeb	0.000229	-0.50257	0.049	0.062	1
Ppp3cc	0.032718	-0.50219	0.214	0.215	1
Gtdc1	0.912344	-0.5017	0.17	0.162	1
Sel1l	4.63e-07	-0.50144	0.08	0.103	0.009271
Setd5	0.000498	-0.50144	0.201	0.212	1
Akap9	3.32e-05	-0.50113	0.14	0.159	0.664502
Gbp4	4.52e-05	-0.50081	0.192	0.208	0.904455
Gbf1	0.000176	-0.50024	0.115	0.131	1
Gatad2b	6.45e-06	-0.50004	0.139	0.16	0.129123
Hmgcl	7.07e-06	-0.49943	0.079	0.098	0.141612
Klhl24	0.000372	-0.4991	0.053	0.066	1
Trim25	5.15e-07	-0.4988	0.121	0.146	0.010305
Flna	6.61e-09	-0.49855	0.274	0.297	0.000132
Zc3hav1	4.64e-08	-0.49821	0.29	0.307	0.000929
Rel	1.15e-06	-0.49798	0.122	0.145	0.02308
Gigyf2	6.7e-05	-0.49797	0.102	0.119	1
Prex1	1.54e-07	-0.49787	0.227	0.25	0.003082
Zdhhc5	0.000329	-0.49683	0.045	0.057	1
Eya3	6.29e-05	-0.49624	0.076	0.093	1
Rhoa	3.1e-67	-0.496	0.653	0.693	6.2e-63
Manba	0.000985	-0.49587	0.043	0.054	1
Acsl4	0.000845	-0.49517	0.131	0.145	1
Tspo	1.15e-58	-0.49493	0.694	0.751	2.3e-54
Setdb2	0.000886	-0.49485	0.063	0.075	1
Pcm1	4.1e-06	-0.49481	0.117	0.139	0.082107
Skap1	0.096096	-0.49464	0.606	0.475	1
Stt3b	6.78e-05	-0.49462	0.106	0.123	1
Gpcpd1	0.000335	-0.49438	0.091	0.106	1
Ncstn	4.47e-08	-0.49422	0.094	0.12	0.000895
Babam2	1.43e-05	-0.49394	0.193	0.212	0.28697
Parg	0.00035	-0.49391	0.088	0.103	1
Usp34	0.00056	-0.4935	0.212	0.222	1
45358	4.8e-06	-0.49348	0.101	0.122	0.096159
Sec24a	0.00059	-0.49324	0.074	0.088	1
Foxo1	0.000682	-0.49314	0.098	0.113	1
Arfgef2	0.000689	-0.49285	0.053	0.065	1
Tgtp2	1.01e-09	-0.49257	0.193	0.224	2.03e-05
Pik3cd	4.88e-07	-0.49229	0.238	0.258	0.009763
Rcor1	0.000136	-0.49217	0.099	0.115	1
Csde1	4.02e-10	-0.49201	0.232	0.262	8.04e-06
Klhl9	0.000354	-0.49103	0.053	0.066	1
Mndal	2.09e-07	-0.49085	0.4	0.396	0.004184
Adk	0.05127	-0.49043	0.072	0.078	1
Vav1	4.47e-09	-0.49016	0.153	0.184	8.96e-05
Nsmce2	1.68e-05	-0.48936	0.183	0.202	0.335686
Fkbp5	0.001047	-0.48934	0.091	0.105	1
Nfkbie	2.02e-05	-0.4884	0.065	0.082	0.404192
Lysmd3	0.001933	-0.48721	0.043	0.054	1
Ccpg1	0.000996	-0.48715	0.049	0.061	1
Ranbp9	0.001344	-0.48706	0.118	0.131	1
Tmem161b	0.00194	-0.48433	0.041	0.052	1
Ccnt2	3.76e-05	-0.4833	0.068	0.085	0.752441
Ksr1	0.012927	-0.48287	0.05	0.058	1
mt-Co2	1.44e-17	-0.4826	0.963	0.958	2.88e-13
8030462N17Rik	0.001276	-0.48178	0.048	0.059	1
Rabgap1l	1.48e-21	-0.4817	0.49	0.353	2.96e-17
Arntl	0.008893	-0.4815	0.041	0.05	1
Rnf139	5.71e-05	-0.48092	0.061	0.077	1
Msi2	0.853124	-0.48062	0.223	0.21	1
H3f3a	2.83e-88	-0.48046	0.836	0.854	5.67e-84
Cog5	0.00306	-0.48043	0.145	0.156	1
Mia3	7.87e-06	-0.48016	0.115	0.136	0.157504
Tubgcp3	0.001001	-0.47908	0.039	0.05	1
Cul1	1.1e-06	-0.4783	0.128	0.152	0.022123
Ktn1	0.00011	-0.47735	0.08	0.097	1
Tmem260	0.004359	-0.47663	0.048	0.057	1
Atp6v1e1	6.28e-09	-0.47661	0.16	0.19	0.000126
Sptlc2	2.93e-07	-0.47582	0.152	0.178	0.005865
Dpp8	1.05e-05	-0.47499	0.126	0.147	0.210293
Map3k14	0.000493	-0.47476	0.064	0.078	1
Myo9b	5.28e-07	-0.47435	0.132	0.156	0.010564
Zfp280c	0.002148	-0.47327	0.053	0.064	1
Atp6v0d1	1.41e-08	-0.47242	0.168	0.197	0.000283
Sos2	0.000116	-0.47228	0.092	0.109	1
Rapgef6	0.038874	-0.47204	0.355	0.333	1
Brwd3	0.000611	-0.472	0.056	0.068	1
45537	0.000761	-0.47199	0.05	0.062	1
Tgfb1	2.88e-09	-0.47175	0.269	0.294	5.76e-05
Golm1	0.00031	-0.47118	0.049	0.061	1
Eif2ak3	0.002641	-0.47071	0.066	0.078	1
Gak	3.89e-06	-0.46906	0.115	0.137	0.077992
Eml4	0.000863	-0.46886	0.218	0.227	1
Prdx4	0.00035	-0.46689	0.083	0.098	1
Trpc4ap	7.49e-06	-0.46676	0.102	0.123	0.149966
Pdpk1	1.99e-05	-0.46623	0.105	0.125	0.398654
Zfp644	0.000313	-0.46568	0.095	0.111	1
Diaph1	3.13e-05	-0.46463	0.332	0.332	0.627504
Tmem219	9.08e-07	-0.46421	0.127	0.151	0.01818
Tmbim4	1.25e-08	-0.46406	0.206	0.234	0.000249
Wac	4.18e-05	-0.46365	0.209	0.225	0.8376
Rnpep	5.47e-06	-0.46255	0.126	0.148	0.109544
Spata5	0.056187	-0.46244	0.107	0.113	1
Nfatc3	0.000218	-0.46155	0.189	0.203	1
Ago2	0.000149	-0.46076	0.188	0.203	1
Tor1aip2	6.44e-07	-0.46072	0.146	0.171	0.0129
Zfp654	0.001592	-0.46044	0.113	0.126	1
Fam120b	9.58e-05	-0.46028	0.07	0.086	1
Shoc2	0.000164	-0.46019	0.088	0.104	1
Gls	0.00701	-0.45964	0.199	0.206	1
Avl9	0.000522	-0.4594	0.073	0.087	1
Pttg1ip	0.000198	-0.45854	0.063	0.078	1
Ctse	0.000214	-0.45813	0.09	0.106	1
Tnrc18	5.29e-05	-0.4576	0.068	0.085	1
Creb1	0.002843	-0.45752	0.145	0.157	1
Raet1e	0.001802	-0.45745	0.04	0.05	1
Tln1	2.92e-19	-0.45725	0.54	0.533	5.85e-15
Phlpp1	0.230632	-0.4566	0.128	0.118	1
Bid	0.000176	-0.45632	0.054	0.068	1
Slc39a10	0.015593	-0.45625	0.046	0.054	1
Rgs10	3.36e-07	-0.45592	0.138	0.163	0.006723
Rasa1	0.003131	-0.45506	0.172	0.183	1
Myb	0.073538	-0.45477	0.054	0.06	1
Kpna4	8.54e-05	-0.45407	0.24	0.252	1
Frrs1	0.000924	-0.45403	0.053	0.065	1
Rragc	3.59e-05	-0.4525	0.082	0.1	0.717912
Kansl1	0.118945	-0.4521	0.279	0.269	1
Ablim1	0.085039	-0.45206	0.304	0.289	1
Kcmf1	6.75e-05	-0.45196	0.107	0.125	1
Mapk8ip3	0.000522	-0.45192	0.046	0.059	1
Epsti1	5.13e-25	-0.4519	0.532	0.562	1.03e-20
Rab14	1.64e-08	-0.45166	0.231	0.258	0.000328
Srcap	0.000563	-0.45155	0.106	0.121	1
Slc2a1	0.075908	-0.45129	0.157	0.162	1
Lrrc58	0.000505	-0.44982	0.086	0.101	1
Fbrsl1	0.001024	-0.44974	0.045	0.056	1
C1galt1	0.002217	-0.44917	0.067	0.079	1
Lrba	0.07519	-0.44899	0.193	0.172	1
Nck1	0.000399	-0.44893	0.135	0.151	1
Atf2	0.000732	-0.44877	0.099	0.113	1
Tbl1x	0.001674	-0.44871	0.139	0.152	1
Sgpp1	0.002738	-0.44854	0.047	0.057	1
Sp100	4.6e-18	-0.44821	0.512	0.517	9.21e-14
mt-Nd6	0.965709	-0.44814	0.138	0.134	1
Abraxas2	0.000189	-0.44796	0.058	0.072	1
Spen	0.001019	-0.4469	0.076	0.089	1
Arl5b	0.012854	-0.44668	0.042	0.05	1
Naa25	0.001883	-0.44645	0.054	0.065	1
Zfr	0.000152	-0.44625	0.194	0.209	1
Gbp9	5.98e-06	-0.44597	0.125	0.147	0.119773
Vps54	0.002588	-0.44585	0.251	0.213	1
Npepps	0.000401	-0.44431	0.107	0.123	1
Dcaf8	0.000276	-0.44305	0.098	0.114	1
1810013L24Rik	0.000268	-0.44276	0.088	0.103	1
Setd7	0.00206	-0.44267	0.056	0.067	1
Bst2	7.71e-12	-0.44243	0.484	0.48	1.54e-07
Prdx1	3.29e-08	-0.44195	0.696	0.663	0.00066
Noct	0.009691	-0.44165	0.047	0.056	1
Cyba	4.72e-52	-0.44156	0.89	0.892	9.45e-48
Ppp1r10	9.23e-05	-0.44136	0.096	0.113	1
Ehbp1l1	1.18e-05	-0.44012	0.084	0.103	0.235969
Itpr3	0.002124	-0.43955	0.045	0.055	1
Kdm3a	0.000815	-0.43884	0.074	0.088	1
Taok3	1.29e-07	-0.43859	0.237	0.261	0.002591
Dnajb12	0.007803	-0.43833	0.042	0.051	1
Mcmbp	2.06e-05	-0.43817	0.115	0.135	0.412736
Gpatch8	0.000994	-0.43801	0.156	0.17	1
Socs4	0.001451	-0.43799	0.055	0.067	1
Cflar	8.51e-06	-0.43794	0.182	0.203	0.170318
Atp2a2	0.147183	-0.43792	0.152	0.154	1
Gpr183	0.001948	-0.43727	0.08	0.092	1
Mtmr12	0.001375	-0.43711	0.078	0.091	1
Add3	0.008922	-0.43696	0.158	0.168	1
Atp6v1c1	3.1e-05	-0.43684	0.128	0.148	0.619828
Mdm2	0.007933	-0.43621	0.12	0.131	1
Hectd1	0.000112	-0.43593	0.266	0.275	1
Tmem123	0.00023	-0.43454	0.185	0.2	1
Phc3	0.001947	-0.43382	0.104	0.117	1
Rspry1	0.00012	-0.43291	0.079	0.096	1
Hltf	0.002632	-0.43288	0.095	0.108	1
Kpna1	0.001013	-0.43214	0.076	0.089	1
Washc5	0.000703	-0.43189	0.057	0.07	1
Raf1	0.001021	-0.4316	0.107	0.121	1
Gapvd1	0.000382	-0.43158	0.122	0.138	1
Vapb	0.000261	-0.43144	0.095	0.111	1
Sp140	0.000223	-0.43123	0.16	0.176	1
Ctdsp2	0.001173	-0.43117	0.045	0.056	1
Rnf145	0.001689	-0.43098	0.068	0.081	1
Rhot1	0.002392	-0.43059	0.058	0.069	1
Msra	0.005059	-0.4304	0.066	0.076	1
Ctdp1	0.00233	-0.42991	0.043	0.053	1
Pnrc1	1.3e-08	-0.4297	0.319	0.337	0.00026
Rb1cc1	4.43e-05	-0.42969	0.115	0.134	0.887533
Lgals9	9.54e-10	-0.42968	0.344	0.361	1.91e-05
Os9	0.000975	-0.42933	0.237	0.246	1
Csnk1g3	0.001323	-0.42869	0.118	0.132	1
Cep128	0.874903	-0.42869	0.073	0.072	1
Slc25a24	0.009806	-0.42844	0.053	0.062	1
Glcci1	0.184926	-0.42802	0.114	0.117	1
Cdk12	0.000575	-0.4278	0.117	0.132	1
Stat6	7.24e-06	-0.42778	0.103	0.124	0.14493
Chm	0.009009	-0.42758	0.066	0.076	1
Gyg	0.003292	-0.42748	0.152	0.163	1
Tnip1	0.000283	-0.42731	0.092	0.108	1
Dcaf5	0.006696	-0.4263	0.111	0.123	1
Mgat1	0.000158	-0.42533	0.075	0.091	1
Stx12	0.000258	-0.42439	0.085	0.101	1
Nsf	0.000395	-0.42424	0.127	0.143	1
AC149090.1	0.000259	-0.42417	0.087	0.103	1
Itga6	0.012547	-0.42381	0.045	0.054	1
Zfp106	0.000294	-0.42348	0.161	0.177	1
Wls	0.002486	-0.42296	0.091	0.103	1
Yme1l1	0.000906	-0.4229	0.122	0.137	1
Stx4a	1.47e-05	-0.42264	0.107	0.128	0.295001
Cd200r4	0.003191	-0.42234	0.051	0.062	1
Heca	0.001482	-0.42113	0.076	0.089	1
Nrf1	0.010953	-0.42054	0.129	0.139	1
Gm20663	0.000338	-0.42001	0.129	0.146	1
Lrrk1	0.022715	-0.41969	0.162	0.17	1
Smpdl3a	0.010744	-0.41922	0.124	0.134	1
Rad54l2	0.015114	-0.41876	0.101	0.11	1
Ranbp10	0.00062	-0.41695	0.053	0.065	1
Hsd17b12	0.000197	-0.41669	0.147	0.164	1
Epc1	0.00027	-0.41663	0.115	0.132	1
Inpp4b	5.78e-38	-0.41537	0.391	0.263	1.16e-33
Ptpn4	0.016986	-0.41516	0.091	0.101	1
Heg1	0.086359	-0.41506	0.052	0.058	1
Nr2c2	0.01726	-0.41416	0.116	0.125	1
Myo1f	4.26e-07	-0.41396	0.315	0.332	0.008536
Pkn1	6.48e-06	-0.41348	0.156	0.179	0.129839
Ubxn7	0.007749	-0.41319	0.072	0.082	1
Fyn	0.357145	-0.41253	0.371	0.326	1
Hist1h4c	0.017998	-0.41226	0.106	0.115	1
Tbc1d22b	0.008799	-0.41202	0.054	0.064	1
Kbtbd2	0.004471	-0.41187	0.059	0.069	1
45356	0.000928	-0.41181	0.145	0.16	1
Zfp871	0.002751	-0.41168	0.08	0.092	1
Cd47	1.65e-30	-0.41115	0.634	0.645	3.3e-26
Prr14l	0.001318	-0.41046	0.124	0.138	1
Golgb1	0.000101	-0.41033	0.115	0.133	1
Upf2	0.003029	-0.41029	0.079	0.091	1
Trim33	0.002974	-0.40842	0.094	0.106	1
Atp10a	0.040712	-0.40822	0.173	0.154	1
Mcu	0.229437	-0.40804	0.092	0.096	1
Usp48	0.001919	-0.40763	0.134	0.147	1
Crlf3	0.001822	-0.40739	0.227	0.236	1
Btg2	9.29e-07	-0.40683	0.242	0.264	0.018608
Map3k7	0.00708	-0.40658	0.062	0.072	1
mt-Atp6	0.002809	-0.4065	0.682	0.643	1
Ap3d1	7.43e-05	-0.40618	0.09	0.108	1
Nlrc5	0.952794	-0.40592	0.285	0.265	1
Uso1	0.000276	-0.40584	0.097	0.113	1
5830432E09Rik	0.002916	-0.40537	0.05	0.061	1
Dock9	0.162541	-0.40419	0.059	0.063	1
Vim	7.89e-11	-0.4038	0.91	0.906	1.58e-06
Ddx17	0.000394	-0.40362	0.18	0.195	1
Tcp11l2	0.01042	-0.40338	0.049	0.058	1
Ppp2r5e	0.012468	-0.40324	0.112	0.122	1
Phf20	0.000471	-0.40286	0.101	0.117	1
Otud4	0.005038	-0.40216	0.109	0.121	1
Abtb2	0.853773	-0.4021	0.087	0.085	1
Zkscan3	0.006179	-0.40194	0.051	0.061	1
Paip1	0.00589	-0.40135	0.07	0.08	1
Slc37a3	0.009501	-0.40098	0.074	0.084	1
Ppp4r3a	0.001815	-0.39905	0.151	0.164	1
Ripk2	0.00622	-0.39899	0.058	0.068	1
Erp29	0.062511	-0.39876	0.314	0.299	1
Rsf1	0.006174	-0.39823	0.152	0.163	1
Parp9	0.00027	-0.39778	0.185	0.201	1
Snap29	0.006463	-0.39735	0.089	0.1	1
Ip6k1	0.002385	-0.39722	0.078	0.091	1
Far1	0.020964	-0.39704	0.125	0.134	1
AU040320	0.00234	-0.39689	0.063	0.074	1
Pank3	0.006167	-0.39677	0.053	0.063	1
Raph1	0.199388	-0.39627	0.091	0.095	1
Stx8	0.000885	-0.39619	0.183	0.196	1
Clock	0.006583	-0.39611	0.084	0.095	1
Mta3	0.061038	-0.39595	0.184	0.187	1
Arid4b	0.004772	-0.39547	0.178	0.189	1
Rhog	0.000237	-0.39516	0.373	0.362	1
Cdk8	3e-05	-0.39487	0.231	0.25	0.601013
Zhx1	0.011556	-0.39442	0.054	0.063	1
Dip2b	0.034581	-0.39395	0.168	0.174	1
Slc38a9	0.004259	-0.39379	0.052	0.062	1
Irak4	0.00149	-0.39323	0.064	0.076	1
Hist1h2bg	0.048897	-0.39292	0.109	0.116	1
[truncated: 4,622 more rows]

## Sheet: Cluster 4
Gene	p_val	avg_log2FC	pct.1	pct.2	p_val_adj
Treml4	0	5.103	0.126	0.004	0
Ifitm6	0	5.02726	0.535	0.029	0
Ace	0	4.99153	0.184	0.006	0
Ear2	0	4.93351	0.229	0.012	0
Mcemp1	0	4.91203	0.261	0.009	0
Cd209a	0	4.90187	0.099	0.009	0
Trem3	0	4.86569	0.097	0.003	0
Pi16	0	4.85136	0.074	0.002	0
Hp	0	4.80131	0.34	0.017	0
Ly6i	0	4.65845	0.412	0.032	0
Serpinb2	0	4.65147	0.142	0.005	0
Ffar2	0	4.62149	0.058	0.002	0
Hpgd	0	4.60653	0.146	0.008	0
Skint3	0	4.53634	0.096	0.004	0
Dmkn	0	4.50176	0.106	0.006	0
Chil3	0	4.44147	0.393	0.053	0
Cd177	0	4.42558	0.138	0.006	0
Apoc2	0	4.33653	0.267	0.019	0
Gm9733	0	4.33589	0.553	0.043	0
Tppp3	0	4.31933	0.164	0.008	0
Lyl1	0	4.24477	0.162	0.009	0
Bex6	0	4.22607	0.101	0.006	0
Pilrb2	0	4.11537	0.168	0.01	0
AI839979	0	4.11384	0.099	0.005	0
Arhgef37	0	4.09809	0.172	0.008	0
Nfe2	0	4.09763	0.076	0.004	0
Krt80	0	4.06505	0.138	0.009	0
Nxpe4	0	4.04322	0.079	0.004	0
Adgre4	0	4.0276	0.159	0.008	0
H2-DMb2	0	3.99932	0.188	0.019	0
Rnase6	0	3.99298	0.462	0.033	0
I830077J02Rik	0	3.99245	0.275	0.017	0
Mgst1	0	3.85306	0.311	0.03	0
Tnfaip2	0	3.84803	0.251	0.019	0
Rasgrp4	0	3.83504	0.32	0.021	0
Ceacam1	0	3.76294	0.131	0.009	0
C130050O18Rik	0	3.73893	0.138	0.01	0
Nupr1	0	3.73717	0.426	0.035	0
Kmo	0	3.73596	0.126	0.01	0
Ltb4r1	0	3.72132	0.438	0.039	0
Grk3	0	3.69136	0.191	0.014	0
Zfyve9	0	3.67426	0.191	0.013	0
Cdc42ep2	0	3.66554	0.145	0.011	0
Klf4	0	3.65481	0.118	0.01	0
Gzma	0	-3.64557	0.219	0.582	0
Tarm1	0	3.64502	0.247	0.021	0
Arhgef10l	0	3.62592	0.198	0.015	0
Spint1	0	3.60899	0.087	0.007	0
H2-DMb1	0	3.60604	0.655	0.121	0
Il1b	0	3.60578	0.41	0.067	0
Tifab	0	3.58219	0.414	0.036	0
Lilra6	0	3.58093	0.082	0.006	0
Aldh1b1	0	3.5698	0.089	0.007	0
Ppfia4	0	3.54319	0.143	0.011	0
Cxcl10	0	3.52499	0.443	0.183	0
Cd300a	0	3.51934	0.56	0.059	0
Napsa	0	3.49291	0.731	0.121	0
Lyz2	0	3.48551	0.904	0.644	0
BC028528	0	3.47835	0.445	0.042	0
Klra2	0	3.47287	0.57	0.055	0
Nfam1	0	3.47038	0.397	0.033	0
Csf2rb	0	3.46639	0.395	0.036	0
C3	0	3.45646	0.274	0.023	0
Sirpb1c	0	3.45345	0.561	0.058	0
Fgr	0	3.43016	0.561	0.058	0
Gm15987	0	3.42988	0.317	0.026	0
Skap1	0	-3.42452	0.104	0.524	0
Gngt2	0	3.42327	0.528	0.097	0
Gapt	0	3.41979	0.087	0.008	0
Trim30b	0	3.41263	0.117	0.01	0
[truncated: 6,602 more rows]

## Sheet: Cluster 5
Gene	p_val	avg_log2FC	pct.1	pct.2	p_val_adj
[truncated: 6,787 more rows]

[truncated: 8 more sheets: Cluster 6, Cluster 7, Cluster 8, Cluster 9, Cluster 10, Cluster 11, Cluster 12, Cluster 13]
