# Supplementary material for: Dietary restriction reprograms CD8+ T cell fate to enhance anti-tumour immunity and immunotherapy responses
Source: Nat Metab. 2025 Dec 9;7(12):2489–509. doi: 10.1038/s42255-025-01415-6 (PMC12727518; doi:10.1038/s42255-025-01415-6)
Supplement: Supplementary file 6 — Proteomic results [file 42255_2025_1415_MOESM6_ESM.xlsx]

## Sheet: Global_Report
PG.MolecularWeight	PG.ProteinGroups	PG.Genes	PG.ProteinDescriptions	PG.ProteinNames	PG.NrOfStrippedSequencesIdentified (Experiment-wide)	PG.Database	PG.OrganismId	PG.Protein Existence	PG.Sequence Version	PG.FASTAName	[1] PC00122_E-120min-DIA-OTOT_S01_AL-WT_1.raw.PG.Quantity	[2] PC00122_E-120min-DIA-OTOT_S02_AL-WT_2.raw.PG.Quantity	[3] PC00122_E-120min-DIA-OTOT_S03_AL-WT_3.raw.PG.Quantity	[4] PC00122_E-120min-DIA-OTOT_S04_AL-DKO_1.raw.PG.Quantity	[5] PC00122_E-120min-DIA-OTOT_S05_AL-DKO_2.raw.PG.Quantity	[6] PC00122_E-120min-DIA-OTOT_S06_AL-DKO_3.raw.PG.Quantity	[7] PC00122_E-120min-DIA-OTOT_S07_DR-WT_1.raw.PG.Quantity	[8] PC00122_E-120min-DIA-OTOT_S08_DR-WT_2.raw.PG.Quantity	[9] PC00122_E-120min-DIA-OTOT_S09_DR-WT_3.raw.PG.Quantity	[10] PC00122_E-120min-DIA-OTOT_S10_DR-DKO_1.raw.PG.Quantity	[11] PC00122_E-120min-DIA-OTOT_S11_DR-DKO_2.raw.PG.Quantity	[12] PC00122_E-120min-DIA-OTOT_S12_DR-DKO_3.raw.PG.Quantity	[13] PC00122_E-120min-DIA-OTOT_S13_PB_1.raw.PG.Quantity
28398.5	A0A0B4J1G0	Fcgr4	Low affinity immunoglobulin gamma Fc region receptor III-A	FCG3A_MOUSE	1	sp	10090	1	1	Mouse_Uniprot_incl_isoform_2024_03_13	NaN	NaN	NaN	NaN	47584	14611.1	29644.5	22233.5	34549.8	36323.6	25560.3	29003.2	NaN
70442.7	A0A0G2JDV3	Gbp6	Guanylate-binding protein 6	GBP6_MOUSE	22	sp	10090	2	2	Mouse_Uniprot_incl_isoform_2024_03_13	103510	75282.4	121814	99019.7	126405	102703	53709.9	48702.8	52938.2	42274.9	34951.2	49194.1	NaN
360346	A0A0G2JEB6	Cfap47	Cilia and flagella-associated protein 47	CFA47_MOUSE	4	sp	10090	1	2	Mouse_Uniprot_incl_isoform_2024_03_13	1351.87	5467.55	283.965	6157	6616.4	3411.5	4552.95	4195.6	6812.49	3273.9	2442.01	8553.64	NaN
122528	A0A0U1RPR8	Gucy2d	Guanylate cyclase D	GUC2D_MOUSE	1	sp	10090	2	1	Mouse_Uniprot_incl_isoform_2024_03_13	NaN	NaN	204844	145440	52611.2	NaN	NaN	NaN	NaN	NaN	76233.7	NaN	NaN
45204.9	A0A140LIF8	Irgm2	Immunity-related GTPase family M protein 2	IRGM2_MOUSE	12	sp	10090	1	2	Mouse_Uniprot_incl_isoform_2024_03_13	38482.7	35426.8	52514.2	45987.9	47524.1	59409.8	32697.2	32671	42046.2	35857.9	29757.8	40628.5	NaN
80742.2	A0A7N9VSG0	Afg2b	ATPase family gene 2 protein homolog B	AFG2B_MOUSE	13	sp	10090	2	1	Mouse_Uniprot_incl_isoform_2024_03_13	20873.6	14676.6	21212.8	19697.1	23263	20658.3	23106.3	25475.5	28580.2	21484.3	25414.9	29395.4	NaN
65287.1	A0JNT9	Bicdl1	BICD family-like cargo adapter 1	BICL1_MOUSE	1	sp	10090	1	1	Mouse_Uniprot_incl_isoform_2024_03_13	NaN	821.462	NaN	NaN	NaN	3045.37	603.247	2355.34	4307.3	1954.06	4019.47	2472.78	NaN
82574.7	A1A5B6	Tbc1d25	TBC1 domain family member 25	TBC25_MOUSE	8	sp	10090	1	1	Mouse_Uniprot_incl_isoform_2024_03_13	8203.73	5323.87	11023.7	10123	11169.3	9554.59	9528.52	12378.3	13118.3	11736.2	13312.2	17820.6	NaN
77952.8	A1L3P4	Slc9a6	Sodium/hydrogen exchanger 6	SL9A6_MOUSE	5	sp	10090	1	1	Mouse_Uniprot_incl_isoform_2024_03_13	12328	4695.12	16742.8	10899.6	14141.8	10518.6	28111.3	8965.01	12986.3	11025.2	11667.4	651.335	NaN
110699	A2A432	Cul4b	Cullin-4B	CUL4B_MOUSE	47	sp	10090	1	1	Mouse_Uniprot_incl_isoform_2024_03_13	250885	202932	265467	211192	262525	269761	261900	314644	344951	323972	319245	352934	NaN
142572	A2A4P0	Dhx8	ATP-dependent RNA helicase DHX8	DHX8_MOUSE	52	sp	10090	2	1	Mouse_Uniprot_incl_isoform_2024_03_13	177504	138968	190918	161311	195392	193440	199245	214249	222868	210903	178736	244009	NaN
36527.82;36527.82-2	A2A559;A2A559-2	Pgap3	Post-GPI attachment to proteins factor 3;Isoform 2 of Post-GPI attachment to proteins factor 3	PGAP3_MOUSE	2	sp	10090	2;	1;	Mouse_Uniprot_incl_isoform_2024_03_13	41317.5	23379.4	37828.6	31501.1	37787.1	53608.5	48423.6	39751.3	43049.2	50467.6	26858.7	52003.2	NaN
145603	A2A5K6	Znf335	Zinc finger protein 335	ZN335_MOUSE	5	sp	10090	1	1	Mouse_Uniprot_incl_isoform_2024_03_13	24224.9	17080.2	14043.8	20762.5	33429.3	18610	18965.9	22481.3	20179.1	15863.7	16995.1	24989.6	NaN
202240	A2A5R2	Arfgef2	Brefeldin A-inhibited guanine nucleotide-exchange protein 2	BIG2_MOUSE	36	sp	10090	1	1	Mouse_Uniprot_incl_isoform_2024_03_13	51999.1	40101.6	56355	42313.1	57605.5	57764.5	47596.3	60668.4	72974.7	62953.4	60281	72011.9	NaN
86174.81;86174.81-2	A2A5Z6;A2A5Z6-2	Smurf2	E3 ubiquitin-protein ligase SMURF2;Isoform 2 of E3 ubiquitin-protein ligase SMURF2	SMUF2_MOUSE	2	sp	10090	1;	1;	Mouse_Uniprot_incl_isoform_2024_03_13	4685.52	4149.05	6143.03	3369.04	7400.25	5563.78	6063.88	7268.47	9380.5	7276	7720.85	9576.38	NaN
164987	A2A6A1	Gpatch8	G patch domain-containing protein 8	GPTC8_MOUSE	39	sp	10090	1	1	Mouse_Uniprot_incl_isoform_2024_03_13	119293	88288.3	130541	101658	145200	132634	121214	126291	129725	120530	107837	142382	NaN
91842.42;91842.42-3	A2A6Q5;A2A6Q5-3	Cdc27	Cell division cycle protein 27 homolog;Isoform 3 of Cell division cycle protein 27 homolog	CDC27_MOUSE	21	sp	10090	1;	1;	Mouse_Uniprot_incl_isoform_2024_03_13	61871.4	46016.8	67204.2	59077.9	78746.5	72050.4	86113.5	109020	122855	112345	115221	134225	NaN
172438	A2A791	Zmym4	Zinc finger MYM-type protein 4	ZMYM4_MOUSE	31	sp	10090	1	1	Mouse_Uniprot_incl_isoform_2024_03_13	40237.7	32171.6	42934.8	35413.4	47048	47789.8	50889.8	66351.5	67450.4	67576.7	55539.4	74726.1	NaN
222515	A2A8L1	Chd5	Chromodomain-helicase-DNA-binding protein 5	CHD5_MOUSE	2	sp	10090	1	1	Mouse_Uniprot_incl_isoform_2024_03_13	5914.05	5835.62	5996.44	5527.86	1707.91	7834.72	380.799	287.809	5917.17	5652.85	4643.58	2442.55	NaN
72499.66;72499.66-3	A2A8U2;A2A8U2-3	Tmem201	Transmembrane protein 201;Isoform 3 of Transmembrane protein 201	TM201_MOUSE	6	sp	10090	1;	1;	Mouse_Uniprot_incl_isoform_2024_03_13	39841.1	43303.2	38502.5	54326.8	43092.8	35601.9	42448.5	38833	35477.3	47063.7	30730.7	44526.6	NaN
83109.47;83109.47-2	A2A8Z1;A2A8Z1-2	Osbpl9	Oxysterol-binding protein-related protein 9;Isoform 2 of Oxysterol-binding protein-related protein 9	OSBL9_MOUSE	16	sp	10090	1;	1;	Mouse_Uniprot_incl_isoform_2024_03_13	101898	76430.4	112624	90331.5	93488.2	119392	97621.5	99245.9	105819	107357	114047	104890	NaN
377627	A2A9C3	Szt2	KICSTOR complex protein SZT2	SZT2_MOUSE	11	sp	10090	1	1	Mouse_Uniprot_incl_isoform_2024_03_13	9862.15	7941.97	8163.39	6854.3	8820.46	8282.3	9363.95	10236.9	11099.1	10589.2	9010.11	12835.1	NaN
28288.7	A2AA28	Mettl23	Histone-arginine methyltransferase METTL23	MET23_MOUSE	4	sp	10090	1	1	Mouse_Uniprot_incl_isoform_2024_03_13	26328	24095.7	25964.7	20822.8	25287.2	24734.2	20656.2	32679	36407.4	30202.8	30816.8	29254.9	NaN
555364.63;555364.63-2;555364.63-3;555364.63-6	A2AAE1;A2AAE1-2;A2AAE1-3;A2AAE1-6	Bltp1	Bridge-like lipid transfer protein family member 1;Isoform 2 of Bridge-like lipid transfer protein family member 1;Isoform 3 of Bridge-like lipid transfer protein family member 1;Isoform 6 of Bridge-like lipid transfer protein family member 1	BLTP1_MOUSE	26	sp	10090	1;;;	4;;;	Mouse_Uniprot_incl_isoform_2024_03_13	20070.8	17131.9	18287.4	21175.7	22602.8	21573.1	18948.9	19425.2	20974.6	19778.3	19284.5	21841.6	NaN
75801.9	A2AB59-2	Arhgap27	Isoform 2 of Rho GTPase-activating protein 27	RHG27_MOUSE	17	sp	10090			Mouse_Uniprot_incl_isoform_2024_03_13	96445.7	66572	112781	80999.1	108415	106447	77152.1	83651.2	84866.6	80056.2	69651.5	94563.8	NaN
160966	A2ABV5	Med14	Mediator of RNA polymerase II transcription subunit 14	MED14_MOUSE	33	sp	10090	1	1	Mouse_Uniprot_incl_isoform_2024_03_13	1.03635e+06	821379	1.091e+06	780306	1079024	1.17805e+06	994373	1.13677e+06	1.13734e+06	1.1886e+06	1174721	1.23797e+06	NaN
94281.4	A2ACJ2	Faap100	Fanconi anemia core complex-associated protein 100	FP100_MOUSE	8	sp	10090	2	1	Mouse_Uniprot_incl_isoform_2024_03_13	14005.9	6534.93	10191.6	5588.57	8285.7	14179.9	11600.4	10970.5	11816.3	14044.2	9756.36	17732.1	NaN
31992.6	A2ADA5	Pusl1	tRNA pseudouridine synthase-like 1	PUSL1_MOUSE	7	sp	10090	1	1	Mouse_Uniprot_incl_isoform_2024_03_13	14619.3	5421.05	10797.1	12973.5	18687.6	14273.9	24128.3	34362.2	22574.9	21947	21280.7	27922.1	NaN
44590.6	A2ADY9	Ddi2	Protein DDI1 homolog 2	DDI2_MOUSE	14	sp	10090	1	1	Mouse_Uniprot_incl_isoform_2024_03_13	180710	138146	202294	157143	202728	202804	140378	151584	168789	144179	154801	176471	NaN
237771	A2AF47	Dock11	Dedicator of cytokinesis protein 11	DOC11_MOUSE	90	sp	10090	1	1	Mouse_Uniprot_incl_isoform_2024_03_13	261983	201353	275425	229576	295000	288352	241023	274554	279080	257641	246415	297868	NaN
110682.06;110682.06-2;110682.06-3	A2AFS3;A2AFS3-2;A2AFS3-3	Elapor1	Endosome/lysosome-associated apoptosis and autophagy regulator 1;Isoform 2 of Endosome/lysosome-associated apoptosis and autophagy regulator 1;Isoform 3 of Endosome/lysosome-associated apoptosis and autophagy regulator 1	ELAP1_MOUSE	1	sp	10090	1;;	1;;	Mouse_Uniprot_incl_isoform_2024_03_13	52207.8	46873.7	66026.9	63098.1	76695.7	76113.3	52233.5	64982.2	63354.4	54121.4	49022.9	69559.2	NaN
90111.5	A2AG58	Bclaf3	BCLAF1 and THRAP3 family member 3	BCLA3_MOUSE	21	sp	10090	1	1	Mouse_Uniprot_incl_isoform_2024_03_13	14668.4	10795.6	15422.3	14084.9	15441	16701	17449.4	23415.5	24519.7	22634.7	21862.2	24307.9	NaN
244561.11;244561.11-2	A2AGH6;A2AGH6-2	Med12	Mediator of RNA polymerase II transcription subunit 12;Isoform 2 of Mediator of RNA polymerase II transcription subunit 12	MED12_MOUSE	43	sp	10090	1;	1;	Mouse_Uniprot_incl_isoform_2024_03_13	44765.6	31967.6	45769.1	37314.9	46236.5	46338	43483.3	47493.6	46353.3	45928.8	42947.6	50287.3	NaN
551327.86;551327.86-2	A2AGL3;A2AGL3-2	Ryr3	Ryanodine receptor 3;Isoform 2 of Ryanodine receptor 3	RYR3_MOUSE	4	sp	10090	1;	1;	Mouse_Uniprot_incl_isoform_2024_03_13	19988.2	0.710198	34673.1	1953.54	20558.3	21306.6	23079.7	NaN	16575	14525.1	24970.5	NaN	NaN
225634.64;225634.64-3	A2AGT5;A2AGT5-3	Ckap5	Cytoskeleton-associated protein 5;Isoform 3 of Cytoskeleton-associated protein 5	CKAP5_MOUSE	90	sp	10090	1;	1;	Mouse_Uniprot_incl_isoform_2024_03_13	254928	208459	274555	234022	313953	294771	270089	338308	334055	343198	337432	405813	NaN
142878.51;142878.51-2;142878.51-6;142878.51-7	A2AH22;A2AH22-2;A2AH22-6;A2AH22-7	Ambra1	Activating molecule in BECN1-regulated autophagy protein 1;Isoform 2 of Activating molecule in BECN1-regulated autophagy protein 1;Isoform 6 of Activating molecule in BECN1-regulated autophagy protein 1;Isoform 7 of Activating molecule in BECN1-regulated autophagy protein 1	AMRA1_MOUSE	19	sp	10090	1;;;	1;;;	Mouse_Uniprot_incl_isoform_2024_03_13	74950.1	57885.9	93409.4	72250.7	98147.4	96369.1	94954.4	134133	146015	132416	138593	129389	NaN
175887	A2AHC3	Camsap1	Calmodulin-regulated spectrin-associated protein 1	CAMP1_MOUSE	8	sp	10090	1	1	Mouse_Uniprot_incl_isoform_2024_03_13	9460.68	5573.36	10406.3	5284.16	8874.82	9125.95	7617.01	11132.8	11041.3	11320	10152.4	12354.6	NaN
202942	A2AHJ4	Brwd3	Bromodomain and WD repeat-containing protein 3	BRWD3_MOUSE	12	sp	10090	1	1	Mouse_Uniprot_incl_isoform_2024_03_13	41326.3	40596.7	48288.8	42075.1	52543.2	51226.3	49361	56723.6	47786.2	49721.5	44349.6	50515.1	NaN
67183.17;67183.17-2	A2AI05;A2AI05-2	Ndor1	NADPH-dependent diflavin oxidoreductase 1;Isoform 2 of NADPH-dependent diflavin oxidoreductase 1	NDOR1_MOUSE	2	sp	10090	2;	1;	Mouse_Uniprot_incl_isoform_2024_03_13	8067.54	3421.37	6181.69	7870.28	6791.16	4486.37	5400.9	4198.32	6568.73	6005.86	6041.18	9651.58	NaN
80088.9	A2AI08	Tprn	Taperin	TPRN_MOUSE	8	sp	10090	1	1	Mouse_Uniprot_incl_isoform_2024_03_13	12378.2	9541.27	12993	11244	16919.5	14334.6	16067	21433.7	26262.5	20485.5	20319.5	24729.9	NaN
56878.83;56878.83-2	A2AIG8;A2AIG8-2	Accs	1-aminocyclopropane-1-carboxylate synthase-like protein 1;Isoform 2 of 1-aminocyclopropane-1-carboxylate synthase-like protein 1	1A1L1_MOUSE	4	sp	10090	2;	1;	Mouse_Uniprot_incl_isoform_2024_03_13	770.52	7364.58	5484.37	6103.94	5342.56	5414.38	15842	189.795	10614.9	179.412	10600.1	11568.2	NaN
38362.2	A2AIL4	Ndufaf6	NADH dehydrogenase (ubiquinone) complex I, assembly factor 6	NDUF6_MOUSE	5	sp	10090	1	1	Mouse_Uniprot_incl_isoform_2024_03_13	44576.9	31987	51386.2	33908.7	42307.9	55581.1	53343.3	52547.1	59027.9	58484.2	59163.4	57523.4	NaN
201439	A2AIV2	Virma	Protein virilizer homolog	VIR_MOUSE	40	sp	10090	1	1	Mouse_Uniprot_incl_isoform_2024_03_13	125138	95890.5	126814	96908.7	129886	144490	132224	157184	168884	156600	150825	167793	NaN
75149.9	A2AJ15	Man1b1	Endoplasmic reticulum mannosyl-oligosaccharide 1,2-alpha-mannosidase	MA1B1_MOUSE	17	sp	10090	1	1	Mouse_Uniprot_incl_isoform_2024_03_13	49886.9	26746.1	51857.6	48598.4	61133.5	58537.4	50495.9	56922.9	57095.7	53259.4	48649.2	62569.4	NaN
150494.27;150494.27-2	A2AJ88;A2AJ88-2	Pnpla7	Patatin-like phospholipase domain-containing protein 7;Isoform 2 of Patatin-like phospholipase domain-containing protein 7	PLPL7_MOUSE	19	sp	10090	1;	1;	Mouse_Uniprot_incl_isoform_2024_03_13	6941.22	5068.96	6781.33	4428.11	8618.75	7039.4	9225.04	11140.9	10818.9	7814.77	6933.25	6209.51	NaN
107185.85;107185.85-2	A2AJA9;A2AJA9-2	Ajm1	Apical junction component 1 homolog;Isoform 2 of Apical junction component 1 homolog	AJM1_MOUSE	1	sp	10090	1;	1;	Mouse_Uniprot_incl_isoform_2024_03_13	4089.58	2256.52	3441.25	4645.3	2494.81	1851.43	NaN	3356.58	3842.28	3735.14	1880.3	2907.01	NaN
93275.7	A2AJI0	Map7d1	MAP7 domain-containing protein 1	MA7D1_MOUSE	23	sp	10090	1	1	Mouse_Uniprot_incl_isoform_2024_03_13	181035	136735	189241	153855	195700	202066	150202	193901	204559	198045	204671	201521	NaN
334061	A2AJK6	Chd7	Chromodomain-helicase-DNA-binding protein 7	CHD7_MOUSE	46	sp	10090	1	1	Mouse_Uniprot_incl_isoform_2024_03_13	66751.2	48834.3	67211.4	56642.6	70015	69731.8	76167.3	81467.2	86676	82267.9	71738.8	92567.2	NaN
83604.05;83604.05-2	A2AJQ3;A2AJQ3-2	Dpy19l4	Probable C-mannosyltransferase DPY19L4;Isoform 2 of Probable C-mannosyltransferase DPY19L4	D19L4_MOUSE	4	sp	10090	2;	1;	Mouse_Uniprot_incl_isoform_2024_03_13	38242.5	20000.5	28560.7	22565	32283.7	26900.6	25690.4	34685.1	40514.1	27687.1	NaN	48643.4	NaN
92115.2	A2AJT4	Pnisr	Arginine/serine-rich protein PNISR	PNISR_MOUSE	10	sp	10090	1	1	Mouse_Uniprot_incl_isoform_2024_03_13	60397.4	48127	60343	48530	59105.8	67948	58193.3	73867.1	81096.5	72489.1	68537.9	74643.3	NaN
61558.3;61558.3-2	A2AKB9;A2AKB9-2	Dcaf10	DDB1- and CUL4-associated factor 10;Isoform 2 of DDB1- and CUL4-associated factor 10	DCA10_MOUSE	9	sp	10090	1;	1;	Mouse_Uniprot_incl_isoform_2024_03_13	10559.9	8483.22	10049.2	8301.88	13566.6	12536.4	14412.6	19015	18352	17728	17702.4	17977.1	NaN
198950	A2AKG8	Focad	Focadhesin	FOCAD_MOUSE	29	sp	10090	1	1	Mouse_Uniprot_incl_isoform_2024_03_13	124938	99960.3	137021	87893.3	130038	138396	128994	181096	212713	196474	203572	188854	NaN
297589	A2AKX3	Setx	Probable helicase senataxin	SETX_MOUSE	82	sp	10090	1	1	Mouse_Uniprot_incl_isoform_2024_03_13	59551.5	46348.4	60047	48229.3	61035.2	66482.3	64028.7	72436.5	71320	71178.3	65899.8	82504.4	NaN
134850	A2AKY4	Znf804a	Zinc finger protein 804A	Z804A_MOUSE	1	sp	10090	2	1	Mouse_Uniprot_incl_isoform_2024_03_13	NaN	1.12477	NaN	705.432	1.11981	1.11297	841.736	1.12209	1163.53	1.10729	1.1111	1.11737	NaN
268880	A2AL36	Cntrl	Centriolin	CNTRL_MOUSE	99	sp	10090	1	2	Mouse_Uniprot_incl_isoform_2024_03_13	309599	235526	340766	271621	344778	320989	262662	268542	256198	275113	232181	296668	NaN
41937.3	A2ALW5	Dnajc25	DnaJ homolog subfamily C member 25	DJC25_MOUSE	11	sp	10090	1	1	Mouse_Uniprot_incl_isoform_2024_03_13	11216.8	10053.2	12318.2	13255.9	18982	16537.7	11506.8	14452.8	15639.4	14180.9	11230	13891.4	NaN
63375.4	A2AM29	Mllt3	Protein AF-9	AF9_MOUSE	10	sp	10090	1	1	Mouse_Uniprot_incl_isoform_2024_03_13	17321.3	14200	20150.3	17194.9	24756.5	25115.4	27336	31390.6	31460.9	28638.6	28563	39027.2	NaN
7784.98	A2AMZ4	Ndufaf8	NADH dehydrogenase [ubiquinone] 1 alpha subcomplex assembly factor 8	NDUF8_MOUSE	1	sp	10090	1	1	Mouse_Uniprot_incl_isoform_2024_03_13	3461.42	1113.38	4375.46	3933.64	5249.24	1996.75	3998.28	2869.39	5924.51	4502.96	2556.83	7728.31	NaN
572289.85;572289.85-3	A2AN08;A2AN08-3	Ubr4	E3 ubiquitin-protein ligase UBR4;Isoform 3 of E3 ubiquitin-protein ligase UBR4	UBR4_MOUSE	136	sp	10090	1;	1;	Mouse_Uniprot_incl_isoform_2024_03_13	502701	402000	548228	411979	545389	528378	458573	564343	632573	553897	553821	643047	NaN
85894.1	A2APB8	Tpx2	Targeting protein for Xklp2	TPX2_MOUSE	39	sp	10090	1	1	Mouse_Uniprot_incl_isoform_2024_03_13	18934.3	27516.7	24099.1	31917.2	38881.5	37814.6	53915.8	172132	106685	168650	200306	187372	NaN
38404.7	A2APY7	Ndufaf5	Arginine-hydroxylase NDUFAF5, mitochondrial	NDUF5_MOUSE	9	sp	10090	1	1	Mouse_Uniprot_incl_isoform_2024_03_13	16126.5	23648.7	33727.7	23121	29008	31315.1	29025.3	39410.9	33482.8	31837.8	32142.6	38967.3	NaN
50440.9	A2AQ07	Tubb1	Tubulin beta-1 chain	TBB1_MOUSE	5	sp	10090	1	1	Mouse_Uniprot_incl_isoform_2024_03_13	96481.2	102797	91365.2	108737	365416	133781	125299	92687.6	163699	181077	96120.8	170022	NaN
26861.1	A2AQ14	Oip5	Protein Mis18-beta	MS18B_MOUSE	3	sp	10090	2	1	Mouse_Uniprot_incl_isoform_2024_03_13	NaN	NaN	NaN	NaN	NaN	NaN	17072.5	14861	13574.8	11546.3	13290.5	17263	NaN
80797.1	A2AQ19	Rtf1	RNA polymerase-associated protein RTF1 homolog	RTF1_MOUSE	27	sp	10090	1	1	Mouse_Uniprot_incl_isoform_2024_03_13	364880	305879	414302	348344	406803	444214	390675	419027	434979	387833	364408	491869	NaN
190487	A2AQH4	Bcorl1	BCL-6 corepressor-like protein 1	BCORL_MOUSE	5	sp	10090	2	1	Mouse_Uniprot_incl_isoform_2024_03_13	1919.77	347.516	1043.97	280.992	2082.5	2768.9	1351.44	1965.21	1465.06	1265.39	2165.21	1630.82	NaN
88324.6	A2AR02	Ppig	Peptidyl-prolyl cis-trans isomerase G	PPIG_MOUSE	14	sp	10090	1	1	Mouse_Uniprot_incl_isoform_2024_03_13	204729	154855	211533	159983	199139	207861	201503	212807	222096	246469	199159	234991	NaN
784857	A2ARZ3	Fsip2	Fibrous sheath-interacting protein 2	FSIP2_MOUSE	1	sp	10090	1	3	Mouse_Uniprot_incl_isoform_2024_03_13	10817.6	5112.63	6444.83	20047.4	33790.3	13103.8	11793.8	NaN	17285.6	13225.2	18820.1	33324.1	NaN
62216.9	A2ASA8	Itpripl1	Inositol 1,4,5-trisphosphate receptor-interacting protein-like 1	IPIL1_MOUSE	7	sp	10090	2	2	Mouse_Uniprot_incl_isoform_2024_03_13	7023.23	7307.35	10441.9	16646.2	15705.1	11411	20426.4	8959.53	16730.2	8028.08	6199	29795.9	NaN
3.90649e+06	A2ASS6	Ttn	Titin	TITIN_MOUSE	29	sp	10090	1	1	Mouse_Uniprot_incl_isoform_2024_03_13	104117	72183.4	116067	101864	105344	101440	103798	92052	96321.9	101960	89600.6	112501	NaN
52621;52621-2;52621-3;52621-4;52621-5	A2ASZ8;A2ASZ8-2;A2ASZ8-3;A2ASZ8-4;A2ASZ8-5	Slc25a25	Mitochondrial adenyl nucleotide antiporter SLC25A25;Isoform 2 of Mitochondrial adenyl nucleotide antiporter SLC25A25;Isoform 3 of Mitochondrial adenyl nucleotide antiporter SLC25A25;Isoform 4 of Mitochondrial adenyl nucleotide antiporter SLC25A25;Isoform 5 of Mitochondrial adenyl nucleotide antiporter SLC25A25	SCMC2_MOUSE	7	sp	10090	1;;;;	1;;;;	Mouse_Uniprot_incl_isoform_2024_03_13	96353.9	24397.9	48392.1	40523.2	53118.2	35563.7	34646.7	46882.8	37190.7	25312.9	24770.8	49142.6	NaN
147553	A2AT37	Upf2	Regulator of nonsense transcripts 2	RENT2_MOUSE	34	sp	10090	1	1	Mouse_Uniprot_incl_isoform_2024_03_13	1667701	1.24969e+06	1.81075e+06	1.3088e+06	1.68397e+06	1852055	1.52407e+06	1.89958e+06	1.94227e+06	1801143	1.7568e+06	2.03348e+06	NaN
196534	A2AUM9	Cep152	Centrosomal protein of 152 kDa	CE152_MOUSE	52	sp	10090	1	1	Mouse_Uniprot_incl_isoform_2024_03_13	24905.2	21045.6	27067	24015.9	27532.6	28458.6	28541	33887.6	30219.6	29181.2	28834.3	33978.3	NaN
44337.2	A2AUU0-3	Mettl8	Isoform 3 of tRNA N(3)-methylcytidine methyltransferase METTL8, mitochondrial	METL8_MOUSE	2	sp	10090			Mouse_Uniprot_incl_isoform_2024_03_13	NaN	259.081	NaN	1322.21	NaN	1295.04	1771.43	2590.59	3316.48	3695.78	3326.4	4449.22	NaN
234001.34;234001.34-2	A2AUY4;A2AUY4-2	Baz2b	Bromodomain adjacent to zinc finger domain protein 2B;Isoform 2 of Bromodomain adjacent to zinc finger domain protein 2B	BAZ2B_MOUSE	5	sp	10090	1;	1;	Mouse_Uniprot_incl_isoform_2024_03_13	6249.09	2898.76	7389.59	5484.42	6351.88	10090.2	8792.31	4471.33	8650.46	6754.87	9798.78	6587.06	NaN
56033.5	A2AVZ9	Slc43a3	Equilibrative nucleobase transporter 1	S43A3_MOUSE	4	sp	10090	1	1	Mouse_Uniprot_incl_isoform_2024_03_13	9411.52	7654.88	9938.03	9071.65	11823	12827.8	17440.3	22603.7	22484.9	20050.2	17059.4	22734.3	NaN
120798	A2AWA9	Rabgap1	Rab GTPase-activating protein 1	RBGP1_MOUSE	35	sp	10090	1	1	Mouse_Uniprot_incl_isoform_2024_03_13	71559.8	54306.5	73806.7	63534.9	70063.7	72887	56526.9	58205.2	62441.5	57721.7	55047.1	63524.3	NaN
328802	A2AWL7	Mga	MAX gene-associated protein	MGAP_MOUSE	35	sp	10090	2	1	Mouse_Uniprot_incl_isoform_2024_03_13	28873.1	22751.8	33325.6	24853.2	33138.7	31319.5	32097.8	36231.3	38208.1	39662.5	37581.6	45493	NaN
139986.77;139986.77-2;139986.77-3;139986.77-4;139986.77-5	A2AWP8;A2AWP8-2;A2AWP8-3;A2AWP8-4;A2AWP8-5	Arhgef10l	Rho guanine nucleotide exchange factor 10-like protein;Isoform 2 of Rho guanine nucleotide exchange factor 10-like protein;Isoform 3 of Rho guanine nucleotide exchange factor 10-like protein;Isoform 4 of Rho guanine nucleotide exchange factor 10-like protein;Isoform 5 of Rho guanine nucleotide exchange factor 10-like protein	ARGAL_MOUSE	1	sp	10090	1;;;;	1;;;;	Mouse_Uniprot_incl_isoform_2024_03_13	62311.9	59731.3	73125.4	68346.5	72859.5	56620.8	70795.3	77646	85450	85853.9	65808.7	78570.3	NaN
38593.92;38593.92-2	A2AWT3;A2AWT3-2	Atxn7l3	Ataxin-7-like protein 3;Isoform 2 of Ataxin-7-like protein 3	AT7L3_MOUSE	4	sp	10090	1;	1;	Mouse_Uniprot_incl_isoform_2024_03_13	5259.8	5211.21	4031.89	4762.57	3860.06	5479.96	3991.69	4929.74	5969.75	12670.7	5108.79	3510.78	NaN
49375	A2BDX3	Mocs3	Adenylyltransferase and sulfurtransferase MOCS3	MOCS3_MOUSE	17	sp	10090	1	1	Mouse_Uniprot_incl_isoform_2024_03_13	524644	373288	575126	414779	557691	570208	562107	637435	727927	619156	693408	774417	NaN
89414.35;89414.35-2	A2BE28;A2BE28-2	Las1l	Ribosomal biogenesis protein LAS1L;Isoform 2 of Ribosomal biogenesis protein LAS1L	LAS1L_MOUSE	22	sp	10090	1;	1;	Mouse_Uniprot_incl_isoform_2024_03_13	97532.4	70812.8	104014	81309.8	93338.1	98471.7	107541	122167	128310	124815	112437	135603	NaN
242092	A2BH40	Arid1a	AT-rich interactive domain-containing protein 1A	ARI1A_MOUSE	62	sp	10090	1	1	Mouse_Uniprot_incl_isoform_2024_03_13	319514	261513	348404	295716	368873	354310	341888	389660	389061	362214	344784	413533	NaN
206487.52;206400.45	A2BH40-2;A2BH40-4	Arid1a	Isoform 2 of AT-rich interactive domain-containing protein 1A;Isoform 4 of AT-rich interactive domain-containing protein 1A	ARI1A_MOUSE	1	sp	10090			Mouse_Uniprot_incl_isoform_2024_03_13	33705.8	27950.6	35901.4	28233	32774.5	36397.4	31039.4	41652	28034.7	36594.6	35210.5	34546.6	NaN
90376.4	A2CE44	Zxdb	Zinc finger X-linked protein ZXDB	ZXDB_MOUSE	1	sp	10090	1	1	Mouse_Uniprot_incl_isoform_2024_03_13	13790.6	8401.9	11661.6	12114	13256.2	13783.1	7860.6	9875.31	13854.8	11126	11289	12071.9	NaN
147643	A2CG63	Arid4b	AT-rich interactive domain-containing protein 4B	ARI4B_MOUSE	33	sp	10090	1	1	Mouse_Uniprot_incl_isoform_2024_03_13	52576.6	42279.7	49613.6	46454.1	58558.9	50582.1	50372.3	56923.7	56202	51450.1	49787	61888.9	NaN
161940	A2RSJ4	Bltp3b	Bridge-like lipid transfer protein family member 3B	BLT3B_MOUSE	25	sp	10090	1	2	Mouse_Uniprot_incl_isoform_2024_03_13	23508.2	16180.8	26563.3	24873.7	26380.5	26271.6	21415.7	25213.1	26611.7	21775	22744.8	28764.1	NaN
36632.8	A2RSX7	Tyw5	tRNA wybutosine-synthesizing protein 5	TYW5_MOUSE	10	sp	10090	2	2	Mouse_Uniprot_incl_isoform_2024_03_13	44918.2	38683.6	43869.5	37664.8	38491.4	51916.6	40125	46713.9	44559	44461.2	45203.4	43530.1	NaN
93279.4	A2RSY1-2	Kansl3	Isoform 2 of KAT8 regulatory NSL complex subunit 3	KANL3_MOUSE	20	sp	10090			Mouse_Uniprot_incl_isoform_2024_03_13	85167.7	74008.8	93388.2	84482.1	105456	104950	85996.6	97503.8	96153.8	92368.4	89593	106294	NaN
80861.2	A2RSY6	Trmt1l	TRMT1-like protein	TRM1L_MOUSE	27	sp	10090	1	1	Mouse_Uniprot_incl_isoform_2024_03_13	91685.4	70138.7	94080.6	77464.9	101353	104938	92545	106562	103217	96951.9	102800	111721	NaN
143888	A2RT67	Dennd3	DENN domain-containing protein 3	DEND3_MOUSE	10	sp	10090	1	2	Mouse_Uniprot_incl_isoform_2024_03_13	11602.8	9861.29	12335.9	9901.46	13709.8	13590.7	14725.5	16414.9	15401.8	11648.5	14181.9	15794.4	NaN
43876.5	A2RTL5	Rsrc2	Arginine/serine-rich coiled-coil protein 2	RSRC2_MOUSE	8	sp	10090	2	1	Mouse_Uniprot_incl_isoform_2024_03_13	109203	85740.5	109403	98414.1	104544	124373	97739.1	119186	113827	107952	99128.7	129358	NaN
127893	A3KGB4	Tbc1d8b	TBC1 domain family member 8B	TBC8B_MOUSE	22	sp	10090	1	1	Mouse_Uniprot_incl_isoform_2024_03_13	39922.9	29199.8	40393.7	31612.7	41254.3	39455.5	22785.5	28376	27821.1	27254.2	26288.7	30097	NaN
134546	A3KGF7	Plcb2	1-phosphatidylinositol 4,5-bisphosphate phosphodiesterase beta-2	PLCB2_MOUSE	15	sp	10090	1	1	Mouse_Uniprot_incl_isoform_2024_03_13	25857.2	18285.8	33232.6	32985.1	32977.9	27485.3	16792.1	11144.7	9385.56	11005.6	8908.08	12789.3	NaN
210288.28;210288.28-2	A3KGS3;A3KGS3-2	Ralgapa2	Ral GTPase-activating protein subunit alpha-2;Isoform 2 of Ral GTPase-activating protein subunit alpha-2	RGPA2_MOUSE	25	sp	10090	1;	2;	Mouse_Uniprot_incl_isoform_2024_03_13	32366.9	22930.6	27373.8	24071.3	33622.8	33982.9	27798.2	30705.9	27432	25120.7	29353	29668.7	NaN
95541.41;95541.41-3;95541.41-4	A3KGV1;A3KGV1-3;A3KGV1-4	Odf2	Outer dense fiber protein 2;Isoform 3 of Outer dense fiber protein 2;Isoform 4 of Outer dense fiber protein 2	ODFP2_MOUSE	22	sp	10090	1;;	1;;	Mouse_Uniprot_incl_isoform_2024_03_13	31819.4	28099	29603.4	28203.1	33649.3	34281.1	36799.4	47002.3	42477	38358.1	36672.3	47764.8	NaN
67672.2	A3KGW5	Cercam	Inactive glycosyltransferase 25 family member 3	GT253_MOUSE	6	sp	10090	3	1	Mouse_Uniprot_incl_isoform_2024_03_13	41799.2	NaN	NaN	NaN	41255.8	62999.6	64811.7	59562.5	82305.3	73549.3	62649.6	98438.4	NaN
52223.8	A3KMP2	Ttc38	Tetratricopeptide repeat protein 38	TTC38_MOUSE	16	sp	10090	1	2	Mouse_Uniprot_incl_isoform_2024_03_13	284264	194520	273953	214794	225284	308468	151469	156477	158517	148494	129309	148860	NaN
72041.79;72041.79-2	A4UUI3;A4UUI3-2	Gbp4	Guanylate-binding protein 4;Isoform 2 of Guanylate-binding protein 4	GBP4_MOUSE	2	sp	10090	1;	1;	Mouse_Uniprot_incl_isoform_2024_03_13	0.737077	2729.29	NaN	1761.64	NaN	0.73948	NaN	NaN	NaN	NaN	NaN	NaN	NaN
123259	A6H5Y1	Mphosph9	M-phase phosphoprotein 9	MPP9_MOUSE	7	sp	10090	2	2	Mouse_Uniprot_incl_isoform_2024_03_13	5614.66	3727.69	7424.71	4932.75	8671.63	5645.25	7288.78	7492.86	7510.89	6080.16	6352.73	8108	NaN
139069	A6H5Y3	Mtr	Methionine synthase	METH_MOUSE	23	sp	10090	1	1	Mouse_Uniprot_incl_isoform_2024_03_13	67791.4	55613.2	77032.5	66442.9	83761.6	70493	78502.1	103443	115288	90014.4	102874	114979	NaN
94129.6	A6H5Z3	Exoc6b	Exocyst complex component 6B	EXC6B_MOUSE	10	sp	10090	1	1	Mouse_Uniprot_incl_isoform_2024_03_13	15224.2	9238.02	11743.6	10676.6	11722.1	15443.3	8915.79	11283.3	10396.1	12615	10702.3	13430.4	NaN
80852.1	A6H611	Mipep	Mitochondrial intermediate peptidase	MIPEP_MOUSE	17	sp	10090	1	1	Mouse_Uniprot_incl_isoform_2024_03_13	17873.2	10931.8	18052.9	13748.7	22425.4	17871.5	32513.6	40706	40824.6	37623.2	33018.7	49911.6	NaN
184081	A6H619	Phrf1	PHD and RING finger domain-containing protein 1	PHRF1_MOUSE	29	sp	10090	1	2	Mouse_Uniprot_incl_isoform_2024_03_13	31442.9	25071.2	35520.2	28722.5	38360.5	36131.5	38722.1	40737.7	40784.7	38834.6	38142.1	45364.5	NaN
50548.8	A6H630	Armt1	Damage-control phosphatase ARMT1	ARMT1_MOUSE	15	sp	10090	1	1	Mouse_Uniprot_incl_isoform_2024_03_13	116496	81943.3	123191	84659.5	105336	134238	91600.3	103747	122085	110430	113714	121002	NaN
46384.2	A6H687	Sac3d1	SAC3 domain-containing protein 1	SAC31_MOUSE	4	sp	10090	1	1	Mouse_Uniprot_incl_isoform_2024_03_13	NaN	3588.94	3967.64	4070.73	5671.67	4863.55	7062.59	5378.51	6034.23	98849.5	3925.13	5925.33	NaN
95956.2	A6H690	Iqca1l	IQ and AAA domain-containing protein 1-like	IQCAL_MOUSE	1	sp	10090	1	3	Mouse_Uniprot_incl_isoform_2024_03_13	100665	102662	NaN	97459.5	134235	106017	103784	133675	106237	88171.7	89817.5	116719	NaN
92404	A6H6A9	Rabgap1l	Rab GTPase-activating protein 1-like	RBG1L_MOUSE	18	sp	10090	1	1	Mouse_Uniprot_incl_isoform_2024_03_13	172727	142391	175265	140457	159635	177230	188454	194441	277022	223325	209395	277015	NaN
42753.9	A6H6A9-3	Rabgap1l	Isoform 3 of Rab GTPase-activating protein 1-like	RBG1L_MOUSE	4	sp	10090			Mouse_Uniprot_incl_isoform_2024_03_13	6661.41	5320.92	6146.38	5558.85	5578.5	8228.13	5978.12	8157.33	9906.96	8643.93	9213.33	7532.12	NaN
216455	A6H8H2-2	Dennd4c	Isoform 2 of DENN domain-containing protein 4C	DEN4C_MOUSE	51	sp	10090			Mouse_Uniprot_incl_isoform_2024_03_13	213599	156978	215466	167925	197629	214630	154050	158647	157121	148827	125589	168641	NaN
69007.33;69007.33-2	A6PWY4;A6PWY4-2	Wdr76	WD repeat-containing protein 76;Isoform 2 of WD repeat-containing protein 76	WDR76_MOUSE	19	sp	10090	1;	1;	Mouse_Uniprot_incl_isoform_2024_03_13	123358	100530	132546	119634	147260	147278	130981	163318	154558	142454	133788	172112	NaN
155276	A6X8Z5	Arhgap31	Rho GTPase-activating protein 31	RHG31_MOUSE	7	sp	10090	1	1	Mouse_Uniprot_incl_isoform_2024_03_13	4946	3220.72	3382.12	4424.1	4583.82	5436.58	2685.44	3913.62	4527.39	4655.47	3758.44	4955.52	NaN
84187	A6X919	Dpy19l1	Protein C-mannosyl-transferase DPY19L1	D19L1_MOUSE	21	sp	10090	1	1	Mouse_Uniprot_incl_isoform_2024_03_13	2260120	1.67433e+06	2.48566e+06	1.78854e+06	2.30716e+06	2.67274e+06	2.08775e+06	2.01404e+06	1555275	1.91183e+06	1655139	1.80091e+06	NaN
104659.49;104659.49-2	A6X935;A6X935-2	Itih4	Inter alpha-trypsin inhibitor, heavy chain 4;Isoform 2 of Inter alpha-trypsin inhibitor, heavy chain 4	ITIH4_MOUSE	1	sp	10090	1;	2;	Mouse_Uniprot_incl_isoform_2024_03_13	85468.9	111276	100496	132237	52789.1	48669.4	93693.6	73255.6	123049	90193.6	54722.2	135168	NaN
217289	A8C756	Thada	tRNA (32-2'-O)-methyltransferase regulator THADA	THADA_MOUSE	24	sp	10090	1	1	Mouse_Uniprot_incl_isoform_2024_03_13	48719.8	37852	51904.4	49235.5	63832.8	55346.3	65270.6	81186.9	107066	96998.6	93391.4	100470	NaN
81215.58;81215.58-2;81215.58-3	A8Y5H7;A8Y5H7-2;A8Y5H7-3	Sec14l1	SEC14-like protein 1;Isoform 2 of SEC14-like protein 1;Isoform 3 of SEC14-like protein 1	S14L1_MOUSE	10	sp	10090	1;;	1;;	Mouse_Uniprot_incl_isoform_2024_03_13	19307.1	18219.7	23699.1	17399.2	35831.1	21880.2	21826.6	26968.1	33233.8	25149	25699.5	31982.3	NaN
18226	A9JSM3	Tmem238	Transmembrane protein 238	TM238_MOUSE	2	sp	10090	2	1	Mouse_Uniprot_incl_isoform_2024_03_13	480.353	932.591	1544.73	706.837	1694.6	392.459	461.035	1140.25	NaN	1.52909	NaN	1.54301	NaN
133972	A9Z1V5	Vwa5b1	von Willebrand factor A domain-containing protein 5B1	VW5B1_MOUSE	3	sp	10090	2	1	Mouse_Uniprot_incl_isoform_2024_03_13	123737	95171.2	122524	118720	155110	130309	111208	113256	118541	97289.9	93879	130627	NaN
119913	B1AQJ2	Usp36	Ubiquitin carboxyl-terminal hydrolase 36	UBP36_MOUSE	31	sp	10090	1	1	Mouse_Uniprot_incl_isoform_2024_03_13	15337.1	16868.8	19395	15253.6	20974.2	19899.2	20094.1	31143.9	31586.5	28064.5	30224.9	33455.9	NaN
15676.2	B1AR13	Cisd3	CDGSH iron-sulfur domain-containing protein 3, mitochondrial	CISD3_MOUSE	4	sp	10090	1	1	Mouse_Uniprot_incl_isoform_2024_03_13	94435.4	76230.7	104273	73759.7	100115	118427	100358	108244	116829	124283	116190	125329	NaN
103992	B1ARD6	Slfn9	Schlafen family member 9	SLFN9_MOUSE	25	sp	10090	2	1	Mouse_Uniprot_incl_isoform_2024_03_13	18575.5	13212.9	26398.2	23448.8	33272.8	26005.9	62702.3	96428.6	95081.8	86837.3	93418.4	103299	NaN
104264	B1ARD8	Slfn8	Schlafen family member 8	SLFN8_MOUSE	6	sp	10090	2	1	Mouse_Uniprot_incl_isoform_2024_03_13	4928.52	3172.9	4866.23	4148.16	5917.26	4358.34	NaN	1132.45	8.63701	1145.14	1869.54	2661.05	NaN
140582	B1AUR6	Mms22l	Protein MMS22-like	MMS22_MOUSE	18	sp	10090	1	1	Mouse_Uniprot_incl_isoform_2024_03_13	62410.4	46575.2	58803.1	42877.2	58347.9	71210.3	76927.1	74286.2	97146.9	113528	100476	128027	NaN
104260	B1AVH7	Tbc1d2	TBC1 domain family member 2A	TBD2A_MOUSE	22	sp	10090	2	1	Mouse_Uniprot_incl_isoform_2024_03_13	60334.5	48219.1	61355.9	53442.8	74292.5	67923.8	78181.7	109346	121425	104161	112212	118824	NaN
150058	B1AVY7	Kif16b	Kinesin-like protein KIF16B	KI16B_MOUSE	12	sp	10090	1	1	Mouse_Uniprot_incl_isoform_2024_03_13	6607.07	5230.53	5267.97	5102.33	5952.48	5246.16	6412.67	6279.86	5948.94	5986.72	7883.86	9509.08	NaN
34277.9	B1AVZ0	Uprt	Uracil phosphoribosyltransferase homolog	UPP_MOUSE	10	sp	10090	1	1	Mouse_Uniprot_incl_isoform_2024_03_13	80069.3	62210.6	82816.4	65211.1	75144	82578.6	61560.2	68236.1	77967.8	73361.5	76189.9	66375.9	NaN
63000.3	B1AX39	Zcchc7	Zinc finger CCHC domain-containing protein 7	ZCHC7_MOUSE	9	sp	10090	2	1	Mouse_Uniprot_incl_isoform_2024_03_13	16553.8	13337.1	15799.8	11360	13258.1	16536.4	19576.2	23338.8	22938.6	28734.1	21387.6	29157.5	NaN
22113.1	B1AXD8	Akirin2	Akirin-2	AKIR2_MOUSE	6	sp	10090	1	1	Mouse_Uniprot_incl_isoform_2024_03_13	6875.2	4580.16	494.527	7347.68	8226.5	16059.5	8885.01	12617.2	22230.8	25609.6	20935	37770.5	NaN
132353	B1AXH1	Nhsl2	NHS-like protein 2	NHSL2_MOUSE	26	sp	10090	1	2	Mouse_Uniprot_incl_isoform_2024_03_13	81338.5	72559.1	94926	89353	107708	104387	88919.3	105111	93579.6	88186.6	78914.2	108822	NaN
6037.28	B1AXP6	Tomm5	Mitochondrial import receptor subunit TOM5 homolog	TOM5_MOUSE	3	sp	10090	3	1	Mouse_Uniprot_incl_isoform_2024_03_13	68455	53855.1	59414	50916.1	61178	69627.1	62413.3	77670.4	80375.7	87562.3	80232	79042.6	NaN
123811	B1AY10	Nfx1	Transcriptional repressor NF-X1	NFX1_MOUSE	24	sp	10090	1	1	Mouse_Uniprot_incl_isoform_2024_03_13	32820.9	26055.2	36834.2	27058.8	33169.3	39260.7	30086.6	42607.1	42887.5	44734.6	43989.7	43158.4	NaN
294001	B1AY13	Usp24	Ubiquitin carboxyl-terminal hydrolase 24	UBP24_MOUSE	71	sp	10090	1	1	Mouse_Uniprot_incl_isoform_2024_03_13	159869	122471	179711	130010	167943	174830	128696	149293	164593	145209	144202	169002	NaN
97357.3	B1AZA5	Tmem245	Transmembrane protein 245	TM245_MOUSE	7	sp	10090	1	1	Mouse_Uniprot_incl_isoform_2024_03_13	149221	123371	177908	146080	140778	120208	128218	114508	104440	115425	86782.3	142531	NaN
182773	B1AZI6	Thoc2	THO complex subunit 2	THOC2_MOUSE	55	sp	10090	1	1	Mouse_Uniprot_incl_isoform_2024_03_13	360302	291815	390687	320066	402682	417249	412587	452351	455558	455648	419214	470315	NaN
108036.96;108036.96-2	B1AZP2;B1AZP2-2	Dlgap4	Disks large-associated protein 4;Isoform 2 of Disks large-associated protein 4	DLGP4_MOUSE	12	sp	10090	1;	1;	Mouse_Uniprot_incl_isoform_2024_03_13	114200	80753.1	122946	71491.7	84173.5	123592	58790.9	71433.1	66287.3	66966.3	64637.7	56596.3	NaN
135294	B2KF05	Brpf3	Bromodomain and PHD finger-containing protein 3	BRPF3_MOUSE	13	sp	10090	1	1	Mouse_Uniprot_incl_isoform_2024_03_13	10940.9	9970.76	14330.2	14150.3	19049.9	12077.3	17188.2	16267.1	16085.9	13557.4	9388.27	19307.1	NaN
115378.67;115378.67-2	B2KFW1;B2KFW1-2	Zscan20	Zinc finger and SCAN domain-containing protein 20;Isoform 2 of Zinc finger and SCAN domain-containing protein 20	ZSC20_MOUSE	1	sp	10090	2;	2;	Mouse_Uniprot_incl_isoform_2024_03_13	NaN	NaN	NaN	337.388	NaN	394.818	1350.88	673.692	75.4122	1196.62	1019.51	1965.37	NaN
146223	B2RQC2	Usp42	Ubiquitin carboxyl-terminal hydrolase 42	UBP42_MOUSE	8	sp	10090	1	1	Mouse_Uniprot_incl_isoform_2024_03_13	2285.9	1766.63	2619.96	1480.98	4118.45	3522.07	4168.48	6595.52	5499.08	6977.46	5940.61	4644.25	NaN
243238	B2RQC6	Cad	Multifunctional protein CAD	PYR1_MOUSE	86	sp	10090	1	1	Mouse_Uniprot_incl_isoform_2024_03_13	669923	535076	730267	574881	761527	768901	828984	1.13092e+06	1.28179e+06	1140524	1.15315e+06	1.34637e+06	NaN
161092	B2RR83	Ythdc2	3'-5' RNA helicase YTHDC2	YTDC2_MOUSE	35	sp	10090	1	1	Mouse_Uniprot_incl_isoform_2024_03_13	24512.4	17690	25994.1	21675.6	27313.9	28501.8	25713.1	28598.8	33091	27465.4	25949.8	31910.5	NaN
137310	B2RRD7	Brpf1	Peregrin	BRPF1_MOUSE	30	sp	10090	1	1	Mouse_Uniprot_incl_isoform_2024_03_13	89160.1	80755.7	95723.2	86575.5	95142.6	105333	89432.9	107007	98657.8	103055	91810.2	111725	NaN
123055	B2RRE7	Otud4	OTU domain-containing protein 4	OTUD4_MOUSE	33	sp	10090	1	1	Mouse_Uniprot_incl_isoform_2024_03_13	148281	115461	155976	129911	162776	158648	132577	162589	181302	158824	155914	186602	NaN
165604	B2RRF6	Znf518a	Zinc finger protein 518A	Z518A_MOUSE	10	sp	10090	2	1	Mouse_Uniprot_incl_isoform_2024_03_13	18012.3	21735.1	21962.7	19770.7	26833.1	21123.4	23538.6	15152.5	27390.5	21333.5	32709.5	22337	NaN
74517.6	B2RS91	Rrn3	RNA polymerase I-specific transcription initiation factor RRN3	RRN3_MOUSE	3	sp	10090	1	1	Mouse_Uniprot_incl_isoform_2024_03_13	27316.9	11348.9	15816.5	11769.4	16316.9	37288.4	9390.76	32168.2	48969.3	16280.2	23152	3031.71	NaN
123119.09;123119.09-2	B2RUP2;B2RUP2-2	Unc13d	Protein unc-13 homolog D;Isoform 2 of Protein unc-13 homolog D	UN13D_MOUSE	32	sp	10090	1;	2;	Mouse_Uniprot_incl_isoform_2024_03_13	235891	175892	253534	203798	274178	266659	195672	245119	240946	236403	225153	256902	NaN
91983.4	B2RUR8	Otud7b	OTU domain-containing protein 7B	OTU7B_MOUSE	22	sp	10090	1	1	Mouse_Uniprot_incl_isoform_2024_03_13	35687.5	29360.6	39405.2	38564.4	50844.2	39877.5	50593.9	62486.3	59194	53383.7	59553.3	68075.2	NaN
263305	B2RWS6	Ep300	Histone acetyltransferase p300	EP300_MOUSE	32	sp	10090	1	2	Mouse_Uniprot_incl_isoform_2024_03_13	57801.3	45356.8	61757.8	51493.7	69440.5	66759.2	69169.5	80325.6	78398.1	74245.9	75737.6	90922.7	NaN
78920.09;55746.85	B2RWW0;P0CAX8	Tagap;Tagap1	T-cell activation Rho GTPase-activating protein;T-cell activation GTPase-activating protein 1	TAGAP_MOUSE;TGAP1_MOUSE	1	sp	10090	2	2;1	Mouse_Uniprot_incl_isoform_2024_03_13	NaN	NaN	NaN	NaN	37094.9	14969.6	11359.8	13146.8	15242.3	NaN	12200.3	25428.9	NaN
184650	B2RX14	Tut4	Terminal uridylyltransferase 4	TUT4_MOUSE	50	sp	10090	1	2	Mouse_Uniprot_incl_isoform_2024_03_13	150505	113343	146327	117932	150862	151339	110737	115214	129292	113459	100070	129309	NaN
138312.42;138312.42-2;138312.42-4	B2RX88;B2RX88-2;B2RX88-4	Cspp1	Centrosome and spindle pole associated protein 1;Isoform 2 of Centrosome and spindle pole associated protein 1;Isoform 4 of Centrosome and spindle pole associated protein 1	CSPP1_MOUSE	3	sp	10090	1;;	2;;	Mouse_Uniprot_incl_isoform_2024_03_13	1778.78	872.477	1548.85	1803.02	1137.21	1131.33	1245.27	1846.98	2133.4	1588.86	1726.08	1279.61	NaN
128396	B2RXC1	Trappc11	Trafficking protein particle complex subunit 11	TPC11_MOUSE	24	sp	10090	1	1	Mouse_Uniprot_incl_isoform_2024_03_13	90790.8	72336.4	92398.5	73389.4	96218.5	91801.5	86825	94091	100306	88741.6	89582.9	103728	NaN
66547	B2RXC5	Znf382	Zinc finger protein 382	ZN382_MOUSE	2	sp	10090	1	1	Mouse_Uniprot_incl_isoform_2024_03_13	160.316	10767.4	12139.4	12658.5	6696.77	5891.41	6781.81	11267	15197.9	12988	9343.27	19685.7	NaN
107385	B2RXR6	Ankrd44	Serine/threonine-protein phosphatase 6 regulatory ankyrin repeat subunit B	ANR44_MOUSE	38	sp	10090	1	1	Mouse_Uniprot_incl_isoform_2024_03_13	349084	273854	358815	287960	366041	387962	288698	334523	351679	307632	310318	341035	NaN
206230	B2RXS4	Plxnb2	Plexin-B2	PLXB2_MOUSE	9	sp	10090	1	1	Mouse_Uniprot_incl_isoform_2024_03_13	7803.74	4021.76	8232.34	3619.46	13632	17749.6	13149.5	9436.64	15922.6	14606.9	12745.6	11010.6	NaN
60468.6	B2RXV4	Flvcr1	Heme transporter FLVCR1	FLVC1_MOUSE	4	sp	10090	2	1	Mouse_Uniprot_incl_isoform_2024_03_13	8719.26	6381.7	10167	6983.05	8703.26	11007	14174.9	21460.2	22139.5	16685	20872.4	23742.5	NaN
214429	B2RY04	Dock5	Dedicator of cytokinesis protein 5	DOCK5_MOUSE	47	sp	10090	1	2	Mouse_Uniprot_incl_isoform_2024_03_13	139135	103912	151609	115638	144705	151808	67976	62843.2	56536.4	56254.1	52389.3	62716.9	NaN
115266	B2RY50	Odad2	Outer dynein arm-docking complex subunit 2	ODAD2_MOUSE	1	sp	10090	1	1	Mouse_Uniprot_incl_isoform_2024_03_13	NaN	NaN	3070.93	2078.73	1613.95	NaN	NaN	NaN	NaN	145.057	1639.84	NaN	NaN
99551.9	B2RY56	Rbm25	RNA-binding protein 25	RBM25_MOUSE	40	sp	10090	1	2	Mouse_Uniprot_incl_isoform_2024_03_13	618408	480110	639589	532473	666104	672220	678980	740339	689147	641814	577501	771300	NaN
56677.2	B7ZMP1	Xpnpep3	Xaa-Pro aminopeptidase 3	XPP3_MOUSE	10	sp	10090	1	1	Mouse_Uniprot_incl_isoform_2024_03_13	86814.8	64787.2	97561.1	84429.6	94504	103675	96236.3	105273	114201	96063.9	86675	112085	NaN
151624.06;151624.06-2	B7ZNG0;B7ZNG0-2	Kif7	Kinesin-like protein KIF7;Isoform 2 of Kinesin-like protein KIF7	KIF7_MOUSE	3	sp	10090	1;	1;	Mouse_Uniprot_incl_isoform_2024_03_13	NaN	NaN	NaN	NaN	NaN	NaN	19319.1	18963.3	27866.2	18974.9	18747.7	10647	NaN
71959.1	B7ZNG4	Troap	Tastin	TROAP_MOUSE	2	sp	10090	2	1	Mouse_Uniprot_incl_isoform_2024_03_13	87202	68041.8	93232.2	85127.8	88942.4	96160.3	76122	93065.7	117528	108108	104717	111522	NaN
46288.3	B8ZXI1	Qtrt2	Queuine tRNA-ribosyltransferase accessory subunit 2	QTRT2_MOUSE	8	sp	10090	1	2	Mouse_Uniprot_incl_isoform_2024_03_13	37227.2	20416.7	34603.2	22257.1	31266.6	40454.2	36849.4	36790.5	47338	48561.5	50296.3	44303.9	NaN
43760.52;43814.57	B9EJ57;Q8CHZ9	Mterf1b;Mterf1a	Transcription termination factor 1b, mitochondrial;Transcription termination factor 1a, mitochondrial	MTF1B_MOUSE;MTF1A_MOUSE	3	sp	10090	2	1	Mouse_Uniprot_incl_isoform_2024_03_13	1210.59	NaN	NaN	NaN	46.145	NaN	15072.3	430.137	17513.2	17613	455.796	22104.1	NaN
127739	B9EJ80	Pdzd8	PDZ domain-containing protein 8	PDZD8_MOUSE	30	sp	10090	1	1	Mouse_Uniprot_incl_isoform_2024_03_13	25802.4	21512.3	31564.6	29352.8	34010.2	30418	35786.9	38594.3	35238.3	31804.7	30333.8	40231.3	NaN
101269	B9EJ86	Osbpl8	Oxysterol-binding protein-related protein 8	OSBL8_MOUSE	32	sp	10090	1	1	Mouse_Uniprot_incl_isoform_2024_03_13	319479	258964	336185	300056	404812	386949	363436	327877	352891	379335	314689	337331	NaN
93850.6	B9EJR8	Dnaaf5	Dynein axonemal assembly factor 5	DAAF5_MOUSE	26	sp	10090	1	1	Mouse_Uniprot_incl_isoform_2024_03_13	63997.4	56138.7	72722.6	59453.4	76885.3	75172.7	82031.1	112899	126911	108254	110140	126825	NaN
121803	B9EKI3	Tmf1	TATA element modulatory factor	TMF1_MOUSE	38	sp	10090	1	2	Mouse_Uniprot_incl_isoform_2024_03_13	112498	101349	142937	109297	143384	140947	106843	118725	116949	106880	103287	124685	NaN
103115	B9EKX1	Ptchd4	Patched domain-containing protein 4	PTHD4_MOUSE	1	sp	10090	2	2	Mouse_Uniprot_incl_isoform_2024_03_13	NaN	23491.9	NaN	NaN	NaN	NaN	NaN	NaN	NaN	NaN	NaN	82864.9	NaN
20146.42;20146.42	C0HK79;C0HK80	Arxes1;Arxes2	Adipocyte-related X-chromosome expressed sequence 1;Adipocyte-related X-chromosome expressed sequence 2	ARXS1_MOUSE;ARXS2_MOUSE	7	sp	10090	1	1	Mouse_Uniprot_incl_isoform_2024_03_13	21532.5	16399.4	20456.3	22580	27570.3	24336.3	39420.5	36292.8	40342.4	27023.4	28199.9	42926.5	NaN
51954.44;51954.44	C0HKD8;C0HKD9	Mfap1a;Mfap1b	Microfibrillar-associated protein 1A;Microfibrillar-associated protein 1B	MFA1A_MOUSE;MFA1B_MOUSE	21	sp	10090	1	1	Mouse_Uniprot_incl_isoform_2024_03_13	171099	146180	191592	162691	183330	190836	196691	241321	227824	213824	191591	240550	NaN
14135.49;14135.49;14135.49;14135.49;14135.49;14135.49;14135.49;14135.49;14135.49;14121.46;14161.53;13950.26;14149.52	C0HKE1;C0HKE2;C0HKE3;C0HKE4;C0HKE5;C0HKE6;C0HKE7;C0HKE8;C0HKE9;Q8BFU2;Q8CGP5;Q8CGP6;Q8CGP7	H2ac4;H2ac6;H2ac7;H2ac8;H2ac11;H2ac13;Hist1h2an;Hist1h2ao;Hist1h2ap;H2ac25;Hist1h2af;H2ac12;H2ac15	Histone H2A type 1-B;Histone H2A type 1-C;Histone H2A type 1-D;Histone H2A type 1-E;Histone H2A type 1-G;Histone H2A type 1-I;Histone H2A type 1-N;Histone H2A type 1-O;Histone H2A type 1-P;Histone H2A type 3;Histone H2A type 1-F;Histone H2A type 1-H;Histone H2A type 1-K	H2A1B_MOUSE;H2A1C_MOUSE;H2A1D_MOUSE;H2A1E_MOUSE;H2A1G_MOUSE;H2A1I_MOUSE;H2A1N_MOUSE;H2A1O_MOUSE;H2A1P_MOUSE;H2A3_MOUSE;H2A1F_MOUSE;H2A1H_MOUSE;H2A1K_MOUSE	10	sp	10090	1	1;1;1;1;1;1;1;1;1;3;3;3;3	Mouse_Uniprot_incl_isoform_2024_03_13	91270088	83505832	89455944	90357208	89336696	101706152	97841408	81676288	85135136	84664080	89292416	85576656	4799.93
29608.78;29608.78	C0HKG5;C0HKG6	Rnaset2a;Rnaset2b	Ribonuclease T2-A;Ribonuclease T2-B	RNT2A_MOUSE;RNT2B_MOUSE	8	sp	10090	1	1	Mouse_Uniprot_incl_isoform_2024_03_13	100894	69004.8	93281.7	89390.6	115805	121524	132531	133397	120093	129120	129841	140208	NaN
211710	C3VPR6	Nlrc5	Protein NLRC5	NLRC5_MOUSE	19	sp	10090	1	2	Mouse_Uniprot_incl_isoform_2024_03_13	22736.7	18076.8	26387.6	17712.4	31110.1	25297.2	13693.9	15464.3	16131.2	15409.3	15143.2	17106.5	NaN
60526.3	D0QMC3	Mndal	Myeloid cell nuclear differentiation antigen-like protein	MNDAL_MOUSE	27	sp	10090	1	1	Mouse_Uniprot_incl_isoform_2024_03_13	650399	522342	683324	578798	691535	723259	489682	489497	469554	455302	389608	499615	NaN
109151.54;109151.54-2	D2EAC2;D2EAC2-2	Zbed6	Zinc finger BED domain-containing protein 6;Isoform 2 of Zinc finger BED domain-containing protein 6	ZBED6_MOUSE	3	sp	10090	1;	1;	Mouse_Uniprot_incl_isoform_2024_03_13	18107.7	17225	21949.4	16321.7	13399	21140.5	17167.4	22520.5	23062.9	24854.7	16511.8	15246.1	NaN
134131.95;134131.95-2	D3YXJ0;D3YXJ0-2	Dgkh	Diacylglycerol kinase eta;Isoform 2 of Diacylglycerol kinase eta	DGKH_MOUSE	10	sp	10090	1;	2;	Mouse_Uniprot_incl_isoform_2024_03_13	23726.4	19609.3	29468.6	21403.6	32482.2	26355.7	17611.4	21616.7	21315.2	19827.3	14259.6	15737.9	NaN
54533.1	D3YXK1	Samd1	Sterile alpha motif domain-containing protein 1	SAMD1_MOUSE	14	sp	10090	1	1	Mouse_Uniprot_incl_isoform_2024_03_13	64290.6	48269.9	65695.8	58828.2	63883.5	55197	66601.2	67446.7	70335.5	77878.9	61795	73952.2	NaN
105104	D3YXK2	Safb	Scaffold attachment factor B1	SAFB1_MOUSE	31	sp	10090	1	2	Mouse_Uniprot_incl_isoform_2024_03_13	557641	438483	586898	469820	548820	611980	543109	554503	572010	526899	474400	610750	NaN
47513.6	D3YY91	Lrr1	Leucine-rich repeat protein 1	LLR1_MOUSE	9	sp	10090	1	1	Mouse_Uniprot_incl_isoform_2024_03_13	56587.5	53707.4	52028.4	16363.1	34384.6	55399.5	70243.5	119888	107847	90827.1	109478	124468	NaN
52938.8	D3YZP9	Ccdc6	Coiled-coil domain-containing protein 6	CCDC6_MOUSE	18	sp	10090	1	1	Mouse_Uniprot_incl_isoform_2024_03_13	158460	129241	161930	137438	152600	159875	131924	191572	195855	165514	181809	196525	NaN
24821.9	D3Z4I3	Rbm24	RNA-binding protein 24	RBM24_MOUSE	6	sp	10090	1	1	Mouse_Uniprot_incl_isoform_2024_03_13	127658	97888.6	133721	102317	183191	142844	129677	176187	200395	173514	194261	196553	NaN
16036.8	D3Z4S3	Ptrhd1	Putative peptidyl-tRNA hydrolase PTRHD1	PTRD1_MOUSE	4	sp	10090	1	1	Mouse_Uniprot_incl_isoform_2024_03_13	135878	118069	156960	125086	156515	152749	148550	180590	163675	145935	167041	151570	NaN
52554	D3Z6Q9	Bin2	Bridging integrator 2	BIN2_MOUSE	16	sp	10090	1	1	Mouse_Uniprot_incl_isoform_2024_03_13	2.95499e+06	2.42445e+06	3.19514e+06	2.62154e+06	3219574	3316142	2.1762e+06	2.12527e+06	2.27781e+06	2.157e+06	2.16456e+06	2.51646e+06	NaN
73963.7	D3Z7P3	Gls	Glutaminase kidney isoform, mitochondrial	GLSK_MOUSE	24	sp	10090	1	1	Mouse_Uniprot_incl_isoform_2024_03_13	930099	709077	1.01927e+06	850490	1.12613e+06	1.01048e+06	1.0959e+06	1.09487e+06	1.10491e+06	1.01945e+06	973880	1.23579e+06	NaN
65994.6	D3Z7P3-2	Gls	Isoform 2 of Glutaminase kidney isoform, mitochondrial	GLSK_MOUSE	4	sp	10090			Mouse_Uniprot_incl_isoform_2024_03_13	111614	96735	125482	110214	129360	128877	120833	145331	134422	127563	130040	157479	NaN
7818.11	D3Z7Q2	Smim20	Small integral membrane protein 20	SIM20_MOUSE	2	sp	10090	1	1	Mouse_Uniprot_incl_isoform_2024_03_13	58742	46092.1	74144.7	59052.8	74102.3	60345	83390.9	91787.6	89777.6	55518.1	66811.1	99114.4	NaN
292002	E2JF22	Piezo1	Piezo-type mechanosensitive ion channel component 1	PIEZ1_MOUSE	20	sp	10090	1	1	Mouse_Uniprot_incl_isoform_2024_03_13	29670.4	22966	30522.6	28534.2	31418.6	37595.3	35995	41144.5	48173	43584.8	40544	45272.6	NaN
135208	E9PUQ8	Dgkd	Diacylglycerol kinase delta	DGKD_MOUSE	4	sp	10090	1	1	Mouse_Uniprot_incl_isoform_2024_03_13	11644.1	184.099	5667.42	514.295	5373.52	13007.4	975.214	415.18	1747.03	6867.76	2376.05	1441.73	NaN
166721	E9PV87	Talpid3	Protein TALPID3	TALD3_MOUSE	2	sp	10090	1	1	Mouse_Uniprot_incl_isoform_2024_03_13	NaN	4.56407	4.8998	NaN	255.848	3.9968	NaN	479.19	1.11468	1.10729	1.11109	219.837	NaN
293021	E9PVA8	Gcn1	Stalled ribosome sensor GCN1	GCN1_MOUSE	109	sp	10090	1	1	Mouse_Uniprot_incl_isoform_2024_03_13	430775	332806	464657	364837	464026	467346	442461	557113	628680	564812	560700	634140	NaN
135520.82;135520.82-2	E9PVB5;E9PVB5-2	Ttc17	Tetratricopeptide repeat protein 17;Isoform 2 of Tetratricopeptide repeat protein 17	TTC17_MOUSE	12	sp	10090	1;	1;	Mouse_Uniprot_incl_isoform_2024_03_13	11050.1	8157.61	14875.1	15418.9	14176.9	15447.3	17171.4	20156.8	21413.4	16604.1	16611.5	19275.6	NaN
350864	E9PVX6	Mki67	Proliferation marker protein Ki-67	KI67_MOUSE	175	sp	10090	1	1	Mouse_Uniprot_incl_isoform_2024_03_13	961398	842699	1.01535e+06	1035944	1.35645e+06	1.23007e+06	1.69677e+06	2.05844e+06	2.08238e+06	1957338	1.9013e+06	2367012	NaN
68369.2	E9PW05	Zfp54	Zinc finger protein 54	ZFP54_MOUSE	3	sp	10090	2	1	Mouse_Uniprot_incl_isoform_2024_03_13	1160.38	1040.51	1524.86	1152.05	1468.22	2052.85	149.325	1948.51	1762.37	1463.41	2068.09	503.2	NaN
165875	E9PY46	Ift140	Intraflagellar transport protein 140 homolog	IF140_MOUSE	8	sp	10090	1	1	Mouse_Uniprot_incl_isoform_2024_03_13	29263.7	16869.7	18584.5	10769.2	15052.4	10619.2	24764.9	11320.7	27332.4	22980.2	26395.2	33529.6	NaN
248715	E9PY61	Gpr179	G-protein coupled receptor 179	GP179_MOUSE	2	sp	10090	1	1	Mouse_Uniprot_incl_isoform_2024_03_13	26209.7	24878.7	34069.1	33744	28158.9	31699.2	32879.2	35388.2	35394.6	20787.4	27198.5	41806.3	NaN
186060	E9PYH6	Setd1a	Histone-lysine N-methyltransferase SETD1A	SET1A_MOUSE	26	sp	10090	1	1	Mouse_Uniprot_incl_isoform_2024_03_13	76688.2	55378.3	78755.3	61636.3	68086.7	78901.8	67422.4	71276.9	73105.8	74130.1	68534.9	79515.4	NaN
216133	E9PYK3	Parp4	Protein mono-ADP-ribosyltransferase PARP4	PARP4_MOUSE	23	sp	10090	1	1	Mouse_Uniprot_incl_isoform_2024_03_13	20185.7	15536.1	24355.8	19370.3	28090.2	25000.6	19101.1	24947.7	27368.9	21071.4	24482.4	27214.9	NaN
211876	E9PYL2	Prr12	Proline-rich protein 12	PRR12_MOUSE	18	sp	10090	1	1	Mouse_Uniprot_incl_isoform_2024_03_13	15834.8	11922.5	15802.4	14000.4	16036.9	18571	14991.4	17433.6	16093.9	16048.9	14856.5	16877.6	NaN
36399.73;39646.56	E9PYY5-3;E9PYY5-4	Dnai4	Isoform 3 of Dynein axonemal intermediate chain 4;Isoform 4 of Dynein axonemal intermediate chain 4	DNAI4_MOUSE	1	sp	10090			Mouse_Uniprot_incl_isoform_2024_03_13	NaN	NaN	NaN	NaN	2761.12	1935.3	NaN	4749.53	NaN	4903.45	3052.19	NaN	NaN
250557	E9PZJ8	Ascc3	Activating signal cointegrator 1 complex subunit 3	ASCC3_MOUSE	61	sp	10090	1	1	Mouse_Uniprot_incl_isoform_2024_03_13	95065	71542.3	105522	88613.1	115347	111534	101138	122395	131355	112454	116291	139887	NaN
210804	E9PZM4	Chd2	Chromodomain-helicase-DNA-binding protein 2	CHD2_MOUSE	37	sp	10090	1	1	Mouse_Uniprot_incl_isoform_2024_03_13	155341	129444	157272	135119	168661	168513	150640	159045	157430	150506	130976	169574	NaN
565039	E9PZQ0	Ryr1	Ryanodine receptor 1	RYR1_MOUSE	2	sp	10090	1	1	Mouse_Uniprot_incl_isoform_2024_03_13	4756.25	1472.65	1293.96	NaN	5332.32	NaN	NaN	3569.3	2085.63	NaN	NaN	9947.3	NaN
181033	E9Q0C6	Kiaa1210	Acrosomal protein KIAA1210	K1210_MOUSE	4	sp	10090	1	1	Mouse_Uniprot_incl_isoform_2024_03_13	96700.4	65920	109493	86228.4	163960	68900	162467	197419	203103	135235	165636	252425	NaN
33589.8	E9Q137	Tex264	Testis-expressed protein 264 homolog	TX264_MOUSE	11	sp	10090	2	1	Mouse_Uniprot_incl_isoform_2024_03_13	62989.6	47005.8	66786.2	51673.5	78733.6	72193.5	53006.3	49603.4	53316.4	53963.2	49837.5	58186.6	NaN
59291.7	E9Q1P8	Irf2bp2	Interferon regulatory factor 2-binding protein 2	I2BP2_MOUSE	19	sp	10090	1	1	Mouse_Uniprot_incl_isoform_2024_03_13	126036	102729	135475	114818	149104	141343	131546	160315	162496	133336	151238	170661	NaN
148888.09;148888.09-2;148888.09-3	E9Q236;E9Q236-2;E9Q236-3	Abcc4	ATP-binding cassette sub-family C member 4;Isoform 2 of ATP-binding cassette sub-family C member 4;Isoform 3 of ATP-binding cassette sub-family C member 4	MRP4_MOUSE	27	sp	10090	1;;	1;;	Mouse_Uniprot_incl_isoform_2024_03_13	47661.1	38413.4	51307.5	39508.5	58404.5	53230.8	66649	58238.8	69131.7	66442.1	61867	77292	NaN
242254	E9Q286	Ice1	Little elongation complex subunit 1	ICE1_MOUSE	21	sp	10090	1	1	Mouse_Uniprot_incl_isoform_2024_03_13	4488.11	3338.78	3965.42	3406.7	3976.64	4418.61	3399.23	4611.22	4554.83	4306.78	4446.44	5056.51	NaN
354331	E9Q2M9	Wdfy4	WD repeat- and FYVE domain-containing protein 4	WDFY4_MOUSE	1	sp	10090	1	2	Mouse_Uniprot_incl_isoform_2024_03_13	NaN	1.12477	42818.2	26545.1	105869	16473.4	27232.6	1.12212	17606.5	61284.6	97676	NaN	NaN
346456	E9Q309	Cep350	Centrosome-associated protein 350	CE350_MOUSE	61	sp	10090	1	1	Mouse_Uniprot_incl_isoform_2024_03_13	96972.4	75154.6	103249	85033.6	100335	104313	96246.2	104486	97227.9	96457.7	86863.8	103580	NaN
58480.1	E9Q349	Wdr25	WD repeat-containing protein 25	WDR25_MOUSE	3	sp	10090	2	1	Mouse_Uniprot_incl_isoform_2024_03_13	6220.38	6406.39	4339.38	1962.38	2916.85	8487.92	4315.25	7081.46	8546.49	7018.65	7380.61	1787.86	NaN
301499	E9Q394-2	Akap13	Isoform 2 of A-kinase anchor protein 13	AKP13_MOUSE	110	sp	10090			Mouse_Uniprot_incl_isoform_2024_03_13	453147	347385	487637	375845	494081	464511	394529	422234	438488	379345	350424	438271	NaN
76536.1	E9Q3C1	C2cd2	C2 domain-containing protein 2	C2CD2_MOUSE	6	sp	10090	1	1	Mouse_Uniprot_incl_isoform_2024_03_13	8896.08	NaN	11293.9	10764.7	16762.8	3885.31	10596	6823.67	12966.7	12715.5	14286.9	22446.4	NaN
237042	E9Q3L2	Pi4ka	Phosphatidylinositol 4-kinase alpha	PI4KA_MOUSE	79	sp	10090	1	2	Mouse_Uniprot_incl_isoform_2024_03_13	160508	119706	163005	124246	165557	172764	151913	149999	158148	159761	142252	172417	NaN
146412	E9Q3S4	Map3k19	Mitogen-activated protein kinase kinase kinase 19	M3K19_MOUSE	1	sp	10090	3	1	Mouse_Uniprot_incl_isoform_2024_03_13	54401.9	38523.6	58135.8	32131.6	39950.2	28145.5	37464.4	23719.9	51550.1	65251.2	38256.1	41255.8	NaN
296186	E9Q4F7	Ankrd11	Ankyrin repeat domain-containing protein 11	ANR11_MOUSE	43	sp	10090	1	1	Mouse_Uniprot_incl_isoform_2024_03_13	52993.5	44203	57066	44108	59402.5	61613.3	59145.2	71144.8	65531	59971.8	59347.9	68466	NaN
242882	E9Q4N7	Arid1b	AT-rich interactive domain-containing protein 1B	ARI1B_MOUSE	41	sp	10090	1	2	Mouse_Uniprot_incl_isoform_2024_03_13	119476	91087	134330	101185	113703	144813	94272.4	105614	99304.3	98275.1	95311.7	105939	NaN
46217.6	E9Q4P1	Wdfy1	WD repeat and FYVE domain-containing protein 1	WDFY1_MOUSE	10	sp	10090	1	1	Mouse_Uniprot_incl_isoform_2024_03_13	9986.76	NaN	12225.4	4.22265	NaN	184349	5053.68	27801.9	16214.4	10492	5421.57	NaN	NaN
584258	E9Q555	Rnf213	E3 ubiquitin-protein ligase RNF213	RN213_MOUSE	185	sp	10090	1	3	Mouse_Uniprot_incl_isoform_2024_03_13	216291	159303	239114	182692	231959	219348	152064	180319	204544	175078	168056	192111	NaN
332912	E9Q557	Dsp	Desmoplakin	DESP_MOUSE	4	sp	10090	1	1	Mouse_Uniprot_incl_isoform_2024_03_13	28405.6	29290.4	29051.5	NaN	NaN	27007.7	NaN	NaN	25059.7	28107.1	NaN	22826.9	NaN
73697.8	E9Q5C9	Nolc1	Nucleolar and coiled-body phosphoprotein 1	NOLC1_MOUSE	26	sp	10090	1	1	Mouse_Uniprot_incl_isoform_2024_03_13	449821	383023	497612	465308	614762	546781	933040	1.22181e+06	1.31192e+06	1.1559e+06	1.18723e+06	1.35896e+06	NaN
285663	E9Q5F9	Setd2	Histone-lysine N-methyltransferase SETD2	SETD2_MOUSE	57	sp	10090	1	1	Mouse_Uniprot_incl_isoform_2024_03_13	32519.4	28762.1	35296.2	29765.6	39362.4	39731.2	46876.6	57985.1	53561.9	49992.1	48183.2	58547.2	NaN
108776	E9Q5G3	Kif23	Kinesin-like protein KIF23	KIF23_MOUSE	32	sp	10090	1	1	Mouse_Uniprot_incl_isoform_2024_03_13	21400.2	21631.2	NaN	26004.1	41758.8	19342.8	30919.1	56812.3	44856.9	63218.9	72343.4	74602.1	NaN
85649.3	E9Q5K9	Ythdc1	YTH domain-containing protein 1	YTDC1_MOUSE	20	sp	10090	1	2	Mouse_Uniprot_incl_isoform_2024_03_13	176554	130253	186213	154110	166922	210672	179044	197378	202613	205700	193323	202334	NaN
84762.3	E9Q5K9-2	Ythdc1	Isoform 2 of YTH domain-containing protein 1	YTDC1_MOUSE	1	sp	10090			Mouse_Uniprot_incl_isoform_2024_03_13	8770.04	6608.72	8167.17	8033.22	7219.46	8096.25	7160.48	9437.38	10113.9	10515.9	11027.8	7680.42	NaN
126818	E9Q634	Myo1e	Unconventional myosin-Ie	MYO1E_MOUSE	13	sp	10090	1	1	Mouse_Uniprot_incl_isoform_2024_03_13	480482	329407	517260	367525	473085	449423	404977	365479	408257	408965	349747	446287	NaN
45333.8	E9Q6B2	Ccdc85c	Coiled-coil domain-containing protein 85C	CC85C_MOUSE	2	sp	10090	1	1	Mouse_Uniprot_incl_isoform_2024_03_13	6604.18	3107.44	6643.73	6058.64	7642.52	6257.5	9809.83	12880.5	18647.5	14471.8	15005.7	17774.9	NaN
67643.95;67643.95-2	E9Q6D6;E9Q6D6-2	Znf277	Zinc finger protein 277;Isoform 2 of Zinc finger protein 277	ZN277_MOUSE	2	sp	10090	1;	1;	Mouse_Uniprot_incl_isoform_2024_03_13	3609.88	3982.97	3862.29	4313.95	6652.66	5791.6	8422.92	6354.51	9534.36	8612	9302.82	13024.9	NaN
327452.94;327452.94-3	E9Q6J5;E9Q6J5-3	Bod1l	Biorientation of chromosomes in cell division protein 1-like 1;Isoform 3 of Biorientation of chromosomes in cell division protein 1-like 1	BD1L1_MOUSE	75	sp	10090	1;	1;	Mouse_Uniprot_incl_isoform_2024_03_13	126562	99045	134179	106626	135051	138136	122747	134231	139866	137662	126720	147135	NaN
94203.1	E9Q6P5	Ttc7b	Tetratricopeptide repeat protein 7B	TTC7B_MOUSE	14	sp	10090	1	1	Mouse_Uniprot_incl_isoform_2024_03_13	6016.68	9148.91	6788.49	8396.33	20596.7	11270.2	7918.3	3121.21	8300.05	5096.69	7129.56	6524.25	NaN
118198	E9Q735	Ube4a	Ubiquitin conjugation factor E4 A	UBE4A_MOUSE	27	sp	10090	1	1	Mouse_Uniprot_incl_isoform_2024_03_13	239135	182745	249421	192588	230489	277343	185547	214626	216904	231444	222047	228840	NaN
203755	E9Q784	Zc3h13	Zinc finger CCCH domain-containing protein 13	ZC3HD_MOUSE	46	sp	10090	1	1	Mouse_Uniprot_incl_isoform_2024_03_13	141452	115944	153226	133578	157993	153399	167983	193414	185864	164498	169464	204898	NaN
195988	E9Q7E2	Arid2	AT-rich interactive domain-containing protein 2	ARID2_MOUSE	42	sp	10090	1	1	Mouse_Uniprot_incl_isoform_2024_03_13	63781.4	48193.1	67509.8	60543.7	72445	75110.5	77705.9	84596	85596.1	80422.6	74658.4	93512.9	NaN
75796	E9Q7F2	Rnf169	E3 ubiquitin-protein ligase RNF169	RN169_MOUSE	16	sp	10090	1	1	Mouse_Uniprot_incl_isoform_2024_03_13	18836.9	15030.9	20562.1	17552.2	21081.2	21316.6	16861.4	14736.4	15598.9	16013.3	12608.3	16714.4	NaN
235630	E9Q7G0	Numa1	Nuclear mitotic apparatus protein 1	NUMA1_MOUSE	120	sp	10090	1	1	Mouse_Uniprot_incl_isoform_2024_03_13	680185	526681	701770	605400	749595	756446	702289	740181	736120	686153	603911	828621	NaN
78197.13;78197.13-2	E9Q7M2;E9Q7M2-2	Tsc22d2	TSC22 domain family protein 2;Isoform TSC22D2-1 of TSC22 domain family protein 2	T22D2_MOUSE	2	sp	10090	1;	1;	Mouse_Uniprot_incl_isoform_2024_03_13	29876.1	5250.98	29627.9	4424.02	13232.5	19700.5	33093.2	16776.8	1092.66	19295	968.051	904.967	NaN
141899.25;141899.25-2	E9Q7X6;E9Q7X6-2	Heg1	Protein HEG homolog 1;Isoform 2 of Protein HEG homolog 1	HEG1_MOUSE	3	sp	10090	1;	1;	Mouse_Uniprot_incl_isoform_2024_03_13	1361.74	NaN	719.016	NaN	404.151	1603.42	NaN	937.66	1606.81	890.269	710.156	1709.85	NaN
61734.5	E9Q8D0	Dnajc21	DnaJ homolog subfamily C member 21	DJC21_MOUSE	17	sp	10090	1	1	Mouse_Uniprot_incl_isoform_2024_03_13	24647.4	20354.4	26877.8	23763.7	30247.1	27217.6	27980.2	30763	34006.4	31524.4	29037.6	38311	NaN
339093	E9Q8I9	Fry	Protein furry homolog	FRY_MOUSE	17	sp	10090	1	1	Mouse_Uniprot_incl_isoform_2024_03_13	105839	85248.9	123467	86110.3	120313	122880	78950.9	97825.7	102788	107411	91682	96759.4	NaN
132870.27;132870.27-2	E9Q8T2;E9Q8T2-2	Prdm15	PR domain zinc finger protein 15;Isoform 2 of PR domain zinc finger protein 15	PRD15_MOUSE	9	sp	10090	1;	1;	Mouse_Uniprot_incl_isoform_2024_03_13	4305.08	4223.33	4516.06	2885.94	4098.79	5004.08	3199.65	3663.65	2755.92	4159.62	3382.34	3233.21	NaN
66076.5	E9Q912	Rap1gds1	Rap1 GTPase-GDP dissociation stimulator 1	GDS1_MOUSE	21	sp	10090	2	1	Mouse_Uniprot_incl_isoform_2024_03_13	410104	332697	456536	367372	475553	424313	288564	325033	320109	286488	287635	345747	NaN
66005.4	E9Q912-2	Rap1gds1	Isoform 2 of Rap1 GTPase-GDP dissociation stimulator 1	GDS1_MOUSE	1	sp	10090			Mouse_Uniprot_incl_isoform_2024_03_13	36967.4	36633.5	44327.3	25580	37433.6	36182.9	13834.8	23697	34146.3	35137.8	19295.1	27733.7	NaN
25609.95;25609.95-1	E9Q9D5;E9Q9D5-1	Rabl2	Rab-like protein 2A;Isoform 1 of Rab-like protein 2A	RBL2A_MOUSE	1	sp	10090	1;	1;	Mouse_Uniprot_incl_isoform_2024_03_13	5192.78	NaN	3855.84	NaN	1430.83	3052.87	2432.47	225.203	6144.37	4993.1	4404.64	3533.89	NaN
61280.3	E9QAG8	Znf431	Zinc finger protein 431	ZN431_MOUSE	3	sp	10090	1	1	Mouse_Uniprot_incl_isoform_2024_03_13	14519.8	13917.2	19155.1	20254.7	19697.8	16330	12090.9	19701.4	21054	13562.2	19240	28373.8	NaN
331563	E9QAM5	Helz2	3'-5' exoribonuclease HELZ2	HELZ2_MOUSE	88	sp	10090	1	1	Mouse_Uniprot_incl_isoform_2024_03_13	169764	130741	194498	165284	217121	189906	181401	213217	232809	199215	186335	242510	NaN
256473	E9QAT4-2	Sec16a	Isoform 2 of Protein transport protein Sec16A	SC16A_MOUSE	52	sp	10090			Mouse_Uniprot_incl_isoform_2024_03_13	146938	112668	165661	127474	164589	159510	139184	155855	156473	136632	133277	161410	NaN
273990	F6ZDS4	Tpr	Nucleoprotein TPR	TPR_MOUSE	126	sp	10090	1	1	Mouse_Uniprot_incl_isoform_2024_03_13	510303	423606	554721	460107	558401	588220	565890	580735	589842	556815	529130	653472	NaN
106522	F7BJB9	Morc3	MORC family CW-type zinc finger protein 3	MORC3_MOUSE	47	sp	10090	1	1	Mouse_Uniprot_incl_isoform_2024_03_13	165937	132603	171848	146833	187619	184081	187834	221114	236976	212313	196524	254213	NaN
157638	F8VPJ6	Rfx7	DNA-binding protein RFX7	RFX7_MOUSE	18	sp	10090	1	1	Mouse_Uniprot_incl_isoform_2024_03_13	12391.5	10157.7	12814.3	8782.17	13084.5	13624.3	11367.9	13422.1	16302.6	13908.5	14081.9	13430	NaN
173942	F8VPK0	Skic3	Superkiller complex protein 3	SKI3_MOUSE	36	sp	10090	3	1	Mouse_Uniprot_incl_isoform_2024_03_13	404817	296122	432242	321626	446312	420659	365658	447260	506812	460771	442623	518729	NaN
142055	F8VPQ2	Arid4a	AT-rich interactive domain-containing protein 4A	ARI4A_MOUSE	34	sp	10090	1	1	Mouse_Uniprot_incl_isoform_2024_03_13	51438	42480.9	54469.5	49325.2	64112.8	60245.1	55914.2	58951.8	57510.9	57240.9	48224.9	63626.4	NaN
181733	F8VPZ3	Usp32	Ubiquitin carboxyl-terminal hydrolase 32	UBP32_MOUSE	5	sp	10090	2	1	Mouse_Uniprot_incl_isoform_2024_03_13	NaN	5063.97	1528.28	4365.38	413453	NaN	NaN	4056.79	3616.14	3059.63	6724.15	NaN	NaN
165958	F8VPZ5	Ercc6	DNA excision repair protein ERCC-6	ERCC6_MOUSE	17	sp	10090	1	1	Mouse_Uniprot_incl_isoform_2024_03_13	8919.49	8087.21	11025.3	7605	11038.7	13231.7	14785.2	18847.2	20894.9	16475.6	17899.2	18177.4	NaN
161354	F8VPZ9	Bicra	BRD4-interacting chromatin-remodeling complex-associated protein	BICRA_MOUSE	21	sp	10090	1	1	Mouse_Uniprot_incl_isoform_2024_03_13	45184	40145.7	54320.4	36140.7	49514.6	54308	40718.4	50196.2	48422.8	44946.3	44432.5	47856.1	NaN
38615.2	G3X8U3	QNG1	Queuosine 5'-phosphate N-glycosylase/hydrolase	QNG1_MOUSE	19	sp	10090	1	1	Mouse_Uniprot_incl_isoform_2024_03_13	252652	182874	272188	208772	226732	294148	192892	215050	247821	209694	208155	245233	NaN
55317.3	G3X912	Sprtn	DNA-dependent metalloprotease SPRTN	SPRTN_MOUSE	4	sp	10090	2	1	Mouse_Uniprot_incl_isoform_2024_03_13	5229.98	6636.64	11346.7	8245.58	13589.2	7980.92	11259.2	17638	17917.8	15651.5	15946.5	19820.7	NaN
146902	G3X982	Aox3	Aldehyde oxidase 3	AOXC_MOUSE	2	sp	10090	1	1	Mouse_Uniprot_incl_isoform_2024_03_13	3.88319e+06	3.29789e+06	4195012	3.37486e+06	4.28661e+06	5.57057e+06	3972777	5.17691e+06	5537355	4.87588e+06	4.92245e+06	4.9964e+06	NaN
33298.1	G3X987	Gimap9	GTPase IMAP family member 9	GIMA9_MOUSE	19	sp	10090	1	1	Mouse_Uniprot_incl_isoform_2024_03_13	928986	687617	999905	773295	964840	1.03251e+06	898605	932532	1.07009e+06	916564	920376	1.12461e+06	NaN
30407.5	G3X9C2	Nccrp1	F-box only protein 50	FBX50_MOUSE	11	sp	10090	1	2	Mouse_Uniprot_incl_isoform_2024_03_13	85379.3	66389.9	108476	92768.8	111144	88522	77471.9	110804	100760	82848.6	88071.8	104075	NaN
46942.24;46942.24-2	G3X9G7;G3X9G7-2	Zfp809	Zinc finger protein 809;Isoform 2 of Zinc finger protein 809	ZN809_MOUSE	9	sp	10090	2;	1;	Mouse_Uniprot_incl_isoform_2024_03_13	11610.3	8886.09	9527.99	12190.4	12330.4	12844.9	11631.6	12591.8	16562.2	12913.3	13596.7	16555.4	NaN
208500	G3X9K3	Arfgef1	Brefeldin A-inhibited guanine nucleotide-exchange protein 1	BIG1_MOUSE	59	sp	10090	1	1	Mouse_Uniprot_incl_isoform_2024_03_13	378983	293164	415167	315454	401558	406747	313456	380302	397012	379251	381579	415884	NaN
71285.6	G3X9X1	Kbtbd2	Kelch repeat and BTB domain-containing protein 2	KBTB2_MOUSE	12	sp	10090	1	1	Mouse_Uniprot_incl_isoform_2024_03_13	71042.1	53142.8	72332.3	60590.9	70147.1	68736.3	62516.4	68344.5	70148.8	60674.8	55470.5	65962.8	NaN
172720	G3X9Z4	Pcf11	Pre-mRNA cleavage complex 2 protein Pcf11	PCF11_MOUSE	46	sp	10090	2	1	Mouse_Uniprot_incl_isoform_2024_03_13	75804.9	53160.5	76506.7	63222.4	88918.3	89285.7	91056.8	98766.1	99154.9	94792.6	92986.1	108853	NaN
134747	G5E829	Atp2b1	Plasma membrane calcium-transporting ATPase 1	AT2B1_MOUSE	26	sp	10090	1	1	Mouse_Uniprot_incl_isoform_2024_03_13	235585	204244	248709	238579	270259	272820	224247	213648	216356	189774	172561	226164	NaN
80492.2	G5E861	Sclt1	Sodium channel and clathrin linker 1	SCLT1_MOUSE	4	sp	10090	1	1	Mouse_Uniprot_incl_isoform_2024_03_13	27403.7	38599.8	28732.3	24670	36249.1	47358.2	33241.8	12474.7	45709.6	34768.9	60960.3	49284.3	NaN
224128	G5E870	Trip12	E3 ubiquitin-protein ligase TRIP12	TRIPC_MOUSE	67	sp	10090	1	1	Mouse_Uniprot_incl_isoform_2024_03_13	231070	178214	240376	202903	254401	255418	229595	237726	240783	227993	208520	254185	NaN
57686.1	G5E897	Poglut3	Protein O-glucosyltransferase 3	PLGT3_MOUSE	5	sp	10090	1	1	Mouse_Uniprot_incl_isoform_2024_03_13	6347.32	8325.43	7765.95	7246.36	13289.1	9067.72	7550.18	7221.62	11524.9	8183.93	8599.94	11543.6	NaN
118566	G5E8B9	Zbtb11	Zinc finger and BTB domain-containing protein 11	ZBT11_MOUSE	22	sp	10090	2	1	Mouse_Uniprot_incl_isoform_2024_03_13	32785	26882.9	33652.6	26887.6	36288.8	39422.8	27212.7	37807.5	33140.1	33892.8	31285	39607.9	NaN
65361.7	G5E8F4	Fpgt	Fucose-1-phosphate guanylyltransferase	FPGT_MOUSE	2	sp	10090	1	1	Mouse_Uniprot_incl_isoform_2024_03_13	46.9121	NaN	2559.22	1155.58	1750.95	3193.72	4080.43	3313.97	4479.02	3337.82	2462.82	NaN	NaN
197192	G5E8P0	Tubgcp6	Gamma-tubulin complex component 6	GCP6_MOUSE	20	sp	10090	1	1	Mouse_Uniprot_incl_isoform_2024_03_13	136703	139280	231712	168346	219812	224593	161612	162441	156540	181158	182138	195873	NaN
133373	G5E8P1-2	Brd1	Isoform 2 of Bromodomain-containing protein 1	BRD1_MOUSE	35	sp	10090			Mouse_Uniprot_incl_isoform_2024_03_13	89865.5	82558.1	95595.7	76403.7	107805	104064	102996	129391	114729	114106	105245	127298	NaN
41518	G5E8V9	Arfip1	Arfaptin-1	ARFP1_MOUSE	14	sp	10090	1	1	Mouse_Uniprot_incl_isoform_2024_03_13	328148	262014	385913	324444	427331	379857	340584	372586	418479	337802	342056	420172	NaN
38416.5	G5E8V9-2	Arfip1	Isoform 2 of Arfaptin-1	ARFP1_MOUSE	1	sp	10090			Mouse_Uniprot_incl_isoform_2024_03_13	20852.1	11409.8	20846.5	14769.3	14154.7	16857.6	17146.9	20217.9	23373.9	23191.9	24281.5	17845.2	NaN
186445	L0N7N1	Kif14	Kinesin-like protein KIF14	KIF14_MOUSE	45	sp	10090	1	1	Mouse_Uniprot_incl_isoform_2024_03_13	42120.3	34490.2	44038.9	39593.9	47108.2	44688.6	47567.7	75989.8	73451.5	71520	77297.5	76669.3	NaN
102535	O08528	Hk2	Hexokinase-2	HXK2_MOUSE	36	sp	10090	1	1	Mouse_Uniprot_incl_isoform_2024_03_13	154730	134464	194116	135747	193460	190055	253584	359062	367676	328925	311606	400318	NaN
79872.2	O08529	Capn2	Calpain-2 catalytic subunit	CAN2_MOUSE	27	sp	10090	1	4	Mouse_Uniprot_incl_isoform_2024_03_13	669758	547528	746987	540316	793873	752502	482354	463778	461908	420139	386522	504693	NaN
42639.4	O08530	S1pr1	Sphingosine 1-phosphate receptor 1	S1PR1_MOUSE	2	sp	10090	1	3	Mouse_Uniprot_incl_isoform_2024_03_13	33516.1	25030.7	35923.8	26475.3	32691.5	42842.5	55241.8	60441.1	49152.6	66349.3	60710.7	119754	NaN
64470.2	O08539	Bin1	Myc box-dependent-interacting protein 1	BIN1_MOUSE	23	sp	10090	1	1	Mouse_Uniprot_incl_isoform_2024_03_13	1.38066e+06	1062330	1.5141e+06	1.26924e+06	1.63443e+06	1.58701e+06	1.05962e+06	1.232e+06	1.28962e+06	1.19083e+06	1130276	1.33272e+06	NaN
48013.6	O08539-2	Bin1	Isoform 2 of Myc box-dependent-interacting protein 1	BIN1_MOUSE	1	sp	10090			Mouse_Uniprot_incl_isoform_2024_03_13	48803.5	46470	48397.1	67604.5	76314	55326.3	57501.7	72105.4	52255.5	33854.1	30914.1	66598.3	NaN
24740.6	O08547	Sec22b	Vesicle-trafficking protein SEC22b	SC22B_MOUSE	13	sp	10090	1	3	Mouse_Uniprot_incl_isoform_2024_03_13	434237	337088	481906	442034	532605	500356	549174	409032	465730	443560	389868	563016	NaN
294821	O08550	Kmt2b	Histone-lysine N-methyltransferase 2B	KMT2B_MOUSE	48	sp	10090	1	3	Mouse_Uniprot_incl_isoform_2024_03_13	65883.5	53907.8	67061.5	53025.5	73022	72653.5	67741	72802.6	70502.7	69954.3	66962.3	75677.6	NaN
62277.6	O08553	Dpysl2	Dihydropyrimidinase-related protein 2	DPYL2_MOUSE	24	sp	10090	1	2	Mouse_Uniprot_incl_isoform_2024_03_13	3.23946e+06	2481222	3.53554e+06	3.05803e+06	3.81353e+06	3513668	2.53956e+06	2.44722e+06	2.80151e+06	2.61031e+06	2.50185e+06	2.99698e+06	NaN
40035.89;40035.89-2;40035.89-3	O08573;O08573-2;O08573-3	Lgals9	Galectin-9;Isoform 2 of Galectin-9;Isoform 3 of Galectin-9	LEG9_MOUSE	11	sp	10090	1;;	1;;	Mouse_Uniprot_incl_isoform_2024_03_13	158072	134958	197175	148476	175154	175249	182477	185006	229918	172364	184900	207359	NaN
29435.5	O08579	Emd	Emerin	EMD_MOUSE	13	sp	10090	1	1	Mouse_Uniprot_incl_isoform_2024_03_13	253831	205701	290263	264375	348887	300318	344549	332678	344790	329396	313631	401863	NaN
72300.7	O08582	Gtpbp1	GTP-binding protein 1	GTPB1_MOUSE	20	sp	10090	1	2	Mouse_Uniprot_incl_isoform_2024_03_13	155586	121569	167710	142650	151182	180175	128527	154529	173144	162185	153325	173407	NaN
26940	O08583	Alyref	THO complex subunit 4	THOC4_MOUSE	10	sp	10090	1	3	Mouse_Uniprot_incl_isoform_2024_03_13	799881	576143	818551	696001	898562	894165	722069	723522	828674	916058	789510	974902	NaN
31877.3	O08584	Klf6	Krueppel-like factor 6	KLF6_MOUSE	1	sp	10090	2	3	Mouse_Uniprot_incl_isoform_2024_03_13	8136.86	2536.39	3996.71	2176.34	12294.3	11146.5	12972.1	22326.9	21460.8	16198.5	17630.3	26379	NaN
25604.1	O08585	Clta	Clathrin light chain A	CLCA_MOUSE	9	sp	10090	1	2	Mouse_Uniprot_incl_isoform_2024_03_13	1.46567e+06	1.21614e+06	1597417	1.44222e+06	1606171	1.5449e+06	1.53217e+06	1794519	1.78244e+06	1.43159e+06	1.51121e+06	1.82111e+06	NaN
47152.3	O08586	Pten	Phosphatidylinositol 3,4,5-trisphosphate 3-phosphatase and dual-specificity protein phosphatase PTEN	PTEN_MOUSE	11	sp	10090	1	1	Mouse_Uniprot_incl_isoform_2024_03_13	176650	130772	175019	136218	194018	197765	148424	167942	190214	156903	170143	171848	NaN
67568.71;67568.71-2	O08599;O08599-2	Stxbp1	Syntaxin-binding protein 1;Isoform 2 of Syntaxin-binding protein 1	STXB1_MOUSE	6	sp	10090	1;	2;	Mouse_Uniprot_incl_isoform_2024_03_13	61458.5	55280.3	65109.4	49829.6	79837.1	63003.2	58217.3	91281.2	59918.2	74640.7	55744.8	38144.4	NaN
32190.6	O08600	Endog	Endonuclease G, mitochondrial	NUCG_MOUSE	9	sp	10090	1	1	Mouse_Uniprot_incl_isoform_2024_03_13	42341.2	42564.1	71894	41320.1	66712.5	81050.3	70513.5	104063	73465.4	80235.7	86226.4	87141.3	NaN
99098.94;99098.94-2	O08601;O08601-2	Mttp	Microsomal triglyceride transfer protein large subunit;Isoform 2 of Microsomal triglyceride transfer protein large subunit	MTP_MOUSE	5	sp	10090	1;	2;	Mouse_Uniprot_incl_isoform_2024_03_13	84.9999	NaN	409213	20534.6	102.969	102.338	122320	32279.3	1048.79	909.657	841.098	3419.43	NaN
47914.6	O08605	Mknk1	MAP kinase-interacting serine/threonine-protein kinase 1	MKNK1_MOUSE	6	sp	10090	1	2	Mouse_Uniprot_incl_isoform_2024_03_13	15329.4	15301.6	19085.9	13076.6	18063.3	22064.3	11162.9	15598.1	15185.5	12431.8	13984.3	13205.8	NaN
33339	O08609	Mlx	Max-like protein X	MLX_MOUSE	7	sp	10090	1	1	Mouse_Uniprot_incl_isoform_2024_03_13	696.623	255.724	3711.6	3294.25	5057.34	3789.47	1800.22	2670.26	5305.77	6440.16	699.487	1920.9	NaN
179833.74;179833.74-2	O08648;O08648-2	Map3k4	Mitogen-activated protein kinase kinase kinase 4;Isoform B of Mitogen-activated protein kinase kinase kinase 4	M3K4_MOUSE	27	sp	10090	1;	2;	Mouse_Uniprot_incl_isoform_2024_03_13	65412.4	54302.3	72549.5	60450.6	68212.1	67042.7	74901.6	97953.1	107191	85026.9	89694.7	114783	NaN
52921.8	O08663	Metap2	Methionine aminopeptidase 2	MAP2_MOUSE	24	sp	10090	1	1	Mouse_Uniprot_incl_isoform_2024_03_13	436646	344408	441498	380016	487001	500508	504537	665388	770129	732377	730538	786247	NaN
23445	O08664	Bcl7c	B-cell CLL/lymphoma 7 protein family member C	BCL7C_MOUSE	5	sp	10090	1	1	Mouse_Uniprot_incl_isoform_2024_03_13	114437	90207.5	115843	97287.7	120978	129319	109800	129835	120322	117628	112754	123554	NaN
73102.11;73102.11-2;73102.11-3	O08677;O08677-2;O08677-3	Kng1	Kininogen-1;Isoform LMW of Kininogen-1;Isoform 3 of Kininogen-1	KNG1_MOUSE	3	sp	10090	1;;	1;;	Mouse_Uniprot_incl_isoform_2024_03_13	7036.45	7942.01	8000.96	6164.41	9086.37	6381.11	10421.1	6841.87	12481.8	9945.24	12714.8	9538.33	NaN
19331.7	O08692	Ngp	Neutrophilic granule protein	NGP_MOUSE	7	sp	10090	1	1	Mouse_Uniprot_incl_isoform_2024_03_13	6034.59	17713.9	26769.7	7235.98	13122.3	9622.64	10953.5	3831.4	6595.83	9759.21	24581.6	10328.9	NaN
83694.1	O08696	Foxm1	Forkhead box protein M1	FOXM1_MOUSE	2	sp	10090	1	2	Mouse_Uniprot_incl_isoform_2024_03_13	NaN	NaN	NaN	NaN	NaN	NaN	NaN	4322.14	2213.07	1885.75	2171.86	6228.85	NaN
24870.6	O08709	Prdx6	Peroxiredoxin-6	PRDX6_MOUSE	19	sp	10090	1	3	Mouse_Uniprot_incl_isoform_2024_03_13	2.04358e+06	1.49626e+06	2.10312e+06	1717711	1.99808e+06	2.16202e+06	1.63084e+06	1.78274e+06	2050721	1.81604e+06	1.75631e+06	1.95407e+06	NaN
92194.71;92194.71-4	O08715;O08715-4	Akap1	A-kinase anchor protein 1, mitochondrial;Isoform 4 of A-kinase anchor protein 1, mitochondrial	AKAP1_MOUSE	13	sp	10090	1;	4;	Mouse_Uniprot_incl_isoform_2024_03_13	24190	15186.1	29459.2	27305.8	32230.1	21546.1	41179.2	70368.7	85436.9	74643.6	78328.8	92769.2	NaN
23294.6	O08734	Bak1	Bcl-2 homologous antagonist/killer	BAK_MOUSE	9	sp	10090	1	3	Mouse_Uniprot_incl_isoform_2024_03_13	343028	217873	353486	245747	396932	319333	419435	307995	366208	359508	270028	442517	NaN
31595	O08738	Casp6	Caspase-6	CASP6_MOUSE	9	sp	10090	1	1	Mouse_Uniprot_incl_isoform_2024_03_13	106687	81786.3	114109	84150.4	107152	106182	75551.5	76532.1	79133.7	68568.5	63395.1	75338.3	NaN
13251.2	O08740	Polr2j	DNA-directed RNA polymerase II subunit RPB11	RPB11_MOUSE	4	sp	10090	1	1	Mouse_Uniprot_incl_isoform_2024_03_13	149733	137688	151882	129036	170336	190036	137047	199467	181402	178704	185113	134887	NaN
54272.3	O08749	Dld	Dihydrolipoyl dehydrogenase, mitochondrial	DLDH_MOUSE	16	sp	10090	1	2	Mouse_Uniprot_incl_isoform_2024_03_13	893435	704712	952922	836204	1.04997e+06	1.0675e+06	1.09966e+06	1.07042e+06	1.07891e+06	1.0232e+06	986262	1.26949e+06	NaN
27418.6	O08756	Hsd17b10	3-hydroxyacyl-CoA dehydrogenase type-2	HCD2_MOUSE	8	sp	10090	1	4	Mouse_Uniprot_incl_isoform_2024_03_13	359346	281630	387208	291759	392337	393104	383342	386091	391873	347993	329749	421525	NaN
99819.5	O08759	Ube3a	Ubiquitin-protein ligase E3A	UBE3A_MOUSE	33	sp	10090	1	2	Mouse_Uniprot_incl_isoform_2024_03_13	320444	247506	359066	285751	344172	354177	295072	346053	370251	319597	321196	372636	NaN
38883.4	O08760	Ogg1	N-glycosylase/DNA lyase	OGG1_MOUSE	8	sp	10090	1	2	Mouse_Uniprot_incl_isoform_2024_03_13	14368.5	13575.3	16231.8	14321.7	17707	17935.6	14157.2	18092.7	16293.1	14729	13235.3	16968.5	NaN
135001	O08784	Tcof1	Treacle protein	TCOF_MOUSE	44	sp	10090	1	1	Mouse_Uniprot_incl_isoform_2024_03_13	597031	498940	643603	555155	657212	684277	673970	755042	688539	649643	637301	761024	NaN
141675.77;141675.77-2	O08788;O08788-2	Dctn1	Dynactin subunit 1;Isoform 2 of Dynactin subunit 1	DCTN1_MOUSE	57	sp	10090	1;	3;	Mouse_Uniprot_incl_isoform_2024_03_13	378303	290298	406925	325870	411540	406587	343263	381052	422350	371631	354481	437779	NaN
63273.7	O08789	Mnt	Max-binding protein MNT	MNT_MOUSE	8	sp	10090	2	2	Mouse_Uniprot_incl_isoform_2024_03_13	27697.9	26461.7	33163.9	28779.4	32519.9	37214.2	31471.7	45025.9	41433.3	37724.8	38848.4	43407.2	NaN
59559.6	O08795-2	Prkcsh	Isoform 2 of Glucosidase 2 subunit beta	GLU2B_MOUSE	20	sp	10090			Mouse_Uniprot_incl_isoform_2024_03_13	606290	488273	578809	514577	564716	698698	517470	579859	591775	582904	581273	555224	NaN
81738.7	O08796	Eef2k	Eukaryotic elongation factor 2 kinase	EF2K_MOUSE	3	sp	10090	1	1	Mouse_Uniprot_incl_isoform_2024_03_13	3554.44	2755.22	4831.25	NaN	3948.2	3787.57	3818.32	NaN	5711.3	5691.23	5775.5	5051.35	NaN
31052.5	O08807	Prdx4	Peroxiredoxin-4	PRDX4_MOUSE	13	sp	10090	1	1	Mouse_Uniprot_incl_isoform_2024_03_13	2.17373e+06	1.76684e+06	2.38255e+06	2018310	2.6198e+06	2.71552e+06	3.01641e+06	3.40802e+06	3.02759e+06	3.17067e+06	3.14338e+06	3.53889e+06	NaN
139343	O08808	Diaph1	Protein diaphanous homolog 1	DIAP1_MOUSE	56	sp	10090	1	1	Mouse_Uniprot_incl_isoform_2024_03_13	571074	454372	614725	512251	643026	608894	385772	408345	418363	409648	390250	446574	NaN
109361	O08810	Eftud2	116 kDa U5 small nuclear ribonucleoprotein component	U5S1_MOUSE	50	sp	10090	1	1	Mouse_Uniprot_incl_isoform_2024_03_13	834828	633089	878125	727155	964450	1.01212e+06	964274	1.05122e+06	1.05119e+06	1.04623e+06	1.00349e+06	1.13229e+06	NaN
86842.1	O08811	Ercc2	General transcription and DNA repair factor IIH helicase subunit XPD	ERCC2_MOUSE	14	sp	10090	1	2	Mouse_Uniprot_incl_isoform_2024_03_13	29711.2	20495.2	30726.4	29692	32990.4	29944.5	32323	41928.7	40128.3	40535.4	33655.1	40632.8	NaN
66554.9	O08832	Galnt4	Polypeptide N-acetylgalactosaminyltransferase 4	GALT4_MOUSE	7	sp	10090	1	1	Mouse_Uniprot_incl_isoform_2024_03_13	15416.7	8239.95	52514.3	33417.4	25899.6	51100.6	37000.5	38404.2	54844.7	37855.9	52149	41862.7	NaN
51726.8	O08842	Gfra2	GDNF family receptor alpha-2	GFRA2_MOUSE	3	sp	10090	1	2	Mouse_Uniprot_incl_isoform_2024_03_13	19761	14489.6	19455.8	17431.5	1560.52	24067.5	11826.8	11092.8	19712.5	16505.7	14091.6	14213	NaN
67146.3	O08856	Ell	RNA polymerase II elongation factor ELL	ELL_MOUSE	15	sp	10090	2	2	Mouse_Uniprot_incl_isoform_2024_03_13	36732.8	32129.4	44400.9	35818.9	40266.4	41122.2	41661.9	52211.2	52329.3	54404.3	53135.9	57190.1	NaN
67228.4	O08863	Birc3	Baculoviral IAP repeat-containing protein 3	BIRC3_MOUSE	5	sp	10090	1	2	Mouse_Uniprot_incl_isoform_2024_03_13	10345.7	10556.9	13608	10923	13908.1	10623.7	10609.4	12664.2	13282.8	12518.8	11270.8	15430.7	NaN
57967.5	O08900	Ikzf3	Zinc finger protein Aiolos	IKZF3_MOUSE	22	sp	10090	1	2	Mouse_Uniprot_incl_isoform_2024_03_13	369738	298163	402566	342078	469845	443812	350784	373719	370944	343463	314900	410492	NaN
119563	O08901	Bub1	Mitotic checkpoint serine/threonine-protein kinase BUB1	BUB1_MOUSE	8	sp	10090	1	1	Mouse_Uniprot_incl_isoform_2024_03_13	11.4733	154.429	152.581	145.243	NaN	147.854	4213.09	1832.76	423.602	540.079	633.651	601.445	NaN
81265.7	O08908	Pik3r2	Phosphatidylinositol 3-kinase regulatory subunit beta	P85B_MOUSE	1	sp	10090	1	2	Mouse_Uniprot_incl_isoform_2024_03_13	9722.89	8423.76	8207.35	8869.08	16120.4	10829.1	6677.49	6335.87	5855.33	6428.34	6065.91	8548.24	NaN
64255	O08912	Galnt1	Polypeptide N-acetylgalactosaminyltransferase 1	GALT1_MOUSE	19	sp	10090	1	1	Mouse_Uniprot_incl_isoform_2024_03_13	205693	157133	218785	183749	226066	243618	236557	267612	256440	262776	252316	285799	NaN
63221.4	O08914	Faah	Fatty-acid amide hydrolase 1	FAAH1_MOUSE	11	sp	10090	1	1	Mouse_Uniprot_incl_isoform_2024_03_13	192878	132427	195828	145911	195064	197863	219284	200127	206676	201521	182879	250122	NaN
37604.9	O08915	Aip	AH receptor-interacting protein	AIP_MOUSE	15	sp	10090	1	1	Mouse_Uniprot_incl_isoform_2024_03_13	663754	502667	714078	645124	781326	758624	730509	934379	1.0009e+06	828587	870200	1.09043e+06	NaN
47513.4	O08917	Flot1	Flotillin-1	FLOT1_MOUSE	25	sp	10090	1	1	Mouse_Uniprot_incl_isoform_2024_03_13	177876	152236	206880	170534	202093	214018	166790	163894	161639	148342	143605	167130	NaN
79853.4	O08983	Hps1	BLOC-3 complex member HPS1	HPS1_MOUSE	2	sp	10090	2	2	Mouse_Uniprot_incl_isoform_2024_03_13	NaN	NaN	NaN	NaN	2259.87	NaN	4775.72	2517.42	NaN	5376.78	3508.12	1371.17	NaN
32379.3	O08992	Sdcbp	Syntenin-1	SDCB1_MOUSE	7	sp	10090	1	1	Mouse_Uniprot_incl_isoform_2024_03_13	11075.2	8242.16	15252.7	12213.5	20942.4	15948.6	16782.1	17354.8	16829.5	16541.2	16551.8	21238.8	NaN
7338.42	O08997	Atox1	Copper transport protein ATOX1	ATOX1_MOUSE	5	sp	10090	1	1	Mouse_Uniprot_incl_isoform_2024_03_13	445301	381706	425269	369138	426516	448889	351941	438588	433312	384129	332579	417407	NaN
151574	O09000	Ncoa3	Nuclear receptor coactivator 3	NCOA3_MOUSE	32	sp	10090	1	2	Mouse_Uniprot_incl_isoform_2024_03_13	108185	81691	116229	83437.7	122414	117501	82048.9	94629.6	100313	88507.2	87050.7	98409.3	NaN
38241.4	O09005	Degs1	Sphingolipid delta(4)-desaturase DES1	DEGS1_MOUSE	4	sp	10090	1	1	Mouse_Uniprot_incl_isoform_2024_03_13	52458.3	34091.6	59353.2	46684.3	52575.4	76070.3	101743	57336.5	93228	115151	101278	101071	NaN
36925.6	O09009	Rfng	Beta-1,3-N-acetylglucosaminyltransferase radical fringe	RFNG_MOUSE	4	sp	10090	1	1	Mouse_Uniprot_incl_isoform_2024_03_13	2417.76	1708.82	494.33	2643.08	4051.05	969.623	1030.74	2311.63	1257.88	5333.27	2656.05	197.629	NaN
41952.2	O09010	Lfng	Beta-1,3-N-acetylglucosaminyltransferase lunatic fringe	LFNG_MOUSE	13	sp	10090	1	1	Mouse_Uniprot_incl_isoform_2024_03_13	80718.1	65489.6	88465.7	78651.9	95773.8	90163.8	99489.4	98441.8	93842.7	96587.2	87409	103336	NaN
70755.5	O09012	Pex5	Peroxisomal targeting signal 1 receptor	PEX5_MOUSE	13	sp	10090	1	2	Mouse_Uniprot_incl_isoform_2024_03_13	60441.3	50924.4	69609.6	49086.9	61870.1	69099.9	46457.2	58395.1	67928.7	57358.6	57259.9	60281.3	NaN
23260.9	O09044	Snap23	Synaptosomal-associated protein 23	SNP23_MOUSE	13	sp	10090	1	1	Mouse_Uniprot_incl_isoform_2024_03_13	59189.4	46835.7	71203.2	66702.2	76805.2	76933.1	68748.1	62417.4	76673	58113.3	53841.1	69574.2	NaN
157204	O09053	Wrn	Bifunctional 3'-5' exonuclease/ATP-dependent helicase WRN	WRN_MOUSE	17	sp	10090	1	3	Mouse_Uniprot_incl_isoform_2024_03_13	23954.8	14940.8	23645.6	18085.4	26433.4	24435.2	29664.5	32173.3	36284.3	34986.7	33993.8	35185.4	NaN
26372.2	O09061	Psmb1	Proteasome subunit beta type-1	PSB1_MOUSE	14	sp	10090	1	1	Mouse_Uniprot_incl_isoform_2024_03_13	809966	640239	879266	838540	1.03002e+06	869991	801791	915246	1.08141e+06	852473	860654	1177846	NaN
55074.9	O09106	Hdac1	Histone deacetylase 1	HDAC1_MOUSE	22	sp	10090	1	1	Mouse_Uniprot_incl_isoform_2024_03_13	1.52052e+06	1.13439e+06	1.61631e+06	1342454	1.78815e+06	1.75274e+06	1.59855e+06	1.65582e+06	1.74194e+06	1.68579e+06	1.62414e+06	1.97694e+06	NaN
39296.4	O09110	Map2k3	Dual specificity mitogen-activated protein kinase kinase 3	MP2K3_MOUSE	13	sp	10090	1	2	Mouse_Uniprot_incl_isoform_2024_03_13	203149	172634	224310	202916	228589	222757	218050	271786	267836	233179	223081	312301	NaN
17443.8	O09111	Ndufb11	NADH dehydrogenase [ubiquinone] 1 beta subcomplex subunit 11, mitochondrial	NDUBB_MOUSE	6	sp	10090	1	2	Mouse_Uniprot_incl_isoform_2024_03_13	391690	308296	429740	380802	359059	442761	492659	477196	466341	474005	441915	546629	NaN
68847.5	O09112	Dusp8	Dual specificity protein phosphatase 8	DUS8_MOUSE	1	sp	10090	2	1	Mouse_Uniprot_incl_isoform_2024_03_13	82861	NaN	100811	76520.6	104496	81189.6	92260.3	105271	114747	104177	96530.5	NaN	NaN
26750.9	O09117-2	Sypl1	Isoform 2 of Synaptophysin-like protein 1	SYPL1_MOUSE	4	sp	10090			Mouse_Uniprot_incl_isoform_2024_03_13	155942	128616	174127	161330	187548	205700	151693	178630	183146	176205	185228	196140	NaN
95640.2	O09126	Sema4d	Semaphorin-4D	SEM4D_MOUSE	31	sp	10090	1	2	Mouse_Uniprot_incl_isoform_2024_03_13	214852	190535	250245	214341	273687	233882	243993	309424	352703	271101	269290	319442	NaN
45121.2	O09130	Nfatc2ip	NFATC2-interacting protein	NF2IP_MOUSE	9	sp	10090	1	1	Mouse_Uniprot_incl_isoform_2024_03_13	78898.7	54213.9	71114.5	70877.2	87756.6	84299.9	70307.8	68496.5	69959.5	62825.5	59410.2	85379	NaN
27497.6	O09131	Gsto1	Glutathione S-transferase omega-1	GSTO1_MOUSE	15	sp	10090	1	2	Mouse_Uniprot_incl_isoform_2024_03_13	129150	112724	149316	111369	157082	170345	241498	368842	437913	333897	352720	374089	NaN
114648	O09159	Man2b1	Lysosomal alpha-mannosidase	MA2B1_MOUSE	28	sp	10090	1	4	Mouse_Uniprot_incl_isoform_2024_03_13	176633	139936	183931	174606	223985	186595	219569	222896	270911	223834	211387	254092	NaN
18578.9	O09167	Rpl21	Large ribosomal subunit protein eL21	RL21_MOUSE	8	sp	10090	1	4	Mouse_Uniprot_incl_isoform_2024_03_13	671878	460230	691048	605537	715709	773693	658439	870712	1059730	962497	973864	1.018e+06	NaN
30534.8	O09172	Gclm	Glutamate--cysteine ligase regulatory subunit	GSH0_MOUSE	11	sp	10090	1	1	Mouse_Uniprot_incl_isoform_2024_03_13	119358	94239.6	121860	99464.9	111450	139526	119934	131293	143504	134258	138930	167708	NaN
24748.1	O35047	Psmc3ip	Homologous-pairing protein 2 homolog	HOP2_MOUSE	9	sp	10090	1	1	Mouse_Uniprot_incl_isoform_2024_03_13	7636.55	7563.62	7031.13	6177.5	11527.9	10911.7	16052.6	18578.6	21951.9	20812.8	19100	23013.4	NaN
122434	O35071	Kif1c	Kinesin-like protein KIF1C	KIF1C_MOUSE	7	sp	10090	1	2	Mouse_Uniprot_incl_isoform_2024_03_13	13764.2	10198	19405.8	14591	22805.5	17942	12519.1	18394.2	23118.2	13102.9	12967.9	21516.8	NaN
32970.3	O35075	Vps26c	Vacuolar protein sorting-associated protein 26C	VP26C_MOUSE	7	sp	10090	1	1	Mouse_Uniprot_incl_isoform_2024_03_13	34264.3	27145.6	37537.9	28988.5	40040.3	37870.4	34253.6	37940	39067	34490.4	37487.2	44758.6	NaN
31709.3	O35083	Agpat1	1-acyl-sn-glycerol-3-phosphate acyltransferase alpha	PLCA_MOUSE	3	sp	10090	1	1	Mouse_Uniprot_incl_isoform_2024_03_13	58064.7	37656.6	61020.9	45100	32033.2	58852.3	49467.6	41182.7	45295	46722.2	40346.5	43079.2	NaN
61961.56;61961.56-2	O35098;O35098-2	Dpysl4	Dihydropyrimidinase-related protein 4;Isoform 2 of Dihydropyrimidinase-related protein 4	DPYL4_MOUSE	1	sp	10090	1;	1;	Mouse_Uniprot_incl_isoform_2024_03_13	NaN	481831	604998	690306	930383	559435	441312	455265	516895	369476	125025	581751	NaN
154512	O35099	Map3k5	Mitogen-activated protein kinase kinase kinase 5	M3K5_MOUSE	24	sp	10090	1	3	Mouse_Uniprot_incl_isoform_2024_03_13	26077.4	19124.8	32897.5	26868.2	32585.1	28096.2	27515.9	31647.5	37584.2	33327	29666.5	35603.9	NaN
54044	O35114	Scarb2	Lysosome membrane protein 2	SCRB2_MOUSE	10	sp	10090	1	3	Mouse_Uniprot_incl_isoform_2024_03_13	28061.1	18934.5	27544.7	24687.6	34478.6	28104.7	25542.8	24644.4	30189.6	27628.3	24573.6	28175.1	NaN
123724	O35126	Atn1	Atrophin-1	ATN1_MOUSE	3	sp	10090	1	1	Mouse_Uniprot_incl_isoform_2024_03_13	11928.4	7269.55	9744.91	10884.7	12787	8184.57	11551.7	8947.15	9533.88	9299.99	7397.04	13093.7	NaN
13194.1	O35127	Grcc10	Protein C10	C10_MOUSE	4	sp	10090	1	1	Mouse_Uniprot_incl_isoform_2024_03_13	80251.3	55989.7	84864.2	63029.1	74693.9	78331	85935.5	74601.7	103006	94789.5	94493.4	104412	NaN
33296.4	O35129	Phb2	Prohibitin-2	PHB2_MOUSE	19	sp	10090	1	1	Mouse_Uniprot_incl_isoform_2024_03_13	993314	771778	991836	832964	932118	1.13008e+06	1.03865e+06	1.12594e+06	1.20738e+06	1.30631e+06	1.20953e+06	1.24546e+06	NaN
26974.3	O35130	Emg1	Ribosomal RNA small subunit methyltransferase NEP1	NEP1_MOUSE	16	sp	10090	1	1	Mouse_Uniprot_incl_isoform_2024_03_13	356216	248669	388079	308112	368788	436829	435772	497565	538330	553536	492695	627986	NaN
194110	O35134	Polr1a	DNA-directed RNA polymerase I subunit RPA1	RPA1_MOUSE	44	sp	10090	1	2	Mouse_Uniprot_incl_isoform_2024_03_13	375052	298214	368248	310340	411817	449142	676168	857030	917050	881578	845666	1.00108e+06	NaN
12158.7	O35143	Atp5if1	ATPase inhibitor, mitochondrial	ATIF1_MOUSE	4	sp	10090	1	2	Mouse_Uniprot_incl_isoform_2024_03_13	368768	349859	342289	359966	444494	368617	551304	640270	564461	480322	468353	648857	NaN
60263.2	O35144	Terf2	Telomeric repeat-binding factor 2	TERF2_MOUSE	25	sp	10090	1	3	Mouse_Uniprot_incl_isoform_2024_03_13	88249.5	66007.5	86916.4	69501.3	80080.2	96123.7	83984.1	93193.3	98927.2	97974.2	89297	87969.1	NaN
47800.3	O35149	Slc30a4	Probable proton-coupled zinc antiporter SLC30A4	ZNT4_MOUSE	1	sp	10090	1	2	Mouse_Uniprot_incl_isoform_2024_03_13	NaN	NaN	NaN	NaN	NaN	NaN	NaN	NaN	NaN	975.992	NaN	NaN	NaN
12428.2	O35153	Bet1l	BET1-like protein	BET1L_MOUSE	4	sp	10090	3	1	Mouse_Uniprot_incl_isoform_2024_03_13	15013.5	10122.8	18141.7	7705.34	22058.9	16932	18632.6	22570.7	31694.7	27999	27819.7	22000.4	NaN
24725.3	O35166	Gosr2	Golgi SNAP receptor complex member 2	GOSR2_MOUSE	6	sp	10090	1	2	Mouse_Uniprot_incl_isoform_2024_03_13	55034.4	41686.5	61057.6	58793.4	78927.5	73773.7	44500.3	55439.1	55273.5	51724.5	53194.8	57683.3	NaN
93051.7	O35177	Nedd9	Enhancer of filamentation 1	CASL_MOUSE	22	sp	10090	1	2	Mouse_Uniprot_incl_isoform_2024_03_13	92382.4	72900.9	107768	83607.8	107717	112645	80974.1	82015.9	89260.5	71441	79457.6	88254.2	NaN
42098.6	O35188	Cx3cl1	Fractalkine	X3CL1_MOUSE	3	sp	10090	1	3	Mouse_Uniprot_incl_isoform_2024_03_13	4332.83	3374.18	4731.44	NaN	5468.67	6198.91	NaN	2456.4	NaN	3962.79	3180.07	4643.63	NaN
29251	O35205	Gzmk	Granzyme K	GRAK_MOUSE	12	sp	10090	3	1	Mouse_Uniprot_incl_isoform_2024_03_13	430568	332439	420434	368397	437447	416446	420250	401266	567699	439279	368481	498788	NaN
12354	O35207	Cdk2ap1	Cyclin-dependent kinase 2-associated protein 1	CDKA1_MOUSE	3	sp	10090	1	2	Mouse_Uniprot_incl_isoform_2024_03_13	124269	100330	132181	109068	156916	126502	159548	178742	177654	163692	140095	231459	NaN
13077.2	O35215	Ddt	D-dopachrome decarboxylase	DOPD_MOUSE	9	sp	10090	1	3	Mouse_Uniprot_incl_isoform_2024_03_13	1106798	950496	1.23607e+06	1.11095e+06	1.14862e+06	1.12205e+06	1.05051e+06	1.20058e+06	1.18575e+06	907788	928558	1.06588e+06	NaN
15509.1	O35216	Cenpa	Histone H3-like centromeric protein A	CENPA_MOUSE	3	sp	10090	2	1	Mouse_Uniprot_incl_isoform_2024_03_13	141446	117943	144147	150735	158656	148746	176846	213734	199596	156782	145067	219722	NaN
88382.6	O35218	Cpsf2	Cleavage and polyadenylation specificity factor subunit 2	CPSF2_MOUSE	31	sp	10090	1	1	Mouse_Uniprot_incl_isoform_2024_03_13	278825	209354	285545	215165	292399	303648	300613	307176	341394	342184	316692	372116	NaN
40703.7	O35226	Psmd4	26S proteasome non-ATPase regulatory subunit 4	PSMD4_MOUSE	2	sp	10090	1	1	Mouse_Uniprot_incl_isoform_2024_03_13	123139	94981.6	129147	112313	122860	115539	102811	134636	144613	120497	126770	138324	NaN
41046	O35226-2	Psmd4	Isoform Rpn10B of 26S proteasome non-ATPase regulatory subunit 4	PSMD4_MOUSE	16	sp	10090			Mouse_Uniprot_incl_isoform_2024_03_13	1.27661e+06	1.02651e+06	1353892	1.21631e+06	1.46447e+06	1372026	1338165	1.52701e+06	1.79737e+06	1.49353e+06	1.52811e+06	1.89308e+06	NaN
67970	O35239	Ptpn9	Tyrosine-protein phosphatase non-receptor type 9	PTN9_MOUSE	20	sp	10090	1	2	Mouse_Uniprot_incl_isoform_2024_03_13	114481	87924.9	118151	97600.4	125141	123116	121669	115121	108849	95227.4	96977.4	110928	NaN
104546	O35242	Nsmaf	Protein FAN	FAN_MOUSE	16	sp	10090	1	2	Mouse_Uniprot_incl_isoform_2024_03_13	92900.2	72932.3	106643	71403.7	87171.2	95742.3	85075.8	105934	115640	109309	102365	113935	NaN
79960.17;79960.17-2	O35250;O35250-2	Exoc7	Exocyst complex component 7;Isoform 2 of Exocyst complex component 7	EXOC7_MOUSE	29	sp	10090	1;	2;	Mouse_Uniprot_incl_isoform_2024_03_13	246339	204394	274303	236216	265706	282298	244737	269691	290400	278691	259754	290714	NaN
48757.2	O35261	E2f3	Transcription factor E2F3	E2F3_MOUSE	3	sp	10090	1	2	Mouse_Uniprot_incl_isoform_2024_03_13	17507	36686.5	19580.3	15609.7	36975.8	31009	23689.3	52956.2	41940.6	36600.6	32409.6	35814.8	NaN
54381.4	O35280	Chek1	Serine/threonine-protein kinase Chk1	CHK1_MOUSE	18	sp	10090	1	2	Mouse_Uniprot_incl_isoform_2024_03_13	30012.5	24184.2	35341.8	31454.7	39598.3	35834.6	56343.8	106829	102327	103387	110881	108478	NaN
14064.6	O35284	Batf	Basic leucine zipper transcriptional factor ATF-like	BATF_MOUSE	4	sp	10090	1	1	Mouse_Uniprot_incl_isoform_2024_03_13	33629.1	6.01751	8.85753	8561.54	5.99094	26874.8	32198.4	34471.1	10685.7	5.93621	22.068	5.97784	NaN
91006.9	O35286	Dhx15	ATP-dependent RNA helicase DHX15	DHX15_MOUSE	44	sp	10090	1	2	Mouse_Uniprot_incl_isoform_2024_03_13	963179	729996	1.02161e+06	835960	1039652	1.066e+06	1.16268e+06	1.03769e+06	1.16239e+06	1.10862e+06	1.0142e+06	1.41443e+06	NaN
33901.4	O35295	Purb	Transcriptional activator protein Pur-beta	PURB_MOUSE	9	sp	10090	1	3	Mouse_Uniprot_incl_isoform_2024_03_13	182883	139683	196448	162351	216127	198156	137239	157491	159156	135279	132869	180053	NaN
35235.8	O35309	Nmi	N-myc-interactor	NMI_MOUSE	20	sp	10090	1	1	Mouse_Uniprot_incl_isoform_2024_03_13	164894	137630	198444	160176	213377	196251	148597	172113	197757	143600	146009	180423	4736755
69856	O35316	Slc6a6	Sodium- and chloride-dependent taurine transporter	SC6A6_MOUSE	8	sp	10090	1	2	Mouse_Uniprot_incl_isoform_2024_03_13	8605.65	8312.36	15292.1	13553.4	23095.5	12122.9	25512.6	38605.2	40059.5	25232.3	28564.9	54048.2	NaN
30891.4	O35326	Srsf5	Serine/arginine-rich splicing factor 5	SRSF5_MOUSE	10	sp	10090	1	2	Mouse_Uniprot_incl_isoform_2024_03_13	276310	201620	285579	232709	262294	291063	375774	403937	452476	483770	382943	465443	NaN
57922.8	O35343	Kpna4	Importin subunit alpha-3	IMA3_MOUSE	10	sp	10090	1	1	Mouse_Uniprot_incl_isoform_2024_03_13	188926	155344	205175	155753	218415	210500	162477	201889	200286	166148	172177	191386	NaN
57772.8	O35344	Kpna3	Importin subunit alpha-4	IMA4_MOUSE	17	sp	10090	1	1	Mouse_Uniprot_incl_isoform_2024_03_13	505132	427533	570009	516333	604546	575635	609700	689536	737481	683445	666624	809919	NaN
59964.4	O35345	Kpna6	Importin subunit alpha-7	IMA7_MOUSE	9	sp	10090	1	2	Mouse_Uniprot_incl_isoform_2024_03_13	141099	107822	148139	110613	140380	149706	124707	144340	140551	159074	145224	153267	NaN
22837.06;22837.06-2	O35347;O35347-2	Dgcr6	Protein DGCR6;Isoform 2 of Protein DGCR6	DGCR6_MOUSE	1	sp	10090	2;	2;	Mouse_Uniprot_incl_isoform_2024_03_13	1.10933	1078.53	780.426	2495.2	NaN	881.545	2858.64	3318.64	5634.29	2643.2	4949.91	3677.24	NaN
82106.3	O35350	Capn1	Calpain-1 catalytic subunit	CAN1_MOUSE	39	sp	10090	1	1	Mouse_Uniprot_incl_isoform_2024_03_13	1.00561e+06	711043	1.06961e+06	828340	1.02497e+06	1.05821e+06	770649	743519	822098	734949	681478	904134	NaN
46299.55;46299.55-3	O35368;O35368-3	Ifi203	Interferon-activable protein 203;Isoform 3 of Interferon-activable protein 203	IFI3_MOUSE	27	sp	10090	1;	1;	Mouse_Uniprot_incl_isoform_2024_03_13	634428	518110	696661	573730	692636	763209	467762	511851	490839	474827	394965	548612	NaN
171185	O35379	Abcc1	Multidrug resistance-associated protein 1	MRP1_MOUSE	30	sp	10090	1	1	Mouse_Uniprot_incl_isoform_2024_03_13	184097	164803	191776	180942	207599	201921	177752	201059	205179	221399	227623	253389	NaN
28537.5	O35381	Anp32a	Acidic leucine-rich nuclear phosphoprotein 32 family member A	AN32A_MOUSE	12	sp	10090	1	1	Mouse_Uniprot_incl_isoform_2024_03_13	3.85433e+06	3.2262e+06	4134128	3.86478e+06	4651134	3.87644e+06	3.62603e+06	3.72108e+06	3.70241e+06	2.99188e+06	3.07492e+06	4409409	NaN
110545	O35382	Exoc4	Exocyst complex component 4	EXOC4_MOUSE	35	sp	10090	1	2	Mouse_Uniprot_incl_isoform_2024_03_13	150434	119817	162504	138877	170158	165132	143392	160948	187331	166338	167470	193073	NaN
86645.1	O35385	Ppef2	Serine/threonine-protein phosphatase with EF-hands 2	PPE2_MOUSE	1	sp	10090	2	1	Mouse_Uniprot_incl_isoform_2024_03_13	NaN	76503.3	96997.9	63564.8	81255	108942	66874.9	99867.1	93643.7	102247	NaN	80554.5	NaN
38607.3	O35386	Phyh	Phytanoyl-CoA dioxygenase, peroxisomal	PAHX_MOUSE	6	sp	10090	1	1	Mouse_Uniprot_incl_isoform_2024_03_13	20634.7	NaN	17702.8	NaN	14596.8	NaN	15120.6	27927.6	34990.2	11148.3	21249.7	28728.8	NaN
31654.4	O35387	Hax1	HCLS1-associated protein X-1	HAX1_MOUSE	7	sp	10090	1	1	Mouse_Uniprot_incl_isoform_2024_03_13	20634.4	16033.6	29674.7	17280.8	13021.3	16394.4	NaN	48655.1	32548.7	26984.8	14469.1	26984.1	NaN
54389	O35405	Pld3	5'-3' exonuclease PLD3	PLD3_MOUSE	10	sp	10090	1	1	Mouse_Uniprot_incl_isoform_2024_03_13	520777	431841	592154	479449	587704	644990	548897	551973	508838	518825	446910	517704	NaN
42700	O35435	Dhodh	Dihydroorotate dehydrogenase (quinone), mitochondrial	PYRD_MOUSE	19	sp	10090	1	2	Mouse_Uniprot_incl_isoform_2024_03_13	116444	97843	138136	112103	144310	145447	176978	173628	178830	188780	170045	193827	NaN
19837.4	O35445	Rnf5	E3 ubiquitin-protein ligase RNF5	RNF5_MOUSE	3	sp	10090	1	1	Mouse_Uniprot_incl_isoform_2024_03_13	NaN	NaN	NaN	2479.01	4427.62	2623.53	3126.59	3156.12	4913.97	5225.07	3792.47	4646.43	NaN
34366.3	O35448	Ppt2	Lysosomal thioesterase PPT2	PPT2_MOUSE	1	sp	10090	1	1	Mouse_Uniprot_incl_isoform_2024_03_13	NaN	NaN	NaN	NaN	NaN	NaN	25938.5	18715	42254.9	16891.3	NaN	18452.8	NaN
96980.2	O35454	Clcn6	H(+)/Cl(-) exchange transporter 6	CLCN6_MOUSE	5	sp	10090	1	1	Mouse_Uniprot_incl_isoform_2024_03_13	38021	112.199	418.241	3245.4	3378.9	4409.27	1208.81	2950.96	4819.97	6812.81	NaN	5832.66	NaN
36118.5	O35459	Ech1	Delta(3,5)-Delta(2,4)-dienoyl-CoA isomerase, mitochondrial	ECH1_MOUSE	16	sp	10090	1	1	Mouse_Uniprot_incl_isoform_2024_03_13	158309	133758	199355	178848	214550	194925	317388	362317	375600	323625	354855	448025	NaN
43528.8	O35465	Fkbp8	Peptidyl-prolyl cis-trans isomerase FKBP8	FKBP8_MOUSE	15	sp	10090	1	2	Mouse_Uniprot_incl_isoform_2024_03_13	238085	192238	269934	245625	311775	300399	331945	374012	380907	344997	319780	414405	NaN
43615.9	O35465-2	Fkbp8	Isoform 2 of Peptidyl-prolyl cis-trans isomerase FKBP8	FKBP8_MOUSE	1	sp	10090			Mouse_Uniprot_incl_isoform_2024_03_13	219270	180528	214401	187241	284299	271885	282386	433417	373268	270521	330725	418821	NaN
15945.4	O35473	C1d	Nuclear nucleic acid-binding protein C1D	C1D_MOUSE	3	sp	10090	1	1	Mouse_Uniprot_incl_isoform_2024_03_13	139635	108478	146076	105427	111640	95306.2	114178	163188	160560	151693	171851	161896	NaN
59987	O35491	Clk2	Dual specificity protein kinase CLK2	CLK2_MOUSE	4	sp	10090	1	2	Mouse_Uniprot_incl_isoform_2024_03_13	15794.1	16130.1	20865.6	16381.6	21336.6	20616.9	22260.5	24220.2	24012	22459.3	20690.9	29785.6	NaN
73797.7	O35492	Clk3	Dual specificity protein kinase CLK3	CLK3_MOUSE	15	sp	10090	1	2	Mouse_Uniprot_incl_isoform_2024_03_13	66866.2	56987.7	75322.1	55620.7	63325.1	88441.6	65187.5	80500.5	89247.4	90951.7	86180.3	90581.9	NaN
57344.8	O35493	Clk4	Dual specificity protein kinase CLK4	CLK4_MOUSE	8	sp	10090	1	1	Mouse_Uniprot_incl_isoform_2024_03_13	18370.6	13340.7	17338.8	16044.6	21218	21960.6	21025.1	19923	19684.3	17563.7	16341.5	20597.2	NaN
52995.71;52995.71-2	O35495;O35495-2	Cdk14	Cyclin-dependent kinase 14;Isoform 2 of Cyclin-dependent kinase 14	CDK14_MOUSE	2	sp	10090	1;	2;	Mouse_Uniprot_incl_isoform_2024_03_13	1463.3	1150.6	1687.72	1166.42	2266.38	1651.9	2195.29	2507.58	1974.43	2563.16	2653.36	2400.96	NaN
265633	O35516	Notch2	Neurogenic locus notch homolog protein 2	NOTC2_MOUSE	17	sp	10090	1	2	Mouse_Uniprot_incl_isoform_2024_03_13	6858.28	4678.57	6580.46	6069.39	7543.06	6423.09	5159.86	5306.56	7048.35	5728.48	4034.77	6661.23	NaN
99523.8;99523.8-3	O35551;O35551-3	Rabep1	Rab GTPase-binding effector protein 1;Isoform 3 of Rab GTPase-binding effector protein 1	RABE1_MOUSE	25	sp	10090	1;	2;	Mouse_Uniprot_incl_isoform_2024_03_13	37030.1	30314.9	40265.1	33731.3	41064.2	40633.6	31990.2	36190.4	40126.7	35562.8	33038	41528.3	NaN
28246.1	O35566	Cd151	CD151 antigen	CD151_MOUSE	6	sp	10090	1	2	Mouse_Uniprot_incl_isoform_2024_03_13	12456.9	9928.88	19351.4	16516.5	19865.7	18743.5	24121.9	14967.7	17400.4	27427.5	18204.1	22427.2	NaN
34577	O35593	Psmd14	26S proteasome non-ATPase regulatory subunit 14	PSDE_MOUSE	13	sp	10090	1	2	Mouse_Uniprot_incl_isoform_2024_03_13	642990	575357	727362	685769	828549	812543	702430	850693	881052	742012	849871	943691	NaN
83968.1	O35598	Adam10	Disintegrin and metalloproteinase domain-containing protein 10	ADA10_MOUSE	25	sp	10090	1	2	Mouse_Uniprot_incl_isoform_2024_03_13	117901	101692	129313	120103	137380	139057	142221	146927	162188	149512	143278	176891	NaN
90055.5	O35601	Fyb1	FYN-binding protein 1	FYB1_MOUSE	31	sp	10090	1	2	Mouse_Uniprot_incl_isoform_2024_03_13	520283	418847	570239	517478	615844	594262	443166	521030	549424	426265	417675	535529	NaN
142885	O35604	Npc1	NPC intracellular cholesterol transporter 1	NPC1_MOUSE	11	sp	10090	1	2	Mouse_Uniprot_incl_isoform_2024_03_13	62189.6	46728	65024.8	56784.2	66087.3	64186.9	59741.1	62427.6	62058.7	53602.9	49491.9	66571.6	NaN
38458.1	O35609	Scamp3	Secretory carrier-associated membrane protein 3	SCAM3_MOUSE	15	sp	10090	1	3	Mouse_Uniprot_incl_isoform_2024_03_13	389689	276633	389870	339628	405406	392601	346629	328194	350616	317442	285632	370436	NaN
81488.5	O35613	Daxx	Death domain-associated protein 6	DAXX_MOUSE	10	sp	10090	1	1	Mouse_Uniprot_incl_isoform_2024_03_13	32902.6	17291.9	37227.1	30662	43680.5	39843.3	35378.4	32429	39060.2	30971.3	28283	47659.2	NaN
105984	O35615	Zfpm1	Zinc finger protein ZFPM1	FOG1_MOUSE	25	sp	10090	1	1	Mouse_Uniprot_incl_isoform_2024_03_13	24819.1	19957.8	28149	21141.9	30625	31219.5	32870.1	50057.9	49768.1	49886.5	53354	57028.5	NaN
54963.3	O35618	Mdm4	Protein Mdm4	MDM4_MOUSE	3	sp	10090	1	2	Mouse_Uniprot_incl_isoform_2024_03_13	988.187	653.332	1043.47	562.895	1157.02	1160.36	4283.01	1662.36	4806.45	11304.1	8872.34	3617.09	NaN
29774.8	O35621	Pmm1	Phosphomannomutase 1	PMM1_MOUSE	9	sp	10090	1	1	Mouse_Uniprot_incl_isoform_2024_03_13	74412.1	56481.5	82220.7	77422.2	85518.6	83258.9	85546.9	108933	111749	93175.9	104849	138149	NaN
96275.65;96275.65-2	O35625;O35625-2	Axin1	Axin-1;Isoform 2 of Axin-1	AXIN1_MOUSE	6	sp	10090	1;	3;	Mouse_Uniprot_incl_isoform_2024_03_13	10619	7846.91	12394.8	9923.49	13190.4	11935.6	10079.6	11802.6	12565.1	10207.4	10358.1	11784.8	NaN
141281	O35638	Stag2	Cohesin subunit SA-2	STAG2_MOUSE	35	sp	10090	1	3	Mouse_Uniprot_incl_isoform_2024_03_13	114501	85888.5	114466	89588.4	118601	133094	108659	137068	131723	139228	132797	141478	NaN
103935	O35643	Ap1b1	AP-1 complex subunit beta-1	AP1B1_MOUSE	21	sp	10090	1	2	Mouse_Uniprot_incl_isoform_2024_03_13	805905	609653	873710	715869	875134	868475	672565	684855	730664	699235	674339	837960	NaN
19519	O35648	Cetn3	Centrin-3	CETN3_MOUSE	8	sp	10090	1	1	Mouse_Uniprot_incl_isoform_2024_03_13	30776.2	34278.4	42507.3	42769.9	48698.1	44803.2	40798	58918.7	54758.4	50201.4	45609.9	53568.8	NaN
51354.6	O35654	Pold2	DNA polymerase delta subunit 2	DPOD2_MOUSE	17	sp	10090	1	2	Mouse_Uniprot_incl_isoform_2024_03_13	105350	77705.6	116586	102011	146078	126169	159974	172156	199932	179083	185926	222823	NaN
44591.3	O35657	Neu1	Sialidase-1	NEUR1_MOUSE	7	sp	10090	1	1	Mouse_Uniprot_incl_isoform_2024_03_13	61492.5	51222.2	64181.8	54823.9	61953.6	67932.5	51243	48145.8	53520.6	60548.7	51968	53006.9	NaN
31012.9	O35658	C1qbp	Complement component 1 Q subcomponent-binding protein, mitochondrial	C1QBP_MOUSE	6	sp	10090	1	1	Mouse_Uniprot_incl_isoform_2024_03_13	57297.7	46553.6	68049.7	51983.7	58743.4	70838	81958.3	80674.3	91570.1	98888.7	92929	114864	NaN
56578.3	O35664	Ifnar2	Interferon alpha/beta receptor 2	INAR2_MOUSE	9	sp	10090	1	2	Mouse_Uniprot_incl_isoform_2024_03_13	56844.1	42066.7	58217.8	54051	69713.9	60461.6	59893.8	49280.1	51632.5	49254.6	41852.2	71077.9	NaN
21644.3	O35671	Itgb1bp1	Integrin beta-1-binding protein 1	ITBP1_MOUSE	9	sp	10090	1	1	Mouse_Uniprot_incl_isoform_2024_03_13	135157	97322	141858	94166.3	122433	117554	101958	97651	111606	96789.6	100469	114534	NaN
100860	O35674	Adam19	Disintegrin and metalloproteinase domain-containing protein 19	ADA19_MOUSE	24	sp	10090	2	2	Mouse_Uniprot_incl_isoform_2024_03_13	28248.7	28851.7	35354.1	28238.4	37341.2	36149.4	54199.3	85316	83287.5	85523.6	99846	84239.4	NaN
15437.2	O35680	Mrps12	Small ribosomal subunit protein uS12m	RT12_MOUSE	4	sp	10090	1	1	Mouse_Uniprot_incl_isoform_2024_03_13	10346.4	172.622	11553	5393.79	1802.22	15181.8	5157.85	6221.38	15571.8	20221.2	16242.2	9154.59	NaN
35284.6	O35682	Myadm	Myeloid-associated differentiation marker	MYADM_MOUSE	5	sp	10090	1	2	Mouse_Uniprot_incl_isoform_2024_03_13	72303.3	57947.2	65106.6	79924.9	100960	94605.3	99105.4	90417.7	98634.6	84832.8	69756.8	121964	NaN
8138.52	O35683	Ndufa1	NADH dehydrogenase [ubiquinone] 1 alpha subcomplex subunit 1	NDUA1_MOUSE	1	sp	10090	1	1	Mouse_Uniprot_incl_isoform_2024_03_13	83416.5	63338.7	100311	38230.4	33365.8	93403.4	95504.4	39058.9	87801.5	121256	85126.1	64830.9	NaN
38358	O35685	Nudc	Nuclear migration protein nudC	NUDC_MOUSE	24	sp	10090	1	1	Mouse_Uniprot_incl_isoform_2024_03_13	1.32457e+06	1136217	1.44665e+06	1.29885e+06	1.56146e+06	1.40763e+06	1.42978e+06	1.84711e+06	2.0411e+06	1.77885e+06	1.90169e+06	2.09921e+06	NaN
82435.6	O35691	Pnn	Pinin	PININ_MOUSE	39	sp	10090	1	4	Mouse_Uniprot_incl_isoform_2024_03_13	582617	469620	587697	517638	626408	641929	646089	721795	709417	685797	621366	791240	NaN
52534.7	O35704	Sptlc1	Serine palmitoyltransferase 1	SPTC1_MOUSE	16	sp	10090	1	2	Mouse_Uniprot_incl_isoform_2024_03_13	86648.5	74851.5	88065.9	79705.9	108915	100813	109374	126338	119729	110833	103220	135884	NaN
48300.9;48300.9-2	O35710;O35710-2	Noct	Nocturnin;Isoform 2 of Nocturnin	NOCT_MOUSE	4	sp	10090	1;	3;	Mouse_Uniprot_incl_isoform_2024_03_13	1076.29	NaN	1009.9	1907.63	NaN	2081.15	7329.65	326.874	10935.5	7323.59	2634.52	1836.2	NaN
25334.09;25334.09-2;25334.09-3;25334.09-4	O35714;O35714-2;O35714-3;O35714-4	Tnfrsf18	Tumor necrosis factor receptor superfamily member 18;Isoform B of Tumor necrosis factor receptor superfamily member 18;Isoform C of Tumor necrosis factor receptor superfamily member 18;Isoform D of Tumor necrosis factor receptor superfamily member 18	TNR18_MOUSE	4	sp	10090	1;;;	1;;;	Mouse_Uniprot_incl_isoform_2024_03_13	13213.1	11955.7	14174.5	12495.1	10202	7887.27	16859.6	25992	22084.4	26249.4	21244.9	24063.8	NaN
26678.5	O35723	Dnajb3	DnaJ homolog subfamily B member 3	DNJB3_MOUSE	1	sp	10090	2	1	Mouse_Uniprot_incl_isoform_2024_03_13	7646.9	9444.43	8874.81	12495.5	11317	12834.2	8856.58	6789.61	11222.9	3395.04	10349.4	10427.4	NaN
42630.6	O35730	Ring1	E3 ubiquitin-protein ligase RING1	RING1_MOUSE	12	sp	10090	1	2	Mouse_Uniprot_incl_isoform_2024_03_13	47902.9	37498.2	54073.3	44816.4	59765.3	58785.2	51037.1	59828.8	68083.5	55763.9	59034.5	76057.7	NaN
49199.4	O35737	Hnrnph1	Heterogeneous nuclear ribonucleoprotein H	HNRH1_MOUSE	18	sp	10090	1	3	Mouse_Uniprot_incl_isoform_2024_03_13	1.28823e+06	1.0693e+06	1.40371e+06	1.33698e+06	1.55239e+06	1.48634e+06	1.56328e+06	1.82245e+06	1.78425e+06	1.71048e+06	1.63656e+06	2118401	NaN
28321.46;28321.46-2;28321.46-3;28321.46-4	O35740;O35740-2;O35740-3;O35740-4	Cited2	Cbp/p300-interacting transactivator 2;Isoform 2 of Cbp/p300-interacting transactivator 2;Isoform 3 of Cbp/p300-interacting transactivator 2;Isoform 4 of Cbp/p300-interacting transactivator 2	CITE2_MOUSE	2	sp	10090	1;;;	2;;;	Mouse_Uniprot_incl_isoform_2024_03_13	4191.24	3256.05	1747.59	61.3073	52.3593	4029.94	1731.31	6877.67	6376.88	2562.25	6968.72	4504.66	NaN
44458.3	O35744	Chil3	Chitinase-like protein 3	CHIL3_MOUSE	2	sp	10090	1	2	Mouse_Uniprot_incl_isoform_2024_03_13	NaN	23243.2	13161.8	NaN	16047.9	7162.52	NaN	19714.9	NaN	11588.8	56643.1	19415	NaN
56785.2	O35841	Api5	Apoptosis inhibitor 5	API5_MOUSE	25	sp	10090	1	2	Mouse_Uniprot_incl_isoform_2024_03_13	712808	569229	746319	655577	857041	798442	715452	813043	869305	769438	726358	934693	NaN
44127.4	O35855	Bcat2	Branched-chain-amino-acid aminotransferase, mitochondrial	BCAT2_MOUSE	15	sp	10090	1	2	Mouse_Uniprot_incl_isoform_2024_03_13	322839	263297	359897	296744	352817	363797	355448	309729	359167	359773	343673	403088	NaN
51091.3	O35857	Timm44	Mitochondrial import inner membrane translocase subunit TIM44	TIM44_MOUSE	21	sp	10090	1	2	Mouse_Uniprot_incl_isoform_2024_03_13	248701	197775	262681	222263	273350	270764	328865	373781	387445	350259	330479	393987	NaN
37548.8	O35864	Cops5	COP9 signalosome complex subunit 5	CSN5_MOUSE	13	sp	10090	1	3	Mouse_Uniprot_incl_isoform_2024_03_13	328329	290296	374624	296582	331859	372660	356974	375876	472717	393194	414314	482233	NaN
37063.7	O35887	Calu	Calumenin	CALU_MOUSE	18	sp	10090	1	1	Mouse_Uniprot_incl_isoform_2024_03_13	476300	375206	476785	471300	592319	580056	496074	499126	518325	487248	455739	564339	NaN
54726.5	O35892	Sp100	Nuclear autoantigen Sp-100	SP100_MOUSE	24	sp	10090	1	2	Mouse_Uniprot_incl_isoform_2024_03_13	2037190	1.49905e+06	2.17958e+06	1.75728e+06	2.15508e+06	2.18382e+06	1.53283e+06	1.17608e+06	1.04865e+06	1.11059e+06	907292	1.3763e+06	NaN
10834.5	O35900	Lsm2	U6 snRNA-associated Sm-like protein LSm2	LSM2_MOUSE	6	sp	10090	1	1	Mouse_Uniprot_incl_isoform_2024_03_13	912742	762102	915699	688115	921850	1.01548e+06	778772	791435	850909	927601	928832	991721	NaN
119712	O35904	Pik3cd	Phosphatidylinositol 4,5-bisphosphate 3-kinase catalytic subunit delta isoform	PK3CD_MOUSE	33	sp	10090	1	2	Mouse_Uniprot_incl_isoform_2024_03_13	671334	493559	737055	516689	659316	755209	488788	511012	566809	548549	504702	541298	NaN
18252.7	O35912	Emp3	Epithelial membrane protein 3	EMP3_MOUSE	1	sp	10090	2	2	Mouse_Uniprot_incl_isoform_2024_03_13	58171.6	47904.1	63017.9	62556.2	34123.9	74922.4	95535.7	83725.3	87124.5	79625.2	80737.3	77531.2	NaN
22923.9	O35943	Fxn	Frataxin, mitochondrial	FRDA_MOUSE	4	sp	10090	1	1	Mouse_Uniprot_incl_isoform_2024_03_13	245255	192125	257162	237619	253945	274413	308214	299938	279504	283763	262066	317506	NaN
134940	O35954	Pitpnm1	Membrane-associated phosphatidylinositol transfer protein 1	PITM1_MOUSE	28	sp	10090	1	1	Mouse_Uniprot_incl_isoform_2024_03_13	112085	81338.7	114019	79768.1	97521.3	111112	63972.5	50333.1	58971.1	49900.9	44581.3	52353.5	NaN
29063.2	O35955	Psmb10	Proteasome subunit beta type-10	PSB10_MOUSE	12	sp	10090	1	1	Mouse_Uniprot_incl_isoform_2024_03_13	932324	731314	1.06138e+06	865484	1.11304e+06	973887	805851	913312	1.01743e+06	779700	814431	1.06384e+06	NaN
25766.6	O35963	Rab33b	Ras-related protein Rab-33B	RB33B_MOUSE	6	sp	10090	1	1	Mouse_Uniprot_incl_isoform_2024_03_13	157797	129102	178286	160633	157685	170979	152548	147711	157305	145377	138214	178698	NaN
17121.6	O35972	Mrpl23	Large ribosomal subunit protein uL23m	RM23_MOUSE	4	sp	10090	1	1	Mouse_Uniprot_incl_isoform_2024_03_13	65052.4	33367.3	72108.8	59904.1	69317.7	75218.1	103251	85887.3	106374	112394	87706.5	116439	NaN
136373	O35973	Per1	Period circadian protein homolog 1	PER1_MOUSE	5	sp	10090	1	2	Mouse_Uniprot_incl_isoform_2024_03_13	54559.3	44150.8	57599.7	58049.6	65918.6	59729.5	59373	53261.3	52626.9	44863.1	47049.5	85057	NaN
33123.6	O35975	Art2b	T-cell ecto-ADP-ribosyltransferase 2	NAR2B_MOUSE	10	sp	10090	1	2	Mouse_Uniprot_incl_isoform_2024_03_13	16891.8	15013.2	24344.6	29035.1	18369.9	11820.2	25318.2	15984.4	7663.66	19679.6	15703.4	NaN	NaN
45809.2	O35984	Pbx2	Pre-B-cell leukemia transcription factor 2	PBX2_MOUSE	8	sp	10090	1	1	Mouse_Uniprot_incl_isoform_2024_03_13	15636.4	12486.3	19452.7	16867.2	16840.9	18261.8	14637.8	17673.9	17113.9	15875.7	15749.8	21060.6	NaN
88062.7	O54692	Zw10	Centromere/kinetochore protein zw10 homolog	ZW10_MOUSE	30	sp	10090	1	3	Mouse_Uniprot_incl_isoform_2024_03_13	48727.4	44429.8	50454.3	36755.9	63670.9	61472.7	65476.5	91217.3	97779.9	89162	90489.6	97484.1	NaN
20808	O54707	Klrd1	Natural killer cells antigen CD94	KLRD1_MOUSE	6	sp	10090	2	1	Mouse_Uniprot_incl_isoform_2024_03_13	211080	143736	178547	152430	144929	219112	173340	136285	163633	168018	132608	172664	NaN
26709.65;26709.65-2	O54709;O54709-2	Klrk1	NKG2-D type II integral membrane protein;Isoform 2 of NKG2-D type II integral membrane protein	NKG2D_MOUSE	10	sp	10090	1;	2;	Mouse_Uniprot_incl_isoform_2024_03_13	180750	141640	192120	179265	179410	198276	152539	169503	144462	131951	113318	162222	NaN
68317.72;68317.72-2;68317.72-3	O54714;O54714-2;O54714-3	Pias3	E3 SUMO-protein ligase PIAS3;Isoform 2 of E3 SUMO-protein ligase PIAS3;Isoform 3 of E3 SUMO-protein ligase PIAS3	PIAS3_MOUSE	3	sp	10090	1;;	3;;	Mouse_Uniprot_incl_isoform_2024_03_13	19349.1	17086.6	24085.2	27314	38523.6	27672.3	NaN	NaN	25099.8	18687	19225.7	25462	NaN
49027.9	O54734	Ddost	Dolichyl-diphosphooligosaccharide--protein glycosyltransferase 48 kDa subunit	OST48_MOUSE	18	sp	10090	1	2	Mouse_Uniprot_incl_isoform_2024_03_13	893831	669691	942884	773474	981625	969104	1.00898e+06	938554	922369	956089	861787	1.15459e+06	NaN
135081	O54774	Ap3d1	AP-3 complex subunit delta-1	AP3D1_MOUSE	42	sp	10090	1	1	Mouse_Uniprot_incl_isoform_2024_03_13	209015	156834	210701	164693	206903	234304	173405	202048	216573	205715	178955	205461	536863
76756.7	O54781	Srpk2	SRSF protein kinase 2	SRPK2_MOUSE	20	sp	10090	1	2	Mouse_Uniprot_incl_isoform_2024_03_13	113016	88401.4	116293	92649.3	139042	140688	126980	168194	169936	152619	156906	174719	NaN
115610	O54782	Man2b2	Epididymis-specific alpha-mannosidase	MA2B2_MOUSE	21	sp	10090	1	2	Mouse_Uniprot_incl_isoform_2024_03_13	199114	129029	198845	154806	179921	197261	196816	172857	191302	180094	150575	168636	NaN
51421.6	O54784	Dapk3	Death-associated protein kinase 3	DAPK3_MOUSE	6	sp	10090	1	1	Mouse_Uniprot_incl_isoform_2024_03_13	3800.44	3185.6	1599.51	6847.18	2094.62	9469.58	8812.12	5266.5	19222.1	9253.39	10052.2	6222.97	NaN
72202.1	O54785	Limk2	LIM domain kinase 2	LIMK2_MOUSE	25	sp	10090	1	2	Mouse_Uniprot_incl_isoform_2024_03_13	92100.9	69555.6	106001	85601.8	97148.7	107394	93879.4	107388	135873	117142	109113	130789	NaN
36572.2	O54786	Dffa	DNA fragmentation factor subunit alpha	DFFA_MOUSE	14	sp	10090	1	2	Mouse_Uniprot_incl_isoform_2024_03_13	215312	181817	231468	187016	246885	235441	172059	175363	183875	154986	155770	195131	NaN
29182.8	O54786-2	Dffa	Isoform ICAD-S of DNA fragmentation factor subunit alpha	DFFA_MOUSE	1	sp	10090			Mouse_Uniprot_incl_isoform_2024_03_13	1370.92	1255.48	2341.4	NaN	1.11983	852.475	967.049	2042.7	2775.63	954.951	2573.52	4772.56	NaN
39449	O54788	Dffb	DNA fragmentation factor subunit beta	DFFB_MOUSE	9	sp	10090	1	1	Mouse_Uniprot_incl_isoform_2024_03_13	26936.5	22793.6	31934.6	26157.6	22271.5	33306.5	19911.1	16088.4	16937.3	19000.3	17644.9	19068.4	NaN
17876.6	O54790	Mafg	Transcription factor MafG	MAFG_MOUSE	8	sp	10090	1	1	Mouse_Uniprot_incl_isoform_2024_03_13	22387.6	23689.2	26059.3	20654	31115.6	31363.1	30302	33065.3	35433.6	27890.1	28366.6	45724.2	NaN
141434.9;141434.9-2	O54824;O54824-2	Il16	Pro-interleukin-16;Isoform 2 of Pro-interleukin-16	IL16_MOUSE	27	sp	10090	1;	3;	Mouse_Uniprot_incl_isoform_2024_03_13	1.18383e+06	862835	1.18875e+06	971732	1.13368e+06	1.19748e+06	822829	762449	844147	719351	643304	947818	NaN
49783.5	O54825	Bysl	Bystin	BYST_MOUSE	19	sp	10090	1	3	Mouse_Uniprot_incl_isoform_2024_03_13	247709	193925	275110	214441	276254	289136	303701	346898	386613	369298	364996	408295	NaN
113029	O54826	Mllt10	Protein AF-10	AF10_MOUSE	13	sp	10090	1	2	Mouse_Uniprot_incl_isoform_2024_03_13	43684.3	40494.3	53500.1	41515.3	52796.5	55400.8	51134.5	65566.3	59649.1	53280.3	57050.7	64666.4	NaN
41215.2	O54833	Csnk2a2	Casein kinase II subunit alpha'	CSK22_MOUSE	13	sp	10090	1	1	Mouse_Uniprot_incl_isoform_2024_03_13	188793	114215	175960	146135	197016	228224	191224	225439	225720	214129	219455	230633	NaN
32001.3	O54836	Zmat3	Zinc finger matrin-type protein 3	ZMAT3_MOUSE	2	sp	10090	2	1	Mouse_Uniprot_incl_isoform_2024_03_13	13109.5	7061.03	12758	4397.78	9958.22	7747.93	8475.38	12272.8	8489.77	7932.36	8157.92	9757.42	NaN
74801.3	O54839	Eomes	Eomesodermin homolog	EOMES_MOUSE	14	sp	10090	1	3	Mouse_Uniprot_incl_isoform_2024_03_13	44253.6	34285.8	46312.9	33350.1	42535.5	48373.2	44511.3	51293.5	60140	56225.2	45739.2	69135.1	NaN
47754.4	O54864	Suv39h1	Histone-lysine N-methyltransferase SUV39H1	SUV91_MOUSE	17	sp	10090	1	1	Mouse_Uniprot_incl_isoform_2024_03_13	93007.8	75619.8	96915.9	97027.4	123210	116471	154968	176249	178638	165428	157509	212541	NaN
70597.6	O54865	Gucy1b1	Guanylate cyclase soluble subunit beta-1	GCYB1_MOUSE	1	sp	10090	1	1	Mouse_Uniprot_incl_isoform_2024_03_13	7518.62	5494.68	7125.73	1186.08	6405.65	6342.46	NaN	4800.67	2736.59	2932.79	2904.59	NaN	NaN
23010	O54879	Hmgb3	High mobility group protein B3	HMGB3_MOUSE	9	sp	10090	1	3	Mouse_Uniprot_incl_isoform_2024_03_13	2.15566e+06	1.61827e+06	2286660	1.91282e+06	2.30737e+06	2.36544e+06	2.33954e+06	2.18771e+06	2564937	2.36885e+06	2.15976e+06	2.72286e+06	NaN
86738.4	O54890	Itgb3	Integrin beta-3	ITB3_MOUSE	27	sp	10090	1	2	Mouse_Uniprot_incl_isoform_2024_03_13	21634.6	17357.7	19962.1	18985.4	22813.7	24361.9	24884.6	32866	33763.8	32388.3	29815.7	34619.5	NaN
39200.1	O54910	Nfkbie	NF-kappa-B inhibitor epsilon	IKBE_MOUSE	6	sp	10090	1	2	Mouse_Uniprot_incl_isoform_2024_03_13	12549.1	9018.24	11812.1	11479.9	14531.2	14632.1	5885.23	10892	8371.95	7453.46	6633.19	9219.7	NaN
86518.9	O54916	Reps1	RalBP1-associated Eps domain-containing protein 1	REPS1_MOUSE	23	sp	10090	1	2	Mouse_Uniprot_incl_isoform_2024_03_13	166094	136271	191841	149193	183699	190683	137380	145900	164104	151429	151955	176850	NaN
22066.6	O54918	Bcl2l11	Bcl-2-like protein 11	B2L11_MOUSE	10	sp	10090	1	1	Mouse_Uniprot_incl_isoform_2024_03_13	10834.6	7330.11	12573	8698.76	12981.1	11551.7	7815.13	4886.88	5612.84	5471.75	3451.76	8092.01	NaN
18769.5	O54926	Siva1	Apoptosis regulatory protein Siva	SIVA_MOUSE	2	sp	10090	1	1	Mouse_Uniprot_incl_isoform_2024_03_13	NaN	NaN	1305.36	NaN	74342.4	31457.9	NaN	74850	48388.1	33493.9	34961.2	27650.7	NaN
120791	O54931	Pakap	PALM2-AKAP2 fusion protein	AKAP2_MOUSE	3	sp	10090	1	4	Mouse_Uniprot_incl_isoform_2024_03_13	1984.52	NaN	NaN	NaN	3903.36	NaN	1151.81	NaN	NaN	NaN	3.9321	NaN	NaN
37768.8	O54940	Bnip2	BCL2/adenovirus E1B 19 kDa protein-interacting protein 2	BNIP2_MOUSE	10	sp	10090	1	2	Mouse_Uniprot_incl_isoform_2024_03_13	10199.1	7558.38	9822.23	7831.06	7392.1	10534	9284.11	9632.84	11710	9361.85	7885.44	6990.64	NaN
46638.4	O54941	Smarce1	SWI/SNF-related matrix-associated actin-dependent regulator of chromatin subfamily E member 1	SMCE1_MOUSE	17	sp	10090	1	1	Mouse_Uniprot_incl_isoform_2024_03_13	253738	203648	266095	236921	292889	278849	275370	306377	304472	283279	254965	345334	NaN
39807.3	O54946	Dnajb6	DnaJ homolog subfamily B member 6	DNJB6_MOUSE	15	sp	10090	1	4	Mouse_Uniprot_incl_isoform_2024_03_13	135470	113731	146687	137138	153166	152451	155403	188194	191919	171741	172052	202962	NaN
37520.4	O54950	Prkag1	5'-AMP-activated protein kinase subunit gamma-1	AAKG1_MOUSE	17	sp	10090	1	2	Mouse_Uniprot_incl_isoform_2024_03_13	221277	188284	250798	222555	256716	245232	195616	218626	234362	192295	188932	234166	NaN
59386.9	O54956	Pole2	DNA polymerase epsilon subunit 2	DPOE2_MOUSE	15	sp	10090	2	2	Mouse_Uniprot_incl_isoform_2024_03_13	56533.4	44981.4	51742.7	47404.8	81019.8	70567.8	134009	192201	211960	182540	194343	220980	NaN
26014.5	O54957	Lat	Linker for activation of T-cells family member 1	LAT_MOUSE	7	sp	10090	1	1	Mouse_Uniprot_incl_isoform_2024_03_13	101580	78625.9	116680	100762	123342	119039	108511	109673	103452	88205.5	89131.7	121602	NaN
10102.6	O54962	Banf1	Barrier-to-autointegration factor	BAF_MOUSE	10	sp	10090	1	1	Mouse_Uniprot_incl_isoform_2024_03_13	2.40967e+06	1.74585e+06	2.31582e+06	1.88729e+06	2.55225e+06	2.57917e+06	1.96784e+06	2196695	2.14158e+06	2.30293e+06	2.14395e+06	2361433	NaN
42732.4	O54965	Rnf13	E3 ubiquitin-protein ligase RNF13	RNF13_MOUSE	8	sp	10090	1	2	Mouse_Uniprot_incl_isoform_2024_03_13	55682	29645.9	46021.3	35066.8	35056.3	54260.5	28814.3	23900.4	33165.6	33396	30055.5	36146.2	NaN
111704.46;115258.48	O54967-2;O54967-3	Tnk2	Isoform 2 of Activated CDC42 kinase 1;Isoform 3 of Activated CDC42 kinase 1	ACK1_MOUSE	13	sp	10090			Mouse_Uniprot_incl_isoform_2024_03_13	37881.3	27802.3	42800.4	25495.9	33840.5	43247.9	21872.6	22964	20758.2	21298.4	22752.1	23881	NaN
38822.8	O54984	Get3	ATPase GET3	GET3_MOUSE	11	sp	10090	1	2	Mouse_Uniprot_incl_isoform_2024_03_13	165387	131846	188228	158048	183771	190756	181186	158424	204773	187081	180874	207729	NaN
137713	O54988-2	Slk	Isoform 2 of STE20-like serine/threonine-protein kinase	SLK_MOUSE	52	sp	10090			Mouse_Uniprot_incl_isoform_2024_03_13	190100	157416	197324	155704	208743	202653	156087	196281	214130	184748	182096	211293	NaN
24913.2	O54998	Fkbp7	Peptidyl-prolyl cis-trans isomerase FKBP7	FKBP7_MOUSE	1	sp	10090	1	1	Mouse_Uniprot_incl_isoform_2024_03_13	1332.67	1300.89	NaN	NaN	NaN	596.598	2950.14	3153.14	4131.03	2424.48	3355.44	3727.85	NaN
20302.1	O55013	Trappc3	Trafficking protein particle complex subunit 3	TPPC3_MOUSE	7	sp	10090	1	1	Mouse_Uniprot_incl_isoform_2024_03_13	318174	262137	356666	277626	336012	361855	314404	353990	393645	345310	331103	400400	NaN
21694.2	O55022	Pgrmc1	Membrane-associated progesterone receptor component 1	PGRC1_MOUSE	10	sp	10090	1	4	Mouse_Uniprot_incl_isoform_2024_03_13	552801	448624	593057	528870	628842	636016	692966	754137	683439	629483	598409	772782	NaN
30436.2	O55023	Impa1	Inositol monophosphatase 1	IMPA1_MOUSE	14	sp	10090	1	1	Mouse_Uniprot_incl_isoform_2024_03_13	1700336	1.31599e+06	1.85099e+06	1458057	1.79378e+06	1.76616e+06	1.31088e+06	1.38548e+06	1.51761e+06	1.28931e+06	1.25656e+06	1.58517e+06	NaN
46587.5	O55028	Bckdk	Branched-chain alpha-ketoacid dehydrogenase kinase	BCKD_MOUSE	9	sp	10090	1	1	Mouse_Uniprot_incl_isoform_2024_03_13	23335.9	18078.3	29929.2	20549.5	28010.5	31708.4	26328.5	36156.3	37525.2	30922.4	30777.2	39887.9	NaN
102449	O55029	Copb2	Coatomer subunit beta'	COPB2_MOUSE	45	sp	10090	1	2	Mouse_Uniprot_incl_isoform_2024_03_13	1.20073e+06	962666	1.34201e+06	1.12895e+06	1.33935e+06	1338134	1.06913e+06	1.33844e+06	1.41534e+06	1.21518e+06	1.20253e+06	1.45751e+06	NaN
42879.1	O55033	Nck2	Cytoplasmic protein NCK2	NCK2_MOUSE	12	sp	10090	1	1	Mouse_Uniprot_incl_isoform_2024_03_13	31098.9	24410.3	32283.6	26889.6	29237.9	29608.3	28907.4	23760.4	22623.8	22947.9	22166.2	28840.9	NaN
82261	O55047	Tlk2	Serine/threonine-protein kinase tousled-like 2	TLK2_MOUSE	18	sp	10090	1	2	Mouse_Uniprot_incl_isoform_2024_03_13	32051.2	24189.9	32763.4	24462.2	35917.4	35843	23541.5	37837.6	36468.3	33856.6	37200.4	37619.8	NaN
79634.1	O55047-2	Tlk2	Isoform 2 of Serine/threonine-protein kinase tousled-like 2	TLK2_MOUSE	1	sp	10090			Mouse_Uniprot_incl_isoform_2024_03_13	16106.4	8348.51	22573.7	19430.1	24556.4	15547.6	20557.1	15713.3	21794.2	16934.3	14273.9	22720.1	NaN
46794.1	O55055	Trdmt1	tRNA (cytosine(38)-C(5))-methyltransferase	TRDMT_MOUSE	6	sp	10090	1	2	Mouse_Uniprot_incl_isoform_2024_03_13	6765.27	7978.37	9195.44	15633.2	16812.5	15464.7	20804.9	38765.7	50334.6	35143.9	40184.3	53557.1	NaN
17348	O55057	Pde6d	Retinal rod rhodopsin-sensitive cGMP 3',5'-cyclic phosphodiesterase subunit delta	PDE6D_MOUSE	2	sp	10090	1	1	Mouse_Uniprot_incl_isoform_2024_03_13	40277.5	28580.1	35886.4	35169.1	39411.6	45000.9	30120	28695.4	34393.5	32712.1	33451	33297.1	NaN
27585.7	O55060	Tpmt	Thiopurine S-methyltransferase	TPMT_MOUSE	1	sp	10090	1	1	Mouse_Uniprot_incl_isoform_2024_03_13	NaN	NaN	NaN	2223.35	NaN	1.11296	2573.07	6621.84	2232.5	2902.73	NaN	1.11736	NaN
36276.2	O55091	Impact	Protein IMPACT	IMPCT_MOUSE	3	sp	10090	1	2	Mouse_Uniprot_incl_isoform_2024_03_13	7770.73	5613.1	10258.3	6045.97	10320.2	9298.02	8723.65	12774.5	14836.2	9083.56	11368.3	14491.4	NaN
111906	O55098	Stk10	Serine/threonine-protein kinase 10	STK10_MOUSE	45	sp	10090	1	2	Mouse_Uniprot_incl_isoform_2024_03_13	932130	713188	1.0119e+06	789389	967698	1.03091e+06	752232	831522	892845	845413	791970	917405	NaN
24777.9	O55101	Syngr2	Synaptogyrin-2	SNG2_MOUSE	1	sp	10090	2	1	Mouse_Uniprot_incl_isoform_2024_03_13	61624.4	44019.5	70421.4	52563.1	70924.2	57402.2	84274.2	97075.7	98321.3	78274.2	78289.3	116902	NaN
14281.3	O55102	Bloc1s1	Biogenesis of lysosome-related organelles complex 1 subunit 1	BL1S1_MOUSE	5	sp	10090	1	2	Mouse_Uniprot_incl_isoform_2024_03_13	48817.4	30219.5	52341.9	47418.4	49987.9	56680.4	41102.5	52194.5	49317.5	58267.1	64329.4	58586.4	NaN
85965.8	O55106	Strn	Striatin	STRN_MOUSE	30	sp	10090	1	2	Mouse_Uniprot_incl_isoform_2024_03_13	458065	356240	499854	406264	512031	520540	430995	422807	437890	391677	362817	464201	NaN
33363.2	O55125	Nipsnap1	Protein NipSnap homolog 1	NIPS1_MOUSE	10	sp	10090	1	1	Mouse_Uniprot_incl_isoform_2024_03_13	237772	162568	242930	194092	208731	268264	243049	202304	242887	222154	199013	260600	NaN
32932.7	O55126	Nipsnap2	Protein NipSnap homolog 2	NIPS2_MOUSE	12	sp	10090	1	1	Mouse_Uniprot_incl_isoform_2024_03_13	51087.7	42071.7	66586.4	50357.3	57118.1	53003.1	78054.6	69504.7	83319	56093.4	55219.6	80349.1	NaN
17595.1	O55128	Sap18	Histone deacetylase complex subunit SAP18	SAP18_MOUSE	13	sp	10090	1	1	Mouse_Uniprot_incl_isoform_2024_03_13	741721	576046	749081	735153	729818	864462	738430	860799	879945	844793	800596	905688	NaN
50549.8	O55131	Septin7	Septin-7	SEPT7_MOUSE	22	sp	10090	1	1	Mouse_Uniprot_incl_isoform_2024_03_13	1.68816e+06	1.31378e+06	1.83013e+06	1.5593e+06	1.89366e+06	1.86648e+06	1.51354e+06	1.70518e+06	1.84032e+06	1.70441e+06	1.67821e+06	1.88478e+06	NaN
26511	O55135	Eif6	Eukaryotic translation initiation factor 6	IF6_MOUSE	8	sp	10090	1	2	Mouse_Uniprot_incl_isoform_2024_03_13	727141	658162	980289	798644	1.15756e+06	909803	852268	1.05851e+06	1.13995e+06	1.04508e+06	989407	1.24048e+06	NaN
12553.7	O55142	Rpl35a	Large ribosomal subunit protein eL33	RL35A_MOUSE	9	sp	10090	1	2	Mouse_Uniprot_incl_isoform_2024_03_13	2105026	1.74005e+06	2295073	2342557	2.47235e+06	2.42024e+06	2.22797e+06	3332583	3.68432e+06	2.64041e+06	2.93381e+06	3.74397e+06	NaN
114858	O55143	Atp2a2	Sarcoplasmic/endoplasmic reticulum calcium ATPase 2	AT2A2_MOUSE	39	sp	10090	1	2	Mouse_Uniprot_incl_isoform_2024_03_13	555921	478474	613387	535169	655648	647827	698617	797642	797279	769459	669202	878072	NaN
60522.6	O55187	Cbx4	E3 SUMO-protein ligase CBX4	CBX4_MOUSE	17	sp	10090	1	2	Mouse_Uniprot_incl_isoform_2024_03_13	28284.2	26299.1	34065.9	31339.2	30744.5	34346.1	33868.2	38159.5	38844	39492.1	36911.1	45903.1	NaN
69255.1	O55192	Slc6a2	Sodium-dependent noradrenaline transporter	SC6A2_MOUSE	1	sp	10090	1	2	Mouse_Uniprot_incl_isoform_2024_03_13	481.777	448.515	2098.23	1.11909	NaN	1.11296	655.331	1448.63	NaN	NaN	749.655	NaN	NaN
120664	O55201	Supt5h	Transcription elongation factor SPT5	SPT5H_MOUSE	51	sp	10090	1	1	Mouse_Uniprot_incl_isoform_2024_03_13	365242	294617	399127	325447	407784	421978	356212	418075	408458	393985	375739	433144	NaN
51373.2	O55222	Ilk	Integrin-linked protein kinase	ILK_MOUSE	21	sp	10090	1	2	Mouse_Uniprot_incl_isoform_2024_03_13	115126	86937.3	125552	99698.8	134629	135451	113854	135622	150851	129900	131519	156562	NaN
45126.1	O55229	Chkb	Choline/ethanolamine kinase	CHKB_MOUSE	5	sp	10090	1	3	Mouse_Uniprot_incl_isoform_2024_03_13	72716	51084.8	82268.4	66045.5	74529.4	90011.4	57662.4	54665.9	82665.4	73314.8	65518.9	58358.2	NaN
35259.7	O55230	Rad51d	DNA repair protein RAD51 homolog 4	RA51D_MOUSE	2	sp	10090	1	1	Mouse_Uniprot_incl_isoform_2024_03_13	139511	112147	146242	126853	123952	152799	151392	159593	171004	158368	147920	153932	NaN
28532.4	O55234	Psmb5	Proteasome subunit beta type-5	PSB5_MOUSE	9	sp	10090	1	3	Mouse_Uniprot_incl_isoform_2024_03_13	46657.2	40467.2	52026.2	49025	53604.2	49379.2	62014.7	87929.6	111235	81562.2	90907.3	107622	NaN
68684	O55236	Rngtt	mRNA-capping enzyme	MCE1_MOUSE	22	sp	10090	1	1	Mouse_Uniprot_incl_isoform_2024_03_13	140034	102971	146408	106895	144254	148137	137854	144393	147783	137002	130079	165389	NaN
25249.85;25249.85-2	O55242;O55242-2	Sigmar1	Sigma non-opioid intracellular receptor 1;Isoform 2 of Sigma non-opioid intracellular receptor 1	SGMR1_MOUSE	2	sp	10090	1;	1;	Mouse_Uniprot_incl_isoform_2024_03_13	21305.7	22260.3	29931	30695.4	42267.2	23443.3	46582.7	48810.8	43615.6	29242.4	26986.3	58882.6	NaN
39384.3	O70126	Aurkb	Aurora kinase B	AURKB_MOUSE	14	sp	10090	1	2	Mouse_Uniprot_incl_isoform_2024_03_13	28534.5	26113.7	29242.3	34753.7	45927.6	46834.3	78714.1	107618	108260	138973	147692	143052	NaN
149475	O70133	Dhx9	ATP-dependent RNA helicase A	DHX9_MOUSE	55	sp	10090	1	2	Mouse_Uniprot_incl_isoform_2024_03_13	1487830	1.20728e+06	1.63754e+06	1.39798e+06	1.77206e+06	1.72058e+06	1.83192e+06	1.81886e+06	1.92501e+06	1.75183e+06	1.63661e+06	2.04338e+06	NaN
149546	O70133-2	Dhx9	Isoform 2 of ATP-dependent RNA helicase A	DHX9_MOUSE	1	sp	10090			Mouse_Uniprot_incl_isoform_2024_03_13	299520	309499	300933	198219	169654	379196	223597	263591	262216	331220	347178	198065	NaN
29174.7	O70152	Dpm1	Dolichol-phosphate mannosyltransferase subunit 1	DPM1_MOUSE	10	sp	10090	1	1	Mouse_Uniprot_incl_isoform_2024_03_13	271615	208145	290615	278556	308029	305429	285508	268864	264637	247248	219484	303027	NaN
112358	O70157	Top3a	DNA topoisomerase 3-alpha	TOP3A_MOUSE	15	sp	10090	2	1	Mouse_Uniprot_incl_isoform_2024_03_13	7939.74	5743.78	7653.41	6284.48	8631.1	9503.8	10863.4	16559.9	17605.5	13785.2	19599	17955.8	NaN
72408.33;72408.33-3	O70161;O70161-3	Pip5k1c	Phosphatidylinositol 4-phosphate 5-kinase type-1 gamma;Isoform 3 of Phosphatidylinositol 4-phosphate 5-kinase type-1 gamma	PI51C_MOUSE	12	sp	10090	1;	2;	Mouse_Uniprot_incl_isoform_2024_03_13	17003.8	11940.3	20088.6	16957.6	22586.8	20179.9	20654.3	30483.6	29589.5	27176.9	22718.7	28638.4	NaN
20953.8	O70166	Stmn3	Stathmin-3	STMN3_MOUSE	1	sp	10090	1	1	Mouse_Uniprot_incl_isoform_2024_03_13	NaN	5.1543	NaN	NaN	NaN	1169.32	NaN	NaN	NaN	NaN	NaN	NaN	NaN
46151.5	O70172	Pip4k2a	Phosphatidylinositol 5-phosphate 4-kinase type-2 alpha	PI42A_MOUSE	14	sp	10090	1	1	Mouse_Uniprot_incl_isoform_2024_03_13	170161	120031	171253	145885	202047	196291	130224	152832	162776	139423	143963	166168	NaN
63988.7	O70194	Eif3d	Eukaryotic translation initiation factor 3 subunit D	EIF3D_MOUSE	25	sp	10090	1	2	Mouse_Uniprot_incl_isoform_2024_03_13	1.22402e+06	985346	1.35505e+06	1.08293e+06	1.45584e+06	1.37423e+06	1.35018e+06	1.53229e+06	1.93293e+06	1695763	1.67465e+06	2.12175e+06	NaN
16910.5	O70200	Aif1	Allograft inflammatory factor 1	AIF1_MOUSE	3	sp	10090	1	1	Mouse_Uniprot_incl_isoform_2024_03_13	11869.5	4774.45	11518.4	19345.9	34666.2	32112.9	48266	30470.9	63516	64464.1	42974.3	57833	NaN
16297.5	O70201	Birc5	Baculoviral IAP repeat-containing protein 5	BIRC5_MOUSE	6	sp	10090	1	1	Mouse_Uniprot_incl_isoform_2024_03_13	6254.27	6432.23	5079.51	11383.6	14169.6	6076.48	32133.6	47380.9	45399.5	53038.7	50775	65546.6	NaN
69040.4;69040.4-2	O70230;O70230-2	Znf143	Zinc finger protein 143;Isoform 2 of Zinc finger protein 143	ZN143_MOUSE	15	sp	10090	1;	2;	Mouse_Uniprot_incl_isoform_2024_03_13	51538.9	44664.3	59542	46877.4	54793.8	68682.5	55589.9	63883.4	65735.5	60819.8	55401.3	64803.5	NaN
24693.7	O70251	Eef1b	Elongation factor 1-beta	EF1B_MOUSE	9	sp	10090	1	5	Mouse_Uniprot_incl_isoform_2024_03_13	1.04434e+06	885966	1.16344e+06	1.0461e+06	1.28899e+06	1.17411e+06	1.25528e+06	1.58144e+06	1.83792e+06	1.45747e+06	1.58732e+06	1.93504e+06	NaN
35738.6	O70252	Hmox2	Heme oxygenase 2	HMOX2_MOUSE	14	sp	10090	1	1	Mouse_Uniprot_incl_isoform_2024_03_13	163869	131187	174768	147207	190635	197384	178006	183179	196530	177700	166934	189972	NaN
19127.2	O70274	Ptp4a2	Protein tyrosine phosphatase type IVA 2	TP4A2_MOUSE	7	sp	10090	1	1	Mouse_Uniprot_incl_isoform_2024_03_13	123486	110657	139387	119582	153681	142535	136488	159188	174294	134913	143563	180063	NaN
52603.9	O70279	Ess2	Splicing factor ESS-2 homolog	ESS2_MOUSE	12	sp	10090	1	2	Mouse_Uniprot_incl_isoform_2024_03_13	36437.4	32771.5	49910.6	45349.5	47405	47480.4	54554	69361.4	69308	64202.9	62018.8	76662.5	NaN
67115.2	O70293-2	Grk6	Isoform GRK6B of G protein-coupled receptor kinase 6	GRK6_MOUSE	22	sp	10090			Mouse_Uniprot_incl_isoform_2024_03_13	163554	133044	191540	137672	197720	194274	166859	170169	195065	167068	162935	200100	NaN
136485.1;136485.1-2	O70305;O70305-2	Atxn2	Ataxin-2;Isoform 2 of Ataxin-2	ATX2_MOUSE	13	sp	10090	1;	1;	Mouse_Uniprot_incl_isoform_2024_03_13	69466.6	60330.1	79503.7	69214.9	89795	83277	80495.1	94624.3	104428	92630.8	88388.8	114946	NaN
56888.4	O70310	Nmt1	Glycylpeptide N-tetradecanoyltransferase 1	NMT1_MOUSE	14	sp	10090	1	1	Mouse_Uniprot_incl_isoform_2024_03_13	429459	318161	468931	382803	464954	481316	438398	505766	601190	556448	539012	595668	NaN
60484.3	O70311	Nmt2	Glycylpeptide N-tetradecanoyltransferase 2	NMT2_MOUSE	10	sp	10090	1	1	Mouse_Uniprot_incl_isoform_2024_03_13	44982.1	39047	50426	40101.7	54653.2	49647.2	50913.3	59773	67788.2	55474.2	51606.5	71182.1	NaN
109940	O70318	Epb41l2	Band 4.1-like protein 2	E41L2_MOUSE	39	sp	10090	1	2	Mouse_Uniprot_incl_isoform_2024_03_13	115295	83913.1	113528	100969	144558	131282	120253	137217	163595	143476	135899	165884	NaN
22228.68;22228.68-2;22228.68-3	O70325;O70325-2;O70325-3	Gpx4	Phospholipid hydroperoxide glutathione peroxidase GPX4;Isoform Cytoplasmic of Phospholipid hydroperoxide glutathione peroxidase GPX4;Isoform Nuclear of Phospholipid hydroperoxide glutathione peroxidase GPX4	GPX4_MOUSE	11	sp	10090	1;;	4;;	Mouse_Uniprot_incl_isoform_2024_03_13	529991	415916	539655	420117	491414	644482	463567	655989	652533	556588	602480	579815	NaN
11271.1	O70333	Cript	Cysteine-rich PDZ-binding protein	CRIPT_MOUSE	3	sp	10090	1	1	Mouse_Uniprot_incl_isoform_2024_03_13	81981.1	70804.3	90857.7	76327.1	74352.7	106227	41260.7	68285	58403.6	54731.4	67599.5	51499	NaN
31805	O70338	Rnaseh1	Ribonuclease H1	RNH1_MOUSE	6	sp	10090	2	1	Mouse_Uniprot_incl_isoform_2024_03_13	23556.1	14430.7	32799.3	17639.3	17254.5	30595.4	22118.9	20937	29323.4	34596.6	30493.6	36086.1	NaN
45280.4	O70348	Dxo	Decapping and exoribonuclease protein	DXO_MOUSE	7	sp	10090	1	2	Mouse_Uniprot_incl_isoform_2024_03_13	16564.4	14579.4	15668.7	15803.3	15118.9	19338.8	19420.3	21944	22079	21112.1	23825.7	22219.9	NaN
38474.5	O70370	Ctss	Cathepsin S	CATS_MOUSE	8	sp	10090	1	2	Mouse_Uniprot_incl_isoform_2024_03_13	96353.4	73252.1	105219	87793.9	109022	97825.8	114878	93704.6	105358	85229.9	79341.1	121237	NaN
65904.27;65904.27-2	O70374;O70374-2	Cbfa2t2	Protein CBFA2T2;Isoform 2 of Protein CBFA2T2	MTG8R_MOUSE	2	sp	10090	1;	3;	Mouse_Uniprot_incl_isoform_2024_03_13	2161.19	1487.37	2134.03	1089.55	1007.93	2455.81	1925.2	1842.25	2855.56	2798.19	2781.58	3294.2	NaN
23348.5	O70378	Emc8	ER membrane protein complex subunit 8	EMC8_MOUSE	11	sp	10090	1	1	Mouse_Uniprot_incl_isoform_2024_03_13	119835	91615.3	133207	94346.1	146340	141182	155613	136293	153620	163265	153820	159809	NaN
69093.2	O70394	Il27ra	Interleukin-27 receptor subunit alpha	I27RA_MOUSE	9	sp	10090	1	2	Mouse_Uniprot_incl_isoform_2024_03_13	16294.6	10880.1	16368.3	14799.8	14781.4	16368.1	13859.8	13040.1	11508.7	13264.4	11235.9	14357	NaN
35774.4	O70400	Pdlim1	PDZ and LIM domain protein 1	PDLI1_MOUSE	19	sp	10090	1	4	Mouse_Uniprot_incl_isoform_2024_03_13	732635	589177	850446	715402	858764	785403	676657	696434	750202	688021	625885	861438	NaN
27333	O70401	Tspan6	Tetraspanin-6	TSN6_MOUSE	3	sp	10090	1	1	Mouse_Uniprot_incl_isoform_2024_03_13	NaN	445.349	NaN	NaN	NaN	1.24303	166.329	411.448	823.888	526.808	5336.43	4.08229	NaN
11451.3	O70404	Vamp8	Vesicle-associated membrane protein 8	VAMP8_MOUSE	6	sp	10090	1	1	Mouse_Uniprot_incl_isoform_2024_03_13	225865	201437	252146	243972	303914	258588	270859	290988	299881	232360	225468	305601	NaN
112463	O70405	Ulk1	Serine/threonine-protein kinase ULK1	ULK1_MOUSE	4	sp	10090	1	1	Mouse_Uniprot_incl_isoform_2024_03_13	92567.4	57977.1	90327.8	126841	128895	106429	158833	187129	173735	127955	121848	188262	NaN
52224.4	O70422	Gtf2h4	General transcription factor IIH subunit 4	TF2H4_MOUSE	4	sp	10090	1	1	Mouse_Uniprot_incl_isoform_2024_03_13	30898.6	22497.3	3899.11	21696	5709.29	99878	64144	115643	99667.6	51967.2	32971.2	35192.6	NaN
32072.6	O70433	Fhl2	Four and a half LIM domains protein 2	FHL2_MOUSE	13	sp	10090	1	1	Mouse_Uniprot_incl_isoform_2024_03_13	102470	77413.5	109688	99597.3	112620	109703	67855.5	84798.4	84340.1	78800.4	72970.4	84612.7	NaN
28405.2	O70435	Psma3	Proteasome subunit alpha type-3	PSA3_MOUSE	14	sp	10090	1	3	Mouse_Uniprot_incl_isoform_2024_03_13	1.2846e+06	997756	1341196	1.14222e+06	1.29222e+06	1.33848e+06	1.19003e+06	1.3238e+06	1.56195e+06	1.36654e+06	1.32624e+06	1558469	NaN
29820.7	O70439	Stx7	Syntaxin-7	STX7_MOUSE	8	sp	10090	1	3	Mouse_Uniprot_incl_isoform_2024_03_13	365351	278752	409765	277215	360154	422425	279439	283146	289860	279753	266329	237210	NaN
84254.3	O70445	Bard1	BRCA1-associated RING domain protein 1	BARD1_MOUSE	12	sp	10090	2	1	Mouse_Uniprot_incl_isoform_2024_03_13	13187.8	11063.9	9589.02	7256.59	10141.2	12063.4	12159.4	34065.3	28288.6	30430.3	25981.5	32564.9	NaN
27706	O70456	Sfn	14-3-3 protein sigma	1433S_MOUSE	5	sp	10090	1	2	Mouse_Uniprot_incl_isoform_2024_03_13	60373.4	45655.8	53934.8	57219.1	53737.7	54647.1	45010.1	60705.6	45887.7	41517	40699.4	52795.1	NaN
45522.3	O70469	Dok2	Docking protein 2	DOK2_MOUSE	11	sp	10090	1	1	Mouse_Uniprot_incl_isoform_2024_03_13	320377	249565	367103	271961	321809	344770	224366	226547	212655	219252	189238	264531	NaN
204651	O70472	Tmem131	Transmembrane protein 131	TM131_MOUSE	17	sp	10090	2	2	Mouse_Uniprot_incl_isoform_2024_03_13	11109.7	9844.97	13992.7	12197.7	15770.3	12225.8	17636.2	14987.1	15518.6	13383.7	13025.8	19684.1	NaN
54832	O70475	Ugdh	UDP-glucose 6-dehydrogenase	UGDH_MOUSE	15	sp	10090	1	1	Mouse_Uniprot_incl_isoform_2024_03_13	176223	140664	172926	148794	194182	197985	202496	260806	294225	245635	248193	268767	NaN
47538.5	O70477	Pknox1	Homeobox protein PKNOX1	PKNX1_MOUSE	3	sp	10090	1	3	Mouse_Uniprot_incl_isoform_2024_03_13	5237.57	3443.29	8559.23	7430.95	19962.8	NaN	18857.3	16326.7	14645.8	NaN	3181.4	23329.7	NaN
16352.8	O70480	Vamp4	Vesicle-associated membrane protein 4	VAMP4_MOUSE	4	sp	10090	1	1	Mouse_Uniprot_incl_isoform_2024_03_13	31213.2	31677	38004.4	40147.6	48348.3	40055.9	32746.1	30265.7	34759.4	35841.8	34606.8	37496.6	NaN
200240	O70481	Ubr1	E3 ubiquitin-protein ligase UBR1	UBR1_MOUSE	25	sp	10090	1	2	Mouse_Uniprot_incl_isoform_2024_03_13	68589.6	51621.4	76238.7	54700.8	65175.3	81009.4	59552.3	78926.3	87537.5	78380.4	75786.1	79294.4	NaN
18757.3	O70492	Snx3	Sorting nexin-3	SNX3_MOUSE	9	sp	10090	1	3	Mouse_Uniprot_incl_isoform_2024_03_13	375154	300866	376999	352470	427428	440330	409703	508328	551098	499659	511277	601858	NaN
19115.7	O70493	Snx12	Sorting nexin-12	SNX12_MOUSE	7	sp	10090	1	1	Mouse_Uniprot_incl_isoform_2024_03_13	481882	381035	535728	401194	510537	511197	395720	419381	422808	354989	381547	461761	NaN
82361.93;82361.93-2;82361.93-3	O70494;O70494-2;O70494-3	Sp3	Transcription factor Sp3;Isoform 2 of Transcription factor Sp3;Isoform 3 of Transcription factor Sp3	SP3_MOUSE	8	sp	10090	1;;	2;;	Mouse_Uniprot_incl_isoform_2024_03_13	104766	86487.8	118675	97716.9	117738	133768	95012.3	122432	107976	112215	100370	110727	NaN
88713	O70496	Clcn7	H(+)/Cl(-) exchange transporter 7	CLCN7_MOUSE	9	sp	10090	1	1	Mouse_Uniprot_incl_isoform_2024_03_13	26374.5	22630.7	36227.1	23370.1	25896.6	30074.6	26056.4	27424.2	24542.3	27573.3	24239.7	29788.8	NaN
34741.8	O70503	Hsd17b12	Very-long-chain 3-oxoacyl-CoA reductase	DHB12_MOUSE	14	sp	10090	1	1	Mouse_Uniprot_incl_isoform_2024_03_13	368684	280086	413202	356648	436446	435376	484352	508992	485918	462844	420282	582018	NaN
154354.82;154354.82-2	O70546;O70546-2	Kdm6a	Lysine-specific demethylase 6A;Isoform 2 of Lysine-specific demethylase 6A	KDM6A_MOUSE	33	sp	10090	1;	2;	Mouse_Uniprot_incl_isoform_2024_03_13	30030.1	22677.2	31922	22615.5	32835.8	32816.7	33282	42582.2	40034.1	38019.1	34527.4	40671.4	NaN
73088.4	O70551	Srpk1	SRSF protein kinase 1	SRPK1_MOUSE	19	sp	10090	1	2	Mouse_Uniprot_incl_isoform_2024_03_13	248621	193562	277640	224755	291022	264249	247513	320028	342749	306748	308404	376631	NaN
124871	O70566	Diaph2	Protein diaphanous homolog 2	DIAP2_MOUSE	17	sp	10090	1	2	Mouse_Uniprot_incl_isoform_2024_03_13	97618.1	76999.5	101219	98115.8	102007	95842.7	106907	107941	106278	94112.2	87526.1	121470	NaN
47466.5	O70572	Smpd2	Sphingomyelin phosphodiesterase 2	NSMA_MOUSE	17	sp	10090	1	1	Mouse_Uniprot_incl_isoform_2024_03_13	30135.1	26744.4	33925.4	25693.6	40014.8	39288.8	37387.2	32232.3	33348.6	32358.3	29038.6	37463.2	NaN
34412.8	O70579	Slc25a17	Peroxisomal membrane protein PMP34	PM34_MOUSE	5	sp	10090	1	1	Mouse_Uniprot_incl_isoform_2024_03_13	19658.7	15841.5	18847.8	16330.4	18544.5	19324.7	25524.4	29178.5	28277.4	24518.7	27175.7	20035.5	NaN
74399.2	O70585	Dtnb	Dystrobrevin beta	DTNB_MOUSE	11	sp	10090	1	3	Mouse_Uniprot_incl_isoform_2024_03_13	26477.3	29698.2	40624.1	26696.1	37606.4	61523.7	38282.5	86837.2	48121.3	33273.6	17338.6	20264.2	NaN
16533.7	O70591	Pfdn2	Prefoldin subunit 2	PFD2_MOUSE	6	sp	10090	1	2	Mouse_Uniprot_incl_isoform_2024_03_13	458425	363410	511608	438504	543781	454421	500426	502758	646809	545597	500197	660226	NaN
223931.35;223931.35-2;223931.35-6	O88196;O88196-2;O88196-6	Ttc3	E3 ubiquitin-protein ligase TTC3;Isoform 2 of E3 ubiquitin-protein ligase TTC3;Isoform 6 of E3 ubiquitin-protein ligase TTC3	TTC3_MOUSE	2	sp	10090	1;;	2;;	Mouse_Uniprot_incl_isoform_2024_03_13	25939.3	10380.8	59816.2	53366.4	24881.5	12577.9	20761.4	12222.7	31866.1	32450.1	22240.5	21741.6	NaN
32921.2	O88271	Cfdp1	Craniofacial development protein 1	CFDP1_MOUSE	12	sp	10090	1	1	Mouse_Uniprot_incl_isoform_2024_03_13	388125	297280	404430	347137	392051	428344	365802	457882	472652	414624	425534	505027	NaN
105637	O88286-3	Wiz	Isoform 2 of Protein Wiz	WIZ_MOUSE	28	sp	10090			Mouse_Uniprot_incl_isoform_2024_03_13	158910	131203	173592	157994	192324	181256	200409	209377	218078	194659	196248	237607	NaN
65225.2	O88291	Znf326	DBIRD complex subunit ZNF326	ZN326_MOUSE	19	sp	10090	1	1	Mouse_Uniprot_incl_isoform_2024_03_13	71663.9	66273	86044.3	72886	96818	96268.8	84435.2	110162	110451	87563.6	83947.7	109855	NaN
247086	O88307	Sorl1	Sortilin-related receptor	SORL_MOUSE	61	sp	10090	1	3	Mouse_Uniprot_incl_isoform_2024_03_13	66155.1	50075.7	70246	54013.1	75212.3	73882.2	70177.5	69926	60578.5	63217.4	52721.7	75202.1	NaN
66406.7	O88342	Wdr1	WD repeat-containing protein 1	WDR1_MOUSE	28	sp	10090	1	3	Mouse_Uniprot_incl_isoform_2024_03_13	2.15917e+06	1.7227e+06	2.53977e+06	2.18788e+06	2.52303e+06	2271451	1.87447e+06	1.90516e+06	1.99619e+06	1.6371e+06	1.61342e+06	2.05063e+06	NaN
86690.2	O88351	Ikbkb	Inhibitor of nuclear factor kappa-B kinase subunit beta	IKKB_MOUSE	31	sp	10090	1	1	Mouse_Uniprot_incl_isoform_2024_03_13	112142	85051.2	118096	90068.9	109175	115029	77549.8	79125.1	87427.5	76935.8	71354.2	88697.9	NaN
178459	O88379	Baz1a	Bromodomain adjacent to zinc finger domain protein 1A	BAZ1A_MOUSE	56	sp	10090	1	3	Mouse_Uniprot_incl_isoform_2024_03_13	250633	192934	262039	220589	293011	280298	323396	375649	385377	372311	345176	445741	NaN
26713.5	O88384	Vti1b	Vesicle transport through interaction with t-SNAREs homolog 1B	VTI1B_MOUSE	9	sp	10090	1	1	Mouse_Uniprot_incl_isoform_2024_03_13	136539	123896	156280	142396	176286	161429	192200	217917	214390	183796	172881	232587	NaN
25029.7	O88396	Grpel2	GrpE protein homolog 2, mitochondrial	GRPE2_MOUSE	2	sp	10090	2	2	Mouse_Uniprot_incl_isoform_2024_03_13	2682.5	NaN	10806.1	NaN	NaN	NaN	NaN	13466.3	689.579	646.501	20389.7	13964.4	NaN
41017.8	O88410	Cxcr3	C-X-C chemokine receptor type 3	CXCR3_MOUSE	6	sp	10090	1	2	Mouse_Uniprot_incl_isoform_2024_03_13	109598	79848.1	103797	82922.4	93206.7	114780	114061	122237	112616	125606	128032	115132	NaN
51230.6	O88413	Tulp3	Tubby-related protein 3	TULP3_MOUSE	3	sp	10090	1	1	Mouse_Uniprot_incl_isoform_2024_03_13	1063.46	621.798	1594.59	1427.16	1401.62	664.699	1744.83	1300.14	1218.78	1.51713	772.747	1706.41	NaN
21777.8	O88425	Nme6	Nucleoside diphosphate kinase 6	NDK6_MOUSE	4	sp	10090	1	1	Mouse_Uniprot_incl_isoform_2024_03_13	11559.1	8834.09	11132.8	10558.6	13387	14697.6	16887.3	27076.6	28984.6	26374	24364.5	29904.9	NaN
29758.1	O88441	Mtx2	Metaxin-2	MTX2_MOUSE	8	sp	10090	1	1	Mouse_Uniprot_incl_isoform_2024_03_13	41712.7	35522.1	41462.9	34088.4	53583.5	54229.5	56263.2	58493.6	58961.4	57318.6	59402.1	63205.8	NaN
61450.1	O88447	Klc1	Kinesin light chain 1	KLC1_MOUSE	20	sp	10090	1	3	Mouse_Uniprot_incl_isoform_2024_03_13	1.75365e+06	1.31599e+06	1.83646e+06	1.56525e+06	1.82659e+06	1.81371e+06	1.49928e+06	1.77549e+06	2.05366e+06	1.75173e+06	1.69042e+06	2.17706e+06	NaN
66662.4	O88448	Klc2	Kinesin light chain 2	KLC2_MOUSE	8	sp	10090	1	1	Mouse_Uniprot_incl_isoform_2024_03_13	68080.8	46070.8	73808.3	64348.8	78369.2	87854	59733.6	77634.5	75647.2	72755.8	77982	76316.7	NaN
53918.7	O88455	Dhcr7	7-dehydrocholesterol reductase	DHCR7_MOUSE	7	sp	10090	1	1	Mouse_Uniprot_incl_isoform_2024_03_13	178346	126550	201216	158632	211963	221469	177620	182909	196900	176779	161391	223301	NaN
28406	O88456	Capns1	Calpain small subunit 1	CPNS1_MOUSE	9	sp	10090	1	2	Mouse_Uniprot_incl_isoform_2024_03_13	713494	594716	801613	607929	690230	820276	533390	538213	560613	530593	503499	545207	NaN
208964	O88466	Znf106	Zinc finger protein 106	ZN106_MOUSE	17	sp	10090	1	3	Mouse_Uniprot_incl_isoform_2024_03_13	81121.8	61336.3	81566	48004.8	68890.8	78426.8	60998.2	79813.4	78134.1	76422.9	69584	78653.7	NaN
68394.1	O88487	Dync1i2	Cytoplasmic dynein 1 intermediate chain 2	DC1I2_MOUSE	16	sp	10090	1	1	Mouse_Uniprot_incl_isoform_2024_03_13	295120	238330	296019	245177	299007	313126	245382	269836	284997	294243	296837	297490	NaN
284084	O88491	Nsd1	Histone-lysine N-methyltransferase, H3 lysine-36 specific	NSD1_MOUSE	58	sp	10090	1	1	Mouse_Uniprot_incl_isoform_2024_03_13	35545.3	26954.3	37160.9	30518.3	39574	38605.1	41307.6	54042.6	57482.2	53945.4	48400.3	59657.2	NaN
101672	O88508	Dnmt3a	DNA (cytosine-5)-methyltransferase 3A	DNM3A_MOUSE	39	sp	10090	1	2	Mouse_Uniprot_incl_isoform_2024_03_13	92913.1	71191	95986.4	72578.6	103649	105633	108810	115671	125209	123005	108154	134930	NaN
77823.7	O88508-2	Dnmt3a	Isoform 2 of DNA (cytosine-5)-methyltransferase 3A	DNM3A_MOUSE	1	sp	10090			Mouse_Uniprot_incl_isoform_2024_03_13	914.172	NaN	940.396	NaN	NaN	NaN	1177.06	NaN	911.629	1156.85	1596.67	1648.31	NaN
97227.88;97227.88-2;97227.88-3;97227.88-4	O88509;O88509-2;O88509-3;O88509-4	Dnmt3b	DNA (cytosine-5)-methyltransferase 3B;Isoform 2 of DNA (cytosine-5)-methyltransferase 3B;Isoform 3 of DNA (cytosine-5)-methyltransferase 3B;Isoform 4 of DNA (cytosine-5)-methyltransferase 3B	DNM3B_MOUSE	9	sp	10090	1;;;	2;;;	Mouse_Uniprot_incl_isoform_2024_03_13	5100.49	3533.69	3326.5	5607.15	9102.48	8655.32	10947.7	12214.2	15991.2	17296.2	16687	13903.2	NaN
87863.1	O88512	Ap1g2	AP-1 complex subunit gamma-like 2	AP1G2_MOUSE	20	sp	10090	1	2	Mouse_Uniprot_incl_isoform_2024_03_13	434673	321966	459464	362129	456018	450248	371704	409965	467246	415615	381318	483665	NaN
23299.6	O88513	Gmnn	Geminin	GEMI_MOUSE	3	sp	10090	1	1	Mouse_Uniprot_incl_isoform_2024_03_13	NaN	4517.29	NaN	NaN	NaN	5443.4	4530.4	21692.7	13566.2	26698.6	25764.2	34586.1	NaN
64893	O88520	Shoc2	Leucine-rich repeat protein SHOC-2	SHOC2_MOUSE	10	sp	10090	1	2	Mouse_Uniprot_incl_isoform_2024_03_13	109959	94311.5	124899	103151	136940	140021	99531.7	101989	119498	112571	101335	133850	NaN
47972.3	O88522	Ikbkg	NF-kappa-B essential modulator	NEMO_MOUSE	18	sp	10090	1	2	Mouse_Uniprot_incl_isoform_2024_03_13	81175.6	55987.6	83121.6	71271	84929.3	72955.6	65529.9	69435.5	80300.2	64222.8	54506.2	78456.6	NaN
34490.2	O88531	Ppt1	Palmitoyl-protein thioesterase 1	PPT1_MOUSE	9	sp	10090	1	2	Mouse_Uniprot_incl_isoform_2024_03_13	95091.7	70666.5	92965.5	76029.8	83250.7	89798.4	92638.9	73226.5	78601.8	68003.1	73514.4	85070.8	NaN
116859	O88532	Zfr	Zinc finger RNA-binding protein	ZFR_MOUSE	37	sp	10090	1	2	Mouse_Uniprot_incl_isoform_2024_03_13	165184	138779	185085	147405	190284	196759	178574	198660	194970	182833	166155	211445	NaN
47832.1	O88543	Cops3	COP9 signalosome complex subunit 3	CSN3_MOUSE	17	sp	10090	1	3	Mouse_Uniprot_incl_isoform_2024_03_13	161792	140640	197664	192147	237622	207104	197958	226288	250167	193393	199300	267313	NaN
46284.8	O88544	Cops4	COP9 signalosome complex subunit 4	CSN4_MOUSE	21	sp	10090	1	1	Mouse_Uniprot_incl_isoform_2024_03_13	237665	179900	253658	197187	252901	256509	202825	236454	254588	247393	249080	267219	NaN
35880.1	O88545	Cops6	COP9 signalosome complex subunit 6	CSN6_MOUSE	11	sp	10090	1	1	Mouse_Uniprot_incl_isoform_2024_03_13	248129	200314	278766	229498	317428	302786	275219	282550	311935	269686	277390	327178	NaN
63396.6	O88554	Parp2	Poly [ADP-ribose] polymerase 2	PARP2_MOUSE	22	sp	10090	1	3	Mouse_Uniprot_incl_isoform_2024_03_13	111215	80608.3	113846	81133.8	117239	128151	139152	170848	178532	164590	147113	185375	NaN
67500.6	O88559	Men1	Menin	MEN1_MOUSE	15	sp	10090	1	2	Mouse_Uniprot_incl_isoform_2024_03_13	89962.9	68397.2	93112.9	78218.3	85697.7	96971.8	71304.8	82751.9	79836.8	79188.2	71437.4	86082.7	NaN
37402.7	O88569	Hnrnpa2b1	Heterogeneous nuclear ribonucleoproteins A2/B1	ROA2_MOUSE	28	sp	10090	1	2	Mouse_Uniprot_incl_isoform_2024_03_13	9142635	5461034	8.01761e+06	6.54042e+06	8355424	9887021	7822260	7410172	9940554	9672390	7934611	7573816	54828.1
180255	O88572	Lrp6	Low-density lipoprotein receptor-related protein 6	LRP6_MOUSE	2	sp	10090	1	1	Mouse_Uniprot_incl_isoform_2024_03_13	NaN	NaN	NaN	NaN	1431.9	3.32694	3.29373	NaN	976.335	807.377	3.27985	NaN	NaN
131558	O88573	Aff1	AF4/FMR2 family member 1	AFF1_MOUSE	4	sp	10090	1	2	Mouse_Uniprot_incl_isoform_2024_03_13	7816.79	5422.75	7658.09	7039.79	5879.12	9140.48	6151.79	7090.17	6303.04	9053.63	6789.79	8732.41	NaN
23231.1	O88574	Sap30	Histone deacetylase complex subunit SAP30	SAP30_MOUSE	6	sp	10090	1	1	Mouse_Uniprot_incl_isoform_2024_03_13	85600.6	45596.2	61995.4	38676	53078.5	91214.2	65418	91252.6	92784.8	104892	114036	54956.2	NaN
29486.33;29486.33-2	O88587;O88587-2	Comt	Catechol O-methyltransferase;Isoform Soluble of Catechol O-methyltransferase	COMT_MOUSE	6	sp	10090	1;	2;	Mouse_Uniprot_incl_isoform_2024_03_13	259592	207714	284620	227913	231957	288127	269977	295708	326038	305449	267004	355821	NaN
20489.2	O88593	Pglyrp1	Peptidoglycan recognition protein 1	PGRP1_MOUSE	3	sp	10090	1	1	Mouse_Uniprot_incl_isoform_2024_03_13	44186.3	39064.8	52258.1	52984.6	59824.8	47050.8	58579.8	80109.4	80238.5	78882.6	78729.9	106276	NaN
51588.9	O88597	Becn1	Beclin-1	BECN1_MOUSE	17	sp	10090	1	3	Mouse_Uniprot_incl_isoform_2024_03_13	184978	147985	185716	157722	197246	196617	156563	190634	202456	171204	169744	197231	NaN
109324	O88622	Parg	Poly(ADP-ribose) glycohydrolase	PARG_MOUSE	29	sp	10090	1	2	Mouse_Uniprot_incl_isoform_2024_03_13	104843	77192.3	113280	88624.9	117387	111182	104823	123571	138027	122517	125127	139455	NaN
72916.4	O88627	Slc28a2	Sodium/nucleoside cotransporter 2	S28A2_MOUSE	6	sp	10090	1	2	Mouse_Uniprot_incl_isoform_2024_03_13	49477.3	46154.4	66303.1	50127.4	50842.5	57173.9	52096.8	56283.1	50792.1	41485.5	43677.7	55147.8	NaN
28489.4	O88630	Gosr1	Golgi SNAP receptor complex member 1	GOSR1_MOUSE	14	sp	10090	1	2	Mouse_Uniprot_incl_isoform_2024_03_13	24050.3	18334.1	25427.9	21384.6	28990.1	32152.3	27216	37337.5	34272	31701.4	32345.7	34806.3	NaN
42786	O88634	F2rl3	Proteinase-activated receptor 4	PAR4_MOUSE	4	sp	10090	1	2	Mouse_Uniprot_incl_isoform_2024_03_13	9694.93	3629.07	8020.18	7217.02	11770.9	6043.43	11832.3	14674.2	21662.9	15753.3	11557.7	20972.4	NaN
13552.7	O88653	Lamtor3	Ragulator complex protein LAMTOR3	LTOR3_MOUSE	6	sp	10090	1	1	Mouse_Uniprot_incl_isoform_2024_03_13	15112.7	7020.89	12567.2	8401.76	10730.6	24100.2	16229.9	4552.62	14764.6	29151	13238.4	15908.7	NaN
73999.9	O88665	Brd7	Bromodomain-containing protein 7	BRD7_MOUSE	26	sp	10090	1	1	Mouse_Uniprot_incl_isoform_2024_03_13	64965	48382.6	68598.6	57863.8	66231.6	69125.6	68258.6	74039	87747.3	72214.8	62930	78569.2	NaN
33279.4	O88667	Rrad	GTP-binding protein RAD	RAD_MOUSE	2	sp	10090	1	1	Mouse_Uniprot_incl_isoform_2024_03_13	37595.7	40076.9	38792.9	34136.5	38596.3	32486.6	30449.6	40331.4	35015.2	31715.7	39082.5	25805.7	NaN
24451.9	O88668	Creg1	Protein CREG1	CREG1_MOUSE	3	sp	10090	1	1	Mouse_Uniprot_incl_isoform_2024_03_13	967.602	16786.7	18442.9	15804.8	9716.38	20347.3	19396.5	8051.44	15070.4	21630.3	14014.4	11860.9	NaN
82762.3	O88673	Dgka	Diacylglycerol kinase alpha	DGKA_MOUSE	27	sp	10090	1	2	Mouse_Uniprot_incl_isoform_2024_03_13	271475	199055	280478	222994	297960	270899	331798	399089	417333	371424	352177	418629	NaN
49548.9	O88685	Psmc3	26S proteasome regulatory subunit 6A	PRS6A_MOUSE	27	sp	10090	1	2	Mouse_Uniprot_incl_isoform_2024_03_13	996396	813865	1.10047e+06	965044	1.30663e+06	1.17447e+06	1.08702e+06	1279808	1485696	1.22258e+06	1.23494e+06	1.60485e+06	NaN
44838.6	O88693	Ugcg	Ceramide glucosyltransferase	CEGT_MOUSE	7	sp	10090	1	1	Mouse_Uniprot_incl_isoform_2024_03_13	23576.1	26963	41743.2	36446.8	52622	40836.7	40629.6	40067.6	41960.2	31640.8	39042.9	51219	NaN
29800.5	O88696	Clpp	ATP-dependent Clp protease proteolytic subunit, mitochondrial	CLPP_MOUSE	9	sp	10090	1	1	Mouse_Uniprot_incl_isoform_2024_03_13	117858	90080.3	131354	104133	96105	142745	137899	151796	175387	163185	155557	163513	NaN
34381.5	O88697	Stk16	Serine/threonine-protein kinase 16	STK16_MOUSE	8	sp	10090	1	3	Mouse_Uniprot_incl_isoform_2024_03_13	397.687	375.501	1896.94	66428.7	3502.22	1269.61	15990.7	10412	688.409	11424.1	7858.41	76223.4	NaN
158366	O88700	Blm	RecQ-like DNA helicase BLM	BLM_MOUSE	11	sp	10090	1	1	Mouse_Uniprot_incl_isoform_2024_03_13	45859.8	33609.9	43267.2	43269.4	60976.1	53698.4	60126.5	67570	71360.5	61169.6	59172.1	80116.2	NaN
49981.7	O88708	Orc4	Origin recognition complex subunit 4	ORC4_MOUSE	9	sp	10090	1	2	Mouse_Uniprot_incl_isoform_2024_03_13	59806.4	46902.4	65590.8	56250.6	80800.6	82277.5	84030.3	106699	114193	125648	100543	111493	NaN
47744.5	O88712	Ctbp1	C-terminal-binding protein 1	CTBP1_MOUSE	15	sp	10090	1	2	Mouse_Uniprot_incl_isoform_2024_03_13	453383	354291	474827	401378	539655	497329	396531	397122	406198	370725	345460	467405	NaN
21395.9	O88713	Klrg1	Killer cell lectin-like receptor subfamily G member 1	KLRG1_MOUSE	4	sp	10090	1	2	Mouse_Uniprot_incl_isoform_2024_03_13	130363	111528	147222	141195	158155	166186	65865.6	55585.6	63951	56247.4	41127.8	61292.3	NaN
37316.9	O88736	Hsd17b7	3-keto-steroid reductase/17-beta-hydroxysteroid dehydrogenase 7	DHB7_MOUSE	7	sp	10090	1	1	Mouse_Uniprot_incl_isoform_2024_03_13	24773.7	26367.1	37418.2	30147.2	43095.5	32257.1	51974.4	43356.1	76723.9	58694.2	51331.2	71943.9	NaN
532170	O88738	Birc6	Baculoviral IAP repeat-containing protein 6	BIRC6_MOUSE	96	sp	10090	1	2	Mouse_Uniprot_incl_isoform_2024_03_13	702568	588205	790029	597937	868201	808804	746776	944697	1.05278e+06	956310	934693	1.09912e+06	NaN
54325.1	O88746	Tom1	Target of Myb1 membrane trafficking protein	TOM1_MOUSE	11	sp	10090	1	1	Mouse_Uniprot_incl_isoform_2024_03_13	57997.5	46357.2	61698.7	47569.6	55508.2	50944.7	49793.8	66104.6	61811	57668.8	52854.4	64709.9	NaN
247230	O88783	F5	Coagulation factor V	FA5_MOUSE	12	sp	10090	1	1	Mouse_Uniprot_incl_isoform_2024_03_13	19070.1	33490.1	39219.7	32055.4	44544	35064.8	44206	32066.7	45645.3	38467.9	43913.4	42376.8	NaN
29473.5	O88796	Rpp30	Ribonuclease P protein subunit p30	RPP30_MOUSE	13	sp	10090	1	1	Mouse_Uniprot_incl_isoform_2024_03_13	130173	95122.8	138214	113354	131170	134445	183424	179127	235911	175581	186295	246528	NaN
57454.5	O88811	Stam2	Signal transducing adapter molecule 2	STAM2_MOUSE	17	sp	10090	1	1	Mouse_Uniprot_incl_isoform_2024_03_13	63870.6	46852	68257.7	57695.9	73198.4	68854.6	56361.2	64057.2	72448.4	65614.9	65473	75556.7	NaN
35062.5	O88822	Sc5d	Lathosterol oxidase	SC5D_MOUSE	4	sp	10090	2	2	Mouse_Uniprot_incl_isoform_2024_03_13	4163.1	5232.08	6165.59	9552.5	11574.1	6252.48	14910.7	14950.1	20337.5	12600.4	9888.34	17649.2	NaN
16329.1	O88824	Jtb	Protein JTB	JTB_MOUSE	1	sp	10090	1	1	Mouse_Uniprot_incl_isoform_2024_03_13	117489	104207	139077	114759	133711	140198	119072	138971	132718	128119	117074	133053	NaN
80623.9	O88842	Fgd3	FYVE, RhoGEF and PH domain-containing protein 3	FGD3_MOUSE	20	sp	10090	1	1	Mouse_Uniprot_incl_isoform_2024_03_13	151461	105719	153143	116626	131563	156227	95166.1	102676	95789.9	97483.2	99236.8	104600	NaN
22656	O88843	Cradd	Death domain-containing protein CRADD	CRADD_MOUSE	1	sp	10090	1	2	Mouse_Uniprot_incl_isoform_2024_03_13	NaN	NaN	3184.67	NaN	NaN	4984.02	10916	NaN	11824.8	16589.7	11938	5882	NaN
46674.4	O88844	Idh1	Isocitrate dehydrogenase [NADP] cytoplasmic	IDHC_MOUSE	19	sp	10090	1	2	Mouse_Uniprot_incl_isoform_2024_03_13	291202	253600	319441	248502	300523	320482	258295	286750	315252	284398	262597	306476	NaN
73632	O88845	Akap10	A-kinase anchor protein 10, mitochondrial	AKA10_MOUSE	19	sp	10090	1	3	Mouse_Uniprot_incl_isoform_2024_03_13	48612.1	36914.5	55731.6	39695.3	58384	64061.3	35683.1	51101.3	45849	50591.5	53551.3	44239.6	NaN
20959.28;20959.28-2	O88848;O88848-2	Arl6	ADP-ribosylation factor-like protein 6;Isoform 2 of ADP-ribosylation factor-like protein 6	ARL6_MOUSE	4	sp	10090	1;	1;	Mouse_Uniprot_incl_isoform_2024_03_13	7591.58	6491.08	8497.59	4981.05	6810.75	5335.23	15830.8	13290.1	20013.3	13538.1	13012.4	18566.8	NaN
20911.7	O88851	Rbbp9	Putative hydrolase RBBP9	RBBP9_MOUSE	3	sp	10090	1	2	Mouse_Uniprot_incl_isoform_2024_03_13	17416.5	15062.2	15626.5	17018	14988.5	17329.9	16577.4	15322.1	24793.7	15102.6	14021.8	16833	NaN
42993.7	O88852	Tspyl1	Testis-specific Y-encoded-like protein 1	TSYL1_MOUSE	10	sp	10090	2	1	Mouse_Uniprot_incl_isoform_2024_03_13	38570	25808	47815.6	33171.4	35970.7	40272.5	29592.4	32559.2	42586.9	44579.2	38186.4	27825.2	NaN
42067	O88856	Tpst2	Protein-tyrosine sulfotransferase 2	TPST2_MOUSE	10	sp	10090	1	1	Mouse_Uniprot_incl_isoform_2024_03_13	60597.2	48331	67750.3	64138.9	71112.3	84137.6	76910.1	86315.8	83233.6	74918.1	74436.5	92382.1	NaN
61363.3	O88874	Ccnk	Cyclin-K	CCNK_MOUSE	12	sp	10090	1	3	Mouse_Uniprot_incl_isoform_2024_03_13	147830	119300	163681	145509	179690	164892	174124	186284	176098	163361	154816	215518	NaN
20569.5	O88875	Cd160	CD160 antigen	BY55_MOUSE	4	sp	10090	1	2	Mouse_Uniprot_incl_isoform_2024_03_13	3713.19	3196.09	4882.31	3196.82	146.06	4032.79	14653.4	12369.3	12362.6	6149.51	8362.32	9096.02	NaN
23058	O88878	Zfand5	AN1-type zinc finger protein 5	ZFAN5_MOUSE	5	sp	10090	1	1	Mouse_Uniprot_incl_isoform_2024_03_13	8706.41	7082	9566.42	8849.36	13498.7	9621.7	11072.2	15163.5	21136.7	18280	17704.4	23035.9	NaN
141003	O88879	Apaf1	Apoptotic protease-activating factor 1	APAF_MOUSE	40	sp	10090	1	3	Mouse_Uniprot_incl_isoform_2024_03_13	256155	195631	281523	207125	273111	266476	173158	189933	190208	171077	165168	194005	NaN
13903.78;13903.78-2	O88890;O88890-2	Sh2d1a	SH2 domain-containing protein 1A;Isoform Short of SH2 domain-containing protein 1A	SH21A_MOUSE	8	sp	10090	1;	1;	Mouse_Uniprot_incl_isoform_2024_03_13	736906	594060	740082	634382	659388	801958	478397	618753	581687	511805	530134	637697	NaN
48820.7	O88895	Hdac3	Histone deacetylase 3	HDAC3_MOUSE	15	sp	10090	1	2	Mouse_Uniprot_incl_isoform_2024_03_13	113649	81102.6	125220	90820.4	133304	143385	143455	126642	144952	143833	125272	165101	NaN
130722.58;130722.58-2	O88904;O88904-2	Hipk1	Homeodomain-interacting protein kinase 1;Isoform 2 of Homeodomain-interacting protein kinase 1	HIPK1_MOUSE	3	sp	10090	1;	2;	Mouse_Uniprot_incl_isoform_2024_03_13	2394.15	1957.94	2274.66	NaN	NaN	5350.86	1491.5	3455.15	2402.97	2358.05	1959.64	1186.82	NaN
71617.8	O88907	Pias1	E3 SUMO-protein ligase PIAS1	PIAS1_MOUSE	8	sp	10090	1	2	Mouse_Uniprot_incl_isoform_2024_03_13	43274.4	36439.4	47846.3	44893.1	51019.3	50835.5	45735.2	65211.5	63237.7	57854.6	51053.8	61511.6	NaN
60597.3	O88908	Soat2	Sterol O-acyltransferase 2	SOAT2_MOUSE	9	sp	10090	1	2	Mouse_Uniprot_incl_isoform_2024_03_13	67962.4	54459.5	72095.3	47622.4	51314.4	64531.2	72101.1	87743	82332.5	65676.1	61472.6	74357.2	NaN
60280.8	O88939	Zbtb7a	Zinc finger and BTB domain-containing protein 7A	ZBT7A_MOUSE	13	sp	10090	1	2	Mouse_Uniprot_incl_isoform_2024_03_13	50293.6	33443.9	48061.2	38556.6	53589.3	58079	56621.2	60378.5	64437.1	56607.3	54832.1	70133.8	NaN
77833.2;77833.2-2;77833.2-3	O88942;O88942-2;O88942-3	Nfatc1	Nuclear factor of activated T-cells, cytoplasmic 1;Isoform Beta of Nuclear factor of activated T-cells, cytoplasmic 1;Isoform Alpha' of Nuclear factor of activated T-cells, cytoplasmic 1	NFAC1_MOUSE	18	sp	10090	1;;	1;;	Mouse_Uniprot_incl_isoform_2024_03_13	186012	131993	201359	168176	234980	203695	225378	249863	239253	194396	208864	296636	NaN
21834	O88952	Lin7c	Protein lin-7 homolog C	LIN7C_MOUSE	7	sp	10090	1	2	Mouse_Uniprot_incl_isoform_2024_03_13	179136	137522	164351	145533	158361	197523	220154	299033	302822	298850	295853	292259	NaN
32549.3	O88958	Gnpda1	Glucosamine-6-phosphate isomerase 1	GNPI1_MOUSE	14	sp	10090	1	3	Mouse_Uniprot_incl_isoform_2024_03_13	1.12074e+06	797386	1.20195e+06	1.00213e+06	1.14319e+06	1.20535e+06	1.02138e+06	831906	1.05502e+06	981819	924503	1.05613e+06	NaN
57706.3	O88962	Cyp8b1	7-alpha-hydroxycholest-4-en-3-one 12-alpha-hydroxylase	CP8B1_MOUSE	1	sp	10090	1	1	Mouse_Uniprot_incl_isoform_2024_03_13	40865	32032.4	43470.8	38987.2	45556.5	42679.9	NaN	39478	43823.5	41147.9	36342	49999.4	NaN
80028	O88967	Yme1l1	ATP-dependent zinc metalloprotease YME1L1	YMEL1_MOUSE	26	sp	10090	1	1	Mouse_Uniprot_incl_isoform_2024_03_13	199049	167670	237143	214415	253257	262019	307303	355673	385343	344435	339718	419116	NaN
144548.54;144548.54-4	O88974;O88974-4	Setdb1	Histone-lysine N-methyltransferase SETDB1;Isoform 4 of Histone-lysine N-methyltransferase SETDB1	SETB1_MOUSE	32	sp	10090	1;	1;	Mouse_Uniprot_incl_isoform_2024_03_13	68210.6	54303.1	69739.4	55245.7	72284.1	73610	67600.6	76221.4	77302.3	73756.9	69036.4	87443.8	NaN
26924.8	O88983	Stx8	Syntaxin-8	STX8_MOUSE	9	sp	10090	1	1	Mouse_Uniprot_incl_isoform_2024_03_13	113972	92827.5	129692	97002.4	104189	127089	133943	152308	155390	142787	136213	150459	NaN
44930.6	O88986	Gcat	2-amino-3-ketobutyrate coenzyme A ligase, mitochondrial	KBL_MOUSE	12	sp	10090	1	2	Mouse_Uniprot_incl_isoform_2024_03_13	57818.6	44935.9	62846.9	54564.2	73001.9	61220.3	46851.6	51206.8	50814.3	51814.4	45950.2	47211.5	NaN
14315.9	O89013	Leprot	Leptin receptor gene-related protein	OBRG_MOUSE	2	sp	10090	1	1	Mouse_Uniprot_incl_isoform_2024_03_13	20956.2	15609.4	12188.1	17981.5	10069.3	19156.6	18612.8	26265.2	23161.8	17920.2	18871.9	16749.1	NaN
68583.1	O89016	Abcd4	Lysosomal cobalamin transporter ABCD4	ABCD4_MOUSE	10	sp	10090	1	2	Mouse_Uniprot_incl_isoform_2024_03_13	74530.1	62072.8	68360.4	70513	64253.2	81371.1	63629.5	68751.5	64541.3	69199.4	66186.5	85263.8	NaN
49373	O89017	Lgmn	Legumain	LGMN_MOUSE	3	sp	10090	1	1	Mouse_Uniprot_incl_isoform_2024_03_13	16342.8	20273.5	24059.6	26438.7	24962.5	24772.1	23744.3	30008.2	32769.8	27083.3	31763	37899.4	NaN
69379.08;69379.08-3	O89020;O89020-3	Afm	Afamin;Isoform 3 of Afamin	AFAM_MOUSE	1	sp	10090	1;	2;	Mouse_Uniprot_incl_isoform_2024_03_13	120.765	7247.22	6085.06	7914.86	3819.28	3693.85	2660.36	3769.39	2842.79	1637.69	320.685	1199.18	NaN
61342.2	O89023	Tpp1	Tripeptidyl-peptidase 1	TPP1_MOUSE	5	sp	10090	1	2	Mouse_Uniprot_incl_isoform_2024_03_13	31746	28882.6	33189.3	27077	36994.9	34083.2	29916.8	26483.7	28165.2	26641.2	22465.5	24789.7	NaN
84878	O89050	Mkln1	Muskelin	MKLN1_MOUSE	15	sp	10090	1	1	Mouse_Uniprot_incl_isoform_2024_03_13	14445.4	8482.99	17052.8	13207.1	21365.2	15833.9	17124.4	23737.4	25726.2	22325.5	24166.5	30496.5	NaN
30259.9	O89051	Itm2b	Integral membrane protein 2B	ITM2B_MOUSE	8	sp	10090	1	1	Mouse_Uniprot_incl_isoform_2024_03_13	93126.5	87315	99821.8	98583	141384	114160	120344	159846	152693	135928	134001	157731	NaN
50989.2	O89053	Coro1a	Coronin-1A	COR1A_MOUSE	30	sp	10090	1	5	Mouse_Uniprot_incl_isoform_2024_03_13	20839862	16025660	22233172	17697032	20951052	21076028	16344741	18049742	20066218	17601398	16488452	21082940	NaN
34567.1	O89079	Cope	Coatomer subunit epsilon	COPE_MOUSE	16	sp	10090	1	3	Mouse_Uniprot_incl_isoform_2024_03_13	279925	214357	295296	245086	325484	294784	275610	272432	333947	308499	277455	354209	NaN
93557.99;93557.99-3	O89084;O89084-3	Pde4a	3',5'-cyclic-AMP phosphodiesterase 4A;Isoform 3 of 3',5'-cyclic-AMP phosphodiesterase 4A	PDE4A_MOUSE	1	sp	10090	1;	2;	Mouse_Uniprot_incl_isoform_2024_03_13	NaN	1.12477	1.11131	NaN	NaN	799.756	746.028	574.294	282.811	1027.02	3116.15	2099.13	NaN
16604.7	O89086	Rbm3	RNA-binding protein 3	RBM3_MOUSE	9	sp	10090	1	1	Mouse_Uniprot_incl_isoform_2024_03_13	1.30545e+06	1.00471e+06	1.25453e+06	1.08629e+06	1.36939e+06	1.57387e+06	1.89327e+06	2.77318e+06	3.16201e+06	2922114	2.75701e+06	3183268	NaN
80731.9	O89090	Sp1	Transcription factor Sp1	SP1_MOUSE	7	sp	10090	1	2	Mouse_Uniprot_incl_isoform_2024_03_13	205570	152425	211755	166328	189679	249587	194485	207281	243322	267663	245506	240271	NaN
16380.2	O89098	Cst7	Cystatin-F	CYTF_MOUSE	2	sp	10090	2	1	Mouse_Uniprot_incl_isoform_2024_03_13	175468	149239	203218	158151	263664	220370	159646	156032	185429	169465	227055	181982	NaN
36810	O89100	Grap2	GRB2-related adaptor protein 2	GRAP2_MOUSE	20	sp	10090	1	1	Mouse_Uniprot_incl_isoform_2024_03_13	1.27562e+06	887318	1.2274e+06	980818	1.29465e+06	1.41695e+06	943936	1.0823e+06	1.16205e+06	1.11145e+06	1.10134e+06	1193952	NaN
47783.8	O89109	Kcnn4	Intermediate conductance calcium-activated potassium channel protein 4	KCNN4_MOUSE	4	sp	10090	2	1	Mouse_Uniprot_incl_isoform_2024_03_13	28895.9	7320.39	13430.2	13590.3	11315.4	4880.07	13898.1	8401.29	14207.4	11733.3	14547.3	7014.43	NaN
55356.9	O89110	Casp8	Caspase-8	CASP8_MOUSE	22	sp	10090	1	1	Mouse_Uniprot_incl_isoform_2024_03_13	326745	253376	372351	294920	378203	345089	261207	273856	305981	262330	268422	319459	NaN
45341.1	O89112	Lancl1	Glutathione S-transferase LANCL1	LANC1_MOUSE	9	sp	10090	1	1	Mouse_Uniprot_incl_isoform_2024_03_13	97299	91030.9	121960	83155.5	104659	107425	104815	116386	135408	119041	98287.5	154866	NaN
24986.5	O89116	Vti1a	Vesicle transport through interaction with t-SNAREs homolog 1A	VTI1A_MOUSE	7	sp	10090	1	1	Mouse_Uniprot_incl_isoform_2024_03_13	28227.2	23068.6	29027.1	32834.8	38511.6	33642	48723	57107.7	47932.6	46507.4	49877	66083.3	NaN
43209.6	P00158	Mt-Cyb	Cytochrome b	CYB_MOUSE	1	sp	10090	1	1	Mouse_Uniprot_incl_isoform_2024_03_13	84392.2	46017.7	85996.5	46741.2	35958.6	77313.8	78986.8	63417.1	76020.8	99240.8	83860.7	70962.2	NaN
21606	P00375	Dhfr	Dihydrofolate reductase	DYR_MOUSE	12	sp	10090	1	3	Mouse_Uniprot_incl_isoform_2024_03_13	356368	306270	429776	398167	457037	410303	506074	541747	673463	536987	526999	702480	NaN
56910.1	P00397	Mtco1	Cytochrome c oxidase subunit 1	COX1_MOUSE	3	sp	10090	1	2	Mouse_Uniprot_incl_isoform_2024_03_13	213202	150579	393152	246762	217312	256112	736732	200142	237877	429081	270973	713410	NaN
25976.4	P00405	Mtco2	Cytochrome c oxidase subunit 2	COX2_MOUSE	7	sp	10090	1	1	Mouse_Uniprot_incl_isoform_2024_03_13	1.42616e+06	951208	1.47169e+06	1.43955e+06	2.24327e+06	1664002	1.77101e+06	1123218	1.37091e+06	1.43046e+06	1.43373e+06	1.94422e+06	NaN
29922.8	P00416	mt-Co3	Cytochrome c oxidase subunit 3	COX3_MOUSE	1	sp	10090	1	2	Mouse_Uniprot_incl_isoform_2024_03_13	33946.2	25422.3	35917.6	25916.3	39935	47993.8	37740.7	48212.2	46502.3	38013.9	42978.4	39023.9	NaN
24570.4	P00493	Hprt1	Hypoxanthine-guanine phosphoribosyltransferase	HPRT_MOUSE	13	sp	10090	1	3	Mouse_Uniprot_incl_isoform_2024_03_13	757855	1.48019e+06	862771	1.6882e+06	1.9013e+06	1.49677e+06	2393202	1.4321e+06	1.89347e+06	966164	1.78044e+06	2992055	1.0076e+06
122672.53;122672.53-2;122672.53-3;122672.53-4	P00520;P00520-2;P00520-3;P00520-4	Abl1	Tyrosine-protein kinase ABL1;Isoform II of Tyrosine-protein kinase ABL1;Isoform III of Tyrosine-protein kinase ABL1;Isoform IV of Tyrosine-protein kinase ABL1	ABL1_MOUSE	13	sp	10090	1;;;	3;;;	Mouse_Uniprot_incl_isoform_2024_03_13	9009.93	5383.9	9414.59	6682.36	7761.28	8062.18	7605.56	7223.65	7415.62	7493.59	7514.47	8582.55	NaN
25095.6	P00848	Mtatp6	ATP synthase subunit a	ATP6_MOUSE	2	sp	10090	1	1	Mouse_Uniprot_incl_isoform_2024_03_13	34970.6	NaN	15434.8	7789.84	NaN	9324.06	17383.1	NaN	19617.1	15253.5	2585.73	10200.1	NaN
29032.5	P00920	Ca2	Carbonic anhydrase 2	CAH2_MOUSE	7	sp	10090	1	4	Mouse_Uniprot_incl_isoform_2024_03_13	469864	342097	335791	253684	522397	400664	228909	346713	599886	853462	592677	647570	NaN
186484	P01027	C3	Complement C3	CO3_MOUSE	32	sp	10090	1	3	Mouse_Uniprot_incl_isoform_2024_03_13	440637	501406	697324	615806	1.22016e+06	521678	427795	432127	697106	472258	672487	651718	NaN
12160.1	P01325	Ins1	Insulin-1	INS1_MOUSE	1	sp	10090	1	1	Mouse_Uniprot_incl_isoform_2024_03_13	32859.2	162936	154864	261456	48194.4	93323.2	64081	68917.4	116355	55881.9	58126	64538.3	NaN
27456	P01731	Cd8a	T-cell surface glycoprotein CD8 alpha chain	CD8A_MOUSE	5	sp	10090	1	1	Mouse_Uniprot_incl_isoform_2024_03_13	197757	144317	221603	182133	256045	250520	212084	227680	246740	199629	173796	213161	NaN
12554.9	P01741		Ig heavy chain V region	HVM00_MOUSE	1	sp	10090	1	1	Mouse_Uniprot_incl_isoform_2024_03_13	NaN	NaN	NaN	NaN	NaN	NaN	NaN	3826.57	20950.4	7103.66	7714	NaN	NaN
18079.9	P01831	Thy1	Thy-1 membrane glycoprotein	THY1_MOUSE	5	sp	10090	1	1	Mouse_Uniprot_incl_isoform_2024_03_13	1.35491e+06	1.02918e+06	1.42075e+06	1.48813e+06	1.97027e+06	1.63245e+06	1.79774e+06	1465622	1.50921e+06	1.29465e+06	1.20024e+06	1990546	NaN
11934.1	P01837	Igkc	Immunoglobulin kappa constant	IGKC_MOUSE	3	sp	10090	1	2	Mouse_Uniprot_incl_isoform_2024_03_13	63802.3	26116.9	32118.8	58484.1	56392.5	39569.1	30600.8	45490.7	31670.1	30104.5	27947.8	40169.8	NaN
15234.3	P01849	Trac	T-cell receptor alpha chain constant	TRAC_MOUSE	2	sp	10090	1	2	Mouse_Uniprot_incl_isoform_2024_03_13	214572	124444	199553	214780	280811	225139	165401	113933	169781	135789	131956	150332	NaN
19296.97;19346	P01851;P01852		T-cell receptor beta-2 chain C region;T-cell receptor beta-1 chain C region	TCB2_MOUSE;TCB1_MOUSE	7	sp	10090	1	1	Mouse_Uniprot_incl_isoform_2024_03_13	509324	460211	612569	577589	679357	625120	548230	540734	528081	401086	390861	536696	NaN
36595.9	P01864		Ig gamma-2A chain C region secreted form	GCAB_MOUSE	4	sp	10090	1	1	Mouse_Uniprot_incl_isoform_2024_03_13	98569.9	42650.5	63883.2	72820.2	61450.9	68545.7	51346.8	56117.1	57010.7	44882.1	46548.7	61355.4	NaN
44259.42;44259.42-2	P01867;P01867-2	Ighg2b	Immunoglobulin heavy constant gamma 2B;Isoform 2 of Immunoglobulin heavy constant gamma 2B	IGG2B_MOUSE	5	sp	10090	1;	3;	Mouse_Uniprot_incl_isoform_2024_03_13	38843.6	11726.7	20984.2	65347.2	18681.1	32198	2932.84	11237	5070.57	1466.79	8575.87	5299.98	NaN
35704.56;43386.5	P01868;P01869	Ighg1	Ig gamma-1 chain C region secreted form;Ig gamma-1 chain C region, membrane-bound form	IGHG1_MOUSE;IGH1M_MOUSE	1	sp	10090	1	1;2	Mouse_Uniprot_incl_isoform_2024_03_13	58560.8	68779.4	81405.1	61865	58293.7	58506.4	61434.5	47108.8	57331.2	62390.3	31703.4	60153.2	NaN
49971.97;49971.97-2	P01872;P01872-2	Ighm	Immunoglobulin heavy constant mu;Isoform 2 of Immunoglobulin heavy constant mu	IGHM_MOUSE	6	sp	10090	1;	2;	Mouse_Uniprot_incl_isoform_2024_03_13	22905.9	23414	16801.8	14299	23499	20005.3	13744.9	26587.1	20201.7	26439.8	23499.2	36848.7	NaN
13779	P01887	B2m	Beta-2-microglobulin	B2MG_MOUSE	6	sp	10090	1	2	Mouse_Uniprot_incl_isoform_2024_03_13	3.71376e+06	2.82881e+06	3.68483e+06	3929980	5.20154e+06	3959499	2.87457e+06	3285278	3.27357e+06	3.22368e+06	2.66847e+06	4.0624e+06	NaN
37251	P01898	H2-Q10	H-2 class I histocompatibility antigen, Q10 alpha chain	HA10_MOUSE	3	sp	10090	1	3	Mouse_Uniprot_incl_isoform_2024_03_13	29118.3	23600.9	28927.1	23457.4	29816.7	19435.1	25384.7	38772.4	53501.6	40135.3	31668.2	54472.2	NaN
40836.2	P01899	H2-D1	H-2 class I histocompatibility antigen, D-B alpha chain	HA11_MOUSE	14	sp	10090	1	2	Mouse_Uniprot_incl_isoform_2024_03_13	1.76182e+06	1.3778e+06	1.93229e+06	1.73608e+06	2.07049e+06	2.00284e+06	2.06235e+06	1.96403e+06	2106667	1.82654e+06	1.67311e+06	2.23792e+06	NaN
41301.8	P01901	H2-K1	H-2 class I histocompatibility antigen, K-B alpha chain	HA1B_MOUSE	20	sp	10090	1	1	Mouse_Uniprot_incl_isoform_2024_03_13	2.23211e+06	1.74226e+06	2.46843e+06	2.13969e+06	2572790	2.54149e+06	1.73249e+06	1.67773e+06	1767451	1.52329e+06	1.4897e+06	1.89818e+06	NaN
41489.9	P01902	H2-K1	H-2 class I histocompatibility antigen, K-D alpha chain	HA1D_MOUSE	1	sp	10090	1	1	Mouse_Uniprot_incl_isoform_2024_03_13	33652.6	13423.6	22986.7	18251.4	14726.4	40190.9	40279.7	55260.9	58611.8	55259.9	32500.2	47440.1	NaN
15085.2	P01942	Hba	Hemoglobin subunit alpha	HBA_MOUSE	9	sp	10090	1	2	Mouse_Uniprot_incl_isoform_2024_03_13	472878	318272	240019	394145	478996	487371	593734	878003	1.35916e+06	2.55821e+06	1.43007e+06	1.83285e+06	NaN
15840.2	P02088	Hbb-b1	Hemoglobin subunit beta-1	HBB1_MOUSE	8	sp	10090	1	2	Mouse_Uniprot_incl_isoform_2024_03_13	685367	459590	396102	515263	579488	676986	788040	1.04259e+06	1.89372e+06	3.69652e+06	1.96861e+06	2.31995e+06	NaN
15878.2	P02089	Hbb-b2	Hemoglobin subunit beta-2	HBB2_MOUSE	1	sp	10090	1	2	Mouse_Uniprot_incl_isoform_2024_03_13	38460.1	653.165	11353	28378.8	56775.3	31592.3	33729.6	47751.3	190909	276479	91961	192757	NaN
15314.9	P02301	H3-5	Histone H3.3C	H3C_MOUSE	2	sp	10090	3	3	Mouse_Uniprot_incl_isoform_2024_03_13	105043	103161	134788	64886	105888	197008	95655.9	63385.1	61674.7	178587	189904	79069.5	NaN
177298	P02468	Lamc1	Laminin subunit gamma-1	LAMC1_MOUSE	7	sp	10090	1	2	Mouse_Uniprot_incl_isoform_2024_03_13	11401.4	2959.16	2524.65	1567.11	502.004	6262.13	2807.32	4169.75	4231.44	4021.24	3688.35	5289.99	NaN
197090	P02469	Lamb1	Laminin subunit beta-1	LAMB1_MOUSE	2	sp	10090	1	3	Mouse_Uniprot_incl_isoform_2024_03_13	2807.69	1353.97	8797.98	5661.74	872.271	NaN	5883.48	2285.98	3844.44	23718.5	2211.51	3516.06	NaN
57769.84;57769.84-2;57769.84-3	P02535;P02535-2;P02535-3	Krt10	Keratin, type I cytoskeletal 10;Isoform 2 of Keratin, type I cytoskeletal 10;Isoform 3 of Keratin, type I cytoskeletal 10	K1C10_MOUSE	7	sp	10090	1;;	3;;	Mouse_Uniprot_incl_isoform_2024_03_13	118559	488687	148944	115952	123565	37330.1	83440.6	90635	178827	105392	63809.5	283769	303045
16911.5	P02664	Csn1s2b	Alpha-S2-casein-like B	CS2LB_MOUSE	1	sp	10090	2	1	Mouse_Uniprot_incl_isoform_2024_03_13	14122.7	31279.5	33975.5	29341.4	34862.2	10734.4	17609.9	31566.8	36965.5	18556.3	2184.76	29050.4	NaN
6115.21	P02798	Mt2	Metallothionein-2	MT2_MOUSE	3	sp	10090	1	2	Mouse_Uniprot_incl_isoform_2024_03_13	30199.7	38729.2	26271.6	61760	52987.2	32345.9	108726	259322	333097	236613	215889	321011	NaN
6018.09	P02802	Mt1	Metallothionein-1	MT1_MOUSE	3	sp	10090	1	1	Mouse_Uniprot_incl_isoform_2024_03_13	131481	32621	1527.5	73424.3	85412	49240.2	245271	126362	585154	225430	409562	603644	NaN
36059.2	P03888	Mtnd1	NADH-ubiquinone oxidoreductase chain 1	NU1M_MOUSE	4	sp	10090	1	3	Mouse_Uniprot_incl_isoform_2024_03_13	79769.3	38355.9	86690.1	63968.4	67917.2	95302.5	107789	75247.6	85417	95639	95316.5	118457	NaN
38752.4	P03893	mt-Nd2	NADH-ubiquinone oxidoreductase chain 2	NU2M_MOUSE	3	sp	10090	1	2	Mouse_Uniprot_incl_isoform_2024_03_13	14954.4	6927.28	12937.9	14252.5	14213.3	2375.29	31035.7	23052.4	27074.5	21396.5	9852.61	25722.3	NaN
13218.9	P03899	mt-Nd3	NADH-ubiquinone oxidoreductase chain 3	NU3M_MOUSE	1	sp	10090	1	3	Mouse_Uniprot_incl_isoform_2024_03_13	30444.5	30700.3	36642	29434.2	38058.4	38115.2	39952.8	45921.2	40413.7	36539.5	34413.2	47349	NaN
51881.8	P03911	Mtnd4	NADH-ubiquinone oxidoreductase chain 4	NU4M_MOUSE	6	sp	10090	1	1	Mouse_Uniprot_incl_isoform_2024_03_13	94853.7	73595.6	115161	77896.3	80975.9	120850	113639	112314	113823	122379	119974	98659.6	NaN
68474.8	P03921	Mtnd5	NADH-ubiquinone oxidoreductase chain 5	NU5M_MOUSE	5	sp	10090	1	3	Mouse_Uniprot_incl_isoform_2024_03_13	76878.9	63730	82336.4	79324.6	94983.4	91756.5	82536.2	83548.5	90371.9	82753.4	72574.2	102077	NaN
7766.28	P03930	Mtatp8	ATP synthase protein 8	ATP8_MOUSE	2	sp	10090	1	1	Mouse_Uniprot_incl_isoform_2024_03_13	136398	187996	251142	299688	380886	315532	464798	401690	349783	277892	276297	488936	NaN
39991.6	P03958	Ada	Adenosine deaminase	ADA_MOUSE	18	sp	10090	1	3	Mouse_Uniprot_incl_isoform_2024_03_13	93692	64238.3	101005	77380.5	108316	102132	101437	109630	143899	113165	116327	129509	NaN
62747.3	P03975	Iap	IgE-binding protein	IGEB_MOUSE	19	sp	10090	2	1	Mouse_Uniprot_incl_isoform_2024_03_13	49096.3	32252.6	40373.8	58772	68852.2	72256.4	90744.2	124143	127705	163110	154902	171861	NaN
65605.9	P04104	Krt1	Keratin, type II cytoskeletal 1	K2C1_MOUSE	3	sp	10090	1	4	Mouse_Uniprot_incl_isoform_2024_03_13	89020.8	150121	53444.8	110291	166505	52500.3	85368.4	150820	80853	78995	36525.4	67620.2	1581.92
25775.88;25775.88-2	P04184;P04184-2	Tk1	Thymidine kinase, cytosolic;Isoform 2 of Thymidine kinase, cytosolic	KITH_MOUSE	9	sp	10090	1;	3;	Mouse_Uniprot_incl_isoform_2024_03_13	20674.8	16254.8	18112.2	23968.2	39813	28010.9	119893	236836	296228	266649	279175	326900	NaN
85004.5	P04186	Cfb	Complement factor B	CFAB_MOUSE	1	sp	10090	1	2	Mouse_Uniprot_incl_isoform_2024_03_13	8570.34	35545.2	28985	38207.3	15850.7	15647.7	15509.4	15044.8	16408.7	9365.41	8016.63	14838.7	NaN
27470.1	P04187	Gzmb	Granzyme B(G,H)	GRAB_MOUSE	16	sp	10090	1	1	Mouse_Uniprot_incl_isoform_2024_03_13	1.69995e+06	1.42781e+06	2206442	1.80568e+06	3.07169e+06	1.70458e+06	2.84945e+06	3.56365e+06	3.68983e+06	3.05905e+06	2924771	3.58256e+06	NaN
44310	P04202	Tgfb1	Transforming growth factor beta-1 proprotein	TGFB1_MOUSE	10	sp	10090	1	1	Mouse_Uniprot_incl_isoform_2024_03_13	13824.6	5905.24	10569.2	14377.7	20655	15866.2	34803.5	51188.6	57217.3	53780.9	56604.1	62558.9	NaN
41646.3	P04223	H2-K1	H-2 class I histocompatibility antigen, K-K alpha chain	HA1K_MOUSE	2	sp	10090	1	1	Mouse_Uniprot_incl_isoform_2024_03_13	37716.1	12651.5	29910.1	20053.6	28670.4	27800.7	54205.7	48748.9	67614.7	56540	40914.7	58254.7	NaN
19031.9	P04235	Cd3d	T-cell surface glycoprotein CD3 delta chain	CD3D_MOUSE	8	sp	10090	1	1	Mouse_Uniprot_incl_isoform_2024_03_13	414587	348392	499545	447654	483932	453732	471990	494063	504653	391680	356751	514692	NaN
27167.61;27167.61-2	P04370;P04370-2	Mbp	Myelin basic protein;Isoform 2 of Myelin basic protein	MBP_MOUSE	6	sp	10090	1;	2;	Mouse_Uniprot_incl_isoform_2024_03_13	14588.5	11040	15363.6	15257.5	17092	15825.6	10076.3	10621.4	9749.26	8574.52	9360.92	12867.8	NaN
67581.5	P04627	Araf	Serine/threonine-protein kinase A-Raf	ARAF_MOUSE	15	sp	10090	1	2	Mouse_Uniprot_incl_isoform_2024_03_13	151666	121371	152872	124565	156517	158274	128498	145512	149209	131816	129423	159774	NaN
39394.9	P05063	Aldoc	Fructose-bisphosphate aldolase C	ALDOC_MOUSE	13	sp	10090	1	4	Mouse_Uniprot_incl_isoform_2024_03_13	26390.8	18272.3	25810.3	24853.3	29384.1	25132.3	28150.6	32519.5	30189.7	29727.4	26737.4	31309.2	NaN
39355.9	P05064	Aldoa	Fructose-bisphosphate aldolase A	ALDOA_MOUSE	34	sp	10090	1	2	Mouse_Uniprot_incl_isoform_2024_03_13	7.06484e+06	5.5314e+06	7.75037e+06	6515940	7.85689e+06	7.42366e+06	6657959	8.34233e+06	9189335	7.94183e+06	8055818	9648100	NaN
40570.61;40570.61-2	P05132;P05132-2	Prkaca	cAMP-dependent protein kinase catalytic subunit alpha;Isoform 2 of cAMP-dependent protein kinase catalytic subunit alpha	KAPCA_MOUSE	4	sp	10090	1;	3;	Mouse_Uniprot_incl_isoform_2024_03_13	67098.6	51054.1	72210.1	66692	70782.1	79445.2	74140.6	84051.6	85069.2	70340.7	66351.2	83815.3	NaN
46247.6	P05201	Got1	Aspartate aminotransferase, cytoplasmic	AATC_MOUSE	22	sp	10090	1	3	Mouse_Uniprot_incl_isoform_2024_03_13	621524	486137	651541	487089	531938	641731	552345	659874	820196	700529	676408	722804	NaN
47411.4	P05202	Got2	Aspartate aminotransferase, mitochondrial	AATM_MOUSE	32	sp	10090	1	1	Mouse_Uniprot_incl_isoform_2024_03_13	2.3352e+06	1.83228e+06	2.48341e+06	2.25236e+06	2.56028e+06	2.56078e+06	2.99473e+06	3.04797e+06	3.1917e+06	2.74538e+06	2.65033e+06	3738282	NaN
50151.6	P05213	Tuba1b	Tubulin alpha-1B chain	TBA1B_MOUSE	25	sp	10090	1	2	Mouse_Uniprot_incl_isoform_2024_03_13	6.14478e+06	4910472	6.27081e+06	6330488	7399002	6.77635e+06	7405357	7273045	8793796	7.57777e+06	7.79655e+06	11009736	82671.8
14376.8	P05533	Ly6a	Lymphocyte antigen 6A-2/6E-1	LY6A_MOUSE	1	sp	10090	1	1	Mouse_Uniprot_incl_isoform_2024_03_13	NaN	4367.64	33120.8	14879.4	43267	NaN	15036	7742.1	20604.9	17850.4	84487.9	NaN	NaN
127481	P05555	Itgam	Integrin alpha-M	ITAM_MOUSE	27	sp	10090	1	2	Mouse_Uniprot_incl_isoform_2024_03_13	502657	374545	466302	412096	424748	594718	457165	471069	431184	544130	438117	478364	NaN
36498.5	P06151	Ldha	L-lactate dehydrogenase A chain	LDHA_MOUSE	20	sp	10090	1	3	Mouse_Uniprot_incl_isoform_2024_03_13	10565889	9073917	12478983	9502196	11301659	11864859	11930418	12261685	13560140	12216681	12968471	20082886	4440599040
57942.6	P06240	Lck	Proto-oncogene tyrosine-protein kinase LCK	LCK_MOUSE	20	sp	10090	1	4	Mouse_Uniprot_incl_isoform_2024_03_13	580117	393736	633349	486522	632484	654048	571872	452419	552045	515755	443098	600957	NaN
12934.3	P06330		Ig heavy chain V region AC38 205.12	HVM51_MOUSE	2	sp	10090	1	1	Mouse_Uniprot_incl_isoform_2024_03_13	19384.5	NaN	7695.37	838.036	6133.41	NaN	NaN	5894.42	NaN	NaN	NaN	11324.8	NaN
40875.2	P06339	H2-T23	H-2 class I histocompatibility antigen, D-37 alpha chain	HA15_MOUSE	11	sp	10090	1	1	Mouse_Uniprot_incl_isoform_2024_03_13	74565.6	50512.8	81361.8	64555.2	75965.9	85761.6	58847.3	66973.5	67449	67103.2	62865.3	66617.7	NaN
87163.77;87163.77-5	P06537;P06537-5	Nr3c1	Glucocorticoid receptor;Isoform 3 of Glucocorticoid receptor	GCR_MOUSE	26	sp	10090	1;	2;	Mouse_Uniprot_incl_isoform_2024_03_13	92801.5	79972.2	100112	87433.4	114960	112410	83101.4	81104.7	77534.7	78938.8	67574.9	89949.9	NaN
62766.9	P06745	Gpi	Glucose-6-phosphate isomerase	G6PI_MOUSE	26	sp	10090	1	4	Mouse_Uniprot_incl_isoform_2024_03_13	1.26949e+06	1.03545e+06	1.42648e+06	1199807	1440382	1.40767e+06	1.32348e+06	1.41086e+06	1.56292e+06	1340452	1.37053e+06	1.64747e+06	NaN
140994	P06795	Abcb1b	ATP-dependent translocase ABCB1	MDR1B_MOUSE	23	sp	10090	1	1	Mouse_Uniprot_incl_isoform_2024_03_13	84881.8	79276.2	95020.2	79220.4	92002	114329	126611	169631	189560	176633	171382	184676	NaN
37547.3	P06797	Ctsl	Procathepsin L	CATL1_MOUSE	3	sp	10090	1	2	Mouse_Uniprot_incl_isoform_2024_03_13	25558.7	18470.6	27564.6	20564.5	25942.1	29812.2	26440.4	32550.9	31789.5	25235.5	27369.6	29388.2	NaN
144836.71;144836.71-5	P06800;P06800-5	Ptprc	Receptor-type tyrosine-protein phosphatase C;Isoform 2 of Receptor-type tyrosine-protein phosphatase C	PTPRC_MOUSE	60	sp	10090	1;	4;	Mouse_Uniprot_incl_isoform_2024_03_13	4.58467e+06	3.4032e+06	4.83839e+06	3875761	4.78133e+06	4811628	4.49638e+06	3.74545e+06	4482604	4.02878e+06	3.50793e+06	4.63165e+06	4298.59
103175.55;103175.55-2	P06802;P06802-2	Enpp1	Ectonucleotide pyrophosphatase/phosphodiesterase family member 1;Isoform 1 of Ectonucleotide pyrophosphatase/phosphodiesterase family member 1	ENPP1_MOUSE	3	sp	10090	1;	4;	Mouse_Uniprot_incl_isoform_2024_03_13	7415.47	4370.86	4906.24	4116.95	5549.33	7610.71	6753.13	8750.98	9269.55	9166.89	9255.4	7334.82	NaN
35451.47;35451.47-2	P06803;P06803-2	Pim1	Serine/threonine-protein kinase pim-1;Isoform 2 of Serine/threonine-protein kinase pim-1	PIM1_MOUSE	1	sp	10090	1;	3;	Mouse_Uniprot_incl_isoform_2024_03_13	NaN	NaN	2143.76	NaN	3292.42	2880.92	NaN	4080.72	1879.66	2348.81	1970.26	3434.77	NaN
139138	P06909	Cfh	Complement factor H	CFAH_MOUSE	3	sp	10090	1	2	Mouse_Uniprot_incl_isoform_2024_03_13	NaN	NaN	353.271	1.11914	8893.48	1.11296	329.149	385.502	1870.89	1561.99	3053.42	1816.61	NaN
11721.4	P07091	S100a4	Protein S100-A4	S10A4_MOUSE	7	sp	10090	1	1	Mouse_Uniprot_incl_isoform_2024_03_13	3.62978e+06	2.71844e+06	3.69743e+06	3.86971e+06	4239989	3.45825e+06	3.61035e+06	3.57824e+06	2.9578e+06	2.6272e+06	2.22707e+06	3.54044e+06	NaN
15775.9	P07309	Ttr	Transthyretin	TTHY_MOUSE	5	sp	10090	1	1	Mouse_Uniprot_incl_isoform_2024_03_13	1.06274e+06	777268	1.25051e+06	814937	787482	1.24693e+06	751911	699279	427452	663817	479839	580723	NaN
43045	P07310	Ckm	Creatine kinase M-type	KCRM_MOUSE	2	sp	10090	1	1	Mouse_Uniprot_incl_isoform_2024_03_13	31942.5	16125.4	283.803	46224.4	8301.58	69452	45506.3	NaN	157388	NaN	652.943	NaN	NaN
38676.2	P07356	Anxa2	Annexin A2	ANXA2_MOUSE	30	sp	10090	1	2	Mouse_Uniprot_incl_isoform_2024_03_13	12315513	9627336	13164873	12660941	15504837	13431589	12165959	12926235	13264279	11195653	10391853	15803700	NaN
34958.1	P07607	Tyms	Thymidylate synthase	TYSY_MOUSE	18	sp	10090	1	1	Mouse_Uniprot_incl_isoform_2024_03_13	64842	46046.2	61756.7	59547.4	79062.3	76479.4	136410	163691	215238	206191	222764	202625	NaN
68692.5	P07724	Alb	Albumin	ALBU_MOUSE	35	sp	10090	1	3	Mouse_Uniprot_incl_isoform_2024_03_13	1.10115e+06	959469	1.20102e+06	1.08933e+06	1.40769e+06	1.381e+06	1.58246e+06	1.85002e+06	1.82134e+06	2.01024e+06	1.83951e+06	2.07793e+06	NaN
90210.2	P07742	Rrm1	Ribonucleoside-diphosphate reductase large subunit	RIR1_MOUSE	41	sp	10090	1	2	Mouse_Uniprot_incl_isoform_2024_03_13	219010	180673	255877	216382	336978	274987	595302	814815	1.05529e+06	908613	991146	1.11432e+06	NaN
46002.58;45823.28	P07758;Q00896	Serpina1a;Serpina1c	Alpha-1-antitrypsin 1-1;Alpha-1-antitrypsin 1-3	A1AT1_MOUSE;A1AT3_MOUSE	4	sp	10090	1	4;2	Mouse_Uniprot_incl_isoform_2024_03_13	42026.4	24297.3	36024	28302.7	33158.7	37375.1	25610.3	26696.3	23547.8	20275.6	21005.6	30983.3	NaN
46879.9	P07759	Serpina3k	Serine protease inhibitor A3K	SPA3K_MOUSE	2	sp	10090	1	2	Mouse_Uniprot_incl_isoform_2024_03_13	23443.5	16456.5	17373.2	20313	22055.5	18994.6	10053	17210.3	17204.3	13567.2	21480.9	18751.8	NaN
84787.9	P07901	Hsp90aa1	Heat shock protein HSP 90-alpha	HS90A_MOUSE	33	sp	10090	1	4	Mouse_Uniprot_incl_isoform_2024_03_13	2736606	2186853	2.85253e+06	2.60149e+06	3.15611e+06	3.10135e+06	2.79992e+06	3.1175e+06	3.53949e+06	3.10314e+06	3.3592e+06	3.967e+06	NaN
32909.7	P07903	Ercc1	DNA excision repair protein ERCC-1	ERCC1_MOUSE	9	sp	10090	2	2	Mouse_Uniprot_incl_isoform_2024_03_13	46151.7	39567.9	53799	43217.6	55826.8	54893.2	45486.5	57739.3	52783.9	53961.5	53789.4	59730.2	NaN
71982.4	P08003	Pdia4	Protein disulfide-isomerase A4	PDIA4_MOUSE	34	sp	10090	1	3	Mouse_Uniprot_incl_isoform_2024_03_13	1.26617e+06	1.01271e+06	1.3464e+06	1.26707e+06	1.56756e+06	1.51318e+06	1.30084e+06	1.39962e+06	1.35568e+06	1.33343e+06	1.26236e+06	1.58194e+06	NaN
19723.9	P08030	Aprt	Adenine phosphoribosyltransferase	APT_MOUSE	9	sp	10090	1	2	Mouse_Uniprot_incl_isoform_2024_03_13	544121	487265	682738	575712	738732	627575	781981	916199	1.11245e+06	778346	808267	1.12996e+06	NaN
46510.87;46510.87-2	P08042;P08042-2	Zfp1	Zinc finger protein 1;Isoform 2 of Zinc finger protein 1	ZFP1_MOUSE	1	sp	10090	2;	3;	Mouse_Uniprot_incl_isoform_2024_03_13	NaN	2890.99	3286.83	4546.59	NaN	1292.49	1945.83	3917.97	8507.23	7522.46	3947.09	12120.9	NaN
52534.2	P08043	Zfp2	Zinc finger protein ZFP2	ZFP2_MOUSE	6	sp	10090	2	2	Mouse_Uniprot_incl_isoform_2024_03_13	110866	103422	125644	109881	88531.3	108092	59076.8	122010	125238	158008	118521	130997	NaN
77837.8	P08071	Ltf	Lactotransferrin	TRFL_MOUSE	4	sp	10090	1	4	Mouse_Uniprot_incl_isoform_2024_03_13	113577	96401.4	38605.5	277952	32042.6	24787.8	10630.1	25894.1	5741.92	29976.8	21180.3	9677.61	NaN
36695.42;36695.42-3	P08101;P08101-3	Fcgr2	Low affinity immunoglobulin gamma Fc region receptor II;Isoform IIB1' of Low affinity immunoglobulin gamma Fc region receptor II	FCGR2_MOUSE	5	sp	10090	1;	2;	Mouse_Uniprot_incl_isoform_2024_03_13	22345.3	12216.4	17888.5	13375.5	20902	23203.6	11380.9	13957.7	14578.2	11773.5	6118.59	12421.2	NaN
59129.4	P08103	Hck	Tyrosine-protein kinase HCK	HCK_MOUSE	5	sp	10090	1	4	Mouse_Uniprot_incl_isoform_2024_03_13	NaN	NaN	6034.36	6731.81	16442.7	10434	20410.4	11455.1	23331.6	11640.3	15150.5	18041.9	NaN
92475.8	P08113	Hsp90b1	Endoplasmin	ENPL_MOUSE	44	sp	10090	1	2	Mouse_Uniprot_incl_isoform_2024_03_13	4.35086e+06	3.43618e+06	4.55225e+06	4267696	5216983	4.84941e+06	5042911	4.79248e+06	4.90337e+06	4694236	4585957	5846635	41461.8
11186	P08207	S100a10	Protein S100-A10	S10AA_MOUSE	5	sp	10090	1	2	Mouse_Uniprot_incl_isoform_2024_03_13	2.94182e+06	1.60489e+06	2.94465e+06	1.967e+06	2.45902e+06	3.14903e+06	2.27558e+06	1.75192e+06	2.06846e+06	2.47059e+06	2.83309e+06	2.97194e+06	NaN
35866.6	P08226	Apoe	Apolipoprotein E	APOE_MOUSE	6	sp	10090	1	2	Mouse_Uniprot_incl_isoform_2024_03_13	11580.7	10326.9	14906.8	11618.4	31086.8	10905.4	17183.5	29091.4	38062.8	24602.8	27258.1	29718.6	NaN
15942.7	P08228	Sod1	Superoxide dismutase [Cu-Zn]	SODC_MOUSE	8	sp	10090	1	2	Mouse_Uniprot_incl_isoform_2024_03_13	1.22774e+06	938901	1.30073e+06	1.14329e+06	1.16646e+06	1211596	1.20787e+06	1.35023e+06	1.33753e+06	1.21299e+06	1.16314e+06	1.38927e+06	NaN
35611.4	P08249	Mdh2	Malate dehydrogenase, mitochondrial	MDHM_MOUSE	19	sp	10090	1	3	Mouse_Uniprot_incl_isoform_2024_03_13	6437743	4.96492e+06	6.83902e+06	5977866	7066117	7.2301e+06	6.95519e+06	6.98886e+06	7213841	6.96321e+06	6.28712e+06	8.07156e+06	NaN
52627.6	P08414	Camk4	Calcium/calmodulin-dependent protein kinase type IV	KCC4_MOUSE	24	sp	10090	1	2	Mouse_Uniprot_incl_isoform_2024_03_13	210926	176902	237254	182433	206870	231278	225775	259869	300887	249985	242314	254600	NaN
21199.1	P08556	Nras	GTPase NRas	RASN_MOUSE	5	sp	10090	1	1	Mouse_Uniprot_incl_isoform_2024_03_13	393981	296974	417366	369880	434134	387517	413467	357368	451598	358593	320580	470858	NaN
40489	P08752	Gnai2	Guanine nucleotide-binding protein G(i) subunit alpha-2	GNAI2_MOUSE	18	sp	10090	1	5	Mouse_Uniprot_incl_isoform_2024_03_13	1.72721e+06	1.38467e+06	1.84349e+06	1505243	2.00954e+06	2.00919e+06	2.02405e+06	1.85888e+06	2.03536e+06	1.83641e+06	1.685e+06	2182252	NaN
217176	P08775	Polr2a	DNA-directed RNA polymerase II subunit RPB1	RPB1_MOUSE	83	sp	10090	1	3	Mouse_Uniprot_incl_isoform_2024_03_13	392844	311645	419308	330788	433883	452523	394866	469996	452981	447888	438070	491309	NaN
16688.97;16794.2	P08905;P17897	Lyz2;Lyz1	Lysozyme C-2;Lysozyme C-1	LYZ2_MOUSE;LYZ1_MOUSE	1	sp	10090	1	2;1	Mouse_Uniprot_incl_isoform_2024_03_13	NaN	23244.4	27439.5	44318.2	60964.5	33456.4	22905	8060.82	NaN	9975.99	34550.3	18578	NaN
38414.6	P08920	Cd2	T-cell surface antigen CD2	CD2_MOUSE	9	sp	10090	1	1	Mouse_Uniprot_incl_isoform_2024_03_13	260928	206532	262833	243534	312276	295155	262264	248067	248884	222840	211252	289145	NaN
88231.3	P09055	Itgb1	Integrin beta-1	ITB1_MOUSE	27	sp	10090	1	1	Mouse_Uniprot_incl_isoform_2024_03_13	2.19366e+06	1.74902e+06	2.15111e+06	2.22769e+06	2.56865e+06	2.68008e+06	2.7589e+06	3128846	3097110	2.71617e+06	2.58043e+06	3.73399e+06	NaN
57058.5	P09103	P4hb	Protein disulfide-isomerase	PDIA1_MOUSE	35	sp	10090	1	2	Mouse_Uniprot_incl_isoform_2024_03_13	1.8931e+06	1.47413e+06	2.02453e+06	1.8151e+06	2124476	2.20327e+06	1.97896e+06	2.11179e+06	2.12797e+06	2.01323e+06	1894780	2.34263e+06	3644.38
76723.1	P09405	Ncl	Nucleolin	NUCL_MOUSE	36	sp	10090	1	2	Mouse_Uniprot_incl_isoform_2024_03_13	8439344	6979828	9122847	8111211	9439059	9524063	11606649	13574120	15454016	13035491	12528170	15773631	2087.85
44550.5	P09411	Pgk1	Phosphoglycerate kinase 1	PGK1_MOUSE	28	sp	10090	1	4	Mouse_Uniprot_incl_isoform_2024_03_13	2.88624e+06	2.36528e+06	3.26381e+06	2.82657e+06	3.53088e+06	3.08531e+06	3.16825e+06	3.43082e+06	4.02076e+06	3047616	3.29406e+06	4216725	2682.88
35765.2	P09450	Junb	Transcription factor JunB	JUNB_MOUSE	9	sp	10090	1	1	Mouse_Uniprot_incl_isoform_2024_03_13	4939.95	32122.5	50949.8	40163.5	31211.4	46799.1	30466.2	48582.1	42447.1	31712.3	38846.2	31275.7	NaN
21066.6	P09528	Fth1	Ferritin heavy chain	FRIH_MOUSE	11	sp	10090	1	2	Mouse_Uniprot_incl_isoform_2024_03_13	49196.7	46087.1	65688.9	59583.6	58993.3	68859.8	68052.7	84777.1	158361	109944	98985.2	82013	NaN
20030.14;20030.14-2	P09535;P09535-2	Igf2	Insulin-like growth factor II;Isoform 2 of Insulin-like growth factor II	IGF2_MOUSE	1	sp	10090	1;	1;	Mouse_Uniprot_incl_isoform_2024_03_13	NaN	2333.77	NaN	NaN	NaN	NaN	NaN	NaN	NaN	NaN	NaN	NaN	NaN
109179	P09581	Csf1r	Macrophage colony-stimulating factor 1 receptor	CSF1R_MOUSE	3	sp	10090	1	3	Mouse_Uniprot_incl_isoform_2024_03_13	2617.95	1266.84	4222.81	5546.87	11937.4	7281.2	9719.83	6874.64	10249.1	8145.86	9388.84	9653.28	NaN
9422.69	P09602	Hmgn2	Non-histone chromosomal protein HMG-17	HMGN2_MOUSE	3	sp	10090	1	2	Mouse_Uniprot_incl_isoform_2024_03_13	450688	331151	401441	263855	373168	466812	323658	361925	378218	436949	421651	273345	NaN
24602.9	P09671	Sod2	Superoxide dismutase [Mn], mitochondrial	SODM_MOUSE	11	sp	10090	1	3	Mouse_Uniprot_incl_isoform_2024_03_13	186139	160710	209828	179229	243834	238987	244362	270977	265785	238588	218156	299343	NaN
24993	P09793	Ctla4	Cytotoxic T-lymphocyte protein 4	CTLA4_MOUSE	4	sp	10090	1	1	Mouse_Uniprot_incl_isoform_2024_03_13	NaN	NaN	NaN	NaN	NaN	NaN	7132.52	3520.58	18835.4	11620.3	4235.13	19188.3	NaN
11309.1	P09813	Apoa2	Apolipoprotein A-II	APOA2_MOUSE	2	sp	10090	1	2	Mouse_Uniprot_incl_isoform_2024_03_13	7012.84	4594.19	8539.7	7642.92	8710.93	8415.18	10353.7	15855.6	5982.25	16643.4	17634.3	15644.7	NaN
34798.4	P09925	Surf1	Surfeit locus protein 1	SURF1_MOUSE	10	sp	10090	1	3	Mouse_Uniprot_incl_isoform_2024_03_13	87669.8	62035.2	90198.9	86922.7	97578.2	97133.9	110442	117549	131642	110650	112267	151710	NaN
30355.1	P09926	Surf2	Surfeit locus protein 2	SURF2_MOUSE	9	sp	10090	1	1	Mouse_Uniprot_incl_isoform_2024_03_13	36563.5	34814.1	46449.6	36972.6	52296.2	47278	43681.9	58732.4	65190.5	52406.4	55173.1	58248.3	NaN
9470.68;32035.16	P0C092;Q9QXT8-3	Kcnip3	Calsenilin isoform 4;Isoform 3 of Calsenilin	CSEN4_MOUSE;CSEN_MOUSE	1	sp	10090	2;	1;	Mouse_Uniprot_incl_isoform_2024_03_13	10739.6	6622.33	10070	6796.71	10964.2	4599.81	5245.84	4361.04	14313.7	5893.15	10068.7	6889.26	NaN
23415.6	P0C0A3	Chmp6	Charged multivesicular body protein 6	CHMP6_MOUSE	5	sp	10090	1	2	Mouse_Uniprot_incl_isoform_2024_03_13	40570.1	36455.3	49448.4	37635.2	51888.4	44279.5	52601.2	52041.2	62334.1	49270.1	40980	57116.9	NaN
13552.73;13508.68	P0C0S6;Q3THW5	H2az1;H2az2	Histone H2A.Z;Histone H2A.V	H2AZ_MOUSE;H2AV_MOUSE	3	sp	10090	1	2;3	Mouse_Uniprot_incl_isoform_2024_03_13	2431426	2.00842e+06	2.87378e+06	2350771	3.70115e+06	3373538	2.82514e+06	2.78243e+06	2.68488e+06	2522464	2.49626e+06	2.7708e+06	NaN
46067.1	P0C673	Igsf11	Immunoglobulin superfamily member 11	IGS11_MOUSE	1	sp	10090	1	1	Mouse_Uniprot_incl_isoform_2024_03_13	33702.7	10200.3	33699.2	25967.8	25994.5	34886.6	33394.1	10497.7	27378	34389.2	32234.1	43301.6	NaN
511565	P0C6F1	Dnah2	Dynein axonemal heavy chain 2	DYH2_MOUSE	8	sp	10090	1	1	Mouse_Uniprot_incl_isoform_2024_03_13	31150.7	33857.1	40372.5	46462.4	48286.6	33620	44109.7	50931.9	47070.7	33890.3	36472	58412.9	NaN
13973.8	P0C7N9	Psmg4	Proteasome assembly chaperone 4	PSMG4_MOUSE	5	sp	10090	1	1	Mouse_Uniprot_incl_isoform_2024_03_13	54949.3	42768.1	60534.1	63373.1	54747.7	62226.9	56869.9	74111.8	79791.5	64236.5	69619	82371.7	NaN
73374.3	P0C7T6	Atxn1l	Ataxin-1-like	ATX1L_MOUSE	9	sp	10090	1	1	Mouse_Uniprot_incl_isoform_2024_03_13	76042.9	58345.7	88059.8	60725.6	59799.7	76560.1	63392.5	78655.4	87055.4	82394.7	79917.4	88556.5	NaN
35916.9	P0C872	Jmjd7	Bifunctional peptidase and (3S)-lysyl hydroxylase Jmjd7	JMJD7_MOUSE	7	sp	10090	1	1	Mouse_Uniprot_incl_isoform_2024_03_13	15678.2	14246.4	19798	14654.1	21163.5	18051.2	22285	25818.9	28909.1	15267.3	17669.2	26565.4	NaN
10346	P0C8B4	Gon7	EKC/KEOPS complex subunit GON7	GON7_MOUSE	1	sp	10090	3	1	Mouse_Uniprot_incl_isoform_2024_03_13	58703.8	44251.2	44741	46857.4	65492.9	43124	55675.4	57749.6	51871.9	40876.6	46837.5	83000.6	NaN
6453.01	P0C913		Overexpressed in colon carcinoma 1 protein homolog	OCC1_MOUSE	3	sp	10090	3	1	Mouse_Uniprot_incl_isoform_2024_03_13	10659.8	7538.5	8063.75	5488.68	11269.9	14718.2	30226.4	38148.9	45465.2	40771.7	35444.5	58999.1	NaN
52244.4	P0CG14	Derpc	Decreased expression in renal and prostate cancer protein	DERPC_MOUSE	13	sp	10090	1	1	Mouse_Uniprot_incl_isoform_2024_03_13	210152	162600	229878	181577	206789	214992	150207	145546	159566	137543	134082	152022	NaN
13227.5	P0CG15	Chtf8	Chromosome transmission fidelity protein 8 homolog	CTF8_MOUSE	4	sp	10090	3	1	Mouse_Uniprot_incl_isoform_2024_03_13	33708.3	17710.7	27073.5	24096.2	29845.4	29173.8	35495.3	38689.5	37786.9	42500	37108.1	43592.8	NaN
34368.5;82550.11	P0CG49;P0CG50	Ubb;Ubc	Polyubiquitin-B;Polyubiquitin-C	UBB_MOUSE;UBC_MOUSE	1	sp	10090	2;1	1;2	Mouse_Uniprot_incl_isoform_2024_03_13	8684.25	7598.38	9231.18	9211.84	12699.9	12401.8	10651.8	7560.69	12122.2	9591.53	11192.7	6732.18	NaN
14090.5	P0CW03	Ly6c2	Lymphocyte antigen 6C2	LY6C2_MOUSE	5	sp	10090	1	1	Mouse_Uniprot_incl_isoform_2024_03_13	1.13369e+06	779924	1.33048e+06	1.17119e+06	1.43641e+06	1.00105e+06	978465	660772	590246	553976	439930	705362	NaN
9123.55	P0DJF2	Pet117	Protein PET117 homolog, mitochondrial	PT117_MOUSE	1	sp	10090	3	1	Mouse_Uniprot_incl_isoform_2024_03_13	35271	30295.4	31762.7	34935.4	34664.8	38524.4	46942.7	60100.2	52463	34111.6	47703.3	41675	NaN
6954.1	P0DN34	Ndufb1	NADH dehydrogenase [ubiquinone] 1 beta subcomplex subunit 1	NDUB1_MOUSE	1	sp	10090	1	1	Mouse_Uniprot_incl_isoform_2024_03_13	144912	98888.3	107064	55206.3	42822.9	147486	53627.3	90521.7	81169.4	167074	142161	72103.9	NaN
14238.6	P0DN89	Tmem254	Transmembrane protein 254	TM254_MOUSE	2	sp	10090	1	1	Mouse_Uniprot_incl_isoform_2024_03_13	213835	188819	227494	206057	195381	210321	225798	262419	246602	265126	208424	263212	NaN
46977.1	P0DOV1	Mnda	Interferon-activable protein 205-B	IFI5B_MOUSE	21	sp	10090	1	1	Mouse_Uniprot_incl_isoform_2024_03_13	430779	368213	458856	364687	444394	438426	513776	756945	746677	622087	595053	727949	NaN
69438.1	P0DOV2	Ifi204	Interferon-activable protein 204	IFI4_MOUSE	11	sp	10090	1	1	Mouse_Uniprot_incl_isoform_2024_03_13	2749.02	2114.22	2128.17	3907.22	3240.18	2767.81	2801.73	1783.8	3605.87	3778.76	2919.96	4642.12	NaN
16837.58;16837.58;16837.58	P0DP26;P0DP27;P0DP28	Calm1;Calm2;Calm3	Calmodulin-1;Calmodulin-2;Calmodulin-3	CALM1_MOUSE;CALM2_MOUSE;CALM3_MOUSE	13	sp	10090	1	1	Mouse_Uniprot_incl_isoform_2024_03_13	8746476	7723773	9625693	9642117	10541947	9780746	8.12305e+06	8.11661e+06	8711785	7653426	7.66159e+06	9505125	NaN
43438.8	P0DW87	Zftraf1	Zinc finger TRAF-type-containing protein 1	ZTRF1_MOUSE	9	sp	10090	1	1	Mouse_Uniprot_incl_isoform_2024_03_13	65497.7	38754.4	67809.1	52235.8	69016.3	73116.1	43572.4	34766.1	40829.2	35751.5	34220.7	45612.5	NaN
97988.9	P10076	Zfp26	Zinc finger protein 26	ZFP26_MOUSE	5	sp	10090	2	2	Mouse_Uniprot_incl_isoform_2024_03_13	26107.1	20751.4	45104.1	26322.2	31230	31920.5	21816.2	28228.5	25072.6	24012.4	25277.9	28478.1	NaN
38734.3	P10107	Anxa1	Annexin A1	ANXA1_MOUSE	26	sp	10090	1	2	Mouse_Uniprot_incl_isoform_2024_03_13	996585	976371	1.20741e+06	1.09925e+06	1403463	1.14532e+06	1395535	1.67912e+06	1.7307e+06	1.34956e+06	1.33118e+06	1.73413e+06	NaN
50113.8	P10126	Eef1a1	Elongation factor 1-alpha 1	EF1A1_MOUSE	27	sp	10090	1	3	Mouse_Uniprot_incl_isoform_2024_03_13	22770780	18423558	25560572	23124354	28229350	24283080	27552780	28748936	33335878	29709638	29971354	40701576	2103.49
24287.7	P10300	Cd8b	T-cell surface glycoprotein CD8 beta chain	CD8B_MOUSE	9	sp	10090	1	1	Mouse_Uniprot_incl_isoform_2024_03_13	948809	813514	961966	840280	1.03359e+06	1.08588e+06	809513	862488	889788	831507	699128	865889	NaN
69612.8	P10404		MLV-related proviral Env polyprotein	ENV1_MOUSE	16	sp	10090	1	3	Mouse_Uniprot_incl_isoform_2024_03_13	31431.4	25997.2	31940.1	37457.4	52067.7	42280.7	91663.8	95353.1	141461	115424	114452	129645	NaN
26407.22;26407.22-2	P10417;P10417-2	Bcl2	Apoptosis regulator Bcl-2;Isoform Beta of Apoptosis regulator Bcl-2	BCL2_MOUSE	3	sp	10090	1;	3;	Mouse_Uniprot_incl_isoform_2024_03_13	NaN	NaN	8452.42	10401.8	2434.78	NaN	4.09778	5860.07	NaN	14538.7	NaN	NaN	NaN
36023.5	P10518	Alad	Delta-aminolevulinic acid dehydratase	HEM2_MOUSE	14	sp	10090	1	1	Mouse_Uniprot_incl_isoform_2024_03_13	206388	158235	225919	197922	210176	213362	227417	245337	304203	250126	234343	306621	NaN
37279.8	P10605	Ctsb	Cathepsin B	CATB_MOUSE	13	sp	10090	1	2	Mouse_Uniprot_incl_isoform_2024_03_13	335970	246763	364016	355623	457342	467510	435949	441501	446470	455517	469652	545929	NaN
46402.3	P10630	Eif4a2	Eukaryotic initiation factor 4A-II	IF4A2_MOUSE	24	sp	10090	1	2	Mouse_Uniprot_incl_isoform_2024_03_13	4.54224e+06	3.598e+06	4796488	4.48969e+06	5.69022e+06	4765984	4559195	5.43023e+06	6218608	5.45233e+06	6073846	6.41826e+06	NaN
11675.4	P10639	Txn	Thioredoxin	THIO_MOUSE	7	sp	10090	1	3	Mouse_Uniprot_incl_isoform_2024_03_13	2.88867e+06	2.17637e+06	2.79527e+06	2403767	2682086	2.43458e+06	2.48337e+06	2527390	3.20358e+06	2.51614e+06	2.62055e+06	3.15365e+06	NaN
25970	P10649	Gstm1	Glutathione S-transferase Mu 1	GSTM1_MOUSE	7	sp	10090	1	2	Mouse_Uniprot_incl_isoform_2024_03_13	406547	408953	494601	436023	534310	623458	693153	816458	987908	769080	717144	937322	NaN
33880.5	P10711	Tcea1	Transcription elongation factor A protein 1	TCEA1_MOUSE	18	sp	10090	1	2	Mouse_Uniprot_incl_isoform_2024_03_13	890779	731879	909569	755208	850748	952745	666979	763145	815884	792846	750832	859576	NaN
29929.7	P10711-2	Tcea1	Isoform 1 of Transcription elongation factor A protein 1	TCEA1_MOUSE	1	sp	10090			Mouse_Uniprot_incl_isoform_2024_03_13	238865	207306	248508	213189	242869	282509	203774	202806	229507	220827	250266	255248	NaN
39203.9	P10810	Cd14	Monocyte differentiation antigen CD14	CD14_MOUSE	1	sp	10090	1	1	Mouse_Uniprot_incl_isoform_2024_03_13	NaN	56039.5	NaN	NaN	NaN	45491.6	77808.8	57928.5	60261.1	61001.4	55478.9	78824.7	NaN
62080.9	P10820	Prf1	Perforin-1	PERF_MOUSE	20	sp	10090	1	2	Mouse_Uniprot_incl_isoform_2024_03_13	325212	233721	342296	271264	325459	378424	263147	246878	248642	273040	257687	235361	NaN
23763.8	P10833	Rras	Ras-related protein R-Ras	RRAS_MOUSE	10	sp	10090	1	1	Mouse_Uniprot_incl_isoform_2024_03_13	43093.5	29306.2	51463.1	47760.2	58576.1	45282.2	44833.1	35098.8	34714.9	27529.8	22269.3	39190.9	NaN
62239.7	P10852-2	Slc3a2	Isoform 2 of Amino acid transporter heavy chain SLC3A2	4F2_MOUSE	20	sp	10090			Mouse_Uniprot_incl_isoform_2024_03_13	339156	271589	361781	355716	446571	426269	650090	780564	930539	819407	840548	1.01122e+06	NaN
13936.2	P10853	H2bc7	Histone H2B type 1-F/J/L	H2B1F_MOUSE	16	sp	10090	1	2	Mouse_Uniprot_incl_isoform_2024_03_13	77842312	63355544	67721192	75578240	77273832	93458920	88040168	69485184	84090464	61418456	59692552	89929464	77705.4
13936.16;13920.16	P10854;Q64525	H2bc14;Hist2h2bb	Histone H2B type 1-M;Histone H2B type 2-B	H2B1M_MOUSE;H2B2B_MOUSE	1	sp	10090	1	2;3	Mouse_Uniprot_incl_isoform_2024_03_13	36044.8	28087.8	37557.6	23643.5	22016.5	43689.5	16623.5	25877.3	27123.1	30113.4	29748.4	14197	NaN
20860.9	P10922	H1-0	Histone H1.0	H10_MOUSE	5	sp	10090	2	4	Mouse_Uniprot_incl_isoform_2024_03_13	235323	211679	264701	246794	323474	268548	296397	281823	303796	236976	226160	343891	NaN
14427.4	P11031	Sub1	Activated RNA polymerase II transcriptional coactivator p15	TCP4_MOUSE	9	sp	10090	1	3	Mouse_Uniprot_incl_isoform_2024_03_13	2.58074e+06	1.88145e+06	2.82744e+06	2.29045e+06	2.99613e+06	2.54759e+06	2.11795e+06	1.89947e+06	2.05767e+06	1824005	1.76895e+06	2.53466e+06	NaN
28599.21;28599.21-2	P11032;P11032-2	Gzma	Granzyme A;Isoform HF2 of Granzyme A	GRAA_MOUSE	18	sp	10090	1;	2;	Mouse_Uniprot_incl_isoform_2024_03_13	4360857	3.57715e+06	4.92161e+06	4254748	7265322	5138103	4.36117e+06	4164349	4751144	3775566	3248096	4742290	NaN
113100	P11103	Parp1	Poly [ADP-ribose] polymerase 1	PARP1_MOUSE	44	sp	10090	1	3	Mouse_Uniprot_incl_isoform_2024_03_13	408681	326620	430725	367662	424995	510677	473927	552020	597324	576694	583301	671321	NaN
45095.7	P11157	Rrm2	Ribonucleoside-diphosphate reductase subunit M2	RIR2_MOUSE	15	sp	10090	1	1	Mouse_Uniprot_incl_isoform_2024_03_13	23305.7	30779.7	24280	37880.6	41025.4	43656.9	63906.1	228997	180605	254497	313448	297891	NaN
272538	P11276	Fn1	Fibronectin	FINC_MOUSE	3	sp	10090	1	4	Mouse_Uniprot_incl_isoform_2024_03_13	1560.11	6299.41	3752.92	6716.97	2526.5	3092.96	NaN	3369.92	2111.89	3351.05	4085.45	4501.67	NaN
22329.3	P11352	Gpx1	Glutathione peroxidase 1	GPX1_MOUSE	14	sp	10090	1	2	Mouse_Uniprot_incl_isoform_2024_03_13	217496	168185	242790	182580	226709	237831	274476	248795	297633	268363	251417	312504	NaN
50735.23;50735.23-2	P11416;P11416-2	Rara	Retinoic acid receptor alpha;Isoform Alpha-2 of Retinoic acid receptor alpha	RARA_MOUSE	6	sp	10090	1;	1;	Mouse_Uniprot_incl_isoform_2024_03_13	12796.6	11225.2	13657.5	10364.2	11047.9	17225.1	7304.09	9750.63	9328.56	10457.5	8852.8	10554.7	NaN
43865.1	P11438	Lamp1	Lysosome-associated membrane glycoprotein 1	LAMP1_MOUSE	6	sp	10090	1	2	Mouse_Uniprot_incl_isoform_2024_03_13	312064	257816	305502	288751	328436	303597	287322	312363	341686	267738	267783	319603	NaN
34106.6	P11440	Cdk1	Cyclin-dependent kinase 1	CDK1_MOUSE	19	sp	10090	1	3	Mouse_Uniprot_incl_isoform_2024_03_13	459129	379088	458427	473680	629566	575738	861118	1.2057e+06	1.44348e+06	1393198	1.4552e+06	1.42946e+06	NaN
83281.2	P11499	Hsp90ab1	Heat shock protein HSP 90-beta	HS90B_MOUSE	50	sp	10090	1	3	Mouse_Uniprot_incl_isoform_2024_03_13	12197926	9738183	13494828	12499595	15062849	11558647	12311728	15071599	15239782	14612826	16113123	18309950	112681
425832	P11531	Dmd	Dystrophin	DMD_MOUSE	7	sp	10090	1	3	Mouse_Uniprot_incl_isoform_2024_03_13	142801	109843	118362	109827	121209	143627	126031	117323	122417	117581	120358	99538.8	NaN
38554.1	P11609	Cd1d1	Antigen-presenting glycoprotein CD1d1	CD1D1_MOUSE	6	sp	10090	1	3	Mouse_Uniprot_incl_isoform_2024_03_13	57102.3	33069.7	56324.3	33676.4	35652.3	53559.3	35095.7	25108	37908.7	31247.9	29219.9	26007.8	NaN
140969	P11627	L1cam	Neural cell adhesion molecule L1	L1CAM_MOUSE	9	sp	10090	1	1	Mouse_Uniprot_incl_isoform_2024_03_13	7798.42	13048.6	16262.8	11520.8	20748.4	17217.5	19386.8	15249.8	28013.8	24952.2	25656.4	35437.6	NaN
85025.8	P11835	Itgb2	Integrin beta-2	ITB2_MOUSE	45	sp	10090	1	2	Mouse_Uniprot_incl_isoform_2024_03_13	2690894	2127945	2.90746e+06	2.78565e+06	3265626	2.95009e+06	2.48217e+06	2.35928e+06	2320854	2.08696e+06	1.89543e+06	2.53962e+06	NaN
313167.17;313167.17-2;313167.17-3;313167.17-4;313167.17-5;313167.17-6;313167.17-7;313167.17-8	P11881;P11881-2;P11881-3;P11881-4;P11881-5;P11881-6;P11881-7;P11881-8	Itpr1	Inositol 1,4,5-trisphosphate receptor type 1;Isoform 2 of Inositol 1,4,5-trisphosphate receptor type 1;Isoform 3 of Inositol 1,4,5-trisphosphate receptor type 1;Isoform 4 of Inositol 1,4,5-trisphosphate receptor type 1;Isoform 5 of Inositol 1,4,5-trisphosphate receptor type 1;Isoform 6 of Inositol 1,4,5-trisphosphate receptor type 1;Isoform 7 of Inositol 1,4,5-trisphosphate receptor type 1;Isofor…	ITPR1_MOUSE	61	sp	10090	1;;;;;;;	2;;;;;;;	Mouse_Uniprot_incl_isoform_2024_03_13	107438	95052.8	111768	99592.9	120024	136573	124513	148671	144873	137609	131030	166681	NaN
42428.6	P11928	Oas1a	2'-5'-oligoadenylate synthase 1A	OAS1A_MOUSE	9	sp	10090	1	2	Mouse_Uniprot_incl_isoform_2024_03_13	64509.2	35839.8	65404.5	55630.6	56379.3	58249.4	19352.3	18291	17881.2	16093.3	7728.9	17289.8	NaN
40320.1	P11930	Nudt19	Acyl-coenzyme A diphosphatase NUDT19	NUD19_MOUSE	6	sp	10090	1	2	Mouse_Uniprot_incl_isoform_2024_03_13	21981.5	20245.6	26888.1	31155	31211.6	25717.5	42324.7	46563.4	45517.6	45241.1	44743.2	26851.7	NaN
20234.1	P11942	Cd3g	T-cell surface glycoprotein CD3 gamma chain	CD3G_MOUSE	8	sp	10090	1	1	Mouse_Uniprot_incl_isoform_2024_03_13	753581	585299	821514	654829	786809	833863	817287	964667	976398	864474	840971	971534	NaN
60448.6	P11983	Tcp1	T-complex protein 1 subunit alpha	TCPA_MOUSE	31	sp	10090	1	3	Mouse_Uniprot_incl_isoform_2024_03_13	1.98438e+06	1675421	2.31979e+06	1804759	2.31041e+06	2.34753e+06	2.05769e+06	2745899	2.97226e+06	2.55497e+06	2565249	3015765	NaN
74195.3	P12265	Gusb	Beta-glucuronidase	BGLR_MOUSE	26	sp	10090	1	2	Mouse_Uniprot_incl_isoform_2024_03_13	380484	262412	395832	321195	361686	421837	419663	402268	413496	403548	410531	438007	NaN
45389.1	P12367	Prkar2a	cAMP-dependent protein kinase type II-alpha regulatory subunit	KAP2_MOUSE	13	sp	10090	1	2	Mouse_Uniprot_incl_isoform_2024_03_13	100760	78264.7	102905	94892.8	117416	118103	86168.9	102591	107885	90237.2	88815.1	113577	NaN
85359.8	P12382	Pfkl	ATP-dependent 6-phosphofructokinase, liver type	PFKAL_MOUSE	20	sp	10090	1	4	Mouse_Uniprot_incl_isoform_2024_03_13	350772	293276	385726	277581	302389	369339	281122	306724	337524	323298	351685	320443	NaN
15883	P12399	Ctla2a	Protein CTLA-2-alpha	CTL2A_MOUSE	9	sp	10090	2	2	Mouse_Uniprot_incl_isoform_2024_03_13	305138	265787	290267	255142	237359	324694	458328	595792	609661	572428	493658	579407	NaN
13121.6	P12400	Ctla2b	Protein CTLA-2-beta	CTL2B_MOUSE	6	sp	10090	4	2	Mouse_Uniprot_incl_isoform_2024_03_13	57466.9	47440.2	51748.5	49421.6	53150.1	53431.8	87616.6	133251	127152	119305	126457	135693	NaN
16101.5	P12787	Cox5a	Cytochrome c oxidase subunit 5A, mitochondrial	COX5A_MOUSE	7	sp	10090	1	2	Mouse_Uniprot_incl_isoform_2024_03_13	1.36881e+06	1110548	1.49564e+06	1.62765e+06	1.6124e+06	1.52176e+06	1744416	1.61024e+06	1.69243e+06	1316040	1.1888e+06	2246259	NaN
21867.5	P12815	Pdcd6	Programmed cell death protein 6	PDCD6_MOUSE	9	sp	10090	1	2	Mouse_Uniprot_incl_isoform_2024_03_13	160387	132269	183123	161344	156816	185043	181959	163338	202401	171224	160696	215633	NaN
29976.6	P12970	Rpl7a	Large ribosomal subunit protein eL8	RL7A_MOUSE	16	sp	10090	1	2	Mouse_Uniprot_incl_isoform_2024_03_13	1.84662e+06	1.3043e+06	1.91257e+06	1.50012e+06	2.04538e+06	1.97864e+06	2.01969e+06	2.36489e+06	2.82079e+06	2562664	2.47651e+06	2.97084e+06	NaN
40916	P13011	Scd2	Stearoyl-CoA desaturase 2	SCD2_MOUSE	7	sp	10090	1	2	Mouse_Uniprot_incl_isoform_2024_03_13	645.984	107.42	15.026	18163.5	13210	851.045	913.984	2615.79	2570.4	11391.6	23092.7	7223.41	NaN
80762.6	P13020-2	Gsn	Isoform 2 of Gelsolin	GELS_MOUSE	26	sp	10090			Mouse_Uniprot_incl_isoform_2024_03_13	590633	483754	609745	535369	588829	657070	441974	427097	420975	405384	347122	404401	NaN
53849.2	P13379	Cd5	T-cell surface glycoprotein CD5	CD5_MOUSE	18	sp	10090	1	1	Mouse_Uniprot_incl_isoform_2024_03_13	820954	632200	842319	718946	864348	854266	851639	853178	893956	783933	679480	887558	NaN
105367	P13405	Rb1	Retinoblastoma-associated protein	RB_MOUSE	31	sp	10090	1	2	Mouse_Uniprot_incl_isoform_2024_03_13	52152.2	40681.1	48109.5	51155	67817.9	69883.7	69606.4	91928	91229.8	98865.9	98006.6	95022	NaN
52292.5	P13439	Umps	Uridine 5'-monophosphate synthase	UMPS_MOUSE	25	sp	10090	1	3	Mouse_Uniprot_incl_isoform_2024_03_13	356123	311744	415759	359038	421359	425969	462059	579153	614795	569407	580155	700317	NaN
58844.2;58844.2-2	P13597;P13597-2	Icam1	Intercellular adhesion molecule 1;Isoform 2 of Intercellular adhesion molecule 1	ICAM1_MOUSE	13	sp	10090	1;	1;	Mouse_Uniprot_incl_isoform_2024_03_13	152403	109704	160364	146657	184630	171010	165196	166900	205866	149682	144486	185446	NaN
28330.5	P13634	Ca1	Carbonic anhydrase 1	CAH1_MOUSE	6	sp	10090	1	4	Mouse_Uniprot_incl_isoform_2024_03_13	22964	17190.3	23546.9	19812.6	22259.3	40689.5	6139.14	43823.5	88720	71152.5	39125.9	69478.1	NaN
123074	P13705	Msh3	DNA mismatch repair protein Msh3	MSH3_MOUSE	23	sp	10090	2	3	Mouse_Uniprot_incl_isoform_2024_03_13	132562	88944.4	125819	121059	150617	157703	135363	134067	158384	149756	135355	186633	NaN
136814.16;136814.16-2;136814.16-3	P13808;P13808-2;P13808-3	Slc4a2	Anion exchange protein 2;Isoform B1 of Anion exchange protein 2;Isoform B2 of Anion exchange protein 2	B3A2_MOUSE	12	sp	10090	1;;	1;;	Mouse_Uniprot_incl_isoform_2024_03_13	58278.4	40682.2	50748.9	52795.3	58692.2	53147.2	59262.5	61726.1	65758.8	60369	50955.7	76405.8	NaN
183189	P13864	Dnmt1	DNA (cytosine-5)-methyltransferase 1	DNMT1_MOUSE	92	sp	10090	1	5	Mouse_Uniprot_incl_isoform_2024_03_13	1.08044e+06	907436	1.14211e+06	1.09664e+06	1.48496e+06	1.32709e+06	1.72811e+06	2.26383e+06	2366875	2.19092e+06	2163204	2.70918e+06	NaN
10050.6	P14069	S100a6	Protein S100-A6	S10A6_MOUSE	4	sp	10090	1	3	Mouse_Uniprot_incl_isoform_2024_03_13	13956283	12145823	14501595	15357523	14371363	15048166	12443494	15932430	15473927	13432317	13770980	17064254	NaN
35194.6	P14094	Atp1b1	Sodium/potassium-transporting ATPase subunit beta-1	AT1B1_MOUSE	1	sp	10090	1	1	Mouse_Uniprot_incl_isoform_2024_03_13	NaN	NaN	NaN	NaN	NaN	NaN	NaN	20926.2	24363.9	NaN	18902	26929.7	NaN
16605.5	P14115	Rpl27a	Large ribosomal subunit protein uL15	RL27A_MOUSE	6	sp	10090	1	5	Mouse_Uniprot_incl_isoform_2024_03_13	815631	671064	884878	789220	947465	948950	1.00627e+06	1.38724e+06	1.40553e+06	1.17129e+06	1145084	1.25552e+06	NaN
16445.3	P14131	Rps16	Small ribosomal subunit protein uS9	RS16_MOUSE	13	sp	10090	1	4	Mouse_Uniprot_incl_isoform_2024_03_13	2.55303e+06	2.00057e+06	2749083	2.42454e+06	3025403	2.78284e+06	2.99335e+06	3.66879e+06	4.26092e+06	3.52534e+06	3.54078e+06	4.42819e+06	NaN
31419.6	P14148	Rpl7	Large ribosomal subunit protein uL30	RL7_MOUSE	20	sp	10090	1	2	Mouse_Uniprot_incl_isoform_2024_03_13	2.10568e+06	1.76362e+06	2.46063e+06	2223740	2899771	2426962	2748867	3.26126e+06	3.55201e+06	2.8243e+06	2.94364e+06	3.64058e+06	NaN
36511.2	P14152	Mdh1	Malate dehydrogenase, cytoplasmic	MDHC_MOUSE	14	sp	10090	1	3	Mouse_Uniprot_incl_isoform_2024_03_13	4.00072e+06	3458419	4639220	3.77458e+06	4621321	4.57817e+06	3.73901e+06	3.75272e+06	3954027	3.33557e+06	3.2436e+06	3.99068e+06	NaN
32838.1	P14206	Rpsa	Small ribosomal subunit protein uS2	RSSA_MOUSE	17	sp	10090	1	4	Mouse_Uniprot_incl_isoform_2024_03_13	4.16075e+06	2.81351e+06	4.79046e+06	3.82011e+06	5.22706e+06	4790132	5.12661e+06	5499768	7.69813e+06	6.87759e+06	7320547	7.78706e+06	NaN
47994.5	P14211	Calr	Calreticulin	CALR_MOUSE	31	sp	10090	1	1	Mouse_Uniprot_incl_isoform_2024_03_13	3.80702e+06	2.96608e+06	4.07905e+06	3936572	4570883	4.13351e+06	4.18906e+06	4.55854e+06	4.1931e+06	4.02745e+06	3.75867e+06	4589484	NaN
58866.6	P14234	Fgr	Tyrosine-protein kinase Fgr	FGR_MOUSE	12	sp	10090	1	2	Mouse_Uniprot_incl_isoform_2024_03_13	39024.3	16790.8	55002.2	44552.4	77405.3	65774	73374.5	50430.5	85771.8	70046.1	37306.1	86422.8	NaN
40619.9	P14426	H2-D1	H-2 class I histocompatibility antigen, D-K alpha chain	HA13_MOUSE	1	sp	10090	1	1	Mouse_Uniprot_incl_isoform_2024_03_13	48166.9	18576.7	39111.3	27938.2	31764.9	26913	67426.9	51932.9	82860.6	71628.9	53588.6	78805.2	NaN
37924	P14429	H2-Q7	H-2 class I histocompatibility antigen, Q7 alpha chain	HA17_MOUSE	10	sp	10090	1	1	Mouse_Uniprot_incl_isoform_2024_03_13	536513	419995	567219	535492	560824	587608	437212	388544	403616	370521	325389	430321	NaN
37410.6	P14430	H2-Q8	H-2 class I histocompatibility antigen, Q8 alpha chain	HA18_MOUSE	6	sp	10090	3	1	Mouse_Uniprot_incl_isoform_2024_03_13	78081.2	47576.1	71066.4	65298.9	75875.4	105758	172709	171323	191151	194836	161104	192578	NaN
30128.2	P14483	H2-Ab1	H-2 class II histocompatibility antigen, A beta chain	HB2A_MOUSE	7	sp	10090	1	1	Mouse_Uniprot_incl_isoform_2024_03_13	16324.7	5714.39	18228.3	19337.3	44275.9	22887.8	21221.4	17705.3	37366.6	22021	13209.1	16870.2	NaN
55720.7	P14576	Srp54	Signal recognition particle subunit SRP54	SRP54_MOUSE	25	sp	10090	1	2	Mouse_Uniprot_incl_isoform_2024_03_13	274908	212318	296953	256231	317919	302755	293475	315754	338070	311623	291008	337472	NaN
60718.2	P14685	Psmd3	26S proteasome non-ATPase regulatory subunit 3	PSMD3_MOUSE	32	sp	10090	1	3	Mouse_Uniprot_incl_isoform_2024_03_13	731993	558995	770071	652017	792766	807255	685263	835614	912323	809254	826307	931058	NaN
66785.6	P14733	Lmnb1	Lamin-B1	LMNB1_MOUSE	52	sp	10090	1	3	Mouse_Uniprot_incl_isoform_2024_03_13	5.32344e+06	4.5598e+06	5.57376e+06	5625899	6.21515e+06	6290884	5735611	5.99691e+06	5556185	5.18711e+06	4744988	6702160	NaN
75885.3	P14824	Anxa6	Annexin A6	ANXA6_MOUSE	55	sp	10090	1	3	Mouse_Uniprot_incl_isoform_2024_03_13	12949317	10232781	13887510	11365203	14226570	13648824	10405632	10321967	10827050	9744671	9211697	11751396	NaN
34216.4	P14869	Rplp0	Large ribosomal subunit protein uL10	RLA0_MOUSE	15	sp	10090	1	3	Mouse_Uniprot_incl_isoform_2024_03_13	3.62335e+06	2963631	4.22541e+06	3321065	4.40801e+06	3.77335e+06	4877832	4505583	5.89664e+06	5273137	4.65574e+06	6701123	10365.8
32928.7	P14901	Hmox1	Heme oxygenase 1	HMOX1_MOUSE	8	sp	10090	1	1	Mouse_Uniprot_incl_isoform_2024_03_13	13798.8	7093.75	19281.1	17023.8	30992.3	28985.8	43922.6	52403.1	77712.2	58401.7	56700.8	69135.2	NaN
34904.7	P15066	Jund	Transcription factor JunD	JUND_MOUSE	5	sp	10090	1	1	Mouse_Uniprot_incl_isoform_2024_03_13	50341.7	40762.8	67963.2	52363.4	69601.4	74531.4	54462.2	68284.4	63341.5	60048.2	71155.4	84951.2	NaN
42119.6	P15105	Glul	Glutamine synthetase	GLNA_MOUSE	11	sp	10090	1	6	Mouse_Uniprot_incl_isoform_2024_03_13	534618	425029	544131	435388	562840	566897	374231	387675	424585	402493	338080	409770	NaN
52343.4	P15261	Ifngr1	Interferon gamma receptor 1	INGR1_MOUSE	9	sp	10090	1	3	Mouse_Uniprot_incl_isoform_2024_03_13	66349.5	46742.1	66631.2	59556	66601.4	74732.9	80166.4	85550.4	100857	73600.1	69553.2	81601.1	NaN
64960.1	P15307	Rel	Proto-oncogene c-Rel	REL_MOUSE	15	sp	10090	1	2	Mouse_Uniprot_incl_isoform_2024_03_13	145784	114882	170935	120665	168685	152403	130570	140804	148005	123383	127562	156775	NaN
37319.2	P15314	Irf1	Interferon regulatory factor 1	IRF1_MOUSE	5	sp	10090	1	1	Mouse_Uniprot_incl_isoform_2024_03_13	42642.1	19478.6	42608.9	34988.8	40635.3	37821	42840.1	38962	47918	38490.3	28535.7	54232	NaN
29978.2	P15327	Bpgm	Bisphosphoglycerate mutase	PMGE_MOUSE	6	sp	10090	1	2	Mouse_Uniprot_incl_isoform_2024_03_13	83746.4	65750.8	64807.6	58776.2	66934.5	103480	60003.8	79114.4	79561.4	74789.9	70455.4	19899.8	NaN
85617.14;85617.14-10;85617.14-11;85617.14-2;85617.14-3;85617.14-4;85617.14-5;85617.14-6;85617.14-7;85617.14-8;85617.14-9	P15379;P15379-10;P15379-11;P15379-2;P15379-3;P15379-4;P15379-5;P15379-6;P15379-7;P15379-8;P15379-9	Cd44	CD44 antigen;Isoform 8 of CD44 antigen;Isoform 9 of CD44 antigen;Isoform 13 of CD44 antigen;Isoform 12 of CD44 antigen;Isoform 4 of CD44 antigen;Isoform 6 of CD44 antigen;Isoform 7 of CD44 antigen;Isoform 2 of CD44 antigen;Isoform 3 of CD44 antigen;Isoform 5 of CD44 antigen	CD44_MOUSE	9	sp	10090	1;;;;;;;;;;	3;;;;;;;;;;	Mouse_Uniprot_incl_isoform_2024_03_13	275596	209008	326527	230736	293821	333456	330116	335582	357343	339024	283105	364076	NaN
17207.8	P15532	Nme1	Nucleoside diphosphate kinase A	NDKA_MOUSE	7	sp	10090	1	1	Mouse_Uniprot_incl_isoform_2024_03_13	1690311	1.46068e+06	2.01958e+06	1.51413e+06	1.80036e+06	1.94806e+06	1.77501e+06	2174085	2.392e+06	2.16969e+06	2360903	2.12837e+06	NaN
57329.8	P15533	Trim30a	Tripartite motif-containing protein 30A	TR30A_MOUSE	18	sp	10090	1	2	Mouse_Uniprot_incl_isoform_2024_03_13	63167.3	50490.8	83426.7	65570.4	71338.2	70865.3	54298.2	58370.9	52540.7	54204.9	47277.1	60832.1	NaN
44411.08;44411.08-2	P15535;P15535-2	B4galt1	Beta-1,4-galactosyltransferase 1;Isoform Short of Beta-1,4-galactosyltransferase 1	B4GT1_MOUSE	6	sp	10090	1;	1;	Mouse_Uniprot_incl_isoform_2024_03_13	79991.7	40198.1	72058.8	44474.5	54946.9	85610.7	56504.9	92567.9	108475	130713	164164	96986.5	NaN
67035.6	P15620	Znf271	Zinc finger protein 271	ZN271_MOUSE	2	sp	10090	2	1	Mouse_Uniprot_incl_isoform_2024_03_13	864.164	331.612	289.598	994.989	558.606	3337.87	691.087	624.617	101.04	2752.15	389.999	NaN	NaN
40038.4	P15702	Spn	Leukosialin	LEUK_MOUSE	12	sp	10090	1	1	Mouse_Uniprot_incl_isoform_2024_03_13	1.53727e+06	1.10713e+06	1.67412e+06	1.49718e+06	2.03346e+06	1.58204e+06	1.88874e+06	1.63067e+06	1.6376e+06	1.55583e+06	1.3099e+06	2.01154e+06	NaN
67700.57;67700.57-2	P15806;P15806-2	Tcf3	Transcription factor E2-alpha;Isoform E47 of Transcription factor E2-alpha	TFE2_MOUSE	6	sp	10090	1;	2;	Mouse_Uniprot_incl_isoform_2024_03_13	7759.7	8293.78	9179.38	7638.6	9364.31	11446.4	6673.63	11526.7	13003.1	13227.8	16201.9	12390.5	NaN
21266.7	P15864	H1-2	Histone H1.2	H12_MOUSE	4	sp	10090	1	2	Mouse_Uniprot_incl_isoform_2024_03_13	1.06437e+06	1.04395e+06	1.26164e+06	1.11438e+06	1.5944e+06	1.1894e+06	1.53026e+06	1.0257e+06	1.22973e+06	1122622	873733	1.30177e+06	NaN
98145.3	P15920	Atp6v0a2	V-type proton ATPase 116 kDa subunit a 2	VPP2_MOUSE	20	sp	10090	1	2	Mouse_Uniprot_incl_isoform_2024_03_13	77614.9	67387.5	90832.9	82409.1	117192	107750	105558	115579	119752	113651	100201	126793	NaN
14865.9	P16045	Lgals1	Galectin-1	LEG1_MOUSE	12	sp	10090	1	3	Mouse_Uniprot_incl_isoform_2024_03_13	8895654	6887174	9864754	8569235	12462567	10176226	7555142	7.97504e+06	7242985	7066103	6.40486e+06	9234571	NaN
27514.9	P16110	Lgals3	Galectin-3	LEG3_MOUSE	10	sp	10090	1	3	Mouse_Uniprot_incl_isoform_2024_03_13	940283	773804	983794	909039	1.21082e+06	1.16325e+06	1.03922e+06	1.20264e+06	1.25476e+06	1.43118e+06	1.42902e+06	1485094	NaN
36572.3	P16125	Ldhb	L-lactate dehydrogenase B chain	LDHB_MOUSE	11	sp	10090	1	2	Mouse_Uniprot_incl_isoform_2024_03_13	28065.8	24246.1	41364.3	54335.7	56799.7	45368.7	59264	53012.7	74572.3	47399.5	47247.3	67243.7	NaN
12509.6	P16254	Srp14	Signal recognition particle 14 kDa protein	SRP14_MOUSE	6	sp	10090	1	1	Mouse_Uniprot_incl_isoform_2024_03_13	296165	239949	306184	276532	333914	333880	249400	287092	254412	290069	251767	338277	NaN
60538.7	P16297	Il2rb	Interleukin-2 receptor subunit beta	IL2RB_MOUSE	10	sp	10090	1	1	Mouse_Uniprot_incl_isoform_2024_03_13	35970.2	26922.6	38515.5	30384.6	43281.2	41579.3	61549.4	60705.5	77328.6	77553.6	78000.1	94028.2	NaN
47123.3	P16330	Cnp	2',3'-cyclic-nucleotide 3'-phosphodiesterase	CN37_MOUSE	24	sp	10090	1	3	Mouse_Uniprot_incl_isoform_2024_03_13	487128	367093	490917	380939	433374	531734	408275	424619	423548	428925	374554	432304	NaN
82844.1	P16332	Mmut	Methylmalonyl-CoA mutase, mitochondrial	MUTA_MOUSE	24	sp	10090	1	2	Mouse_Uniprot_incl_isoform_2024_03_13	866921	639745	847129	711923	848302	880735	978805	971553	1.19802e+06	1100482	1.03088e+06	1.25769e+06	NaN
87627.2	P16382	Il4r	Interleukin-4 receptor subunit alpha	IL4RA_MOUSE	10	sp	10090	1	1	Mouse_Uniprot_incl_isoform_2024_03_13	14028.9	NaN	16452.6	2048.07	4592.9	5614.16	2019.84	NaN	12122.7	1210.19	10140.1	1144.61	NaN
58563.8	P16390	Kcna3	Potassium voltage-gated channel subfamily A member 3	KCNA3_MOUSE	3	sp	10090	1	3	Mouse_Uniprot_incl_isoform_2024_03_13	NaN	NaN	6245.38	NaN	NaN	4278.84	16292.3	5193.36	9120.26	6103.87	5513.7	4677.26	NaN
46584.5	P16460	Ass1	Argininosuccinate synthase	ASSY_MOUSE	21	sp	10090	1	1	Mouse_Uniprot_incl_isoform_2024_03_13	871790	735221	933617	829329	942611	949487	989276	1.1155e+06	1.19936e+06	1.09868e+06	1.18322e+06	1307461	NaN
284597	P16546	Sptan1	Spectrin alpha chain, non-erythrocytic 1	SPTN1_MOUSE	156	sp	10090	1	4	Mouse_Uniprot_incl_isoform_2024_03_13	714342	573149	761573	645947	805786	810595	768839	920008	927451	868780	833134	1.00903e+06	NaN
282340	P16546-2	Sptan1	Isoform 2 of Spectrin alpha chain, non-erythrocytic 1	SPTN1_MOUSE	1	sp	10090			Mouse_Uniprot_incl_isoform_2024_03_13	8189.4	NaN	NaN	5635.66	1.11983	NaN	2001.74	13.622	2725.88	5641.65	10198.3	5229.71	NaN
70637.3	P16627	Hspa1l	Heat shock 70 kDa protein 1-like	HS71L_MOUSE	3	sp	10090	1	4	Mouse_Uniprot_incl_isoform_2024_03_13	111617	79156	144200	83059.1	140700	115481	147197	126052	145434	133050	123987	163717	NaN
53844.1	P16675	Ctsa	Lysosomal protective protein	PPGB_MOUSE	16	sp	10090	1	1	Mouse_Uniprot_incl_isoform_2024_03_13	435103	298138	458703	387565	418216	451732	307918	251995	236627	247600	214960	256324	NaN
35810	P16858	Gapdh	Glyceraldehyde-3-phosphate dehydrogenase	G3P_MOUSE	24	sp	10090	1	2	Mouse_Uniprot_incl_isoform_2024_03_13	18011760	13932523	19652484	16141313	21450976	19091654	18104824	14517541	20956728	19055560	19265880	23028072	293352
51604.9	P16872	Il7r	Interleukin-7 receptor subunit alpha	IL7RA_MOUSE	7	sp	10090	1	2	Mouse_Uniprot_incl_isoform_2024_03_13	32758	28318.3	34012.6	33032.8	27977.1	26978.5	26625.3	26381.3	17438.5	16359.4	17103.1	22543.7	NaN
52297.8;52297.8-2	P16951;P16951-2	Atf2	Cyclic AMP-dependent transcription factor ATF-2;Isoform 2 of Cyclic AMP-dependent transcription factor ATF-2	ATF2_MOUSE	14	sp	10090	1;	2;	Mouse_Uniprot_incl_isoform_2024_03_13	76412.8	56904.5	78461	61343.6	83785.1	86986.4	59460.3	73793	67877.6	74211.6	73043	71634.1	NaN
90026.3	P17012	Zfx	Zinc finger X-chromosomal protein	ZFX_MOUSE	12	sp	10090	1	2	Mouse_Uniprot_incl_isoform_2024_03_13	57768.1	47797.7	62791.8	52786	70648.6	73333.5	59675.1	67630.3	69688.7	67517	56387.6	83418.9	NaN
45681.05;45681.05-2;45681.05-3	P17047;P17047-2;P17047-3	Lamp2	Lysosome-associated membrane glycoprotein 2;Isoform LAMP-2B of Lysosome-associated membrane glycoprotein 2;Isoform LAMP-2C of Lysosome-associated membrane glycoprotein 2	LAMP2_MOUSE	6	sp	10090	1;;	2;;	Mouse_Uniprot_incl_isoform_2024_03_13	196701	147427	196419	163593	214142	219985	243672	216265	247436	240756	205910	276701	NaN
11614	P17095	Hmga1	High mobility group protein HMG-I/HMG-Y	HMGA1_MOUSE	4	sp	10090	1	4	Mouse_Uniprot_incl_isoform_2024_03_13	932646	776368	1.10791e+06	1.0295e+06	1.25661e+06	875961	1.23567e+06	1223400	1.20638e+06	1.03197e+06	985939	1.49169e+06	NaN
67226.3	P17141	Zfp37	Zinc finger protein 37	ZFP37_MOUSE	1	sp	10090	2	4	Mouse_Uniprot_incl_isoform_2024_03_13	2340.92	2332.57	3923.86	2828.73	2947.35	3912.85	2934.47	5233.56	5258.93	4938.89	5091.47	5807	NaN
69641.7	P17156	Hspa2	Heat shock-related 70 kDa protein 2	HSP72_MOUSE	25	sp	10090	1	2	Mouse_Uniprot_incl_isoform_2024_03_13	7082400	5829512	7.53451e+06	6482966	7890470	7941030	6.87641e+06	7713881	8215856	7603823	7571377	9021704	NaN
47140.8	P17182	Eno1	Alpha-enolase	ENOA_MOUSE	27	sp	10090	1	3	Mouse_Uniprot_incl_isoform_2024_03_13	8714434	6677218	9485977	7922802	9435851	8330454	8555384	8946553	11447636	9485381	9522525	11212843	36355.8
47296.7	P17183	Eno2	Gamma-enolase	ENOG_MOUSE	4	sp	10090	1	2	Mouse_Uniprot_incl_isoform_2024_03_13	6295151	3.54749e+06	4.80736e+06	3481947	4705986	5646447	3.61235e+06	4600914	5139231	6354126	6.18733e+06	3.1504e+06	NaN
59321.61;59321.61-2	P17225;P17225-2	Ptbp1	Polypyrimidine tract-binding protein 1;Isoform 2 of Polypyrimidine tract-binding protein 1	PTBP1_MOUSE	15	sp	10090	1;	3;	Mouse_Uniprot_incl_isoform_2024_03_13	589806	444062	779822	642058	796330	751054	891729	799399	722349	688484	837611	761956	4217.48
107664.08;107664.08-2	P17426;P17426-2	Ap2a1	AP-2 complex subunit alpha-1;Isoform B of AP-2 complex subunit alpha-1	AP2A1_MOUSE	40	sp	10090	1;	1;	Mouse_Uniprot_incl_isoform_2024_03_13	398217	291181	416256	312439	420090	438011	378378	431344	446571	425200	397028	471647	NaN
104017	P17427	Ap2a2	AP-2 complex subunit alpha-2	AP2A2_MOUSE	26	sp	10090	1	2	Mouse_Uniprot_incl_isoform_2024_03_13	213560	169561	250832	174469	235676	236114	192730	196221	216377	202302	180080	219954	NaN
57621.9	P17439	Gba1	Lysosomal acid glucosylceramidase	GBA1_MOUSE	14	sp	10090	1	1	Mouse_Uniprot_incl_isoform_2024_03_13	343295	270364	316570	296903	348427	370392	540543	610486	757949	609203	550934	709039	NaN
39659.14;39257.55	P17553;P27467	Wnt3;Wnt3a	Proto-oncogene Wnt-3;Protein Wnt-3a	WNT3_MOUSE;WNT3A_MOUSE	1	sp	10090	1	1	Mouse_Uniprot_incl_isoform_2024_03_13	17432	NaN	NaN	NaN	NaN	NaN	NaN	NaN	NaN	NaN	NaN	NaN	NaN
7332.62	P17665	Cox7c	Cytochrome c oxidase subunit 7C, mitochondrial	COX7C_MOUSE	3	sp	10090	1	1	Mouse_Uniprot_incl_isoform_2024_03_13	755858	774765	921366	329643	673375	965612	558837	837046	785042	832114	615947	669970	NaN
108303.38;108303.38-3;108303.38-4	P17710;P17710-3;P17710-4	Hk1	Hexokinase-1;Isoform HK1 of Hexokinase-1;Isoform HK1-SC of Hexokinase-1	HXK1_MOUSE	48	sp	10090	1;;	3;;	Mouse_Uniprot_incl_isoform_2024_03_13	1.3301e+06	1.01342e+06	1.42342e+06	1.15384e+06	1.39309e+06	1.38023e+06	1.03415e+06	1.12177e+06	1.07021e+06	1.05813e+06	946703	1.18674e+06	NaN
17971.3	P17742	Ppia	Peptidyl-prolyl cis-trans isomerase A	PPIA_MOUSE	11	sp	10090	1	2	Mouse_Uniprot_incl_isoform_2024_03_13	15852511	12257857	16290447	14513344	17605878	16823804	17042680	16032997	19461448	14697729	16138622	21118064	NaN
26712.61;26712.61-2	P17751;P17751-2	Tpi1	Triosephosphate isomerase;Isoform 2 of Triosephosphate isomerase	TPIS_MOUSE	17	sp	10090	1;	5;	Mouse_Uniprot_incl_isoform_2024_03_13	3.29298e+06	2.62632e+06	3733711	3.06528e+06	3.58967e+06	3473026	3.35567e+06	3.71543e+06	4.30367e+06	3620731	3.59223e+06	4.16955e+06	NaN
53984.6	P17809	Slc2a1	Solute carrier family 2, facilitated glucose transporter member 1	GTR1_MOUSE	5	sp	10090	1	4	Mouse_Uniprot_incl_isoform_2024_03_13	43541.5	29588.7	42387.6	47242.5	60054.7	44946.2	60072.1	62894.3	60920.9	49288.8	49981.9	71421.2	NaN
70176.27;70079.15	P17879;Q61696	Hspa1b;Hspa1a	Heat shock 70 kDa protein 1B;Heat shock 70 kDa protein 1A	HS71B_MOUSE;HS71A_MOUSE	15	sp	10090	1	3;2	Mouse_Uniprot_incl_isoform_2024_03_13	730913	833548	762638	769628	956684	1.03971e+06	1.53618e+06	1.45217e+06	1.34579e+06	1.52743e+06	1.49073e+06	1.6909e+06	1573.87
28784.9	P17918	Pcna	Proliferating cell nuclear antigen	PCNA_MOUSE	16	sp	10090	1	2	Mouse_Uniprot_incl_isoform_2024_03_13	1577078	1.46789e+06	1.8419e+06	1.82664e+06	2.54948e+06	1.81908e+06	2995310	4.4916e+06	4993240	4096348	4516408	5.44877e+06	NaN
93697.56;93697.56-2	P18052;P18052-2	Ptpra	Receptor-type tyrosine-protein phosphatase alpha;Isoform 2 of Receptor-type tyrosine-protein phosphatase alpha	PTPRA_MOUSE	23	sp	10090	1;	3;	Mouse_Uniprot_incl_isoform_2024_03_13	47386.4	35732.1	52908.7	42368	56101.2	53151.8	54835.9	60806.8	64386.7	50293.6	46233.4	66536.1	NaN
37862.9	P18155	Mthfd2	Bifunctional methylenetetrahydrofolate dehydrogenase/cyclohydrolase, mitochondrial	MTDC_MOUSE	14	sp	10090	1	1	Mouse_Uniprot_incl_isoform_2024_03_13	127630	109293	120145	132158	178786	144543	257808	300115	333715	327228	304507	370382	NaN
27383.4	P18181	Cd48	CD48 antigen	CD48_MOUSE	10	sp	10090	1	1	Mouse_Uniprot_incl_isoform_2024_03_13	1.36011e+06	997165	1.45383e+06	1.21635e+06	1.46814e+06	1.79459e+06	1.40763e+06	1.46626e+06	1.65713e+06	1600483	1.44979e+06	1.53297e+06	NaN
44953.8	P18242	Ctsd	Cathepsin D	CATD_MOUSE	14	sp	10090	1	1	Mouse_Uniprot_incl_isoform_2024_03_13	3.06339e+06	2.44679e+06	3.08788e+06	2676225	3.33725e+06	3321136	3.50471e+06	2.715e+06	2.8941e+06	3.02908e+06	2830747	3442795	NaN
42288	P18337	Sell	L-selectin	LYAM1_MOUSE	4	sp	10090	1	1	Mouse_Uniprot_incl_isoform_2024_03_13	4113.94	3184.93	8429.15	2315.01	5918.44	3980.3	4334.45	3604.87	3962.99	3230.53	5131.69	2699.94	NaN
14444.1	P18340	Cxcl9	C-X-C motif chemokine 9	CXCL9_MOUSE	3	sp	10090	2	2	Mouse_Uniprot_incl_isoform_2024_03_13	4457.93	3216.21	4248.01	16971.6	13564.2	4165.6	NaN	3081.22	2526.76	1849.49	3428.67	4301.21	NaN
42444.7	P18572	Bsg	Basigin	BASI_MOUSE	11	sp	10090	1	2	Mouse_Uniprot_incl_isoform_2024_03_13	130883	115903	162661	146396	157649	188552	249117	348868	367640	295214	311440	374447	NaN
10152.4	P18608	Hmgn1	Non-histone chromosomal protein HMG-14	HMGN1_MOUSE	1	sp	10090	1	2	Mouse_Uniprot_incl_isoform_2024_03_13	8697.77	8436.97	12213.9	5197.18	15910	6502.31	14688.2	12358.6	15246.9	17031.8	13782.9	18618.2	NaN
81594.7	P18653	Rps6ka1	Ribosomal protein S6 kinase alpha-1	KS6A1_MOUSE	27	sp	10090	1	1	Mouse_Uniprot_incl_isoform_2024_03_13	220714	179272	252147	209680	254441	277745	218952	213208	241925	224547	226764	215974	NaN
83693.9	P18654	Rps6ka3	Ribosomal protein S6 kinase alpha-3	KS6A3_MOUSE	41	sp	10090	1	2	Mouse_Uniprot_incl_isoform_2024_03_13	501934	423484	557509	449060	519488	570478	398840	413107	430764	397010	391129	401785	NaN
18559.5	P18760	Cfl1	Cofilin-1	COF1_MOUSE	18	sp	10090	1	3	Mouse_Uniprot_incl_isoform_2024_03_13	31314326	27570972	39718788	32481460	42682832	36045600	32422192	41631380	37090052	28846210	27095902	51123712	364587
98193.6	P19091	Ar	Androgen receptor	ANDR_MOUSE	2	sp	10090	1	1	Mouse_Uniprot_incl_isoform_2024_03_13	7986.95	NaN	NaN	NaN	16516.2	NaN	NaN	NaN	NaN	5268.76	4321.66	NaN	NaN
272428	P19096	Fasn	Fatty acid synthase	FAS_MOUSE	97	sp	10090	1	2	Mouse_Uniprot_incl_isoform_2024_03_13	2384748	2.0751e+06	2.84478e+06	2315495	3.11734e+06	2.78764e+06	3142717	4.01619e+06	4.6183e+06	4.0191e+06	4.1928e+06	5.02861e+06	NaN
23609.2	P19157	Gstp1	Glutathione S-transferase P 1	GSTP1_MOUSE	13	sp	10090	1	2	Mouse_Uniprot_incl_isoform_2024_03_13	423859	310492	440403	364749	429087	413137	328630	324287	431670	345595	341252	412765	NaN
49935.1	P19182	Ifrd1	Interferon-related developmental regulator 1	IFRD1_MOUSE	8	sp	10090	1	2	Mouse_Uniprot_incl_isoform_2024_03_13	26108.4	20206.6	25995.1	19856.6	23189.5	30417	22231.5	34415	24934.5	32984.9	NaN	21679.1	NaN
116994	P19246	Nefh	Neurofilament heavy polypeptide	NFH_MOUSE	24	sp	10090	1	3	Mouse_Uniprot_incl_isoform_2024_03_13	632055	537256	655348	537983	623253	640020	807134	923001	1.02629e+06	968551	897335	1.0738e+06	NaN
23464.2	P19253	Rpl13a	Large ribosomal subunit protein uL13	RL13A_MOUSE	9	sp	10090	1	4	Mouse_Uniprot_incl_isoform_2024_03_13	3.34777e+06	2.68655e+06	3.65613e+06	3.37963e+06	4285862	3603060	4232629	5.28662e+06	5861624	4894030	4.82544e+06	6091713	NaN
42554.1;42554.1-2	P19426;P19426-2	Nelfe	Negative elongation factor E;Isoform 2 of Negative elongation factor E	NELFE_MOUSE	17	sp	10090	1;	2;	Mouse_Uniprot_incl_isoform_2024_03_13	105308	85104.7	109177	95384.9	116847	108014	114638	128951	145469	137552	133406	149470	NaN
31958.2	P19437	Ms4a1	B-lymphocyte antigen CD20	CD20_MOUSE	3	sp	10090	1	1	Mouse_Uniprot_incl_isoform_2024_03_13	38298.6	17388.5	27346.1	14983.4	67228.6	52607	33519.7	29676.2	53271.7	45505.5	37271.3	45682.1	NaN
13812.9	P19536	Cox5b	Cytochrome c oxidase subunit 5B, mitochondrial	COX5B_MOUSE	7	sp	10090	1	1	Mouse_Uniprot_incl_isoform_2024_03_13	2.12758e+06	1.76013e+06	2169909	1.98474e+06	2360911	2.39801e+06	1.98506e+06	2253739	2.14876e+06	2.12903e+06	1.99722e+06	2.48864e+06	NaN
19530.5	P19783	Cox4i1	Cytochrome c oxidase subunit 4 isoform 1, mitochondrial	COX41_MOUSE	11	sp	10090	1	2	Mouse_Uniprot_incl_isoform_2024_03_13	3.65784e+06	2902061	4.07348e+06	3.59551e+06	3.83828e+06	4.14761e+06	4.21672e+06	3.60344e+06	4192117	4.03884e+06	3623217	4.63416e+06	NaN
36713.8	P19973	Lsp1	Lymphocyte-specific protein 1	LSP1_MOUSE	23	sp	10090	1	2	Mouse_Uniprot_incl_isoform_2024_03_13	2.05104e+06	1.76665e+06	2.33355e+06	1.97513e+06	2.43225e+06	2.1383e+06	1.83586e+06	2061556	1.89392e+06	1.65704e+06	1.57406e+06	2.09496e+06	NaN
72422.1	P20029	Hspa5	Endoplasmic reticulum chaperone BiP	BIP_MOUSE	38	sp	10090	1	3	Mouse_Uniprot_incl_isoform_2024_03_13	3.09262e+06	2.61984e+06	3.27392e+06	3118314	3.80506e+06	3.69478e+06	3.73175e+06	3.916e+06	3.93257e+06	3.63889e+06	3.48336e+06	4.48594e+06	NaN
61115.7	P20060	Hexb	Beta-hexosaminidase subunit beta	HEXB_MOUSE	21	sp	10090	1	2	Mouse_Uniprot_incl_isoform_2024_03_13	1.41184e+06	1.05104e+06	1.45283e+06	1126893	1.25402e+06	1.55208e+06	1.03986e+06	1.01393e+06	974033	982262	922986	980458	NaN
5052.65	P20065-2	Tmsb4x	Isoform Short of Thymosin beta-4	TYB4_MOUSE	8	sp	10090			Mouse_Uniprot_incl_isoform_2024_03_13	22733134	17898490	23102618	22737374	25412100	19967288	20526214	20803398	22744150	15514931	15639077	22151230	NaN
28127	P20108	Prdx3	Thioredoxin-dependent peroxide reductase, mitochondrial	PRDX3_MOUSE	10	sp	10090	1	1	Mouse_Uniprot_incl_isoform_2024_03_13	1.80964e+06	1.17086e+06	1.77618e+06	1.35827e+06	1.61533e+06	2.05607e+06	1.8418e+06	1.63219e+06	1.9543e+06	2117754	1.86683e+06	2.09193e+06	NaN
53687.7	P20152	Vim	Vimentin	VIME_MOUSE	59	sp	10090	1	3	Mouse_Uniprot_incl_isoform_2024_03_13	22730988	19758912	23232688	24739780	27360864	25159206	25836538	24779836	22687618	22059586	20410600	27895392	75546.8
47440	P20293	Tbxt	T-box transcription factor T	TBXT_MOUSE	1	sp	10090	1	1	Mouse_Uniprot_incl_isoform_2024_03_13	NaN	7076.75	6017.01	17386.4	25660.7	NaN	16862.9	17885.3	14371.3	1388.57	4487.71	29173.3	NaN
27597.8	P20334	Tnfrsf9	Tumor necrosis factor receptor superfamily member 9	TNR9_MOUSE	5	sp	10090	1	1	Mouse_Uniprot_incl_isoform_2024_03_13	NaN	191.393	442.614	NaN	16761.3	189.385	39605.7	1593.52	28119.3	2642.91	63744.9	2894.74	NaN
76851.9	P20444	Prkca	Protein kinase C alpha type	KPCA_MOUSE	18	sp	10090	1	3	Mouse_Uniprot_incl_isoform_2024_03_13	105252	81254.8	110072	97611.5	98085.8	94017.3	72383	76575.9	94786.7	71235.9	65773.4	97201.9	NaN
9652.46	P20491	Fcer1g	High affinity immunoglobulin epsilon receptor subunit gamma	FCERG_MOUSE	2	sp	10090	1	1	Mouse_Uniprot_incl_isoform_2024_03_13	38573.4	22086.4	59813.3	56685.8	95835.2	76057.9	98835.7	74952.3	133003	96722.8	97448.7	109322	NaN
49295.5	P20664	Prim1	DNA primase small subunit	PRI1_MOUSE	24	sp	10090	1	1	Mouse_Uniprot_incl_isoform_2024_03_13	120826	98775.8	132105	112198	141438	156200	168189	218740	230186	212682	220953	224012	NaN
90807.9	P20918	Plg	Plasminogen	PLMN_MOUSE	3	sp	10090	1	3	Mouse_Uniprot_incl_isoform_2024_03_13	16042.6	64948.7	51421.3	73326.2	27134	28783.2	31595.6	25854.3	45279.7	24136.3	28116.6	30362.1	NaN
32994	P21107	Tpm3	Tropomyosin alpha-3 chain	TPM3_MOUSE	19	sp	10090	1	3	Mouse_Uniprot_incl_isoform_2024_03_13	2.94008e+06	2347592	3.17997e+06	2728002	3.21957e+06	3.06498e+06	2.95392e+06	2594236	3.19194e+06	2.91376e+06	2.79135e+06	3.57995e+06	NaN
29020.6	P21107-2	Tpm3	Isoform 2 of Tropomyosin alpha-3 chain	TPM3_MOUSE	17	sp	10090			Mouse_Uniprot_incl_isoform_2024_03_13	5424985	4.52942e+06	5978986	5753586	6.43537e+06	5483277	5233033	6036442	6.03573e+06	4796970	4.97245e+06	6.95312e+06	NaN
17800.6	P21126	Ubl4a	Ubiquitin-like protein 4A	UBL4A_MOUSE	6	sp	10090	1	1	Mouse_Uniprot_incl_isoform_2024_03_13	131781	97679.7	124836	107011	136109	154380	141204	200323	208415	199312	210655	212498	NaN
42024.2	P21278	Gna11	Guanine nucleotide-binding protein subunit alpha-11	GNA11_MOUSE	12	sp	10090	1	1	Mouse_Uniprot_incl_isoform_2024_03_13	87305.3	66627.9	80570.3	83823.2	99050	93508.1	85713.7	77597.9	95850.5	68211.3	70044.9	103208	NaN
42158.1	P21279	Gnaq	Guanine nucleotide-binding protein G(q) subunit alpha	GNAQ_MOUSE	5	sp	10090	1	4	Mouse_Uniprot_incl_isoform_2024_03_13	31.2783	643.171	NaN	2691.5	3058.73	2763.84	4715.43	5816.16	3248.97	2429.91	4281.59	3182.45	NaN
35988.4	P21300	Akr1b7	Aldo-keto reductase family 1 member B7	ALD1_MOUSE	5	sp	10090	1	4	Mouse_Uniprot_incl_isoform_2024_03_13	78828.3	36844.3	93312.8	65465.6	62770.1	87035.3	62689.3	66935.8	83178.2	65919.6	64801.5	74586.8	NaN
140647	P21447	Abcb1a	ATP-dependent translocase ABCB1	MDR1A_MOUSE	38	sp	10090	1	3	Mouse_Uniprot_incl_isoform_2024_03_13	128519	100316	152884	110886	128574	142128	143645	159678	168531	142147	133308	175144	NaN
15530.8	P21460	Cst3	Cystatin-C	CYTC_MOUSE	5	sp	10090	1	2	Mouse_Uniprot_incl_isoform_2024_03_13	199124	147999	236538	172406	200077	229194	237287	235668	252935	247388	249150	271936	NaN
47024.9	P21550	Eno3	Beta-enolase	ENOB_MOUSE	6	sp	10090	1	3	Mouse_Uniprot_incl_isoform_2024_03_13	47754.2	34228.4	48387.6	31694.6	53749.9	48381.2	49723.2	48267.9	74922.3	56003.4	62232.7	60481.7	NaN
53600.3	P21614	Gc	Vitamin D-binding protein	VTDB_MOUSE	3	sp	10090	1	2	Mouse_Uniprot_incl_isoform_2024_03_13	394.854	255.047	5149.84	862.596	906.64	9631	10831.7	11472.3	10590.1	526.892	9186.83	1577.07	NaN
67318.1	P21619	Lmnb2	Lamin-B2	LMNB2_MOUSE	44	sp	10090	1	2	Mouse_Uniprot_incl_isoform_2024_03_13	3.8818e+06	3.27061e+06	4.02295e+06	3.61443e+06	4.00702e+06	4.46361e+06	4109924	4132751	4.07023e+06	3.93027e+06	3541089	4.34095e+06	NaN
25392.6;25424.14	P21765;P46412	Gpx5;Gpx3	Epididymal secretory glutathione peroxidase;Glutathione peroxidase 3	GPX5_MOUSE;GPX3_MOUSE	1	sp	10090	2;1	3;2	Mouse_Uniprot_incl_isoform_2024_03_13	NaN	NaN	NaN	2261.29	NaN	NaN	NaN	NaN	20931.7	NaN	NaN	9749.9	NaN
40347.5	P21855	Cd72	B-cell differentiation antigen CD72	CD72_MOUSE	9	sp	10090	1	2	Mouse_Uniprot_incl_isoform_2024_03_13	4037.71	1789.98	2447.3	3368.58	8667.03	3989.88	1857.81	4590.45	11632.9	4288.08	2396.2	5402.11	NaN
51240.93;51240.93-2	P21956;P21956-2	Mfge8	Lactadherin;Isoform 2 of Lactadherin	MFGM_MOUSE	16	sp	10090	1;	3;	Mouse_Uniprot_incl_isoform_2024_03_13	2.29241e+06	2151522	2640751	1.77718e+06	3.21919e+06	2.12289e+06	2.59512e+06	2742978	4.06584e+06	2910901	2.961e+06	3.78933e+06	NaN
78864.1	P21958	Tap1	Antigen peptide transporter 1	TAP1_MOUSE	28	sp	10090	1	3	Mouse_Uniprot_incl_isoform_2024_03_13	899363	717301	974162	827455	976288	938244	884418	859445	848108	798791	683343	929020	NaN
77061	P21981	Tgm2	Protein-glutamine gamma-glutamyltransferase 2	TGM2_MOUSE	23	sp	10090	1	4	Mouse_Uniprot_incl_isoform_2024_03_13	19679	12704.1	30048.8	32945.3	58519.9	41578.4	56362.4	43822.4	82366.4	45149.6	44556.9	56828.3	NaN
37064.4	P21995	Emb	Embigin	EMB_MOUSE	12	sp	10090	1	2	Mouse_Uniprot_incl_isoform_2024_03_13	171808	125429	174122	149737	152945	208308	230673	265197	289979	238497	226600	294892	NaN
47421.7	P22315	Fech	Ferrochelatase, mitochondrial	HEMH_MOUSE	14	sp	10090	1	3	Mouse_Uniprot_incl_isoform_2024_03_13	46408.1	30504.6	48326.3	32895	46185.5	55911.1	50810.9	56562.9	66098.1	62522.3	58409.1	61973.8	NaN
33753	P22366	Myd88	Myeloid differentiation primary response protein MyD88	MYD88_MOUSE	12	sp	10090	1	3	Mouse_Uniprot_incl_isoform_2024_03_13	121422	95321.8	142049	105026	146289	129192	111277	122098	129625	111179	114270	137333	NaN
19537.7	P22389	Edn2	Endothelin-2	EDN2_MOUSE	1	sp	10090	2	3	Mouse_Uniprot_incl_isoform_2024_03_13	7841.91	7106.19	12619.7	9689.7	11085.8	14007.4	8692.87	13467.6	14599.7	12577.9	9688.47	14755.8	NaN
57093.4	P22518	Clk1	Dual specificity protein kinase CLK1	CLK1_MOUSE	9	sp	10090	1	2	Mouse_Uniprot_incl_isoform_2024_03_13	19827.8	13077.8	17763.8	11268.4	15467.5	26986.2	21355.3	15443.5	32872.6	32809.8	20257	24905.2	NaN
45974.6	P22599	Serpina1b	Alpha-1-antitrypsin 1-2	A1AT2_MOUSE	3	sp	10090	1	2	Mouse_Uniprot_incl_isoform_2024_03_13	14966.4	16134.7	15248.4	17856.9	19578.8	22336.6	18833.4	14599	17897.9	20300.2	16348.1	6157.5	NaN
21393.5	P22646	Cd3e	T-cell surface glycoprotein CD3 epsilon chain	CD3E_MOUSE	7	sp	10090	1	2	Mouse_Uniprot_incl_isoform_2024_03_13	268308	206854	314442	249946	299067	327918	333703	329167	394984	343209	298709	355683	NaN
100564	P22682	Cbl	E3 ubiquitin-protein ligase CBL	CBL_MOUSE	22	sp	10090	1	3	Mouse_Uniprot_incl_isoform_2024_03_13	242560	184002	267047	222504	270991	255895	242874	277629	319269	272702	283453	329855	NaN
91350.5	P22892	Ap1g1	AP-1 complex subunit gamma-1	AP1G1_MOUSE	22	sp	10090	1	3	Mouse_Uniprot_incl_isoform_2024_03_13	384776	311222	417920	310055	403322	403961	319392	381512	394493	405114	365845	394974	NaN
39344.38;39344.38-2	P22907;P22907-2	Hmbs	Porphobilinogen deaminase;Isoform 2 of Porphobilinogen deaminase	HEM3_MOUSE	11	sp	10090	1;	2;	Mouse_Uniprot_incl_isoform_2024_03_13	250082	201049	285457	220636	274754	273494	219593	319008	335147	271932	288925	334765	NaN
161936	P23116	Eif3a	Eukaryotic translation initiation factor 3 subunit A	EIF3A_MOUSE	103	sp	10090	1	5	Mouse_Uniprot_incl_isoform_2024_03_13	1.15109e+06	890702	1.26381e+06	1.03989e+06	1239122	1.2818e+06	1.15344e+06	1.57622e+06	1805652	1543014	1.58275e+06	1785223	NaN
20855.4	P23198	Cbx3	Chromobox protein homolog 3	CBX3_MOUSE	9	sp	10090	1	2	Mouse_Uniprot_incl_isoform_2024_03_13	3.17388e+06	2.29736e+06	3.37773e+06	3.83833e+06	5469022	3.52687e+06	3577848	3.08246e+06	3.1222e+06	2.73279e+06	2.75899e+06	4.55503e+06	NaN
113583	P23249	Mov10	Putative helicase MOV-10	MOV10_MOUSE	39	sp	10090	1	2	Mouse_Uniprot_incl_isoform_2024_03_13	69495.9	50488.9	71291.6	53988.7	66500.6	63975.9	44042.1	50675.4	53093.7	52380.3	48568.2	51406.5	NaN
77918.6	P23298	Prkch	Protein kinase C eta type	KPCL_MOUSE	20	sp	10090	1	2	Mouse_Uniprot_incl_isoform_2024_03_13	67549	52982.3	78297.1	66151.2	80096.1	71545.4	69650.4	59500	66795.2	52771	46993.1	63747.9	NaN
69484.3	P23475	Xrcc6	X-ray repair cross-complementing protein 6	XRCC6_MOUSE	24	sp	10090	1	5	Mouse_Uniprot_incl_isoform_2024_03_13	1.18574e+06	992833	1.31676e+06	1.21343e+06	1.41641e+06	1.52955e+06	1.52767e+06	1.55215e+06	1.75031e+06	1.54466e+06	1557587	1.96471e+06	NaN
32277	P23492	Pnp	Purine nucleoside phosphorylase	PNPH_MOUSE	17	sp	10090	1	2	Mouse_Uniprot_incl_isoform_2024_03_13	844970	640456	902933	824630	1.00266e+06	860038	743226	755462	812221	734316	734546	1.01164e+06	NaN
24634.38;24634.38-2	P23506;P23506-2	Pcmt1	Protein-L-isoaspartate(D-aspartate) O-methyltransferase;Isoform 2 of Protein-L-isoaspartate(D-aspartate) O-methyltransferase	PIMT_MOUSE	10	sp	10090	1;	3;	Mouse_Uniprot_incl_isoform_2024_03_13	406585	240357	457522	351752	409513	490245	307928	261286	382995	366940	317593	444811	NaN
35877.6	P23591	Gfus	GDP-L-fucose synthase	FCL_MOUSE	11	sp	10090	1	3	Mouse_Uniprot_incl_isoform_2024_03_13	394448	322383	455954	342377	414830	427866	381930	441204	465995	398194	392111	462999	NaN
48237.1	P23611	Irf8	Interferon regulatory factor 8	IRF8_MOUSE	5	sp	10090	1	1	Mouse_Uniprot_incl_isoform_2024_03_13	17981.8	12153.6	42091.9	26271.7	39205.3	37984.2	31436.7	23388.2	23036.2	31824.3	39237.7	60294.5	NaN
36778.57;36778.57-2	P23708;P23708-2	Nfya	Nuclear transcription factor Y subunit alpha;Isoform Short of Nuclear transcription factor Y subunit alpha	NFYA_MOUSE	2	sp	10090	1;	2;	Mouse_Uniprot_incl_isoform_2024_03_13	66066.9	51598.4	62835.3	56965.8	180172	74455.4	43832.1	57098.4	34499.5	53271.6	48265.5	83681.8	NaN
47967.9	P23772	Gata3	Trans-acting T-cell-specific transcription factor GATA-3	GATA3_MOUSE	7	sp	10090	1	1	Mouse_Uniprot_incl_isoform_2024_03_13	23897.2	23868.8	20815.8	27952.1	26897.9	31054.4	30829.8	39480.2	38113	37093.2	34287.5	44895.3	NaN
73121	P23780	Glb1	Beta-galactosidase	BGAL_MOUSE	16	sp	10090	1	1	Mouse_Uniprot_incl_isoform_2024_03_13	205526	145219	208955	166325	203928	230521	181048	133119	136755	141534	130423	150434	NaN
37723	P23798	Pcgf2	Polycomb group RING finger protein 2	PCGF2_MOUSE	3	sp	10090	1	2	Mouse_Uniprot_incl_isoform_2024_03_13	3805.24	5518.07	217.005	74.0947	139.812	4800.97	120.675	110.303	4240.88	5777.9	6410.75	104.878	NaN
39452.6	P23906	Irf2	Interferon regulatory factor 2	IRF2_MOUSE	9	sp	10090	1	1	Mouse_Uniprot_incl_isoform_2024_03_13	125926	80402	114369	95183.6	108171	151933	107132	102921	119256	130917	133165	112049	NaN
50069.7	P23949	Zfp36l2	mRNA decay activator protein ZFP36L2	TISD_MOUSE	9	sp	10090	1	2	Mouse_Uniprot_incl_isoform_2024_03_13	10745.5	9332.47	12452.1	10937.7	17388.5	14797	14838	16236.8	23822.1	21996.9	23025.5	20613.5	NaN
36384.6	P23950	Zfp36l1	mRNA decay activator protein ZFP36L1	TISB_MOUSE	5	sp	10090	1	1	Mouse_Uniprot_incl_isoform_2024_03_13	24072.4	35341.4	16919.8	7188.34	15822.3	15688.5	51680.2	25083.2	84292.6	3673.37	6482.88	27846.8	NaN
61055.8	P23953	Ces1c	Carboxylesterase 1C	EST1C_MOUSE	6	sp	10090	1	4	Mouse_Uniprot_incl_isoform_2024_03_13	16067.8	16392.3	9768.99	16261.8	19993.6	17642.3	25812.8	22819.7	21555	28059.7	17043.9	47539.5	NaN
128313.79;128313.79-2	P24063;P24063-2	Itgal	Integrin alpha-L;Isoform 2 of Integrin alpha-L	ITAL_MOUSE	46	sp	10090	1;	3;	Mouse_Uniprot_incl_isoform_2024_03_13	2.80996e+06	2.08689e+06	2.90562e+06	2.50922e+06	3.14225e+06	3.01007e+06	2.17878e+06	2016449	2.16242e+06	1.98261e+06	1.73646e+06	2290770	NaN
18637.3	P24161	Cd247	T-cell surface glycoprotein CD3 zeta chain	CD3Z_MOUSE	8	sp	10090	1	1	Mouse_Uniprot_incl_isoform_2024_03_13	400291	338728	459458	415143	478554	488140	417564	437011	448560	351462	330059	425154	NaN
59795.3	P24270	Cat	Catalase	CATA_MOUSE	33	sp	10090	1	4	Mouse_Uniprot_incl_isoform_2024_03_13	574881	447217	616300	531624	663768	650580	651078	707982	712331	672818	641240	757550	NaN
42791.2	P24288	Bcat1	Branched-chain-amino-acid aminotransferase, cytosolic	BCAT1_MOUSE	7	sp	10090	1	2	Mouse_Uniprot_incl_isoform_2024_03_13	170761	110570	153545	122178	160865	192244	178916	246368	274501	320056	373927	316503	NaN
23713.5	P24369	Ppib	Peptidyl-prolyl cis-trans isomerase B	PPIB_MOUSE	11	sp	10090	1	2	Mouse_Uniprot_incl_isoform_2024_03_13	2629017	1.93488e+06	2.65603e+06	2455405	2933096	2697542	2.62261e+06	2360776	2.58259e+06	2.42606e+06	2.07602e+06	2.80166e+06	NaN
39240.4	P24452	Capg	Macrophage-capping protein	CAPG_MOUSE	7	sp	10090	1	2	Mouse_Uniprot_incl_isoform_2024_03_13	448226	345007	489698	465262	517821	517984	395806	463522	473049	457067	443844	572879	NaN
69050.9	P24527	Lta4h	Leukotriene A-4 hydrolase	LKHA4_MOUSE	35	sp	10090	1	4	Mouse_Uniprot_incl_isoform_2024_03_13	916326	720780	998157	800291	981336	962399	733798	682644	792605	651611	643034	792936	NaN
55815.1	P24547	Impdh2	Inosine-5'-monophosphate dehydrogenase 2	IMDH2_MOUSE	28	sp	10090	1	2	Mouse_Uniprot_incl_isoform_2024_03_13	1.05004e+06	835857	1.15957e+06	1.08536e+06	1.44658e+06	1.19869e+06	1.41183e+06	1.87611e+06	2.16623e+06	1.75082e+06	1.86765e+06	2.42565e+06	NaN
73426.18;73426.18-2;73426.18-3;73426.18-4;73426.18-5	P24604;P24604-2;P24604-3;P24604-4;P24604-5	Tec	Tyrosine-protein kinase Tec;Isoform 2 of Tyrosine-protein kinase Tec;Isoform 3 of Tyrosine-protein kinase Tec;Isoform 4 of Tyrosine-protein kinase Tec;Isoform 5 of Tyrosine-protein kinase Tec	TEC_MOUSE	1	sp	10090	1;;;;	2;;;;	Mouse_Uniprot_incl_isoform_2024_03_13	3133.32	3456.88	2334.45	2097.58	1986.8	4160.85	680.653	1361.86	2473.68	2309.68	1435.27	NaN	NaN
31172.4	P24668	M6pr	Cation-dependent mannose-6-phosphate receptor	MPRD_MOUSE	8	sp	10090	1	1	Mouse_Uniprot_incl_isoform_2024_03_13	182640	148320	199456	162375	203086	221299	190235	223109	250694	221442	207883	262200	NaN
91513.4	P24788	Cdk11b	Cyclin-dependent kinase 11B	CD11B_MOUSE	35	sp	10090	1	2	Mouse_Uniprot_incl_isoform_2024_03_13	350931	268336	362851	262153	338055	408333	307681	341916	335205	354898	321080	347839	NaN
60285.3	P24822	Iap	Intestinal-type alkaline phosphatase	PPBI_MOUSE	1	sp	10090	2	1	Mouse_Uniprot_incl_isoform_2024_03_13	NaN	NaN	NaN	NaN	NaN	NaN	NaN	1849.3	NaN	NaN	NaN	NaN	NaN
48051.9	P24860	Ccnb1	G2/mitotic-specific cyclin-B1	CCNB1_MOUSE	8	sp	10090	1	3	Mouse_Uniprot_incl_isoform_2024_03_13	NaN	12.7742	NaN	99.4812	11.8238	32.639	12.9391	59723.7	18469.1	61526.2	103398	46873.3	NaN
50319.9	P25119	Tnfrsf1b	Tumor necrosis factor receptor superfamily member 1B	TNR1B_MOUSE	8	sp	10090	2	1	Mouse_Uniprot_incl_isoform_2024_03_13	15784.9	9380.59	20306.8	13355.7	11961.9	15629.5	12180.6	14092.8	21148.2	21456.6	22324.1	16798	NaN
91546.3	P25206	Mcm3	DNA replication licensing factor MCM3	MCM3_MOUSE	48	sp	10090	1	2	Mouse_Uniprot_incl_isoform_2024_03_13	1.75514e+06	1504914	1.84979e+06	1.74429e+06	2.25032e+06	2.04138e+06	2.64941e+06	3.15795e+06	3.22603e+06	2815165	2.80676e+06	3.75919e+06	NaN
79546.92;79546.92-10;79546.92-11;79546.92-2;79546.92-3;79546.92-4;79546.92-5;79546.92-6;79546.92-7;79546.92-8;79546.92-9	P25425;P25425-10;P25425-11;P25425-2;P25425-3;P25425-4;P25425-5;P25425-6;P25425-7;P25425-8;P25425-9	Pou2f1	POU domain, class 2, transcription factor 1;Isoform 10 of POU domain, class 2, transcription factor 1;Isoform 11 of POU domain, class 2, transcription factor 1;Isoform 2 of POU domain, class 2, transcription factor 1;Isoform 3 of POU domain, class 2, transcription factor 1;Isoform 4 of POU domain, class 2, transcription factor 1;Isoform 5 of POU domain, class 2, transcription factor 1;Isoform 6 o…	PO2F1_MOUSE	10	sp	10090	1;;;;;;;;;;	3;;;;;;;;;;	Mouse_Uniprot_incl_isoform_2024_03_13	103962	81356	110201	112562	133660	123134	140379	149101	152620	135093	125593	195000	NaN
31231.3	P25444	Rps2	Small ribosomal subunit protein uS5	RS2_MOUSE	17	sp	10090	1	3	Mouse_Uniprot_incl_isoform_2024_03_13	2.70124e+06	2.04108e+06	2714068	2.753e+06	3.37064e+06	2996767	3.00064e+06	3.60148e+06	4092101	3498195	3.43343e+06	4.60686e+06	3834.38
37436.8	P25446	Fas	Tumor necrosis factor receptor superfamily member 6	TNR6_MOUSE	10	sp	10090	1	2	Mouse_Uniprot_incl_isoform_2024_03_13	56075	47727.5	63252.2	51116.5	68152.7	53225	61700.3	58379.8	57499.4	52179.7	41083.7	43244.1	NaN
105615	P25799	Nfkb1	Nuclear factor NF-kappa-B p105 subunit	NFKB1_MOUSE	44	sp	10090	1	2	Mouse_Uniprot_incl_isoform_2024_03_13	305341	230864	325870	265096	322944	326784	271550	301958	338609	287103	301170	353676	NaN
56285.5	P25911-2	Lyn	Isoform 2 of Tyrosine-protein kinase Lyn	LYN_MOUSE	10	sp	10090			Mouse_Uniprot_incl_isoform_2024_03_13	12032.2	8922.31	16760.8	10447.6	22527.8	19354.3	27044.4	21208	41214.1	28866.9	27561.6	24371.8	NaN
36707.8	P25916	Bmi1	Polycomb complex protein BMI-1	BMI1_MOUSE	4	sp	10090	1	1	Mouse_Uniprot_incl_isoform_2024_03_13	11643.2	11126.2	13400.8	11745.1	17511.1	16286.8	13717.4	22976.5	17108.3	17197.6	15572.9	14416	NaN
89509	P25976	Ubtf	Nucleolar transcription factor 1	UBF1_MOUSE	33	sp	10090	1	1	Mouse_Uniprot_incl_isoform_2024_03_13	817248	684512	894452	705339	877519	999359	861937	1.00057e+06	967022	910760	869976	1.06876e+06	NaN
85094.9	P25976-2	Ubtf	Isoform UBF2 of Nucleolar transcription factor 1	UBF1_MOUSE	1	sp	10090			Mouse_Uniprot_incl_isoform_2024_03_13	26736.4	22144.6	26630.2	34396.6	30826.4	26492.9	27968.3	21602.7	37535.2	22788.3	19150.1	44594.8	NaN
87411.4	P26011	Itgb7	Integrin beta-7	ITB7_MOUSE	30	sp	10090	1	2	Mouse_Uniprot_incl_isoform_2024_03_13	271138	228829	304191	285220	351639	299388	340533	530940	510447	469631	468761	536154	NaN
269821	P26039	Tln1	Talin-1	TLN1_MOUSE	143	sp	10090	1	2	Mouse_Uniprot_incl_isoform_2024_03_13	2736010	2187654	3.01455e+06	2.50266e+06	3.16921e+06	2.95769e+06	2.31915e+06	2.53586e+06	2.75093e+06	2.41418e+06	2.33729e+06	2.93864e+06	NaN
69406.8	P26040	Ezr	Ezrin	EZRI_MOUSE	32	sp	10090	1	3	Mouse_Uniprot_incl_isoform_2024_03_13	1754430	1.46043e+06	1.93494e+06	1567406	1874465	1.93641e+06	1.79368e+06	2.02615e+06	2.36963e+06	2.14058e+06	2.09565e+06	2.30994e+06	NaN
67767	P26041	Msn	Moesin	MOES_MOUSE	36	sp	10090	1	3	Mouse_Uniprot_incl_isoform_2024_03_13	5.11282e+06	4.32577e+06	5.95721e+06	5.44183e+06	6.3298e+06	5687807	4536913	4.88773e+06	5.41062e+06	4318365	4.40984e+06	5872976	NaN
68542.8	P26043	Rdx	Radixin	RADI_MOUSE	44	sp	10090	1	3	Mouse_Uniprot_incl_isoform_2024_03_13	10978463	8790958	12401882	10550484	11989160	12249544	9655286	11368835	13209921	10881161	10740745	13243334	NaN
44887.7	P26151	Fcgr1	High affinity immunoglobulin gamma Fc receptor I	FCGR1_MOUSE	1	sp	10090	1	1	Mouse_Uniprot_incl_isoform_2024_03_13	NaN	NaN	NaN	NaN	NaN	NaN	8231.2	NaN	10098	2272.27	1978	5734.62	NaN
100106	P26231	Ctnna1	Catenin alpha-1	CTNA1_MOUSE	17	sp	10090	1	1	Mouse_Uniprot_incl_isoform_2024_03_13	18151.6	19627.5	26374.9	20338.7	33647.5	23711.8	22306.9	32455.7	34757.3	35396.4	37316.8	41554.8	NaN
51001.8	P26323	Fli1	Friend leukemia integration 1 transcription factor	FLI1_MOUSE	18	sp	10090	1	1	Mouse_Uniprot_incl_isoform_2024_03_13	179266	148469	193039	180499	203872	240614	183544	233605	229710	183071	196327	233505	NaN
12254.1	P26350	Ptma	Prothymosin alpha	PTMA_MOUSE	8	sp	10090	1	2	Mouse_Uniprot_incl_isoform_2024_03_13	4.0584e+06	3231198	4205021	3808724	4329531	4.08823e+06	4457254	5439497	6.53388e+06	5316485	5417641	6.12821e+06	NaN
53517	P26369	U2af2	Splicing factor U2AF 65 kDa subunit	U2AF2_MOUSE	14	sp	10090	1	3	Mouse_Uniprot_incl_isoform_2024_03_13	1.06971e+06	723342	1.13102e+06	844954	1.16679e+06	1.16314e+06	1.21725e+06	1.12427e+06	1.15934e+06	1239266	1.21846e+06	1373698	NaN
61336.8	P26443	Glud1	Glutamate dehydrogenase 1, mitochondrial	DHE3_MOUSE	28	sp	10090	1	1	Mouse_Uniprot_incl_isoform_2024_03_13	1.65853e+06	1.35902e+06	1.80803e+06	1.55789e+06	1.74799e+06	1.88212e+06	1.54279e+06	1.48567e+06	1.41034e+06	1381116	1.32494e+06	1636313	NaN
83517.3	P26450	Pik3r1	Phosphatidylinositol 3-kinase regulatory subunit alpha	P85A_MOUSE	30	sp	10090	1	2	Mouse_Uniprot_incl_isoform_2024_03_13	262361	213482	279207	223682	263745	279815	210124	224344	228743	209895	198689	236999	NaN
36539.8	P26516	Psmd7	26S proteasome non-ATPase regulatory subunit 7	PSMD7_MOUSE	12	sp	10090	1	2	Mouse_Uniprot_incl_isoform_2024_03_13	716799	555382	765542	548052	636018	879287	578839	749046	860180	831262	861619	774917	NaN
58388.7	P26638	Sars1	Serine--tRNA ligase, cytoplasmic	SYSC_MOUSE	27	sp	10090	1	3	Mouse_Uniprot_incl_isoform_2024_03_13	1042961	811433	1196700	992498	1.22767e+06	1.20065e+06	1.05708e+06	1.12691e+06	1.35098e+06	1.16399e+06	1.13444e+06	1.41028e+06	NaN
29661.3	P26645	Marcks	Myristoylated alanine-rich C-kinase substrate	MARCS_MOUSE	11	sp	10090	1	2	Mouse_Uniprot_incl_isoform_2024_03_13	34458.5	19168.2	49687.2	43905.3	85399.6	61068.1	75787.5	47996	92336.6	80794.4	78023.6	78861.3	NaN
11922.6	P26883	Fkbp1a	Peptidyl-prolyl cis-trans isomerase FKBP1A	FKB1A_MOUSE	4	sp	10090	1	2	Mouse_Uniprot_incl_isoform_2024_03_13	1.09561e+06	875546	1201334	1.09041e+06	1259935	1.10185e+06	998642	1.0425e+06	1.10177e+06	966969	903844	1.37798e+06	NaN
43195.07;43195.07-2;43195.07-3	P26952;P26952-2;P26952-3	Il3ra	Interleukin-3 receptor subunit alpha;Isoform 3 of Interleukin-3 receptor subunit alpha;Isoform 2 of Interleukin-3 receptor subunit alpha	IL3RA_MOUSE	3	sp	10090	1;;	1;;	Mouse_Uniprot_incl_isoform_2024_03_13	NaN	135.058	138.056	12090	9866.97	10194.1	215.908	14861.4	7385.29	NaN	193.14	17881.5	NaN
131631	P27046	Man2a1	Alpha-mannosidase 2	MA2A1_MOUSE	37	sp	10090	1	2	Mouse_Uniprot_incl_isoform_2024_03_13	361723	289769	431220	348787	435347	417810	393770	401067	388310	376644	359097	449030	NaN
23655.9	P27048	Snrpb	Small nuclear ribonucleoprotein-associated protein B	RSMB_MOUSE	8	sp	10090	1	1	Mouse_Uniprot_incl_isoform_2024_03_13	728891	511316	770784	645511	754506	741222	764435	796385	897379	933845	791443	1.03451e+06	NaN
117429.19;117429.19-2	P27546;P27546-2	Map4	Microtubule-associated protein 4;Isoform 2 of Microtubule-associated protein 4	MAP4_MOUSE	49	sp	10090	1;	3;	Mouse_Uniprot_incl_isoform_2024_03_13	690262	548226	726248	627749	792317	748767	560964	674023	696332	647321	623658	756353	NaN
50201.7	P27577	Ets1	Protein C-ets-1	ETS1_MOUSE	10	sp	10090	1	2	Mouse_Uniprot_incl_isoform_2024_03_13	234291	197440	253950	230277	298652	251549	237212	279077	289041	219095	221329	307045	NaN
44054.6	P27601	Gna13	Guanine nucleotide-binding protein subunit alpha-13	GNA13_MOUSE	20	sp	10090	1	1	Mouse_Uniprot_incl_isoform_2024_03_13	98269.9	68223.1	100449	86296	97033.3	110932	98304.2	99459.2	102613	97917	88263.7	107595	NaN
87221.1	P27612	Plaa	Phospholipase A-2-activating protein	PLAP_MOUSE	36	sp	10090	1	4	Mouse_Uniprot_incl_isoform_2024_03_13	414942	321720	421013	359603	436399	444135	342457	398919	416520	378367	363145	448187	NaN
83056.9	P27641	Xrcc5	X-ray repair cross-complementing protein 5	XRCC5_MOUSE	28	sp	10090	1	4	Mouse_Uniprot_incl_isoform_2024_03_13	318347	246586	322214	247706	322024	353639	334083	374860	402859	391594	370453	412885	NaN
46109.9	P27659	Rpl3	Large ribosomal subunit protein uL3	RL3_MOUSE	25	sp	10090	1	3	Mouse_Uniprot_incl_isoform_2024_03_13	1.41305e+06	1.18765e+06	1.59056e+06	1.45017e+06	1.85731e+06	1.68094e+06	1.72897e+06	2.25678e+06	2.4461e+06	2.05332e+06	2.09151e+06	2.62552e+06	NaN
15142.6	P27661	H2ax	Histone H2AX	H2AX_MOUSE	3	sp	10090	1	2	Mouse_Uniprot_incl_isoform_2024_03_13	122705	123838	155217	132479	173962	145181	167588	134820	143029	129858	129033	151960	NaN
56678.4	P27773	Pdia3	Protein disulfide-isomerase A3	PDIA3_MOUSE	36	sp	10090	1	2	Mouse_Uniprot_incl_isoform_2024_03_13	7.0996e+06	6.29377e+06	5729506	4.81011e+06	6705254	8521707	5995359	6.21386e+06	6158792	6.06407e+06	5746895	7.11647e+06	1.40521e+06
44058.5	P27782	Lef1	Lymphoid enhancer-binding factor 1	LEF1_MOUSE	13	sp	10090	1	1	Mouse_Uniprot_incl_isoform_2024_03_13	92200.3	63096.3	111987	83807.6	95896.1	94520.7	112590	134418	138302	114590	100162	132927	NaN
51690.2	P27808	Mgat1	Alpha-1,3-mannosyl-glycoprotein 2-beta-N-acetylglucosaminyltransferase	MGAT1_MOUSE	14	sp	10090	1	1	Mouse_Uniprot_incl_isoform_2024_03_13	44959.1	32360.5	45557.2	43007.5	48083.1	50949.6	45540.7	43001.2	53397.9	47156.9	43480.9	50746.4	NaN
25076.8	P27814	Klrb1c	Killer cell lectin-like receptor subfamily B member 1C	KLRBC_MOUSE	6	sp	10090	1	2	Mouse_Uniprot_incl_isoform_2024_03_13	35648	30495.7	40313.8	24039.9	21812.8	58271.9	27255.6	17724	18451.3	21904.9	17494.8	17846.8	NaN
98136.8	P27870	Vav1	Proto-oncogene vav	VAV_MOUSE	34	sp	10090	1	1	Mouse_Uniprot_incl_isoform_2024_03_13	802688	602719	852152	603537	739681	832520	585391	647422	699075	673257	673365	723384	NaN
82514.5	P28028	Braf	Serine/threonine-protein kinase B-raf	BRAF_MOUSE	5	sp	10090	1	4	Mouse_Uniprot_incl_isoform_2024_03_13	44191	30331.2	42415.2	31429	53348	47220.8	25933	35497.4	38929.4	46953.1	38863.6	45049.9	NaN
30260.2	P28063	Psmb8	Proteasome subunit beta type-8	PSB8_MOUSE	19	sp	10090	1	2	Mouse_Uniprot_incl_isoform_2024_03_13	1.51364e+06	1.24447e+06	1.66867e+06	1.41196e+06	1719349	1.72828e+06	1.47799e+06	1.60018e+06	1.80185e+06	1.69704e+06	1.65178e+06	1.92907e+06	NaN
23396.5	P28076	Psmb9	Proteasome subunit beta type-9	PSB9_MOUSE	7	sp	10090	1	1	Mouse_Uniprot_incl_isoform_2024_03_13	625630	536647	681664	482516	616305	660182	474514	635867	634880	530867	540389	597759	NaN
7009.2	P28184	Mt3	Metallothionein-3	MT3_MOUSE	1	sp	10090	1	1	Mouse_Uniprot_incl_isoform_2024_03_13	175294	158602	181650	181086	215420	210120	195759	293455	403488	318217	324834	337666	NaN
98125.6	P28271	Aco1	Cytoplasmic aconitate hydratase	ACOHC_MOUSE	31	sp	10090	1	3	Mouse_Uniprot_incl_isoform_2024_03_13	155319	134126	199642	137532	184337	178725	148645	147786	173700	129944	135573	166236	NaN
35490.4	P28352	Apex1	DNA-(apurinic or apyrimidinic site) endonuclease	APEX1_MOUSE	10	sp	10090	1	2	Mouse_Uniprot_incl_isoform_2024_03_13	649845	560652	767300	628657	807962	725992	777381	840647	938508	779205	759931	961303	NaN
39547.7	P28474	Adh5	Alcohol dehydrogenase class-3	ADHX_MOUSE	13	sp	10090	1	3	Mouse_Uniprot_incl_isoform_2024_03_13	815700	693324	905180	788881	831700	864353	747913	850091	974590	740591	752071	924344	NaN
18244.8	P28574	Max	Protein max	MAX_MOUSE	11	sp	10090	1	2	Mouse_Uniprot_incl_isoform_2024_03_13	89548.9	68598	91078.3	63294.6	75734.9	90190.3	61819.9	80561.8	83757.2	79176.9	69543.6	73633.8	NaN
65215.8	P28575	Ipp	Actin-binding protein IPP	IPP_MOUSE	3	sp	10090	2	3	Mouse_Uniprot_incl_isoform_2024_03_13	NaN	10191	11557.8	7285.64	NaN	11168.3	NaN	16578.4	13536.2	19418.7	18579.1	1894.1	NaN
50254.44;50254.44-2	P28650;P28650-2	Adss1	Adenylosuccinate synthetase isozyme 1;Isoform 2 of Adenylosuccinate synthetase isozyme 1	PURA1_MOUSE	2	sp	10090	1;	2;	Mouse_Uniprot_incl_isoform_2024_03_13	24095	28775.7	30441	27258	35192	17541.9	19316.8	20673.6	25247.2	4153.8	25791.5	29297	NaN
45345.1	P28656	Nap1l1	Nucleosome assembly protein 1-like 1	NP1L1_MOUSE	11	sp	10090	1	2	Mouse_Uniprot_incl_isoform_2024_03_13	546102	414934	567941	527513	746134	664289	773739	895873	1.03629e+06	908897	1.00035e+06	1.46406e+06	NaN
53706.9	P28658	Atxn10	Ataxin-10	ATX10_MOUSE	19	sp	10090	1	2	Mouse_Uniprot_incl_isoform_2024_03_13	147425	127653	175727	142641	188033	160484	181647	257594	291354	242801	251415	295625	NaN
55115.8	P28659-4	Celf1	Isoform 4 of CUGBP Elav-like family member 1	CELF1_MOUSE	15	sp	10090			Mouse_Uniprot_incl_isoform_2024_03_13	365647	310900	441098	342499	476627	458410	401474	413414	430779	360618	341830	482526	NaN
128784	P28660	Nckap1	Nck-associated protein 1	NCKP1_MOUSE	19	sp	10090	1	2	Mouse_Uniprot_incl_isoform_2024_03_13	179793	154873	202177	195868	209995	198613	177072	167286	206673	171615	166422	205696	NaN
54935.92;54935.92-2;54935.92-4	P28661;P28661-2;P28661-4	Septin4	Septin-4;Isoform 2 of Septin-4;Isoform 4 of Septin-4	SEPT4_MOUSE	6	sp	10090	1;;	1;;	Mouse_Uniprot_incl_isoform_2024_03_13	257120	193428	246178	163456	199556	280504	198061	242370	239606	245056	259367	194449	NaN
13643	P28662	Bri3	Membrane protein BRI3	BRI3_MOUSE	2	sp	10090	2	2	Mouse_Uniprot_incl_isoform_2024_03_13	8304.25	3820.84	6944.86	8671.42	8841.28	5320.62	6277.62	12999.8	7524.31	8385.89	9617.59	7738.89	NaN
33556.9	P28663	Napb	Beta-soluble NSF attachment protein	SNAB_MOUSE	2	sp	10090	1	2	Mouse_Uniprot_incl_isoform_2024_03_13	197633	152045	224458	173272	183933	350377	176141	271108	356038	253740	308620	37733.5	NaN
165298	P28665	Mug1	Murinoglobulin-1	MUG1_MOUSE	4	sp	10090	1	3	Mouse_Uniprot_incl_isoform_2024_03_13	119491	193161	172827	175113	112466	108157	100299	92856.6	101123	104327	98355.8	119956	NaN
20165.4	P28667	Marcksl1	MARCKS-related protein	MRP_MOUSE	3	sp	10090	1	2	Mouse_Uniprot_incl_isoform_2024_03_13	80873.8	69619	91856.1	82207.7	116905	104782	137405	193718	231333	249210	251643	257182	NaN
51216.8	P28700	Rxra	Retinoic acid receptor RXR-alpha	RXRA_MOUSE	6	sp	10090	1	1	Mouse_Uniprot_incl_isoform_2024_03_13	4846.17	1131.95	5420.35	5773.68	3300.32	7919.25	4883.17	4213.94	4261.6	8528.53	12212.8	4542.96	NaN
55865.8	P28704	Rxrb	Retinoic acid receptor RXR-beta	RXRB_MOUSE	15	sp	10090	1	2	Mouse_Uniprot_incl_isoform_2024_03_13	54570.7	46281	62027.7	49987	63489.5	66662.9	52650.7	58243.1	55578.3	57034.1	55912.5	59938.1	NaN
109275	P28738	Kif5c	Kinesin heavy chain isoform 5C	KIF5C_MOUSE	1	sp	10090	1	3	Mouse_Uniprot_incl_isoform_2024_03_13	NaN	NaN	141624	NaN	NaN	NaN	134489	NaN	165600	NaN	116637	NaN	NaN
80861.3	P28740-1	Kif2a	Isoform 1 of Kinesin-like protein KIF2A	KIF2A_MOUSE	29	sp	10090			Mouse_Uniprot_incl_isoform_2024_03_13	473046	366819	514470	432905	522603	507878	459193	471108	511561	437874	427600	559350	NaN
74844.8	P28740-2	Kif2a	Isoform 2 of Kinesin-like protein KIF2A	KIF2A_MOUSE	1	sp	10090			Mouse_Uniprot_incl_isoform_2024_03_13	498.665	270.976	998.386	1239.63	NaN	1425.44	864.237	3038.8	2080.76	1655.13	1442.92	1785.56	NaN
80169.9	P28741	Kif3a	Kinesin-like protein KIF3A	KIF3A_MOUSE	8	sp	10090	1	2	Mouse_Uniprot_incl_isoform_2024_03_13	7155.76	16460.2	7546.84	11004.4	10232.4	10418.3	12581.5	23826.5	15785.3	10561.9	12848.2	30432.7	NaN
63458.2	P28798	Grn	Progranulin	GRN_MOUSE	13	sp	10090	1	2	Mouse_Uniprot_incl_isoform_2024_03_13	21111.2	17778.7	23257.5	23608.6	31485.3	32885.9	29418.4	29573.8	34586.2	31574.9	33571.7	31572.8	NaN
87436.8	P28843	Dpp4	Dipeptidyl peptidase 4	DPP4_MOUSE	31	sp	10090	1	3	Mouse_Uniprot_incl_isoform_2024_03_13	477068	356749	532782	399055	424835	493591	501475	411791	482937	426865	372661	452565	NaN
77547.3	P28867	Prkcd	Protein kinase C delta type	KPCD_MOUSE	29	sp	10090	1	3	Mouse_Uniprot_incl_isoform_2024_03_13	243481	191762	275975	217442	257073	258363	221433	243086	269784	246537	223009	271780	NaN
34709.1	P29037	Tbp	TATA-box-binding protein	TBP_MOUSE	4	sp	10090	1	1	Mouse_Uniprot_incl_isoform_2024_03_13	81407.8	52412.6	70586.4	52467.5	69076.1	90158	52250.5	79282.6	75018.3	86868.5	65030.6	78105	NaN
70670.8	P29341	Pabpc1	Polyadenylate-binding protein 1	PABP1_MOUSE	34	sp	10090	1	2	Mouse_Uniprot_incl_isoform_2024_03_13	1.83301e+06	1.45493e+06	2.0522e+06	1.8077e+06	2.33377e+06	2.01939e+06	1.96464e+06	2604476	2.95187e+06	2.57647e+06	2.61622e+06	3.1985e+06	NaN
67558.96;67558.96-2	P29351;P29351-2	Ptpn6	Tyrosine-protein phosphatase non-receptor type 6;Isoform 2 of Tyrosine-protein phosphatase non-receptor type 6	PTN6_MOUSE	33	sp	10090	1;	2;	Mouse_Uniprot_incl_isoform_2024_03_13	1.66175e+06	1.2955e+06	1885611	1.46616e+06	1.85954e+06	1.70964e+06	1.29761e+06	1.27813e+06	1.3851e+06	1.20562e+06	1.19046e+06	1.37687e+06	NaN
89714.3	P29352	Ptpn22	Tyrosine-protein phosphatase non-receptor type 22	PTN22_MOUSE	24	sp	10090	1	1	Mouse_Uniprot_incl_isoform_2024_03_13	272345	204390	289692	224955	292736	288328	239815	238948	265663	244429	233740	265231	NaN
37379	P29387	Gnb4	Guanine nucleotide-binding protein subunit beta-4	GBB4_MOUSE	4	sp	10090	1	4	Mouse_Uniprot_incl_isoform_2024_03_13	434962	336812	470350	456293	625676	498212	540998	536431	498471	426430	425936	565279	NaN
20802.4	P29391	Ftl1	Ferritin light chain 1	FRIL1_MOUSE	11	sp	10090	1	2	Mouse_Uniprot_incl_isoform_2024_03_13	80090.2	65539.4	100021	96246.8	95195.9	115283	128443	106091	246889	169047	135529	137458	NaN
60613.1	P29416	Hexa	Beta-hexosaminidase subunit alpha	HEXA_MOUSE	9	sp	10090	1	2	Mouse_Uniprot_incl_isoform_2024_03_13	50526.3	33819.4	53243.9	36982	42635.5	64028.4	46961.2	22117.8	37371.9	42900.3	41497.9	42550.4	NaN
45640.5	P29452	Casp1	Caspase-1	CASP1_MOUSE	20	sp	10090	1	1	Mouse_Uniprot_incl_isoform_2024_03_13	359849	265431	371018	350643	405706	393369	304036	309428	367831	296453	315343	425599	NaN
81317.4	P29533	Vcam1	Vascular cell adhesion protein 1	VCAM1_MOUSE	25	sp	10090	1	1	Mouse_Uniprot_incl_isoform_2024_03_13	114052	56903.2	143361	142639	277033	203037	261011	194386	407322	278960	238315	349863	NaN
50660.9	P29594	Casp2	Caspase-2	CASP2_MOUSE	16	sp	10090	1	5	Mouse_Uniprot_incl_isoform_2024_03_13	29721.5	22987.1	29846.9	22651.7	28980.8	38833.7	28336.5	39835.5	46763.9	43612.4	48710.6	48659.8	NaN
8972.41	P29595	Nedd8	NEDD8	NEDD8_MOUSE	3	sp	10090	1	2	Mouse_Uniprot_incl_isoform_2024_03_13	362642	340103	433901	362024	476460	348874	269994	331268	437292	376564	372094	306344	NaN
37325.6	P29699	Ahsg	Alpha-2-HS-glycoprotein	FETUA_MOUSE	3	sp	10090	1	1	Mouse_Uniprot_incl_isoform_2024_03_13	80423.4	193433	157590	228333	125852	132069	148557	138061	168411	127384	125631	141480	NaN
48354.6	P29758	Oat	Ornithine aminotransferase, mitochondrial	OAT_MOUSE	19	sp	10090	1	1	Mouse_Uniprot_incl_isoform_2024_03_13	234439	173797	250143	222965	313084	286407	399510	450737	487475	496749	477574	583402	NaN
45382.8	P30276	Ccnb2	G2/mitotic-specific cyclin-B2	CCNB2_MOUSE	10	sp	10090	1	2	Mouse_Uniprot_incl_isoform_2024_03_13	6440.03	6271.66	7879.92	8724.4	10430	10887.4	7794.14	33484.5	27594	41269.7	39176.3	47793	NaN
32410.7	P30282	Ccnd3	G1/S-specific cyclin-D3	CCND3_MOUSE	7	sp	10090	1	1	Mouse_Uniprot_incl_isoform_2024_03_13	14798.9	14008.9	27723.6	16738.4	26198.6	17327.6	16585.6	16146.5	20206.8	22149.1	18631.2	18828.9	NaN
33750.8	P30285	Cdk4	Cyclin-dependent kinase 4	CDK4_MOUSE	9	sp	10090	1	1	Mouse_Uniprot_incl_isoform_2024_03_13	34058.2	23660.2	53191.2	30326.6	56118.1	48013.3	42702.6	61511.1	97464.4	90071.7	98505.8	130426	NaN
163449	P30415	Nktr	NK-tumor recognition protein	NKTR_MOUSE	21	sp	10090	1	4	Mouse_Uniprot_incl_isoform_2024_03_13	27709.3	25619.3	31754.9	25108	28076.2	33916.1	30640.3	35141.7	27797	26267.4	23069.9	33208.4	NaN
51572.4	P30416	Fkbp4	Peptidyl-prolyl cis-trans isomerase FKBP4	FKBP4_MOUSE	35	sp	10090	1	5	Mouse_Uniprot_incl_isoform_2024_03_13	1.13974e+06	975524	1.31587e+06	1.11269e+06	1.34986e+06	1.25889e+06	1.01162e+06	1302529	1467683	1.35456e+06	1.45411e+06	1.58342e+06	NaN
54918.1	P30658	Cbx2	Chromobox protein homolog 2	CBX2_MOUSE	5	sp	10090	1	2	Mouse_Uniprot_incl_isoform_2024_03_13	14268.7	13270.6	16872.2	12313.4	23320.5	13899.5	22861.1	32726.8	29526.3	25502.1	29321.7	37530.2	NaN
43535.8	P30678	Gna15	Guanine nucleotide-binding protein subunit alpha-15	GNA15_MOUSE	8	sp	10090	2	1	Mouse_Uniprot_incl_isoform_2024_03_13	54587.2	55233.2	63097	57021.7	52391	74986.8	72184.3	80186.6	57689.9	72356.9	56660.5	67987.2	NaN
24161.9	P30681	Hmgb2	High mobility group protein B2	HMGB2_MOUSE	13	sp	10090	1	3	Mouse_Uniprot_incl_isoform_2024_03_13	9719146	7.14888e+06	10388025	8.29501e+06	10300921	10972440	8467505	9095968	9927244	8443297	7862164	10582634	NaN
10070.7	P30882	Ccl5	C-C motif chemokine 5	CCL5_MOUSE	3	sp	10090	1	2	Mouse_Uniprot_incl_isoform_2024_03_13	446779	330934	514226	386008	437516	399380	287441	188398	234693	176894	163058	208606	NaN
53497.8	P31001	Des	Desmin	DESM_MOUSE	1	sp	10090	1	3	Mouse_Uniprot_incl_isoform_2024_03_13	69334.2	56470.6	70151.4	52433.4	48056.2	68652.4	73422.1	79106.6	80579.6	69603.3	72712.8	37651.8	NaN
25243	P31041	Cd28	T-cell-specific surface glycoprotein CD28	CD28_MOUSE	6	sp	10090	1	2	Mouse_Uniprot_incl_isoform_2024_03_13	82393.2	84675.9	84826.7	82991.4	86459	103812	107535	131074	114272	94815.9	87850.9	131512	NaN
33997.2	P31230	Aimp1	Aminoacyl tRNA synthase complex-interacting multifunctional protein 1	AIMP1_MOUSE	20	sp	10090	1	2	Mouse_Uniprot_incl_isoform_2024_03_13	421934	333571	475486	414121	538592	462738	514019	609056	705351	569006	564304	740411	NaN
58537.41;58537.41-2	P31266;P31266-2	Rbpj	Recombining binding protein suppressor of hairless;Isoform 2 of Recombining binding protein suppressor of hairless	SUH_MOUSE	17	sp	10090	1;	1;	Mouse_Uniprot_incl_isoform_2024_03_13	87961.9	64783.5	87857.4	77683.7	103859	92709.6	92600.5	107346	111335	90707.3	83963.7	104286	NaN
46167.1	P31324	Prkar2b	cAMP-dependent protein kinase type II-beta regulatory subunit	KAP3_MOUSE	12	sp	10090	1	3	Mouse_Uniprot_incl_isoform_2024_03_13	4236.64	3516.95	4944.14	3931.72	5483.54	5083.57	5181.82	6405	7269.73	6277.71	6285.79	7778.4	NaN
13048.9	P31725	S100a9	Protein S100-A9	S10A9_MOUSE	6	sp	10090	1	3	Mouse_Uniprot_incl_isoform_2024_03_13	16508.7	70233.3	74025.5	17791.4	18145.3	27884.2	8924.74	23602.4	19523.3	60769.7	79083.9	30724.8	NaN
55707.3	P31750	Akt1	RAC-alpha serine/threonine-protein kinase	AKT1_MOUSE	19	sp	10090	1	2	Mouse_Uniprot_incl_isoform_2024_03_13	173345	148476	201384	167844	208095	198122	201701	252448	283319	224650	227678	282837	NaN
10000.4	P31786	Dbi	Acyl-CoA-binding protein	ACBP_MOUSE	3	sp	10090	1	2	Mouse_Uniprot_incl_isoform_2024_03_13	65811.7	16367.8	29485.3	14440.5	28453.1	76663.4	25515.6	15124.3	34226	38744.2	34637.3	21328.2	NaN
43474	P31938	Map2k1	Dual specificity mitogen-activated protein kinase kinase 1	MP2K1_MOUSE	8	sp	10090	1	2	Mouse_Uniprot_incl_isoform_2024_03_13	131253	111306	157107	117930	147181	149324	96506.3	111960	111515	124569	115676	119476	NaN
34817.77;34817.77-2	P31996;P31996-2	Cd68	Macrosialin;Isoform Short of Macrosialin	CD68_MOUSE	4	sp	10090	1;	1;	Mouse_Uniprot_incl_isoform_2024_03_13	80772.3	53887	95060.7	89179.2	105217	103653	97924.6	95787.1	80914.5	83971.2	66919.5	103395	NaN
59125.7	P32020	Scp2	Sterol carrier protein 2	SCP2_MOUSE	19	sp	10090	1	3	Mouse_Uniprot_incl_isoform_2024_03_13	888356	779028	1.10268e+06	886636	1.05436e+06	1157746	1.10144e+06	1.17588e+06	1.1782e+06	1.1e+06	1.05224e+06	1.32679e+06	NaN
53478.9	P32037	Slc2a3	Solute carrier family 2, facilitated glucose transporter member 3	GTR3_MOUSE	7	sp	10090	1	1	Mouse_Uniprot_incl_isoform_2024_03_13	136949	124078	152724	157927	184806	137502	138714	136764	126736	105144	81634.6	172488	NaN
47756.5	P32067	Ssb	Lupus La protein homolog	LA_MOUSE	28	sp	10090	1	1	Mouse_Uniprot_incl_isoform_2024_03_13	1.18392e+06	938224	1.29804e+06	1.13616e+06	1.36098e+06	1.33386e+06	1.35027e+06	1.53781e+06	1.61647e+06	1.43604e+06	1387154	1.69004e+06	NaN
40512.1	P32233	Drg1	Developmentally-regulated GTP-binding protein 1	DRG1_MOUSE	15	sp	10090	1	1	Mouse_Uniprot_incl_isoform_2024_03_13	263544	202778	292363	265469	360865	317119	275250	349707	409667	348107	360479	466720	NaN
52003.6	P32261	Serpinc1	Antithrombin-III	ANT3_MOUSE	13	sp	10090	1	1	Mouse_Uniprot_incl_isoform_2024_03_13	46005.4	92682.9	97345.7	105129	65825.4	70138.8	67227.1	71326.2	65800.1	61634.6	47965.8	61389.2	NaN
21482.5	P32883-2	Kras	Isoform 2B of GTPase KRas	RASK_MOUSE	5	sp	10090			Mouse_Uniprot_incl_isoform_2024_03_13	103520	72171.3	93949.9	89400.4	102842	97479.4	84288.8	83176.3	87298.5	81855.7	76229.2	87159.3	NaN
53641.1	P32921-2	Wars1	Isoform 2 of Tryptophan--tRNA ligase, cytoplasmic	SYWC_MOUSE	24	sp	10090			Mouse_Uniprot_incl_isoform_2024_03_13	300644	226165	319982	272777	335668	336761	295403	310095	393268	319952	321625	382688	NaN
139519	P33174	Kif4	Chromosome-associated kinesin KIF4	KIF4_MOUSE	54	sp	10090	1	3	Mouse_Uniprot_incl_isoform_2024_03_13	211332	192173	226301	224492	320554	255557	342119	478755	477658	459335	468021	537771	NaN
117019	P33175	Kif5a	Kinesin heavy chain isoform 5A	KIF5A_MOUSE	1	sp	10090	1	3	Mouse_Uniprot_incl_isoform_2024_03_13	16469.2	7686.03	7797.66	13541.9	23285.7	15426.6	10611.4	11085.9	13387.3	11419.6	NaN	NaN	NaN
71292.3	P33215	Nedd1	Protein NEDD1	NEDD1_MOUSE	18	sp	10090	1	2	Mouse_Uniprot_incl_isoform_2024_03_13	115246	93851.3	115787	103269	147512	122798	140014	170548	165139	151570	139412	182017	NaN
167340	P33609	Pola1	DNA polymerase alpha catalytic subunit	DPOLA_MOUSE	53	sp	10090	1	2	Mouse_Uniprot_incl_isoform_2024_03_13	630503	512659	673540	532054	719669	725237	785238	991683	1.0271e+06	956227	981125	1.14091e+06	NaN
58408.4	P33610	Prim2	DNA primase large subunit	PRI2_MOUSE	24	sp	10090	1	1	Mouse_Uniprot_incl_isoform_2024_03_13	285834	224358	300879	263411	345297	347623	359563	461136	493606	472250	479493	520214	NaN
66214.1	P33611	Pola2	DNA polymerase alpha subunit B	DPOA2_MOUSE	18	sp	10090	1	2	Mouse_Uniprot_incl_isoform_2024_03_13	228742	174578	248607	199327	293732	267162	308842	341917	379459	348403	353332	425953	NaN
65795.6	P33896	Ifnar1	Interferon alpha/beta receptor 1	INAR1_MOUSE	10	sp	10090	1	2	Mouse_Uniprot_incl_isoform_2024_03_13	3627.7	2348.02	2975.79	3071.6	4400.63	4281.9	4118.71	4981.62	4456.53	4076.94	3723.34	5339.59	NaN
23596.4	P34022	Ranbp1	Ran-specific GTPase-activating protein	RANG_MOUSE	13	sp	10090	1	2	Mouse_Uniprot_incl_isoform_2024_03_13	1.07394e+06	865607	1.19061e+06	857981	1.39372e+06	1.37272e+06	1.02199e+06	1.41862e+06	1.50437e+06	1.41953e+06	1.54564e+06	1648683	NaN
12504.3	P34884	Mif	Macrophage migration inhibitory factor	MIF_MOUSE	8	sp	10090	1	2	Mouse_Uniprot_incl_isoform_2024_03_13	5.09848e+06	3.42943e+06	4.85709e+06	4.08235e+06	4856050	4936632	4.60765e+06	5014480	6498830	5.9157e+06	5.28857e+06	6.6274e+06	NaN
42241.3	P34902	Il2rg	Cytokine receptor common subunit gamma	IL2RG_MOUSE	10	sp	10090	1	1	Mouse_Uniprot_incl_isoform_2024_03_13	207593	141894	234908	181896	195902	218426	158426	185674	205826	225974	186958	216511	NaN
108343	P35123	Usp4	Ubiquitin carboxyl-terminal hydrolase 4	UBP4_MOUSE	36	sp	10090	1	3	Mouse_Uniprot_incl_isoform_2024_03_13	149101	117580	161845	132376	161810	170272	151587	180565	206823	186063	186462	213206	NaN
68460.3	P35235-1	Ptpn11	Isoform 2 of Tyrosine-protein phosphatase non-receptor type 11	PTN11_MOUSE	29	sp	10090			Mouse_Uniprot_incl_isoform_2024_03_13	161725	125040	167701	136290	145567	173668	113283	135840	146696	121548	121863	145476	NaN
24416.4	P35276	Rab3d	Ras-related protein Rab-3D	RAB3D_MOUSE	7	sp	10090	1	1	Mouse_Uniprot_incl_isoform_2024_03_13	336843	315489	429848	366511	511070	411804	432816	468828	530979	435613	297969	446151	NaN
23412.5	P35278	Rab5c	Ras-related protein Rab-5C	RAB5C_MOUSE	11	sp	10090	1	2	Mouse_Uniprot_incl_isoform_2024_03_13	962464	736476	999722	763430	1.00966e+06	1.04833e+06	996148	969622	985169	925389	864589	1.03837e+06	NaN
23589.77;23589.77-2	P35279;P35279-2	Rab6a	Ras-related protein Rab-6A;Isoform 2 of Ras-related protein Rab-6A	RAB6A_MOUSE	17	sp	10090	1;	4;	Mouse_Uniprot_incl_isoform_2024_03_13	602605	478103	694272	590101	665701	642151	609365	590427	650113	563160	496584	704958	NaN
24106.3	P35282	Rab21	Ras-related protein Rab-21	RAB21_MOUSE	12	sp	10090	1	4	Mouse_Uniprot_incl_isoform_2024_03_13	451904	334545	551422	405785	587110	521643	537951	404579	498140	424368	377731	567066	NaN
21801.9	P35285	Rab22a	Ras-related protein Rab-22A	RB22A_MOUSE	8	sp	10090	1	2	Mouse_Uniprot_incl_isoform_2024_03_13	107505	75649.1	119423	93391.9	109098	109016	115723	103297	106185	87966.2	93813.4	117197	NaN
26678.2	P35288	Rab23	Ras-related protein Rab-23	RAB23_MOUSE	6	sp	10090	1	2	Mouse_Uniprot_incl_isoform_2024_03_13	5271.66	5145.61	10115.1	11990.8	7593.78	8351.73	21592.1	9981.33	10522.2	6283.84	8357.15	6806.49	NaN
23144.2	P35290	Rab24	Ras-related protein Rab-24	RAB24_MOUSE	9	sp	10090	1	2	Mouse_Uniprot_incl_isoform_2024_03_13	18286.8	11114.6	18330.4	11405.8	16480.6	17023.5	17456.9	15242.2	20213.1	19290.7	17287.9	19127.9	NaN
23035.2	P35293	Rab18	Ras-related protein Rab-18	RAB18_MOUSE	10	sp	10090	1	2	Mouse_Uniprot_incl_isoform_2024_03_13	538578	402263	620698	495993	517198	576855	539062	523924	554776	547847	494301	580709	NaN
24397.6	P35294	Rab19	Ras-related protein Rab-19	RAB19_MOUSE	11	sp	10090	1	3	Mouse_Uniprot_incl_isoform_2024_03_13	145634	103728	152709	118815	138531	162675	137363	145427	154491	127977	127012	134017	NaN
31390.2	P35330	Icam2	Intercellular adhesion molecule 2	ICAM2_MOUSE	11	sp	10090	1	1	Mouse_Uniprot_incl_isoform_2024_03_13	125851	87052.6	137858	98147	123768	133566	116331	98123.2	120991	125156	104275	128292	NaN
101342	P35419	Tpo	Thyroid peroxidase	PERT_MOUSE	1	sp	10090	2	1	Mouse_Uniprot_incl_isoform_2024_03_13	15595.5	12785.3	18593.1	24085.8	35728.5	15050.9	25103.9	21473.5	22551.1	14034.5	14251.7	30499.4	NaN
129647	P35441	Thbs1	Thrombospondin-1	TSP1_MOUSE	16	sp	10090	1	1	Mouse_Uniprot_incl_isoform_2024_03_13	1698.71	4203.19	3925.54	3163.09	6215.95	2915.11	3246.76	2766.83	2264.49	2626.87	1853.55	4249.24	NaN
43231.6	P35486	Pdha1	Pyruvate dehydrogenase E1 component subunit alpha, somatic form, mitochondrial	ODPA_MOUSE	22	sp	10090	1	1	Mouse_Uniprot_incl_isoform_2024_03_13	887047	721615	999686	780330	1.06207e+06	1.02368e+06	1.00985e+06	1.0932e+06	1.15005e+06	1.00111e+06	960630	1.29183e+06	NaN
46175.8	P35505	Fah	Fumarylacetoacetase	FAAA_MOUSE	5	sp	10090	1	2	Mouse_Uniprot_incl_isoform_2024_03_13	14810.6	9004.95	14642.1	2100.43	18518.1	9468.9	10298.9	17078	14192.4	13307.9	8919.98	14693.8	NaN
34306.8	P35550	Fbl	rRNA 2'-O-methyltransferase fibrillarin	FBRL_MOUSE	23	sp	10090	1	2	Mouse_Uniprot_incl_isoform_2024_03_13	1.18012e+06	935985	1.2561e+06	1.06089e+06	1.45643e+06	1.3322e+06	1609059	1.64559e+06	1.75812e+06	1617102	1.48231e+06	2.01593e+06	NaN
67277.9	P35564	Canx	Calnexin	CALX_MOUSE	42	sp	10090	1	1	Mouse_Uniprot_incl_isoform_2024_03_13	1.76349e+06	1.36744e+06	1.7911e+06	1638504	1957367	1.92378e+06	2.00241e+06	2.06982e+06	2123840	2.0845e+06	1.83824e+06	2.40356e+06	NaN
48542.8	P35585	Ap1m1	AP-1 complex subunit mu-1	AP1M1_MOUSE	19	sp	10090	1	3	Mouse_Uniprot_incl_isoform_2024_03_13	514139	352844	516324	457508	527577	572460	411808	485145	530941	461215	472657	528085	NaN
125985.05;125985.05-2	P35601;P35601-2	Rfc1	Replication factor C subunit 1;Isoform 2 of Replication factor C subunit 1	RFC1_MOUSE	38	sp	10090	1;	2;	Mouse_Uniprot_incl_isoform_2024_03_13	138831	118220	148431	137880	172865	167646	193391	257197	274120	256836	250759	294555	NaN
130715	P35689	Ercc5	DNA excision repair protein ERCC-5	ERCC5_MOUSE	10	sp	10090	1	4	Mouse_Uniprot_incl_isoform_2024_03_13	9216.38	7649.31	8807.58	5669.49	7524.46	11003	8734.75	14062	13791	12727.3	14753	12330.8	NaN
22176.5	P35700	Prdx1	Peroxiredoxin-1	PRDX1_MOUSE	20	sp	10090	1	1	Mouse_Uniprot_incl_isoform_2024_03_13	13891942	10919640	14737697	13137054	15246469	15318642	13354883	14627302	16306665	14050364	14331448	17817100	NaN
96210.82;96210.82-2	P35761;P35761-2	Ttk	Dual specificity protein kinase TTK;Isoform 2 of Dual specificity protein kinase TTK	TTK_MOUSE	16	sp	10090	1;	1;	Mouse_Uniprot_incl_isoform_2024_03_13	4371.67	5961.52	6597.93	3897.74	9163.31	6821.66	5399.21	20402.4	19075	29803	32159	22077.5	NaN
25814.5	P35762	Cd81	CD81 antigen	CD81_MOUSE	2	sp	10090	1	2	Mouse_Uniprot_incl_isoform_2024_03_13	27816.1	2652.94	17.1046	4643.34	18135.4	14975.1	11568.9	5907.3	11795.1	12834.4	4828.97	21612.9	NaN
49593.3	P35821	Ptpn1	Tyrosine-protein phosphatase non-receptor type 1	PTN1_MOUSE	26	sp	10090	1	2	Mouse_Uniprot_incl_isoform_2024_03_13	495543	367971	511134	425391	537710	565330	491351	452602	471580	443955	392764	486265	NaN
86526.4	P35831	Ptpn12	Tyrosine-protein phosphatase non-receptor type 12	PTN12_MOUSE	28	sp	10090	1	3	Mouse_Uniprot_incl_isoform_2024_03_13	109399	81848.1	116666	80802.4	112834	116271	58633.2	64656.6	68064.1	62939.7	62231.7	72782	NaN
68989.1	P35922	Fmr1	Fragile X messenger ribonucleoprotein 1	FMR1_MOUSE	25	sp	10090	1	1	Mouse_Uniprot_incl_isoform_2024_03_13	229227	165323	232381	160819	217513	263708	235479	257966	278018	307451	276460	281706	NaN
66269.4	P35922-3	Fmr1	Isoform 3 of Fragile X messenger ribonucleoprotein 1	FMR1_MOUSE	2	sp	10090			Mouse_Uniprot_incl_isoform_2024_03_13	6212.21	5301.97	4779.55	6791.24	4626.26	9040.26	6134.29	8015.56	9869.21	5811.23	8976.51	114.063	NaN
65667.4	P35922-8	Fmr1	Isoform 8 of Fragile X messenger ribonucleoprotein 1	FMR1_MOUSE	2	sp	10090			Mouse_Uniprot_incl_isoform_2024_03_13	14705	9866.92	14277.8	13273.7	12662.2	21526.3	11227.1	14550.1	15840.1	18880.8	15865.2	8632.84	NaN
17804.6	P35979	Rpl12	Large ribosomal subunit protein uL11	RL12_MOUSE	11	sp	10090	1	2	Mouse_Uniprot_incl_isoform_2024_03_13	2295032	1.72689e+06	2593191	2101233	2.86629e+06	2410774	2.4725e+06	3.18859e+06	3.80781e+06	3035013	3.02709e+06	3.91869e+06	NaN
21644.5	P35980	Rpl18	Large ribosomal subunit protein eL18	RL18_MOUSE	7	sp	10090	1	3	Mouse_Uniprot_incl_isoform_2024_03_13	3.09418e+06	2.14403e+06	3.05903e+06	3.08928e+06	4.02714e+06	3.19618e+06	4135128	5.32836e+06	6.07178e+06	4678323	4.4707e+06	7.01232e+06	1985.5
77444.8	P36371	Tap2	Antigen peptide transporter 2	TAP2_MOUSE	27	sp	10090	1	1	Mouse_Uniprot_incl_isoform_2024_03_13	591525	475901	636363	538567	654893	635030	552496	538782	524910	510550	433031	583864	NaN
22370.8	P36536	Sar1a	GTP-binding protein SAR1a	SAR1A_MOUSE	8	sp	10090	1	1	Mouse_Uniprot_incl_isoform_2024_03_13	79208.6	49758.9	65376.2	55692.6	65442.3	91245.3	86822.1	61785.6	87658.8	67254.3	59439	84261.8	NaN
49714.5	P36552	Cpox	Oxygen-dependent coproporphyrinogen-III oxidase, mitochondrial	HEM6_MOUSE	23	sp	10090	1	2	Mouse_Uniprot_incl_isoform_2024_03_13	294987	207470	294789	254059	316276	305373	272994	282355	267000	270365	235445	321052	NaN
68771.1	P36916	Gnl1	Guanine nucleotide-binding protein-like 1	GNL1_MOUSE	14	sp	10090	1	4	Mouse_Uniprot_incl_isoform_2024_03_13	103960	87033.2	121304	106729	118311	132014	119056	151849	176527	148659	152675	180524	NaN
42794.97;42794.97-3;42794.97-4;42794.97-5	P36993;P36993-3;P36993-4;P36993-5	Ppm1b	Protein phosphatase 1B;Isoform 2 of Protein phosphatase 1B;Isoform 3 of Protein phosphatase 1B;Isoform 4 of Protein phosphatase 1B	PPM1B_MOUSE	13	sp	10090	1;;;	1;;;	Mouse_Uniprot_incl_isoform_2024_03_13	72931.6	58994.4	96122.6	60880.7	81626.4	99610.7	58674.1	59817.9	65321.7	54634.3	63669.2	54921	NaN
77043.9	P37040	Por	NADPH--cytochrome P450 reductase	NCPR_MOUSE	27	sp	10090	1	2	Mouse_Uniprot_incl_isoform_2024_03_13	305796	242305	349229	274746	367615	357098	384400	356417	375573	375017	309937	431260	NaN
22517.3	P37217	Cd69	Early activation antigen CD69	CD69_MOUSE	6	sp	10090	2	1	Mouse_Uniprot_incl_isoform_2024_03_13	20.0263	22168.8	27582.6	15054.1	12497.9	160.108	25051	48732.2	39931.6	27903.2	33729.3	35221.5	NaN
102290	P37913	Lig1	DNA ligase 1	DNLI1_MOUSE	44	sp	10090	1	2	Mouse_Uniprot_incl_isoform_2024_03_13	787952	655490	808311	711700	1.0159e+06	885768	1.21703e+06	1567378	1.75142e+06	1.60265e+06	1.62293e+06	1.9376e+06	NaN
34238.8	P38060	Hmgcl	Hydroxymethylglutaryl-CoA lyase, mitochondrial	HMGCL_MOUSE	12	sp	10090	1	2	Mouse_Uniprot_incl_isoform_2024_03_13	293155	209010	295248	229100	284633	305142	288407	317565	340498	342321	289817	341530	NaN
57223.45;57223.45-2	P38532;P38532-2	Hsf1	Heat shock factor protein 1;Isoform 1 of Heat shock factor protein 1	HSF1_MOUSE	8	sp	10090	1;	2;	Mouse_Uniprot_incl_isoform_2024_03_13	27456.3	21458.2	28325.5	23209.1	37098.1	25362.2	31530.7	30053.3	28857.4	28240	24871.7	27197.5	NaN
43136.2	P38585	Ttl	Tubulin--tyrosine ligase	TTL_MOUSE	2	sp	10090	1	2	Mouse_Uniprot_incl_isoform_2024_03_13	5540.35	6728.47	7096.47	2220.93	5959.1	11067.6	1537.65	8913.46	7792.12	4988.36	6896.57	3840.13	NaN
73461.2	P38647	Hspa9	Stress-70 protein, mitochondrial	GRP75_MOUSE	36	sp	10090	1	3	Mouse_Uniprot_incl_isoform_2024_03_13	1.26708e+06	1.02336e+06	1.33362e+06	1.1862e+06	1.48714e+06	1.37628e+06	1.75412e+06	1.89755e+06	2.00248e+06	1.84145e+06	1.75539e+06	2.3514e+06	NaN
98145.3	P39054	Dnm2	Dynamin-2	DYN2_MOUSE	43	sp	10090	1	2	Mouse_Uniprot_incl_isoform_2024_03_13	872304	651936	935470	785325	939003	982679	752799	786601	867261	769635	714652	932361	NaN
97732.8	P39054-2	Dnm2	Isoform 2 of Dynamin-2	DYN2_MOUSE	1	sp	10090			Mouse_Uniprot_incl_isoform_2024_03_13	28486.9	35295.3	46460.7	31600	51028.4	37645.9	33717.4	43547.1	48207	29763.1	27029.3	49209	NaN
72871.48;72871.48-2	P39098;P39098-2	Man1a2	Mannosyl-oligosaccharide 1,2-alpha-mannosidase IB;Isoform 2 of Mannosyl-oligosaccharide 1,2-alpha-mannosidase IB	MA1A2_MOUSE	11	sp	10090	1;	1;	Mouse_Uniprot_incl_isoform_2024_03_13	46578.2	40742.4	47848.1	42056.8	53235.7	51233.1	46951.2	54303.2	53147.2	58559.7	51376.8	51671.5	NaN
45464.8	P39428	Traf1	TNF receptor-associated factor 1	TRAF1_MOUSE	11	sp	10090	1	2	Mouse_Uniprot_incl_isoform_2024_03_13	81750.8	56474.4	84386.6	60773.5	83248.5	90493.6	81643.2	86491.1	103612	103745	92250.4	109330	NaN
56026.29;56026.29-2	P39429;P39429-2	Traf2	TNF receptor-associated factor 2;Isoform 2 of TNF receptor-associated factor 2	TRAF2_MOUSE	18	sp	10090	1;	1;	Mouse_Uniprot_incl_isoform_2024_03_13	70262.5	52703.1	71347.6	59698.1	67372.3	77427.7	70272	89227.4	93655.8	84819	82512.5	93380.6	NaN
60058.8	P39688-2	Fyn	Isoform 2 of Tyrosine-protein kinase Fyn	FYN_MOUSE	21	sp	10090			Mouse_Uniprot_incl_isoform_2024_03_13	463336	351913	515828	404741	427131	521073	389372	341654	335417	307703	287057	358245	NaN
42314.6	P39749	Fen1	Flap endonuclease 1	FEN1_MOUSE	16	sp	10090	1	1	Mouse_Uniprot_incl_isoform_2024_03_13	241513	193418	252031	209612	257105	268760	247759	274293	315187	295219	261708	314562	NaN
51564.8	P40124	Cap1	Adenylyl cyclase-associated protein 1	CAP1_MOUSE	31	sp	10090	1	4	Mouse_Uniprot_incl_isoform_2024_03_13	8106400	6.4889e+06	8997102	7.43234e+06	9729020	8806329	6.47037e+06	6.31456e+06	6776634	5.75406e+06	5.83999e+06	7039018	NaN
67630.5	P40142	Tkt	Transketolase	TKT_MOUSE	33	sp	10090	1	1	Mouse_Uniprot_incl_isoform_2024_03_13	5852436	4462957	6.32385e+06	5618740	6673244	6170246	6.23417e+06	6.51484e+06	7.06799e+06	5.64432e+06	6.02185e+06	7605258	506707
196385	P40201	Chd1	Chromodomain-helicase-DNA-binding protein 1	CHD1_MOUSE	55	sp	10090	1	3	Mouse_Uniprot_incl_isoform_2024_03_13	95124.8	75753.5	99554.2	80819.2	99018.1	104745	102050	126459	116996	111573	108693	127285	NaN
29628.5	P40237	Cd82	CD82 antigen	CD82_MOUSE	6	sp	10090	1	1	Mouse_Uniprot_incl_isoform_2024_03_13	98276.9	81041.6	112937	83173.6	92468.8	120796	124306	144059	187003	188393	161309	160893	NaN
38113.8;38113.8-2	P40336;P40336-2	Vps26a	Vacuolar protein sorting-associated protein 26A;Isoform 2 of Vacuolar protein sorting-associated protein 26A	VP26A_MOUSE	14	sp	10090	1;	1;	Mouse_Uniprot_incl_isoform_2024_03_13	214660	179795	244214	194620	206739	242373	201764	224752	271891	240602	232886	254072	NaN
20769.6	P40338	Vhl	von Hippel-Lindau disease tumor suppressor	VHL_MOUSE	5	sp	10090	1	1	Mouse_Uniprot_incl_isoform_2024_03_13	26065.5	14962.4	16646.8	12484	26294.4	20753	24541.7	46147.9	40221.3	41803.5	37663.4	51572.9	NaN
27987.53;27987.53-2	P40630;P40630-2	Tfam	Transcription factor A, mitochondrial;Isoform Nuclear of Transcription factor A, mitochondrial	TFAM_MOUSE	13	sp	10090	1;	2;	Mouse_Uniprot_incl_isoform_2024_03_13	102009	82225.4	111776	103310	114455	116713	113723	123642	122901	107060	97478.4	120832	NaN
41489.4	P40646	Sox7	Transcription factor SOX-7	SOX7_MOUSE	1	sp	10090	1	2	Mouse_Uniprot_incl_isoform_2024_03_13	NaN	214361	338810	459698	103104	435681	362873	252711	268602	347706	NaN	35586.4	NaN
109466	P40694	Ighmbp2	DNA-binding protein SMUBP-2	SMBP2_MOUSE	22	sp	10090	1	1	Mouse_Uniprot_incl_isoform_2024_03_13	36123.6	27560.7	42514.8	33887.5	46925.4	40620	39863	40823.8	55520.4	46952.7	45613.7	54327.5	NaN
15733.5	P41105	Rpl28	Large ribosomal subunit protein eL28	RL28_MOUSE	7	sp	10090	1	2	Mouse_Uniprot_incl_isoform_2024_03_13	3588518	2.45436e+06	3.87349e+06	3.37673e+06	3944020	4.01894e+06	4.14861e+06	5.38938e+06	6326237	5160138	5363498	6186095	NaN
14959.2	P41136	Id2	DNA-binding protein inhibitor ID-2	ID2_MOUSE	3	sp	10090	1	3	Mouse_Uniprot_incl_isoform_2024_03_13	12595.2	6522.76	13052.2	6797.79	9647.75	10787.1	NaN	8276.27	15583.6	17869.7	16123.9	18432.6	NaN
32328.7	P41155	Ltb	Lymphotoxin-beta	TNFC_MOUSE	2	sp	10090	2	1	Mouse_Uniprot_incl_isoform_2024_03_13	24693.8	20129.1	30652	26277.8	29358.2	27416.6	19680.2	16946.9	12010.1	NaN	NaN	15713.5	NaN
46826.4	P41158	Elk4	ETS domain-containing protein Elk-4	ELK4_MOUSE	8	sp	10090	2	2	Mouse_Uniprot_incl_isoform_2024_03_13	52309.5	41366.8	60807.3	45283.1	61326.2	57670.9	47523.5	44748.5	45542.6	34585.5	36979.8	45324	NaN
77951.5	P41216	Acsl1	Long-chain-fatty-acid--CoA ligase 1	ACSL1_MOUSE	21	sp	10090	1	2	Mouse_Uniprot_incl_isoform_2024_03_13	43534.6	34473.9	51277.7	48762.6	49905.6	47913.7	63224.9	65668.7	65095.5	59946.9	59451.2	74154.5	NaN
175312.98;175312.98-2	P41230;P41230-2	Kdm5c	Lysine-specific demethylase 5C;Isoform 2 of Lysine-specific demethylase 5C	KDM5C_MOUSE	25	sp	10090	1;	4;	Mouse_Uniprot_incl_isoform_2024_03_13	28257	22709.6	32255.1	30901.3	46511.9	29953.5	35199.1	38356.6	46014.6	36499.2	35433.2	53426.7	NaN
270509	P41234	Abca2	ATP-binding cassette sub-family A member 2	ABCA2_MOUSE	15	sp	10090	1	4	Mouse_Uniprot_incl_isoform_2024_03_13	25055.8	18904.7	24637.5	20115.6	26038.2	20291.2	21216.2	33649.4	31666.4	27828	25218.9	33108.3	NaN
50716.3	P41241	Csk	Tyrosine-protein kinase CSK	CSK_MOUSE	21	sp	10090	1	2	Mouse_Uniprot_incl_isoform_2024_03_13	955939	766714	1.10442e+06	773388	1061875	1.1297e+06	832952	883240	1.00045e+06	891365	919453	990427	NaN
56056.46;56056.46-2;56056.46-3	P41242;P41242-2;P41242-3	Matk	Megakaryocyte-associated tyrosine-protein kinase;Isoform 2 of Megakaryocyte-associated tyrosine-protein kinase;Isoform 3 of Megakaryocyte-associated tyrosine-protein kinase	MATK_MOUSE	1	sp	10090	1;;	2;;	Mouse_Uniprot_incl_isoform_2024_03_13	9052.68	5781.72	7880.33	7631.22	9898.92	9366.37	6631.55	6905.01	6652.36	4868.93	6178.41	7818.8	NaN
28163.8	P41272	Cd27	CD27 antigen	CD27_MOUSE	12	sp	10090	2	1	Mouse_Uniprot_incl_isoform_2024_03_13	129829	96232.7	142176	116752	158485	130794	150045	161289	163010	142467	137412	185029	NaN
58150.19;58150.19-2	P41438;P41438-2	Slc19a1	Reduced folate transporter;Isoform 2 of Reduced folate transporter	S19A1_MOUSE	6	sp	10090	1;	1;	Mouse_Uniprot_incl_isoform_2024_03_13	NaN	2456.17	NaN	NaN	4433.06	4115.94	4706.95	8924.27	11109.2	10921.3	9684.76	11133.6	NaN
44413.8	P41971	Elk3	ETS domain-containing protein Elk-3	ELK3_MOUSE	4	sp	10090	2	3	Mouse_Uniprot_incl_isoform_2024_03_13	5540.68	6820.71	6890.42	4364.33	9073.7	5326.35	6540.62	4678.46	7191.72	4408.45	6005.54	7880.37	NaN
34665.72;34665.72-2	P42082;P42082-2	Cd86	T-lymphocyte activation antigen CD86;Isoform 2 of T-lymphocyte activation antigen CD86	CD86_MOUSE	4	sp	10090	1;	1;	Mouse_Uniprot_incl_isoform_2024_03_13	29302.9	20868.5	23941.9	18255.3	22991.6	27191.3	21377.9	21319.6	22793.8	28192.2	14905.8	26379.8	NaN
32250.4	P42125	Eci1	Enoyl-CoA delta isomerase 1, mitochondrial	ECI1_MOUSE	10	sp	10090	1	2	Mouse_Uniprot_incl_isoform_2024_03_13	139278	100935	124940	117913	125377	156515	118252	105191	107575	120494	108085	130097	NaN
74919.6	P42128	Foxk1	Forkhead box protein K1	FOXK1_MOUSE	25	sp	10090	1	2	Mouse_Uniprot_incl_isoform_2024_03_13	210188	142551	211680	161313	209520	216708	215145	199626	230516	211403	186301	249503	NaN
41525.5	P42208	Septin2	Septin-2	SEPT2_MOUSE	22	sp	10090	1	2	Mouse_Uniprot_incl_isoform_2024_03_13	382811	321078	422622	373160	488677	439380	316113	415151	409927	346036	382648	400808	NaN
42019.8	P42209	Septin1	Septin-1	SEPT1_MOUSE	25	sp	10090	1	2	Mouse_Uniprot_incl_isoform_2024_03_13	1.30971e+06	962074	1.26412e+06	1.06164e+06	1.35825e+06	1352175	1.0854e+06	1212562	1.40085e+06	1.23469e+06	1.23148e+06	1.36048e+06	NaN
87197.4	P42225	Stat1	Signal transducer and activator of transcription 1	STAT1_MOUSE	30	sp	10090	1	1	Mouse_Uniprot_incl_isoform_2024_03_13	1.27921e+06	974206	1.42993e+06	1.33462e+06	1.66209e+06	1.33534e+06	1.03052e+06	1.01043e+06	1175022	897034	908092	1.14341e+06	NaN
88053.8	P42227	Stat3	Signal transducer and activator of transcription 3	STAT3_MOUSE	32	sp	10090	1	2	Mouse_Uniprot_incl_isoform_2024_03_13	407480	327002	498301	352541	426012	465188	326492	350339	385016	360761	354319	371143	NaN
87966.7	P42227-3	Stat3	Isoform Del-701 of Signal transducer and activator of transcription 3	STAT3_MOUSE	1	sp	10090			Mouse_Uniprot_incl_isoform_2024_03_13	36335.1	18331.7	45339.2	24045.5	53797.2	29307.3	37385.4	89283.9	53015.8	45929.6	75523.8	50966.5	NaN
85940.6	P42228	Stat4	Signal transducer and activator of transcription 4	STAT4_MOUSE	26	sp	10090	1	1	Mouse_Uniprot_incl_isoform_2024_03_13	353164	279095	391849	318501	371981	358970	247665	276328	292234	258758	240820	284071	NaN
90831.3	P42230	Stat5a	Signal transducer and activator of transcription 5A	STA5A_MOUSE	32	sp	10090	1	1	Mouse_Uniprot_incl_isoform_2024_03_13	838531	664070	942081	754027	943374	909107	786288	846013	960333	832853	828831	993077	NaN
90002.1	P42232	Stat5b	Signal transducer and activator of transcription 5B	STA5B_MOUSE	8	sp	10090	1	1	Mouse_Uniprot_incl_isoform_2024_03_13	271433	154754	258147	136579	208606	240774	211945	165877	186502	267455	220908	190619	NaN
124412	P42337	Pik3ca	Phosphatidylinositol 4,5-bisphosphate 3-kinase catalytic subunit alpha isoform	PK3CA_MOUSE	20	sp	10090	1	2	Mouse_Uniprot_incl_isoform_2024_03_13	1.41527e+06	1.02017e+06	1.67569e+06	1.20821e+06	1.35065e+06	1.79388e+06	1.23029e+06	1.05572e+06	1.50735e+06	1.26145e+06	1.15223e+06	1.2124e+06	NaN
98471	P42567	Eps15	Epidermal growth factor receptor substrate 15	EPS15_MOUSE	33	sp	10090	1	1	Mouse_Uniprot_incl_isoform_2024_03_13	173404	133307	193729	160279	188854	178876	155115	163983	185337	169946	155213	199745	NaN
34883.7	P42669	Pura	Transcriptional activator protein Pur-alpha	PURA_MOUSE	11	sp	10090	1	1	Mouse_Uniprot_incl_isoform_2024_03_13	310360	250312	319610	288259	358952	340274	262257	317509	296893	240319	265825	334427	NaN
61108.2	P42682	Txk	Tyrosine-protein kinase TXK	TXK_MOUSE	13	sp	10090	1	1	Mouse_Uniprot_incl_isoform_2024_03_13	7577.49	6467.46	7571.87	7334.74	8203.14	8388.35	8786.82	6780.92	7008.39	7351.58	7349.71	8821.07	NaN
344690	P42859	Htt	Huntingtin	HD_MOUSE	58	sp	10090	1	2	Mouse_Uniprot_incl_isoform_2024_03_13	62008.1	43918	64311.2	39935.8	63644.6	55121.7	58891.7	60947.1	67754.8	64323	60006.4	70084	NaN
46412.2	P42867	Dpagt1	UDP-N-acetylglucosamine--dolichyl-phosphate N-acetylglucosaminephosphotransferase	GPT_MOUSE	4	sp	10090	1	2	Mouse_Uniprot_incl_isoform_2024_03_13	9106.58	3998.23	9432.95	6542.82	10982.9	7572.93	11043.7	8429.29	9873.88	8145.38	8976.64	11123.2	NaN
59555.5	P42932	Cct8	T-complex protein 1 subunit theta	TCPQ_MOUSE	39	sp	10090	1	3	Mouse_Uniprot_incl_isoform_2024_03_13	2.67712e+06	2.13534e+06	2833857	2433644	3.04612e+06	2946981	2.70957e+06	3.39918e+06	3.88354e+06	3.26714e+06	3535721	4.12378e+06	NaN
12352.1	P43024	Cox6a1	Cytochrome c oxidase subunit 6A1, mitochondrial	CX6A1_MOUSE	3	sp	10090	1	2	Mouse_Uniprot_incl_isoform_2024_03_13	32713	3784.26	34338.1	5837.02	25641.8	17509.2	55281.9	NaN	12294.7	69408.8	28585	29731.1	NaN
104151	P43247	Msh2	DNA mismatch repair protein Msh2	MSH2_MOUSE	38	sp	10090	1	1	Mouse_Uniprot_incl_isoform_2024_03_13	203267	173971	214073	195618	257193	240480	261302	322287	336399	300613	303005	367650	NaN
21977.3	P43274	H1-4	Histone H1.4	H14_MOUSE	4	sp	10090	1	2	Mouse_Uniprot_incl_isoform_2024_03_13	13162033	13013130	16041104	13491580	17801392	15735542	21347882	17340832	18752994	16888660	15261458	18520536	1224.76
21785.1	P43275	H1-1	Histone H1.1	H11_MOUSE	7	sp	10090	1	2	Mouse_Uniprot_incl_isoform_2024_03_13	2.06838e+06	1.87081e+06	2.21407e+06	1.83115e+06	2.47704e+06	2.12364e+06	2822780	2.20236e+06	2.55371e+06	2.34496e+06	2159746	2815943	NaN
22576.1	P43276	H1-5	Histone H1.5	H15_MOUSE	9	sp	10090	1	2	Mouse_Uniprot_incl_isoform_2024_03_13	38696888	31482116	41107488	37783316	49391160	42133020	48155228	48859888	46885812	44324160	40339132	55115652	NaN
22099.5	P43277	H1-3	Histone H1.3	H13_MOUSE	15	sp	10090	1	2	Mouse_Uniprot_incl_isoform_2024_03_13	144471024	116352064	155074224	148469712	181961152	152679760	167031664	146440912	147016416	130182136	128809408	166611216	7009.35
30367.3	P43346	Dck	Deoxycytidine kinase	DCK_MOUSE	12	sp	10090	1	1	Mouse_Uniprot_incl_isoform_2024_03_13	93589.4	80688.6	101310	96761.6	115350	100790	141443	206712	230161	182220	192598	234234	NaN
70111.5	P43404	Zap70	Tyrosine-protein kinase ZAP-70	ZAP70_MOUSE	37	sp	10090	1	3	Mouse_Uniprot_incl_isoform_2024_03_13	571927	444316	615783	506750	620550	613362	503070	535298	584544	510224	514655	605957	NaN
115360	P43406	Itgav	Integrin alpha-V	ITAV_MOUSE	35	sp	10090	1	2	Mouse_Uniprot_incl_isoform_2024_03_13	22060.8	15807.9	22494.4	18390.7	22145.2	24922.7	28999.9	32713.2	32027	30596.6	27127.8	30451	NaN
46646	P43883	Plin2	Perilipin-2	PLIN2_MOUSE	7	sp	10090	1	2	Mouse_Uniprot_incl_isoform_2024_03_13	291.189	9331.16	NaN	3581.66	NaN	6391.36	NaN	490.152	7965.03	579.562	NaN	NaN	NaN
35732.2	P45376	Akr1b1	Aldo-keto reductase family 1 member B1	ALDR_MOUSE	22	sp	10090	1	3	Mouse_Uniprot_incl_isoform_2024_03_13	3413380	2.70961e+06	3775697	3.18212e+06	3.74575e+06	3.74126e+06	3089096	3.43841e+06	3.64133e+06	2.96228e+06	2.94555e+06	3.66358e+06	NaN
36120.5	P45377	Akr1b8	Aldose reductase-related protein 2	ALD2_MOUSE	7	sp	10090	1	2	Mouse_Uniprot_incl_isoform_2024_03_13	5510.77	2845.66	5637.23	2730.99	6366.24	6802.65	3365.84	3876.09	5234.01	5738.11	6238.22	5474.97	NaN
265494	P45481	Crebbp	Histone lysine acetyltransferase CREBBP	CBP_MOUSE	49	sp	10090	1	3	Mouse_Uniprot_incl_isoform_2024_03_13	323883	269376	341086	302741	375733	376546	329450	362969	367270	341312	336759	411134	NaN
18709.6	P45591	Cfl2	Cofilin-2	COF2_MOUSE	2	sp	10090	1	1	Mouse_Uniprot_incl_isoform_2024_03_13	22522.7	15434.2	24027.6	17335	21549.2	29082.8	17278.5	24854.8	23018.3	28549.6	20344.6	23224.3	NaN
73275.8	P45700	Man1a1	Mannosyl-oligosaccharide 1,2-alpha-mannosidase IA	MA1A1_MOUSE	20	sp	10090	1	1	Mouse_Uniprot_incl_isoform_2024_03_13	90762.8	68812	105224	82943.4	101706	103662	105228	116814	109146	109063	109212	112940	NaN
15343.9	P45878	Fkbp2	Peptidyl-prolyl cis-trans isomerase FKBP2	FKBP2_MOUSE	6	sp	10090	1	1	Mouse_Uniprot_incl_isoform_2024_03_13	507070	460739	539217	538075	724639	656280	586544	586624	539274	515662	533500	676001	NaN
46481.2	P45952	Acadm	Medium-chain specific acyl-CoA dehydrogenase, mitochondrial	ACADM_MOUSE	17	sp	10090	1	1	Mouse_Uniprot_incl_isoform_2024_03_13	510757	407689	527180	462122	500613	539586	486500	460038	427817	408096	401037	522938	NaN
63530.9	P46061	Rangap1	Ran GTPase-activating protein 1	RAGP1_MOUSE	29	sp	10090	1	2	Mouse_Uniprot_incl_isoform_2024_03_13	1003730	821784	1.12874e+06	989176	1232128	1.09516e+06	1.24939e+06	1.40752e+06	1600255	1.35243e+06	1.30979e+06	1.7801e+06	NaN
112066	P46062	Sipa1	Signal-induced proliferation-associated protein 1	SIPA1_MOUSE	37	sp	10090	1	2	Mouse_Uniprot_incl_isoform_2024_03_13	283060	223242	286100	233248	308966	301438	242931	309492	315983	315758	278989	328878	NaN
22193.4	P46414	Cdkn1b	Cyclin-dependent kinase inhibitor 1B	CDN1B_MOUSE	10	sp	10090	1	2	Mouse_Uniprot_incl_isoform_2024_03_13	345942	277247	344623	293364	287679	350152	172001	147899	121901	123089	106309	144493	NaN
82613.4	P46460	Nsf	Vesicle-fusing ATPase	NSF_MOUSE	39	sp	10090	1	2	Mouse_Uniprot_incl_isoform_2024_03_13	696633	567125	771924	674337	821576	801352	649976	684453	688821	650819	600898	773086	NaN
49419.3	P46467	Vps4b	Vacuolar protein sorting-associated protein 4B	VPS4B_MOUSE	21	sp	10090	1	2	Mouse_Uniprot_incl_isoform_2024_03_13	299119	251024	327698	319620	357650	316835	283048	315616	325708	265739	271660	338121	NaN
48647.9	P46471	Psmc2	26S proteasome regulatory subunit 7	PRS7_MOUSE	28	sp	10090	1	5	Mouse_Uniprot_incl_isoform_2024_03_13	1.10771e+06	891280	1.17569e+06	945871	1.31546e+06	1.24309e+06	1.17421e+06	1319702	1.51953e+06	1331287	1.32693e+06	1.68448e+06	NaN
24489.5	P46638	Rab11b	Ras-related protein Rab-11B	RB11B_MOUSE	15	sp	10090	1	3	Mouse_Uniprot_incl_isoform_2024_03_13	2.54272e+06	1.9321e+06	2.57412e+06	2.46316e+06	2.9225e+06	2.72015e+06	2588256	2.68421e+06	2.6078e+06	2263997	2.1232e+06	2.74401e+06	NaN
20122.9	P46656	Fdx1	Adrenodoxin, mitochondrial	ADX_MOUSE	6	sp	10090	1	1	Mouse_Uniprot_incl_isoform_2024_03_13	58370.1	63363	61475.7	49421.3	59341.9	70681.7	66993	100618	100726	104189	99501	83579	NaN
50021	P46664	Adss2	Adenylosuccinate synthetase isozyme 2	PURA2_MOUSE	18	sp	10090	1	2	Mouse_Uniprot_incl_isoform_2024_03_13	456561	359246	517212	450566	521004	509392	550004	635897	758952	620515	644822	799924	NaN
38341.8	P46718	Pdcd2	Programmed cell death protein 2	PDCD2_MOUSE	7	sp	10090	2	2	Mouse_Uniprot_incl_isoform_2024_03_13	114157	84691.4	112408	90098.6	88970.8	128189	108350	131670	154158	155766	154943	146897	NaN
128563.92;128563.92-2	P46735;P46735-2	Myo1b	Unconventional myosin-Ib;Isoform 2 of Unconventional myosin-Ib	MYO1B_MOUSE	2	sp	10090	1;	3;	Mouse_Uniprot_incl_isoform_2024_03_13	9352.92	7849.37	11836.8	12270.3	18464.2	11541.3	13887.2	18875.3	15053.9	14088.7	14386.9	19154.3	NaN
33340.1	P46737	Brcc3	Lys-63-specific deubiquitinase BRCC36	BRCC3_MOUSE	11	sp	10090	1	1	Mouse_Uniprot_incl_isoform_2024_03_13	458219	353139	487113	297854	389426	463789	381407	406366	412190	416918	383943	472304	NaN
102706	P46935	Nedd4	E3 ubiquitin-protein ligase NEDD4	NEDD4_MOUSE	23	sp	10090	1	3	Mouse_Uniprot_incl_isoform_2024_03_13	33298.8	27116.3	37147.4	36940.6	46206.3	36793.3	36494.1	47157.6	61687.9	46111.5	48002.1	60373.6	NaN
80597.6	P46978	Stt3a	Dolichyl-diphosphooligosaccharide--protein glycosyltransferase subunit STT3A	STT3A_MOUSE	18	sp	10090	1	1	Mouse_Uniprot_incl_isoform_2024_03_13	1.08354e+06	845326	1.07751e+06	922760	1.0374e+06	1.12422e+06	980193	1.05045e+06	999925	1.07309e+06	964003	1090923	NaN
35268.6	P47199	Cryz	Quinone oxidoreductase	QOR_MOUSE	12	sp	10090	1	1	Mouse_Uniprot_incl_isoform_2024_03_13	150121	119263	163253	133136	154977	178398	157498	186638	214222	173469	192086	200412	NaN
47983.25;47983.25-2	P47226;P47226-2	Tes	Testin;Isoform TES1 of Testin	TES_MOUSE	21	sp	10090	1;	1;	Mouse_Uniprot_incl_isoform_2024_03_13	630830	504257	645845	536326	611578	668756	431876	482426	493601	494209	476743	520440	NaN
56537.5	P47738	Aldh2	Aldehyde dehydrogenase, mitochondrial	ALDH2_MOUSE	17	sp	10090	1	1	Mouse_Uniprot_incl_isoform_2024_03_13	232675	205132	257261	257539	298550	323098	487677	467987	627801	462587	421407	627957	NaN
53970.8	P47740	Aldh3a2	Aldehyde dehydrogenase family 3 member A2	AL3A2_MOUSE	20	sp	10090	1	2	Mouse_Uniprot_incl_isoform_2024_03_13	160065	102938	144992	129370	127008	166296	98950.5	90070	97042.8	108310	88566.5	91976.3	NaN
32939.8	P47753	Capza1	F-actin-capping protein subunit alpha-1	CAZA1_MOUSE	13	sp	10090	1	4	Mouse_Uniprot_incl_isoform_2024_03_13	3.25697e+06	2.78142e+06	4.01287e+06	3.82561e+06	5073293	4.06236e+06	3.84806e+06	2.94869e+06	3.34023e+06	2.5259e+06	2742902	4118772	NaN
32967.1	P47754	Capza2	F-actin-capping protein subunit alpha-2	CAZA2_MOUSE	12	sp	10090	1	3	Mouse_Uniprot_incl_isoform_2024_03_13	1.27611e+06	952169	1.48071e+06	1.03839e+06	1524623	1.45117e+06	1.45349e+06	1.13839e+06	1508612	1.34496e+06	1.23653e+06	1.58499e+06	NaN
31345.5	P47757	Capzb	F-actin-capping protein subunit beta	CAPZB_MOUSE	16	sp	10090	1	3	Mouse_Uniprot_incl_isoform_2024_03_13	4.40076e+06	3.64814e+06	5013403	4332736	4.82625e+06	4.78964e+06	3.64808e+06	4.00953e+06	4048888	3.53305e+06	3.49947e+06	4.37657e+06	NaN
30628.73;33767.24	P47757-2;P47757-4	Capzb	Isoform 2 of F-actin-capping protein subunit beta;Isoform 3 of F-actin-capping protein subunit beta	CAPZB_MOUSE	2	sp	10090			Mouse_Uniprot_incl_isoform_2024_03_13	1.64338e+06	1.34583e+06	2030132	1.74247e+06	2.13906e+06	1.82522e+06	1.48173e+06	1.59303e+06	1.68518e+06	1.43877e+06	1.38736e+06	1.72157e+06	NaN
29579	P47758	Srprb	Signal recognition particle receptor subunit beta	SRPRB_MOUSE	13	sp	10090	1	1	Mouse_Uniprot_incl_isoform_2024_03_13	336673	270094	365626	331552	402805	376861	375076	342477	356275	332856	307707	398028	NaN
42855.9	P47774	Ccr7	C-C chemokine receptor type 7	CCR7_MOUSE	2	sp	10090	1	2	Mouse_Uniprot_incl_isoform_2024_03_13	26659.9	22972.1	25190.6	12397.3	19573.8	23518	32981.3	39195.6	41022.3	25483.8	29141.9	40741.3	NaN
53662.67;53662.67-2	P47791;P47791-2	Gsr	Glutathione reductase, mitochondrial;Isoform Cytoplasmic of Glutathione reductase, mitochondrial	GSHR_MOUSE	15	sp	10090	1;	3;	Mouse_Uniprot_incl_isoform_2024_03_13	642851	527378	689252	604042	726464	726169	603631	663662	660548	619793	609555	710889	NaN
17813.1	P47801	Emp1	Epithelial membrane protein 1	EMP1_MOUSE	1	sp	10090	1	2	Mouse_Uniprot_incl_isoform_2024_03_13	13024.9	NaN	15779	NaN	14795.7	7350.58	14558.2	13466.9	16989.6	11575.7	NaN	23188.8	NaN
35623.9	P47802	Mtx1	Metaxin-1	MTX1_MOUSE	12	sp	10090	1	1	Mouse_Uniprot_incl_isoform_2024_03_13	181183	136933	184962	159774	188626	190902	210595	261967	247560	233722	222189	277795	NaN
44113.6	P47809	Map2k4	Dual specificity mitogen-activated protein kinase kinase 4	MP2K4_MOUSE	11	sp	10090	1	2	Mouse_Uniprot_incl_isoform_2024_03_13	147931	122704	161790	134557	177966	161969	131191	152549	156917	137681	142769	153433	NaN
71578.2	P47810	Wee1	Wee1-like protein kinase	WEE1_MOUSE	4	sp	10090	1	2	Mouse_Uniprot_incl_isoform_2024_03_13	NaN	2395.84	NaN	NaN	NaN	NaN	16162.6	2564.01	4502.79	2101.53	2547.79	6763.55	NaN
41287.2	P47811	Mapk14	Mitogen-activated protein kinase 14	MK14_MOUSE	13	sp	10090	1	3	Mouse_Uniprot_incl_isoform_2024_03_13	320744	241458	346315	278084	325231	351540	271770	331522	332716	303836	290103	367113	NaN
41487.4	P47811-3	Mapk14	Isoform 3 of Mitogen-activated protein kinase 14	MK14_MOUSE	2	sp	10090			Mouse_Uniprot_incl_isoform_2024_03_13	35659.1	17257.9	31607.4	22627.6	34006.3	36838.5	41112.5	31898.3	50368.1	52458	44818.7	56116.1	NaN
78539.12;78539.12-2	P47856;P47856-2	Gfpt1	Glutamine--fructose-6-phosphate aminotransferase [isomerizing] 1;Isoform 2 of Glutamine--fructose-6-phosphate aminotransferase [isomerizing] 1	GFPT1_MOUSE	32	sp	10090	1;	3;	Mouse_Uniprot_incl_isoform_2024_03_13	158271	127176	180762	142326	195633	183638	168066	198338	201024	176416	185873	201634	NaN
85268.65;85268.65-2;85268.65-3	P47857;P47857-2;P47857-3	Pfkm	ATP-dependent 6-phosphofructokinase, muscle type;Isoform 2 of ATP-dependent 6-phosphofructokinase, muscle type;Isoform 3 of ATP-dependent 6-phosphofructokinase, muscle type	PFKAM_MOUSE	19	sp	10090	1;;	3;;	Mouse_Uniprot_incl_isoform_2024_03_13	111521	78173.9	115114	89409.2	106369	117093	114567	123486	153158	109190	112544	123529	NaN
33509.6	P47911	Rpl6	Large ribosomal subunit protein eL6	RL6_MOUSE	20	sp	10090	1	3	Mouse_Uniprot_incl_isoform_2024_03_13	2.24066e+06	1678668	2.24623e+06	1987773	2.32773e+06	2.55527e+06	2173847	2.95251e+06	3.49511e+06	2.98003e+06	3.03006e+06	3288256	NaN
17587	P47915	Rpl29	Large ribosomal subunit protein eL29	RL29_MOUSE	4	sp	10090	1	2	Mouse_Uniprot_incl_isoform_2024_03_13	103013	85761.6	105926	94617.4	120586	116259	123564	157950	170608	138581	161837	193630	NaN
35298.43;35298.43-2	P47930;P47930-2	Fosl2	Fos-related antigen 2;Isoform 2 of Fos-related antigen 2	FOSL2_MOUSE	3	sp	10090	1;	2;	Mouse_Uniprot_incl_isoform_2024_03_13	1322.24	NaN	8.89404	5.77777	NaN	2087.76	996.66	619.899	1022.51	NaN	1278.96	NaN	NaN
70839.7	P47934	Crat	Carnitine O-acetyltransferase	CACP_MOUSE	6	sp	10090	1	3	Mouse_Uniprot_incl_isoform_2024_03_13	30503.2	23216.2	41188.2	32168.3	45914	38896.8	27777.2	37119.8	23403.7	44431.3	22883.9	42391.8	NaN
33830	P47941	Crkl	Crk-like protein	CRKL_MOUSE	15	sp	10090	1	2	Mouse_Uniprot_incl_isoform_2024_03_13	457228	371058	509342	437937	499099	522539	382896	417412	470994	408674	396787	500264	NaN
11474.9	P47955	Rplp1	Large ribosomal subunit protein P1	RLA1_MOUSE	3	sp	10090	1	1	Mouse_Uniprot_incl_isoform_2024_03_13	79169.1	115210	398794	227236	134923	145195	692879	171940	154662	167034	187032	1.55784e+06	NaN
34400.6	P47962	Rpl5	Large ribosomal subunit protein uL18	RL5_MOUSE	16	sp	10090	1	3	Mouse_Uniprot_incl_isoform_2024_03_13	1.13667e+06	945661	1.2452e+06	1.17223e+06	1.67174e+06	1.29289e+06	1.23683e+06	1.74499e+06	1.8292e+06	1610265	1.67512e+06	2180847	NaN
24305.5	P47963	Rpl13	Large ribosomal subunit protein eL13	RL13_MOUSE	12	sp	10090	1	3	Mouse_Uniprot_incl_isoform_2024_03_13	2319614	1.70064e+06	2.28792e+06	1.99106e+06	2.43065e+06	2.43629e+06	2.13971e+06	2.74791e+06	3.30314e+06	3067873	3152214	3336271	NaN
12253.7	P47964	Rpl36	Large ribosomal subunit protein eL36	RL36_MOUSE	7	sp	10090	1	3	Mouse_Uniprot_incl_isoform_2024_03_13	457243	313491	477171	508522	728252	533632	725970	751683	819643	667218	663349	995702	NaN
32450.9	P47968	Rpia	Ribose-5-phosphate isomerase	RPIA_MOUSE	11	sp	10090	1	2	Mouse_Uniprot_incl_isoform_2024_03_13	83403.6	69901.4	99433	86426.7	119360	92839.9	93671.3	127893	136611	116914	131051	153291	NaN
12746.5	P48024	Eif1	Eukaryotic translation initiation factor 1	EIF1_MOUSE	6	sp	10090	1	2	Mouse_Uniprot_incl_isoform_2024_03_13	191857	147213	242845	178913	284486	274944	182509	236968	238199	246786	229643	247296	NaN
71376.3	P48025	Syk	Tyrosine-protein kinase SYK	KSYK_MOUSE	3	sp	10090	1	2	Mouse_Uniprot_incl_isoform_2024_03_13	1333.55	3490.06	6953.78	6549.25	14596.2	12610.7	8850.83	7282	12089.4	9678.3	5793.17	11338.8	NaN
35752.4	P48036	Anxa5	Annexin A5	ANXA5_MOUSE	23	sp	10090	1	1	Mouse_Uniprot_incl_isoform_2024_03_13	2.4101e+06	1.81561e+06	2.42805e+06	2.05403e+06	2.48028e+06	2.55398e+06	1.93365e+06	2057773	2.15705e+06	2.09339e+06	2.06671e+06	2268412	NaN
95911.2	P48193	Epb41	Protein 4.1	EPB41_MOUSE	29	sp	10090	1	2	Mouse_Uniprot_incl_isoform_2024_03_13	132242	105661	142479	119368	136962	144921	104964	112529	129193	110080	101541	115141	NaN
103707	P48377	Rfx1	MHC class II regulatory factor RFX1	RFX1_MOUSE	20	sp	10090	1	2	Mouse_Uniprot_incl_isoform_2024_03_13	187757	146701	194402	171908	214327	217397	204891	222930	207302	190140	169989	230764	NaN
79189.65;79189.65-2	P48379;P48379-2	Rfx2	DNA-binding protein RFX2;Isoform 2 of DNA-binding protein RFX2	RFX2_MOUSE	1	sp	10090	1;	2;	Mouse_Uniprot_incl_isoform_2024_03_13	1323.9	5371.27	1.11129	NaN	NaN	NaN	2306.52	4791.17	1.11468	2443.61	2091.03	NaN	NaN
83511.9	P48381	Rfx3	Transcription factor RFX3	RFX3_MOUSE	5	sp	10090	1	2	Mouse_Uniprot_incl_isoform_2024_03_13	75866.5	69840.3	75514	68747.5	85406.3	80508.3	79432.4	87434.9	81900.4	75364.5	63251.8	93751.4	NaN
81858.9	P48410	Abcd1	ATP-binding cassette sub-family D member 1	ABCD1_MOUSE	25	sp	10090	1	1	Mouse_Uniprot_incl_isoform_2024_03_13	72014.7	61666.3	84979.2	71035.8	90187.8	86633.1	101033	95306.1	98589.2	95280.6	81567.7	105779	NaN
12757.7	P48428	Tbca	Tubulin-specific chaperone A	TBCA_MOUSE	7	sp	10090	1	3	Mouse_Uniprot_incl_isoform_2024_03_13	818792	660310	918207	835612	953918	869457	709995	778640	867582	672179	643225	924792	NaN
71254.4	P48441	Idua	Alpha-L-iduronidase	IDUA_MOUSE	8	sp	10090	1	2	Mouse_Uniprot_incl_isoform_2024_03_13	19713.1	12856.1	13460.1	16103.5	17405.2	17134.4	16285.7	14938.1	16163.4	11315.3	15318.5	19865.4	NaN
59173.49;59173.49-2	P48453;P48453-2	Ppp3cb	Serine/threonine-protein phosphatase 2B catalytic subunit beta isoform;Isoform 1 of Serine/threonine-protein phosphatase 2B catalytic subunit beta isoform	PP2BB_MOUSE	20	sp	10090	1;	2;	Mouse_Uniprot_incl_isoform_2024_03_13	386977	315496	413145	364719	442703	412234	344458	367895	410745	368045	328711	451879	NaN
58699.3	P48455	Ppp3cc	Serine/threonine-protein phosphatase 2B catalytic subunit gamma isoform	PP2BC_MOUSE	5	sp	10090	1	1	Mouse_Uniprot_incl_isoform_2024_03_13	24760.6	17076.8	31567	23233.7	29129.3	26946.1	21855.7	24922.1	27577.1	22507	23111.9	26713.1	NaN
74237.6	P48678	Lmna	Prelamin-A/C	LMNA_MOUSE	40	sp	10090	1	2	Mouse_Uniprot_incl_isoform_2024_03_13	234697	235959	276492	235566	266605	278358	232350	232498	195347	211600	194005	232310	NaN
94382.1	P48722	Hspa4l	Heat shock 70 kDa protein 4L	HS74L_MOUSE	38	sp	10090	1	2	Mouse_Uniprot_incl_isoform_2024_03_13	180426	156105	195931	174419	227477	216158	151843	178309	167012	166875	170773	179853	NaN
329465	P48725	Pcnt	Pericentrin	PCNT_MOUSE	115	sp	10090	1	2	Mouse_Uniprot_incl_isoform_2024_03_13	144462	118783	156001	135093	166465	155754	183438	200762	202364	199736	185057	222255	NaN
198795	P48754	Brca1	Breast cancer type 1 susceptibility protein homolog	BRCA1_MOUSE	22	sp	10090	1	3	Mouse_Uniprot_incl_isoform_2024_03_13	8678.19	10506.2	12839.2	12972	11892.9	12501.8	14662.6	18864.5	21090.4	18033.8	20431.2	27103	NaN
30641.2	P48758	Cbr1	Carbonyl reductase [NADPH] 1	CBR1_MOUSE	19	sp	10090	1	3	Mouse_Uniprot_incl_isoform_2024_03_13	509247	406962	590984	464173	491764	557570	432940	472672	511168	400644	402241	521404	NaN
65027.52;62190.15	P48760-4;P48760-5	Fpgs	Isoform 4 of Folylpolyglutamate synthase, mitochondrial;Isoform 5 of Folylpolyglutamate synthase, mitochondrial	FOLC_MOUSE	2	sp	10090			Mouse_Uniprot_incl_isoform_2024_03_13	7023.45	4549.34	8009.86	3550.94	3694.59	6626.52	7078.25	14991.2	19765.7	15577.9	17683.2	16429.8	NaN
9290.88	P48771	Cox7a2	Cytochrome c oxidase subunit 7A2, mitochondrial	CX7A2_MOUSE	2	sp	10090	1	2	Mouse_Uniprot_incl_isoform_2024_03_13	1.95496e+06	1.49932e+06	2328708	1908727	2.37687e+06	2.43297e+06	2.0744e+06	2.41146e+06	2.09232e+06	1.99419e+06	1.92678e+06	2.48529e+06	NaN
32904.3	P48962	Slc25a4	ADP/ATP translocase 1	ADT1_MOUSE	8	sp	10090	1	4	Mouse_Uniprot_incl_isoform_2024_03_13	2.0899e+06	1.678e+06	2.20298e+06	1.86977e+06	2.48393e+06	2.24583e+06	2432908	2.26268e+06	2.50837e+06	2.21856e+06	1985691	2.77162e+06	NaN
79102.5	P48972	Mybl2	Myb-related protein B	MYBB_MOUSE	4	sp	10090	1	1	Mouse_Uniprot_incl_isoform_2024_03_13	NaN	11195.5	NaN	NaN	NaN	1236.53	NaN	7444.26	3824.12	3571.82	6278.23	NaN	NaN
238846	P49025-5	Cit	Isoform 5 of Citron Rho-interacting kinase	CTRO_MOUSE	74	sp	10090			Mouse_Uniprot_incl_isoform_2024_03_13	26168.5	34112.3	31210.6	33303.9	49440.6	40326.1	85973	155481	178048	171719	171255	187647	NaN
32542.1	P49070	Camlg	Guided entry of tail-anchored proteins factor CAMLG	CAMLG_MOUSE	3	sp	10090	1	2	Mouse_Uniprot_incl_isoform_2024_03_13	7423.5	NaN	9577.04	11212.2	NaN	10040.9	13979.3	16760.1	22023.8	19318.2	12341	NaN	NaN
65239.3	P49117	Nr2c2	Nuclear receptor subfamily 2 group C member 2	NR2C2_MOUSE	23	sp	10090	1	1	Mouse_Uniprot_incl_isoform_2024_03_13	152899	136379	174602	134925	161271	180680	135046	134802	136415	141958	124586	148893	NaN
89126.5	P49135	Ercc3	General transcription and DNA repair factor IIH helicase subunit XPB	ERCC3_MOUSE	26	sp	10090	2	1	Mouse_Uniprot_incl_isoform_2024_03_13	143564	109687	142287	96970.5	125053	148498	159390	184342	202725	187775	169074	198075	NaN
44049.9	P49138	Mapkapk2	MAP kinase-activated protein kinase 2	MAPK2_MOUSE	11	sp	10090	1	2	Mouse_Uniprot_incl_isoform_2024_03_13	15906.6	13268.1	16602.1	13969.1	25671.2	20217.3	17213.2	21865.2	24469.5	18125	18984.1	17259.1	NaN
62367.85;62367.85-2;62367.85-3;62367.85-4	P49282;P49282-2;P49282-3;P49282-4	Slc11a2	Natural resistance-associated macrophage protein 2;Isoform 1 of Natural resistance-associated macrophage protein 2;Isoform 3 of Natural resistance-associated macrophage protein 2;Isoform 4 of Natural resistance-associated macrophage protein 2	NRAM2_MOUSE	4	sp	10090	1;;;	2;;;	Mouse_Uniprot_incl_isoform_2024_03_13	17300.5	8360.67	20910.3	14108.5	22511.7	21322.7	19940.6	23975.9	24059.9	19098.2	18727.8	25608.5	NaN
34196.2	P49312	Hnrnpa1	Heterogeneous nuclear ribonucleoprotein A1	ROA1_MOUSE	19	sp	10090	1	2	Mouse_Uniprot_incl_isoform_2024_03_13	2.78905e+06	2.06212e+06	3.09114e+06	2.40537e+06	2.56883e+06	3.4798e+06	3.88403e+06	2.5314e+06	4.36182e+06	4338643	3.51116e+06	4604709	64368.7
43346.2	P49442	Inpp1	Inositol polyphosphate 1-phosphatase	INPP_MOUSE	14	sp	10090	1	2	Mouse_Uniprot_incl_isoform_2024_03_13	251383	177592	261285	170084	190810	254757	144434	148250	148124	148122	144096	127737	NaN
42432.7	P49443	Ppm1a	Protein phosphatase 1A	PPM1A_MOUSE	15	sp	10090	1	1	Mouse_Uniprot_incl_isoform_2024_03_13	122603	97130.1	138427	124231	153655	145491	124811	136616	141838	122963	119575	147031	NaN
80687.5;80687.5-2	P49446;P49446-2	Ptpre	Receptor-type tyrosine-protein phosphatase epsilon;Isoform 2 of Receptor-type tyrosine-protein phosphatase epsilon	PTPRE_MOUSE	13	sp	10090	1;	3;	Mouse_Uniprot_incl_isoform_2024_03_13	141427	100857	143633	103954	133908	167635	82751.5	86009.3	93322.5	104807	101864	107171	NaN
102154	P49452	Cenpc	Centromere protein C	CENPC_MOUSE	33	sp	10090	1	2	Mouse_Uniprot_incl_isoform_2024_03_13	80377.8	65478.8	81272.4	77236.5	93017.9	98940.5	88925.2	99991.3	92553	89676.5	79539	96223.2	NaN
41666.9	P49586	Pcyt1a	Choline-phosphate cytidylyltransferase A	PCY1A_MOUSE	16	sp	10090	1	1	Mouse_Uniprot_incl_isoform_2024_03_13	124111	98254.3	123080	99286.8	109248	143565	117016	141837	152009	149936	149074	145200	NaN
33288.5	P49615	Cdk5	Cyclin-dependent kinase 5	CDK5_MOUSE	11	sp	10090	1	1	Mouse_Uniprot_incl_isoform_2024_03_13	89968.5	67779.3	86261.6	73527.4	80908.5	102995	58675.9	67828	64811.2	63052.4	62001.2	58455.6	NaN
54240.2	P49710	Hcls1	Hematopoietic lineage cell-specific protein	HCLS1_MOUSE	21	sp	10090	1	2	Mouse_Uniprot_incl_isoform_2024_03_13	2764047	2.15638e+06	3.19387e+06	2658940	3.14136e+06	3.25791e+06	2.22539e+06	2.57211e+06	2.65401e+06	2.31694e+06	2304034	2.63486e+06	NaN
96736.2	P49717	Mcm4	DNA replication licensing factor MCM4	MCM4_MOUSE	42	sp	10090	1	1	Mouse_Uniprot_incl_isoform_2024_03_13	1.01265e+06	793837	1.10198e+06	925998	1.20881e+06	1.1807e+06	1.35848e+06	1.50312e+06	1.71759e+06	1600449	1.64996e+06	1.88662e+06	NaN
82406.8	P49718	Mcm5	DNA replication licensing factor MCM5	MCM5_MOUSE	52	sp	10090	1	2	Mouse_Uniprot_incl_isoform_2024_03_13	1.28544e+06	952733	1.28504e+06	1.25858e+06	1615519	1.39892e+06	1.78452e+06	2.02859e+06	2.35087e+06	2083583	2044768	2793085	NaN
25926.6	P49722	Psma2	Proteasome subunit alpha type-2	PSA2_MOUSE	11	sp	10090	1	3	Mouse_Uniprot_incl_isoform_2024_03_13	545636	403705	592683	486656	618151	626180	543200	615610	752573	667898	667562	768474	NaN
21914.32;21914.32-2	P49766;P49766-2	Vegfb	Vascular endothelial growth factor B;Isoform VEGF-B167 of Vascular endothelial growth factor B	VEGFB_MOUSE	1	sp	10090	2;	2;	Mouse_Uniprot_incl_isoform_2024_03_13	NaN	NaN	268109	149072	129564	NaN	156694	89083.4	27403.3	109219	335044	NaN	NaN
52639.8	P49769	Psen1	Presenilin-1	PSN1_MOUSE	9	sp	10090	1	1	Mouse_Uniprot_incl_isoform_2024_03_13	10965.5	6990.46	10197.2	11821.5	11535.6	11047.8	12994.4	13437.5	13557.8	10235.5	9940.55	15463	NaN
10193.9	P49962	Srp9	Signal recognition particle 9 kDa protein	SRP09_MOUSE	6	sp	10090	1	2	Mouse_Uniprot_incl_isoform_2024_03_13	199944	148435	190248	170310	215014	239776	159168	190342	185623	181700	167613	179680	NaN
55278.5	P50096	Impdh1	Inosine-5'-monophosphate dehydrogenase 1	IMDH1_MOUSE	18	sp	10090	1	2	Mouse_Uniprot_incl_isoform_2024_03_13	168401	138321	196565	152148	196553	185064	177110	223230	243362	223278	226628	259384	NaN
50370.7	P50136	Bckdha	2-oxoisovalerate dehydrogenase subunit alpha, mitochondrial	ODBA_MOUSE	12	sp	10090	1	1	Mouse_Uniprot_incl_isoform_2024_03_13	70780.5	53566.2	61022.4	57423.7	62906.9	68066.3	92682.3	110043	122204	112506	101427	116539	NaN
26588.34;26588.34-2	P50171;P50171-2	Hsd17b8	(3R)-3-hydroxyacyl-CoA dehydrogenase;Isoform Long of (3R)-3-hydroxyacyl-CoA dehydrogenase	DHB8_MOUSE	9	sp	10090	1;	2;	Mouse_Uniprot_incl_isoform_2024_03_13	147672	101377	146807	121584	154782	165010	178163	166970	175517	155219	139763	166822	NaN
32364	P50172	Hsd11b1	11-beta-hydroxysteroid dehydrogenase 1	DHI1_MOUSE	13	sp	10090	1	3	Mouse_Uniprot_incl_isoform_2024_03_13	625033	490395	640798	588996	750271	557996	532983	480250	521700	403639	341825	470490	NaN
47688.2	P50247	Ahcy	Adenosylhomocysteinase	SAHH_MOUSE	26	sp	10090	1	3	Mouse_Uniprot_incl_isoform_2024_03_13	4711388	3.6705e+06	4986686	4.10431e+06	4857274	5295173	4.62758e+06	4781661	5.51777e+06	4.82854e+06	4864255	5.60889e+06	NaN
23152.6	P50283	Cd7	T-cell antigen CD7	CD7_MOUSE	6	sp	10090	1	1	Mouse_Uniprot_incl_isoform_2024_03_13	33092.9	32313.1	44553.9	26076.5	19327.6	40010.5	38404.1	36369.8	53642.7	39757.8	42688.8	51897.9	NaN
33713.4	P50294	Nat1	Arylamine N-acetyltransferase 1	ARY1_MOUSE	1	sp	10090	1	1	Mouse_Uniprot_incl_isoform_2024_03_13	17331.7	9963.42	NaN	12401.6	14016.9	15142	12295	20479.5	NaN	NaN	17132.9	32818.4	NaN
33701.4	P50295	Nat2	Arylamine N-acetyltransferase 2	ARY2_MOUSE	13	sp	10090	1	1	Mouse_Uniprot_incl_isoform_2024_03_13	124393	84229.2	131624	83530.3	118653	131757	131064	121735	145368	131003	112889	147193	NaN
50521.6	P50396	Gdi1	Rab GDP dissociation inhibitor alpha	GDIA_MOUSE	14	sp	10090	1	3	Mouse_Uniprot_incl_isoform_2024_03_13	203604	157234	219319	197215	210808	204253	150789	149759	164544	126554	118768	157848	NaN
66590.8	P50427	Sts	Steryl-sulfatase	STS_MOUSE	14	sp	10090	1	1	Mouse_Uniprot_incl_isoform_2024_03_13	91560.8	81316.4	98245.8	91083.2	101290	110176	137898	134799	134740	123804	96720.1	136276	NaN
53748.2	P50428	Arsa	Arylsulfatase A	ARSA_MOUSE	3	sp	10090	1	2	Mouse_Uniprot_incl_isoform_2024_03_13	13305.1	10433.9	13269.2	6571.53	9524.73	15921.7	11065.2	5326.64	9414.7	14133.8	11638.2	6619.14	NaN
59647.1	P50429	Arsb	Arylsulfatase B	ARSB_MOUSE	16	sp	10090	1	3	Mouse_Uniprot_incl_isoform_2024_03_13	303440	224303	309157	306108	311360	335516	353876	348460	348929	327416	337668	368315	NaN
52600.9	P50431	Shmt1	Serine hydroxymethyltransferase, cytosolic	GLYC_MOUSE	19	sp	10090	1	3	Mouse_Uniprot_incl_isoform_2024_03_13	406906	344624	478412	375202	440633	469523	548558	664274	802442	677912	728106	792674	NaN
59335.1	P50446	Krt6a	Keratin, type II cytoskeletal 6A	K2C6A_MOUSE	17	sp	10090	1	3	Mouse_Uniprot_incl_isoform_2024_03_13	559804	3.04955e+06	1.09917e+06	1.17651e+06	1.34808e+06	606702	806222	945856	1.13142e+06	642574	533321	1.2457e+06	125819
68326.1	P50516	Atp6v1a	V-type proton ATPase catalytic subunit A	VATA_MOUSE	27	sp	10090	1	2	Mouse_Uniprot_incl_isoform_2024_03_13	330387	255370	351903	280238	341248	360929	320927	391115	435591	385909	390269	415812	NaN
26157.4	P50518	Atp6v1e1	V-type proton ATPase subunit E 1	VATE1_MOUSE	10	sp	10090	1	2	Mouse_Uniprot_incl_isoform_2024_03_13	199227	148357	222136	186164	209227	230348	213838	249407	284883	235055	226123	287329	NaN
11082.7	P50543	S100a11	Protein S100-A11	S10AB_MOUSE	5	sp	10090	1	1	Mouse_Uniprot_incl_isoform_2024_03_13	2.08408e+06	2.04391e+06	2223531	2103423	2.03833e+06	1.90921e+06	2.19813e+06	1.62379e+06	1804190	1218429	1.23859e+06	2743829	NaN
70875.5	P50544	Acadvl	Very long-chain specific acyl-CoA dehydrogenase, mitochondrial	ACADV_MOUSE	29	sp	10090	1	3	Mouse_Uniprot_incl_isoform_2024_03_13	205881	150819	221451	186000	225809	229962	239193	230419	258628	206293	194165	247586	NaN
43698.8	P50580	Pa2g4	Proliferation-associated protein 2G4	PA2G4_MOUSE	25	sp	10090	1	3	Mouse_Uniprot_incl_isoform_2024_03_13	1112513	832723	1.16157e+06	988300	1.29635e+06	1.17486e+06	1.19331e+06	1.50855e+06	1.9728e+06	1.74854e+06	1.7516e+06	2.06123e+06	289871
33477.3	P50592	Tnfsf10	Tumor necrosis factor ligand superfamily member 10	TNF10_MOUSE	4	sp	10090	2	1	Mouse_Uniprot_incl_isoform_2024_03_13	4538.06	4017.75	4988.34	7179.36	13975.9	372.4	4690.95	8239.32	3268.01	2740.7	770.252	8029.51	NaN
18840.8	P50637	Tspo	Translocator protein	TSPO_MOUSE	3	sp	10090	1	1	Mouse_Uniprot_incl_isoform_2024_03_13	170378	144898	184884	177075	192720	179919	184953	177553	155228	129862	114284	181321	NaN
83626.4	P51125-6	Cast	Isoform 6 of Calpastatin	ICAL_MOUSE	35	sp	10090			Mouse_Uniprot_incl_isoform_2024_03_13	664756	510983	695316	611086	736558	703080	501338	576472	566299	473729	481112	590956	NaN
75359.1	P51141	Dvl1	Segment polarity protein dishevelled homolog DVL-1	DVL1_MOUSE	3	sp	10090	1	2	Mouse_Uniprot_incl_isoform_2024_03_13	870.9	8379.17	664.66	761.594	629.801	30.1622	5900.57	21.2467	698.26	764.425	5096.25	586.991	NaN
23489.7	P51150	Rab7a	Ras-related protein Rab-7a	RAB7A_MOUSE	14	sp	10090	1	2	Mouse_Uniprot_incl_isoform_2024_03_13	1996108	1.408e+06	2.03922e+06	1.70962e+06	1976825	2.10281e+06	1.85582e+06	1.76016e+06	2.04801e+06	1.9723e+06	1.63599e+06	2.18384e+06	NaN
28503.9	P51163	Uros	Uroporphyrinogen-III synthase	HEM4_MOUSE	7	sp	10090	1	1	Mouse_Uniprot_incl_isoform_2024_03_13	23123.6	18383.1	25307.7	15119.7	27005.3	27175.9	16791.9	16692.9	19373.2	15162.5	15064.3	19639.2	NaN
47907.9	P51174	Acadl	Long-chain specific acyl-CoA dehydrogenase, mitochondrial	ACADL_MOUSE	17	sp	10090	1	2	Mouse_Uniprot_incl_isoform_2024_03_13	627287	475689	669613	588730	728914	719221	678923	634732	696128	675866	621200	768055	NaN
50870.6	P51175	Ppox	Protoporphyrinogen oxidase	PPOX_MOUSE	15	sp	10090	1	1	Mouse_Uniprot_incl_isoform_2024_03_13	66717.1	46865.8	51068.7	43899.9	58399.3	78942.9	64083.9	63372.4	68513.5	65994.6	55184.9	72971.2	NaN
21881.4	P51410	Rpl9	Large ribosomal subunit protein uL6	RL9_MOUSE	8	sp	10090	1	2	Mouse_Uniprot_incl_isoform_2024_03_13	849036	654742	885409	808859	1.36332e+06	1.05802e+06	1.10658e+06	1.2419e+06	1517256	1.44519e+06	1.50044e+06	1.6406e+06	NaN
139487	P51432	Plcb3	1-phosphatidylinositol 4,5-bisphosphate phosphodiesterase beta-3	PLCB3_MOUSE	9	sp	10090	1	2	Mouse_Uniprot_incl_isoform_2024_03_13	3589.04	3559.68	4235.6	3794.52	4823.33	4743.5	4790.99	3800.32	3900.33	4527.11	4250.8	5011.59	NaN
58844.69;58844.69-2	P51448;P51448-2	Rora	Nuclear receptor ROR-alpha;Isoform 4 of Nuclear receptor ROR-alpha	RORA_MOUSE	2	sp	10090	1;	1;	Mouse_Uniprot_incl_isoform_2024_03_13	2839.31	942.002	2262.56	4182.68	3377.36	4393.93	1447.18	2871.47	1469.13	1851.35	3274.66	2385.1	NaN
47642.7	P51569	Gla	Alpha-galactosidase A	AGAL_MOUSE	9	sp	10090	1	1	Mouse_Uniprot_incl_isoform_2024_03_13	35679.5	24830.2	35823.5	28753.2	36436.9	39255.4	37248.5	35176.6	38678.3	37094.5	37226.9	41200.2	NaN
104522	P51612	Xpc	DNA repair protein complementing XP-C cells homolog	XPC_MOUSE	20	sp	10090	1	2	Mouse_Uniprot_incl_isoform_2024_03_13	25895.3	18934.9	29176	22297.6	29978.3	32490.2	21905.4	26512.1	25384.2	20255.7	17282.5	22198.2	NaN
79481.8	P51660	Hsd17b4	Peroxisomal multifunctional enzyme type 2	DHB4_MOUSE	28	sp	10090	1	3	Mouse_Uniprot_incl_isoform_2024_03_13	375048	300064	408612	343297	410137	429565	416742	428360	435002	388834	344832	443083	NaN
40785.2	P51682	Ccr5	C-C chemokine receptor type 5	CCR5_MOUSE	3	sp	10090	2	3	Mouse_Uniprot_incl_isoform_2024_03_13	30330	16558.9	20710	12823.6	20055.5	176.053	31830.7	36716.4	33753.2	26691.7	20545.3	31854.3	NaN
42782.6	P51683	Ccr2	C-C chemokine receptor type 2	CCR2_MOUSE	5	sp	10090	1	2	Mouse_Uniprot_incl_isoform_2024_03_13	51962.7	34240.8	53174.1	41663.9	57488	47150.5	49220.2	27148.7	33467.6	38523.4	28269.7	50478.3	NaN
96627.49;90233.78	P51791-3;P51791-5	Clcn3	Isoform 3 of H(+)/Cl(-) exchange transporter 3;Isoform 5 of H(+)/Cl(-) exchange transporter 3	CLCN3_MOUSE	1	sp	10090			Mouse_Uniprot_incl_isoform_2024_03_13	2616.67	4119.97	1264.46	2786.47	4460.65	3257.92	7511.58	11553.3	7222.85	9264.89	8493.7	5555.48	NaN
90812.02;90812.02-2;90812.02-4	P51791;P51791-2;P51791-4	Clcn3	H(+)/Cl(-) exchange transporter 3;Isoform 2 of H(+)/Cl(-) exchange transporter 3;Isoform 4 of H(+)/Cl(-) exchange transporter 3	CLCN3_MOUSE	14	sp	10090	1;;	3;;	Mouse_Uniprot_incl_isoform_2024_03_13	70482.4	66533.3	79345.4	55584.7	77914.3	81328.4	88368.4	97439.3	85372	100611	93209.8	94378.9	NaN
12483	P51807	Dynlt1	Dynein light chain Tctex-type 1	DYLT1_MOUSE	5	sp	10090	1	1	Mouse_Uniprot_incl_isoform_2024_03_13	124262	95779.4	143485	101967	140020	132554	113139	140179	136380	124379	129911	140495	NaN
136131	P51827	Aff3	AF4/FMR2 family member 3	AFF3_MOUSE	15	sp	10090	1	2	Mouse_Uniprot_incl_isoform_2024_03_13	8513.57	7141.59	8730.17	6873.98	8339.11	10525.7	10752.5	8458.97	9475.46	8527.06	10157.7	11937	NaN
122708	P51829	Adcy7	Adenylate cyclase type 7	ADCY7_MOUSE	29	sp	10090	1	2	Mouse_Uniprot_incl_isoform_2024_03_13	52463.7	40424	54884	45317	53883.2	58115.1	42406.5	44396.3	44490.4	39810.1	33077.4	48864.1	NaN
52246.6	P51855	Gss	Glutathione synthetase	GSHB_MOUSE	16	sp	10090	1	1	Mouse_Uniprot_incl_isoform_2024_03_13	174656	145121	190477	149350	170100	195861	182350	225919	270999	206999	199967	227885	NaN
26268.7	P51859	Hdgf	Hepatoma-derived growth factor	HDGF_MOUSE	17	sp	10090	1	2	Mouse_Uniprot_incl_isoform_2024_03_13	1.35788e+06	1.10609e+06	1.40644e+06	1.23858e+06	1.66035e+06	1.48068e+06	1.3466e+06	1.47285e+06	1512087	1.27267e+06	1.28965e+06	1605233	NaN
40301.1	P51863	Atp6v0d1	V-type proton ATPase subunit d 1	VA0D1_MOUSE	9	sp	10090	1	2	Mouse_Uniprot_incl_isoform_2024_03_13	154427	125789	154616	131505	173719	188892	176000	223356	208523	205982	198569	203094	NaN
32931.3	P51881	Slc25a5	ADP/ATP translocase 2	ADT2_MOUSE	23	sp	10090	1	3	Mouse_Uniprot_incl_isoform_2024_03_13	5597314	4.05037e+06	6368820	5.04628e+06	7.0823e+06	5246528	7.68534e+06	6.11515e+06	8.24143e+06	7990835	7164313	8139845	148393
38265	P51885	Lum	Lumican	LUM_MOUSE	1	sp	10090	1	2	Mouse_Uniprot_incl_isoform_2024_03_13	NaN	31945.8	22135.1	18869.3	6635.71	7131.19	NaN	NaN	NaN	NaN	NaN	NaN	NaN
58483	P51912	Slc1a5	Neutral amino acid transporter B(0)	AAAT_MOUSE	7	sp	10090	1	2	Mouse_Uniprot_incl_isoform_2024_03_13	137586	98472.3	143305	118226	153150	152685	233955	303039	332960	264933	267974	328548	NaN
47269.1	P51943	Ccna2	Cyclin-A2	CCNA2_MOUSE	6	sp	10090	1	2	Mouse_Uniprot_incl_isoform_2024_03_13	1991.13	11602.5	8181.71	15205.5	15581.8	14925.1	14493.7	100766	46630.9	78460.2	105376	100658	NaN
35847.9	P51949	Mnat1	CDK-activating kinase assembly factor MAT1	MAT1_MOUSE	10	sp	10090	1	2	Mouse_Uniprot_incl_isoform_2024_03_13	50185.9	43504.7	66011.7	48794.4	61715.1	55724.5	73111.8	106691	121072	104863	99803.3	123940	NaN
136690	P51954	Nek1	Serine/threonine-protein kinase Nek1	NEK1_MOUSE	10	sp	10090	1	2	Mouse_Uniprot_incl_isoform_2024_03_13	5916.01	4351.55	5383.64	4731.96	5103.66	7350.94	6051.27	7487.3	8141.74	7470.34	7207.86	9391.59	NaN
69431	P52194	Clgn	Calmegin	CLGN_MOUSE	3	sp	10090	1	2	Mouse_Uniprot_incl_isoform_2024_03_13	455104	337017	463215	445990	472390	385530	376212	398632	379076	313193	256187	379025	NaN
57928.1	P52293	Kpna2	Importin subunit alpha-1	IMA1_MOUSE	17	sp	10090	1	2	Mouse_Uniprot_incl_isoform_2024_03_13	33970.2	55439.7	48268.7	64430.1	65950.3	62739.9	68971.4	227317	167796	227256	258823	281598	NaN
133367	P52332	Jak1	Tyrosine-protein kinase JAK1	JAK1_MOUSE	56	sp	10090	1	1	Mouse_Uniprot_incl_isoform_2024_03_13	238111	185240	241247	203273	239894	273420	215932	209197	217984	193189	159344	217080	NaN
123790	P52431	Pold1	DNA polymerase delta catalytic subunit	DPOD1_MOUSE	54	sp	10090	1	2	Mouse_Uniprot_incl_isoform_2024_03_13	268689	208582	285083	236506	311208	294762	372229	432321	488233	433268	422104	527586	NaN
39106.6	P52432	Polr1c	DNA-directed RNA polymerases I and III subunit RPAC1	RPAC1_MOUSE	10	sp	10090	1	3	Mouse_Uniprot_incl_isoform_2024_03_13	90178	71844.9	97520.3	97207.3	113781	109023	164336	178331	238268	205068	195207	270992	NaN
87022.05;87022.05-2	P52479;P52479-2	Usp10	Ubiquitin carboxyl-terminal hydrolase 10;Isoform 2 of Ubiquitin carboxyl-terminal hydrolase 10	UBP10_MOUSE	24	sp	10090	1;	3;	Mouse_Uniprot_incl_isoform_2024_03_13	77816.8	61674.5	83203.1	65324.6	85001.5	83154.3	89845.5	122811	134430	130580	126518	144155	NaN
57844.9	P52480	Pkm	Pyruvate kinase PKM	KPYM_MOUSE	43	sp	10090	1	4	Mouse_Uniprot_incl_isoform_2024_03_13	9080788	6.48017e+06	9867719	7.86266e+06	9844858	8939405	10164161	9569728	12638533	11383253	11054889	13685812	10755.9
57985.1	P52480-2	Pkm	Isoform M1 of Pyruvate kinase PKM	KPYM_MOUSE	3	sp	10090			Mouse_Uniprot_incl_isoform_2024_03_13	54545.7	39931.3	57711.3	50723.6	41848.8	60748.7	32539.5	35813.6	46660.3	41972.1	48285	45235.7	NaN
21333.1	P52482	Ube2e1	Ubiquitin-conjugating enzyme E2 E1	UB2E1_MOUSE	5	sp	10090	1	1	Mouse_Uniprot_incl_isoform_2024_03_13	55473	47761.7	68110.4	41475	66544.8	69546.4	76544.4	108058	128157	122264	113901	144150	NaN
22912.61;22241.06	P52483;Q91W82	Ube2e3;Ube2e2	Ubiquitin-conjugating enzyme E2 E3;Ubiquitin-conjugating enzyme E2 E2	UB2E3_MOUSE;UB2E2_MOUSE	1	sp	10090	1;2	2;1	Mouse_Uniprot_incl_isoform_2024_03_13	38900.1	32049.6	48610	13921.6	71542	42259.5	76405.8	83007.2	95253.7	60818	51632.4	121973	NaN
13019.8	P52503	Ndufs6	NADH dehydrogenase [ubiquinone] iron-sulfur protein 6, mitochondrial	NDUS6_MOUSE	5	sp	10090	1	2	Mouse_Uniprot_incl_isoform_2024_03_13	207016	166946	215339	189741	207042	274825	182928	215035	216902	230152	233662	210220	NaN
31068.4	P52623	Uck1	Uridine-cytidine kinase 1	UCK1_MOUSE	13	sp	10090	1	2	Mouse_Uniprot_incl_isoform_2024_03_13	120801	107321	135905	120103	158094	160674	136648	170176	177994	165306	168938	181667	NaN
93497.2	P52633	Stat6	Signal transducer and transcription activator 6	STAT6_MOUSE	26	sp	10090	1	2	Mouse_Uniprot_incl_isoform_2024_03_13	162650	135318	178428	150331	195459	172861	155207	162929	183282	154189	150604	201624	NaN
14255.4	P52760	Rida	2-iminobutanoate/2-iminopropanoate deaminase	RIDA_MOUSE	5	sp	10090	1	3	Mouse_Uniprot_incl_isoform_2024_03_13	142436	114013	145586	127515	136580	154463	139646	145702	169772	149643	135939	186264	NaN
73980.5	P52825	Cpt2	Carnitine O-palmitoyltransferase 2, mitochondrial	CPT2_MOUSE	25	sp	10090	1	2	Mouse_Uniprot_incl_isoform_2024_03_13	110952	81796.7	122205	107648	129895	124897	132680	113073	135565	121957	102509	138378	NaN
34790.6	P52875	Tmem165	Putative divalent cation/proton antiporter TMEM165	TM165_MOUSE	5	sp	10090	1	2	Mouse_Uniprot_incl_isoform_2024_03_13	60504.8	46178.3	74596.5	76005.1	102765	67288.9	83066.3	89629.9	104442	67392.6	50516.3	101500	NaN
42800	P52912	Tia1	Cytotoxic granule associated RNA binding protein TIA1	TIA1_MOUSE	8	sp	10090	1	1	Mouse_Uniprot_incl_isoform_2024_03_13	262571	226564	338556	256824	269484	311778	332997	328225	443589	450449	356840	448200	NaN
36333.9	P52950	Dbx1	Homeobox protein DBX1	DBX1_MOUSE	1	sp	10090	2	1	Mouse_Uniprot_incl_isoform_2024_03_13	4053.72	14601.6	15912.7	71868.7	491203	4211.05	463059	196043	115589	6098.14	7000.24	670202	NaN
24916.4	P53026	Rpl10a	Large ribosomal subunit protein uL1	RL10A_MOUSE	13	sp	10090	1	3	Mouse_Uniprot_incl_isoform_2024_03_13	951412	767879	1.16029e+06	946385	1.33322e+06	1.26053e+06	1.25096e+06	1.51185e+06	1.61481e+06	1.46004e+06	1.50706e+06	1.80838e+06	NaN
161289	P53349	Map3k1	Mitogen-activated protein kinase kinase kinase 1	M3K1_MOUSE	16	sp	10090	1	3	Mouse_Uniprot_incl_isoform_2024_03_13	21237.6	17796.9	22750.4	18946.8	24867.6	25231.3	23309.8	27170.2	32812.3	27236.9	28622.8	30450.6	NaN
17908.3	P53368	Nudt1	Oxidized purine nucleoside triphosphate hydrolase	8ODP_MOUSE	3	sp	10090	1	1	Mouse_Uniprot_incl_isoform_2024_03_13	NaN	4843.97	5022.33	6945.11	8237.99	986.514	9794.42	16721.8	21250.6	17024.2	18382.7	29290	NaN
53246.5	P53395	Dbt	Lipoamide acyltransferase component of branched-chain alpha-keto acid dehydrogenase complex, mitochondrial	ODB2_MOUSE	21	sp	10090	1	2	Mouse_Uniprot_incl_isoform_2024_03_13	86672.7	80685.2	106896	93658.6	108748	105278	97608.4	102138	98467.6	88580.7	76492.9	109966	NaN
165595.73;165595.73-2;165595.73-3	P53564;P53564-2;P53564-3	Cux1	Homeobox protein cut-like 1;Isoform 2 of Homeobox protein cut-like 1;Isoform 3 of Homeobox protein cut-like 1	CUX1_MOUSE	27	sp	10090	1;;	3;;	Mouse_Uniprot_incl_isoform_2024_03_13	34537.8	25213.6	34474.4	33084.4	35561.7	36161.3	36687.7	43639	47700.3	42975.7	37457.6	48216	NaN
120262	P53569	Cebpz	CCAAT/enhancer-binding protein zeta	CEBPZ_MOUSE	32	sp	10090	1	2	Mouse_Uniprot_incl_isoform_2024_03_13	59324.1	46866.7	67138.1	50874.7	80899.2	74427.7	125207	163652	189227	174753	174122	184360	NaN
37803.3	P53612	Rabggtb	Geranylgeranyl transferase type-2 subunit beta	PGTB2_MOUSE	5	sp	10090	1	2	Mouse_Uniprot_incl_isoform_2024_03_13	13913.9	19125.6	27585.2	20564.5	31534.3	17378.2	26156.8	30725.3	32366.6	25651.2	28152.8	35973.1	NaN
62308.7	P53657	Pklr	Pyruvate kinase PKLR	KPYR_MOUSE	1	sp	10090	1	1	Mouse_Uniprot_incl_isoform_2024_03_13	NaN	1160.08	1032.45	NaN	NaN	1793.34	NaN	1516.29	476.52	228.237	780.931	NaN	NaN
72793.2	P53668	Limk1	LIM domain kinase 1	LIMK1_MOUSE	6	sp	10090	1	1	Mouse_Uniprot_incl_isoform_2024_03_13	2551.26	3158.81	1238.36	7538.51	5493.44	4549.71	10015.7	5203.97	948.846	513.167	33.8791	3147.76	NaN
30977.6	P53702	Hccs	Holocytochrome c-type synthase	CCHL_MOUSE	11	sp	10090	1	2	Mouse_Uniprot_incl_isoform_2024_03_13	130136	111467	149101	149198	178655	162194	208705	242803	259558	202434	191519	277914	NaN
86962.9	P53762	Arnt	Aryl hydrocarbon receptor nuclear translocator	ARNT_MOUSE	15	sp	10090	1	3	Mouse_Uniprot_incl_isoform_2024_03_13	347949	239426	324223	256996	399381	370882	306594	351172	377660	325139	339714	423942	NaN
48154.3	P53798	Fdft1	Squalene synthase	FDFT_MOUSE	10	sp	10090	1	2	Mouse_Uniprot_incl_isoform_2024_03_13	8688.42	5093.14	12928.6	NaN	10579	75968.3	14148.3	27892.1	9684.51	26700.9	12915.2	14663.3	NaN
31893.4	P53810	Pitpna	Phosphatidylinositol transfer protein alpha isoform	PIPNA_MOUSE	19	sp	10090	1	2	Mouse_Uniprot_incl_isoform_2024_03_13	362790	329252	434763	349667	402924	423587	306128	315584	321403	277204	283136	331314	NaN
31487	P53811	Pitpnb	Phosphatidylinositol transfer protein beta isoform	PIPNB_MOUSE	19	sp	10090	1	2	Mouse_Uniprot_incl_isoform_2024_03_13	339562	283917	381540	321513	361627	396869	334008	447315	485086	393196	412061	417422	NaN
53267.2	P53986	Slc16a1	Monocarboxylate transporter 1	MOT1_MOUSE	14	sp	10090	1	1	Mouse_Uniprot_incl_isoform_2024_03_13	131886	113011	144794	144604	139034	163454	221132	255634	280271	239718	236867	287411	NaN
23547.5	P53994	Rab2a	Ras-related protein Rab-2A	RAB2A_MOUSE	16	sp	10090	1	1	Mouse_Uniprot_incl_isoform_2024_03_13	485043	388584	523723	429304	515272	518713	517519	451035	528494	482314	451345	569567	NaN
215994	P53995	Anapc1	Anaphase-promoting complex subunit 1	APC1_MOUSE	50	sp	10090	1	2	Mouse_Uniprot_incl_isoform_2024_03_13	115195	89973	125344	100782	124340	139776	117431	151630	150964	140600	142463	160027	NaN
19591.8	P53996	Cnbp	CCHC-type zinc finger nucleic acid binding protein	CNBP_MOUSE	11	sp	10090	1	2	Mouse_Uniprot_incl_isoform_2024_03_13	285279	307110	383645	378816	321819	289066	366082	541203	713842	513885	492408	681918	NaN
18741.96;19462.7	P53996-2;P53996-3	Cnbp	Isoform 2 of CCHC-type zinc finger nucleic acid binding protein;Isoform 3 of CCHC-type zinc finger nucleic acid binding protein	CNBP_MOUSE	1	sp	10090			Mouse_Uniprot_incl_isoform_2024_03_13	309685	405183	461109	501122	393888	373893	296417	451782	614454	485846	435592	721926	NaN
50906.2	P54071	Idh2	Isocitrate dehydrogenase [NADP], mitochondrial	IDHP_MOUSE	23	sp	10090	1	3	Mouse_Uniprot_incl_isoform_2024_03_13	369210	265165	381144	265677	354134	423637	313469	298533	335742	337136	247246	311667	NaN
136758	P54099	Polg	DNA polymerase subunit gamma-1	DPOG1_MOUSE	9	sp	10090	1	3	Mouse_Uniprot_incl_isoform_2024_03_13	7976.26	4481.4	7873.47	5402.53	7690.11	9371.85	12278.7	13699	14709.8	14226.8	12877.9	15100.9	NaN
71721.8	P54103	Dnajc2	DnaJ homolog subfamily C member 2	DNJC2_MOUSE	29	sp	10090	1	2	Mouse_Uniprot_incl_isoform_2024_03_13	360544	293278	369365	312420	407236	382364	361409	454854	503961	442463	433549	515784	NaN
31375.3	P54116	Stom	Stomatin	STOM_MOUSE	3	sp	10090	1	3	Mouse_Uniprot_incl_isoform_2024_03_13	NaN	NaN	32194.2	43879.6	39898.9	31491.5	24370.5	24167.9	32285.3	23131.7	22430.5	32968.9	NaN
17274.5	P54227	Stmn1	Stathmin	STMN1_MOUSE	7	sp	10090	1	2	Mouse_Uniprot_incl_isoform_2024_03_13	1.32722e+06	1.09677e+06	1.3527e+06	1.4146e+06	1.79138e+06	1.34882e+06	1.66305e+06	1.35504e+06	1.90203e+06	1.73845e+06	1.65589e+06	1.86474e+06	NaN
83793.3	P54254	Atxn1	Ataxin-1	ATX1_MOUSE	17	sp	10090	1	2	Mouse_Uniprot_incl_isoform_2024_03_13	127984	99801.9	125183	114809	151005	144792	129384	125730	119004	107455	103162	134039	NaN
151084	P54276	Msh6	DNA mismatch repair protein Msh6	MSH6_MOUSE	50	sp	10090	1	3	Mouse_Uniprot_incl_isoform_2024_03_13	318683	258599	334201	273792	358851	369539	416661	508653	564458	529546	498722	603234	NaN
95298.3	P54279	Pms2	Mismatch repair endonuclease PMS2	PMS2_MOUSE	18	sp	10090	2	2	Mouse_Uniprot_incl_isoform_2024_03_13	43188.3	32599.1	45564.4	34426.6	42069	46315.1	48541.3	54223.8	60618.5	60519.3	60547.6	62968.9	NaN
83347.51;83347.51-2	P54310;P54310-2	Lipe	Hormone-sensitive lipase;Isoform 2 of Hormone-sensitive lipase	LIPS_MOUSE	5	sp	10090	1;	2;	Mouse_Uniprot_incl_isoform_2024_03_13	8747.78	8066.24	10201.9	7706.1	9044.49	11902.3	12280.4	12796.9	12528.5	11314.7	11606	13030.7	NaN
39706.5	P54726	Rad23a	UV excision repair protein RAD23 homolog A	RD23A_MOUSE	10	sp	10090	1	2	Mouse_Uniprot_incl_isoform_2024_03_13	597866	380391	621879	509298	650367	653440	547890	603321	699567	571074	563181	653091	NaN
43512.6	P54728	Rad23b	UV excision repair protein RAD23 homolog B	RD23B_MOUSE	7	sp	10090	1	2	Mouse_Uniprot_incl_isoform_2024_03_13	528221	390497	562685	484439	562083	567049	525274	586959	711567	653936	594431	752027	NaN
70306.5	P54729	Nub1	NEDD8 ultimate buster 1	NUB1_MOUSE	25	sp	10090	1	2	Mouse_Uniprot_incl_isoform_2024_03_13	211139	181530	242586	206174	278781	254827	205598	256054	262081	219326	223264	267017	NaN
73863	P54731	Faf1	FAS-associated factor 1	FAF1_MOUSE	22	sp	10090	1	2	Mouse_Uniprot_incl_isoform_2024_03_13	213117	167939	207484	196921	228826	240351	224001	267704	284385	248057	260457	307147	NaN
39072.9	P54751	St3gal1	CMP-N-acetylneuraminate-beta-galactosamide-alpha-2,3-sialyltransferase 1	SIA4A_MOUSE	7	sp	10090	1	1	Mouse_Uniprot_incl_isoform_2024_03_13	15143.1	14370.7	18678.6	18676.9	24848.8	23744	25209	37980.3	38354.4	33411.3	35115.7	41452.5	NaN
109899.15;109899.15-2;109899.15-4	P54763;P54763-2;P54763-4	Ephb2	Ephrin type-B receptor 2;Isoform 2 of Ephrin type-B receptor 2;Isoform 4 of Ephrin type-B receptor 2	EPHB2_MOUSE	3	sp	10090	1;;	3;;	Mouse_Uniprot_incl_isoform_2024_03_13	137428	98738.3	120782	38163.2	22382.4	68264.2	40983.1	38439	44238.4	113313	57703.2	28758.3	NaN
47408.3	P54775	Psmc4	26S proteasome regulatory subunit 6B	PRS6B_MOUSE	27	sp	10090	1	2	Mouse_Uniprot_incl_isoform_2024_03_13	958120	701497	996017	826617	1.00441e+06	1.04734e+06	907997	1.20112e+06	1.28002e+06	1.1918e+06	1.16111e+06	1.27972e+06	NaN
30873.9	P54797	Tango2	Transport and Golgi organization 2 homolog	TNG2_MOUSE	7	sp	10090	1	2	Mouse_Uniprot_incl_isoform_2024_03_13	178311	146245	212839	146068	175827	191646	165938	161798	198168	179947	166992	181551	NaN
54866.2	P54822	Adsl	Adenylosuccinate lyase	PUR8_MOUSE	23	sp	10090	1	2	Mouse_Uniprot_incl_isoform_2024_03_13	553548	455108	666225	574512	722456	579208	681180	732856	861263	677612	679000	995491	NaN
54191.6	P54823	Ddx6	Probable ATP-dependent RNA helicase DDX6	DDX6_MOUSE	30	sp	10090	1	1	Mouse_Uniprot_incl_isoform_2024_03_13	604847	471530	659598	564129	712556	669917	609011	749691	851369	750745	722756	889777	NaN
40068.3	P54923	Adprh	ADP-ribosylhydrolase ARH1	ADPRH_MOUSE	16	sp	10090	1	1	Mouse_Uniprot_incl_isoform_2024_03_13	596310	468045	681834	544632	726163	639533	556364	626800	669299	528885	550978	764250	NaN
131034	P55012	Slc12a2	Solute carrier family 12 member 2	S12A2_MOUSE	16	sp	10090	1	2	Mouse_Uniprot_incl_isoform_2024_03_13	6304.89	4523.7	7226.31	5219.54	8633.29	7808.11	12975.2	17449.2	19505.9	18060.5	15702.6	21428.9	NaN
33725.3	P55041	Gem	GTP-binding protein GEM	GEM_MOUSE	2	sp	10090	1	2	Mouse_Uniprot_incl_isoform_2024_03_13	8392.69	6526.29	16937.2	10617.2	19346.1	11299.1	NaN	9616.26	8660.83	2226.94	NaN	10654.8	NaN
54453.1	P55065	Pltp	Phospholipid transfer protein	PLTP_MOUSE	2	sp	10090	1	1	Mouse_Uniprot_incl_isoform_2024_03_13	31391.7	16764.3	44452.7	61462.3	18743.1	35908.8	NaN	55301.8	NaN	18729.2	NaN	110616	NaN
75474.6	P55096	Abcd3	ATP-binding cassette sub-family D member 3	ABCD3_MOUSE	19	sp	10090	1	2	Mouse_Uniprot_incl_isoform_2024_03_13	34478.4	27942	36552.8	28313.8	29952	38517.8	32285.1	42585.8	50671.4	44118.2	45790.9	44867.8	NaN
74172.5	P55194	Sh3bp1	SH3 domain-binding protein 1	3BP1_MOUSE	33	sp	10090	1	3	Mouse_Uniprot_incl_isoform_2024_03_13	413026	309135	457530	372631	529406	456510	382529	426117	438007	369815	359704	464090	NaN
429649.08;429649.08-2	P55200;P55200-2	Kmt2a	Histone-lysine N-methyltransferase 2A;Isoform 2 of Histone-lysine N-methyltransferase 2A	KMT2A_MOUSE	63	sp	10090	1;	3;	Mouse_Uniprot_incl_isoform_2024_03_13	37740	29273.5	41758.9	33601.5	44097	42887.4	35712.8	37813	37422	36625.3	32472.2	40957.3	NaN
23668.2	P55258	Rab8a	Ras-related protein Rab-8A	RAB8A_MOUSE	13	sp	10090	1	2	Mouse_Uniprot_incl_isoform_2024_03_13	4718703	3.76921e+06	4938780	4492157	5021815	5.63092e+06	4652193	4899077	5.18494e+06	4428504	4.25825e+06	5.08752e+06	NaN
40148.8	P55264	Adk	Adenosine kinase	ADK_MOUSE	16	sp	10090	1	2	Mouse_Uniprot_incl_isoform_2024_03_13	505883	436754	568696	449556	537936	544608	540881	643253	675856	553497	571668	712922	NaN
42215	P55302	Lrpap1	Alpha-2-macroglobulin receptor-associated protein	AMRP_MOUSE	19	sp	10090	1	1	Mouse_Uniprot_incl_isoform_2024_03_13	126382	117174	144022	132348	155353	157678	166211	207044	210231	185758	181021	202812	NaN
57205.3	P55772	Entpd1	Ectonucleoside triphosphate diphosphohydrolase 1	ENTP1_MOUSE	9	sp	10090	1	1	Mouse_Uniprot_incl_isoform_2024_03_13	15148	12315.7	13286.5	17772.5	34212.4	19003	25955.6	13549.3	27546.7	16701.3	18731.8	19901.8	NaN
20828	P55821	Stmn2	Stathmin-2	STMN2_MOUSE	5	sp	10090	1	1	Mouse_Uniprot_incl_isoform_2024_03_13	2.25133e+06	1.90905e+06	2.40597e+06	2254844	2.8837e+06	2.43102e+06	2557365	3.10839e+06	3.2861e+06	2.73665e+06	2.74305e+06	3.76073e+06	NaN
167220	P55937	Golga3	Golgin subfamily A member 3	GOGA3_MOUSE	62	sp	10090	1	3	Mouse_Uniprot_incl_isoform_2024_03_13	114524	90356.9	124115	113029	127761	130274	97639.8	119940	123711	109592	114419	137351	NaN
10344.2	P56135	Atp5mf	ATP synthase subunit f, mitochondrial	ATPK_MOUSE	4	sp	10090	1	3	Mouse_Uniprot_incl_isoform_2024_03_13	457336	270590	454016	341770	497601	420027	505954	394869	537194	460296	401189	575112	NaN
54776.8	P56183	Rrp1	Ribosomal RNA processing protein 1 homolog A	RRP1_MOUSE	18	sp	10090	1	2	Mouse_Uniprot_incl_isoform_2024_03_13	139814	112117	165542	124322	154240	153895	143549	223351	227603	246220	251422	249993	NaN
42120	P56203	Ctsw	Cathepsin W	CATW_MOUSE	15	sp	10090	2	2	Mouse_Uniprot_incl_isoform_2024_03_13	776043	597014	924391	722185	805992	807652	784635	747419	743987	678725	621355	807143	NaN
12292.9	P56212	Arpp19	cAMP-regulated phosphoprotein 19	ARP19_MOUSE	6	sp	10090	1	2	Mouse_Uniprot_incl_isoform_2024_03_13	280307	209803	303414	256337	317383	318426	267026	361461	416342	345754	356122	372777	NaN
22876.5	P56213	Gfer	FAD-linked sulfhydryl oxidase ALR	ALR_MOUSE	11	sp	10090	1	2	Mouse_Uniprot_incl_isoform_2024_03_13	37588.9	29270.4	42513.2	36989.7	41777.3	44752.5	41777.6	46782.4	43171.9	39978.2	41626.7	49414	NaN
24408.7	P56371	Rab4a	Ras-related protein Rab-4A	RAB4A_MOUSE	5	sp	10090	1	2	Mouse_Uniprot_incl_isoform_2024_03_13	15148.2	10827.6	28022.3	14716.9	9122.36	13584	4879.2	10366.8	NaN	10274.5	12149.2	NaN	NaN
11877.6	P56375	Acyp2	Acylphosphatase-2	ACYP2_MOUSE	3	sp	10090	1	2	Mouse_Uniprot_incl_isoform_2024_03_13	23607.3	13205.8	14080.2	14012.5	16002.3	19830.5	13915.7	19204.4	18599.1	24816.3	24091.3	20593.1	NaN
11240.7	P56376	Acyp1	Acylphosphatase-1	ACYP1_MOUSE	5	sp	10090	1	2	Mouse_Uniprot_incl_isoform_2024_03_13	173759	128108	175397	128617	130282	175850	117732	102504	142676	132567	120464	115474	NaN
6697.97	P56379	Atp5mpl	ATP synthase subunit ATP5MPL, mitochondrial	ATP68_MOUSE	2	sp	10090	1	1	Mouse_Uniprot_incl_isoform_2024_03_13	129504	103954	140646	95857.4	113850	183264	113822	110879	122628	163624	165961	135412	NaN
16989.4	P56380	Nudt2	Bis(5'-nucleosyl)-tetraphosphatase [asymmetrical]	AP4A_MOUSE	7	sp	10090	1	3	Mouse_Uniprot_incl_isoform_2024_03_13	34681	24180.4	37410.7	26453	38724.1	38382.8	35475.8	41783.5	51099.6	43286	43952	56077.7	NaN
5837.84	P56382	Atp5f1e	ATP synthase subunit epsilon, mitochondrial	ATP5E_MOUSE	2	sp	10090	1	2	Mouse_Uniprot_incl_isoform_2024_03_13	1.28099e+06	1.07336e+06	1.44464e+06	1.23609e+06	1.61439e+06	1.44398e+06	1.60883e+06	1.9397e+06	1.83766e+06	1.53235e+06	1.46531e+06	1.98705e+06	NaN
15476.1	P56383	Atp5mc2	ATP synthase F(0) complex subunit C2, mitochondrial	AT5G2_MOUSE	2	sp	10090	1	2	Mouse_Uniprot_incl_isoform_2024_03_13	34985.4	32708.7	38206.2	43618.9	95105.7	13784	48754.4	14262.9	46281	43430.9	80298.7	104681	NaN
9874.36	P56390	Cks2	Cyclin-dependent kinases regulatory subunit 2	CKS2_MOUSE	3	sp	10090	1	1	Mouse_Uniprot_incl_isoform_2024_03_13	45570.1	40621.2	45066.5	47068.2	53080.6	70523.5	137278	240281	296797	338786	362419	265720	NaN
10071.5	P56391	Cox6b1	Cytochrome c oxidase subunit 6B1	CX6B1_MOUSE	8	sp	10090	1	2	Mouse_Uniprot_incl_isoform_2024_03_13	1.44614e+06	1.14767e+06	1.62325e+06	1.43273e+06	1.48473e+06	1.66775e+06	1.69168e+06	1685898	1.71711e+06	1.66467e+06	1.46553e+06	1.83036e+06	NaN
8986.42	P56392	Cox7a1	Cytochrome c oxidase subunit 7A1, mitochondrial	CX7A1_MOUSE	2	sp	10090	1	1	Mouse_Uniprot_incl_isoform_2024_03_13	20115.6	11720.1	18847.3	31250.3	26360.7	23343.9	61842	67093.2	42088.7	71374.8	77345.4	60201.2	NaN
9011.36	P56393	Cox7b	Cytochrome c oxidase subunit 7B, mitochondrial	COX7B_MOUSE	2	sp	10090	1	1	Mouse_Uniprot_incl_isoform_2024_03_13	77427.8	40141.8	68434.5	39688.3	37722.1	85216.6	31038.2	104589	43180.9	57412.8	60076.1	40636.3	NaN
6784.01	P56394	Cox17	Cytochrome c oxidase copper chaperone	COX17_MOUSE	4	sp	10090	1	2	Mouse_Uniprot_incl_isoform_2024_03_13	103529	94695.5	114113	105188	165387	125067	195687	259950	239772	223607	257018	275325	NaN
15241	P56395	Cyb5a	Cytochrome b5	CYB5_MOUSE	5	sp	10090	1	2	Mouse_Uniprot_incl_isoform_2024_03_13	267157	207343	288604	199924	270992	362248	285543	266662	273828	285029	279353	251742	NaN
95833.3	P56399	Usp5	Ubiquitin carboxyl-terminal hydrolase 5	UBP5_MOUSE	32	sp	10090	1	1	Mouse_Uniprot_incl_isoform_2024_03_13	987958	746620	1.05637e+06	842398	1.0266e+06	1.11804e+06	984768	1.13695e+06	1.19792e+06	1.04959e+06	1.08164e+06	1.21078e+06	NaN
56300.5	P56480	Atp5f1b	ATP synthase subunit beta, mitochondrial	ATPB_MOUSE	24	sp	10090	1	2	Mouse_Uniprot_incl_isoform_2024_03_13	5671983	4.61605e+06	6036877	5.87722e+06	7.28109e+06	6387542	6.87794e+06	6.1525e+06	6822510	6335687	6051324	8390198	18003.9
33910.6	P56501	Ucp3	Putative mitochondrial transporter UCP3	UCP3_MOUSE	1	sp	10090	1	1	Mouse_Uniprot_incl_isoform_2024_03_13	7573.34	6311.24	10635.3	5685.54	NaN	14193.1	7948.92	13487.9	14484.3	16004.9	15797.4	14119.4	NaN
34407.8	P56528	Cd38	ADP-ribosyl cyclase/cyclic ADP-ribose hydrolase 1	CD38_MOUSE	6	sp	10090	1	2	Mouse_Uniprot_incl_isoform_2024_03_13	47439.7	27905.6	62032.6	40291.4	69178.9	64949.3	68764.6	36479.5	84777.4	55351.9	52127.3	57311.6	NaN
38810.7	P56542	Dnase2	Deoxyribonuclease-2-alpha	DNS2A_MOUSE	3	sp	10090	1	1	Mouse_Uniprot_incl_isoform_2024_03_13	25908.4	13760.1	24242.7	21520.2	25873.1	27943.5	20577.7	23446.9	16961.4	25510.1	25638.2	22508.4	NaN
48956.87;48956.87-2	P56546;P56546-2	Ctbp2	C-terminal-binding protein 2;Isoform 2 of C-terminal-binding protein 2	CTBP2_MOUSE	1	sp	10090	1;	2;	Mouse_Uniprot_incl_isoform_2024_03_13	6478.13	6777.39	14249.9	8579.43	10768.5	7216.06	18030.7	8637.96	13766.5	9931	7566.66	15043.3	NaN
46879.1;46879.1-2	P56581;P56581-2	Tdg	G/T mismatch-specific thymine DNA glycosylase;Isoform 2 of G/T mismatch-specific thymine DNA glycosylase	TDG_MOUSE	9	sp	10090	1;	2;	Mouse_Uniprot_incl_isoform_2024_03_13	43822.5	39873.6	54504.1	47377.8	62479	54398.4	74337.2	60063.6	74186.4	58213.5	55281.7	72751.2	NaN
48769.9	P56671	Maz	Myc-associated zinc finger protein	MAZ_MOUSE	10	sp	10090	1	1	Mouse_Uniprot_incl_isoform_2024_03_13	61982.5	42887.7	61468.6	51778.6	59264.9	72515	56599.4	72909.2	65637.4	71026.4	75880.7	67598	NaN
234388	P56716	Rp1	Oxygen-regulated protein 1	RP1_MOUSE	3	sp	10090	1	2	Mouse_Uniprot_incl_isoform_2024_03_13	83512.8	95272.6	107730	106170	133583	114149	114636	95832	111400	111007	98387.3	127490	NaN
14275.1	P56812	Pdcd5	Programmed cell death protein 5	PDCD5_MOUSE	9	sp	10090	1	3	Mouse_Uniprot_incl_isoform_2024_03_13	368618	292041	375479	397739	426619	391212	404230	442435	533650	419199	409445	596857	NaN
21336	P56873	Znrd2	Protein ZNRD2	ZNRD2_MOUSE	7	sp	10090	1	1	Mouse_Uniprot_incl_isoform_2024_03_13	39445.6	35699.1	55101.7	40588.3	49859	44632.3	35855.8	50532	59054.8	49804	58856.6	66687.2	NaN
48499.2	P56931	E2f2	Transcription factor E2F2	E2F2_MOUSE	4	sp	10090	1	2	Mouse_Uniprot_incl_isoform_2024_03_13	5713.05	1603.21	3836.86	89.1315	7345.26	6286.55	20545.2	10036.6	6052.76	7882.7	7890.74	11700.9	NaN
52673.1	P56959	Fus	RNA-binding protein FUS	FUS_MOUSE	12	sp	10090	1	1	Mouse_Uniprot_incl_isoform_2024_03_13	2.17023e+06	1.93382e+06	2560523	2502524	2.6568e+06	2.50779e+06	2.64063e+06	3.34051e+06	3.99436e+06	3.30762e+06	3.126e+06	4461398	NaN
100942	P56960	Exosc10	Exosome complex component 10	EXOSX_MOUSE	47	sp	10090	1	2	Mouse_Uniprot_incl_isoform_2024_03_13	548232	429689	621139	474623	573989	635511	699644	756889	843966	836788	759951	865980	NaN
121420	P57080	Usp25	Ubiquitin carboxyl-terminal hydrolase 25	UBP25_MOUSE	42	sp	10090	1	2	Mouse_Uniprot_incl_isoform_2024_03_13	118063	103213	129773	104408	124601	132716	97057.8	130485	127530	119072	122765	136681	NaN
78492	P57716	Ncstn	Nicastrin	NICA_MOUSE	12	sp	10090	1	3	Mouse_Uniprot_incl_isoform_2024_03_13	141384	113133	151976	138414	156513	155649	195868	214271	214219	183594	173590	220685	NaN
39294.13;39294.13-2	P57722;P57722-2	Pcbp3	Poly(rC)-binding protein 3;Isoform 2 of Poly(rC)-binding protein 3	PCBP3_MOUSE	4	sp	10090	1;	3;	Mouse_Uniprot_incl_isoform_2024_03_13	3630.64	3438.93	3964.56	2925.77	4473.17	1654.38	8248.96	9234.92	21685.6	16353.6	14182.8	13471.7	NaN
41601.1	P57725	Samsn1	SAM domain-containing protein SAMSN-1	SAMN1_MOUSE	13	sp	10090	1	2	Mouse_Uniprot_incl_isoform_2024_03_13	12992.7	14143.8	16629.4	12565.5	17456.5	19398.1	13701.4	19548.7	19660.9	21378.1	18280.3	18749.2	NaN
28369	P57746	Atp6v1d	V-type proton ATPase subunit D	VATD_MOUSE	9	sp	10090	1	1	Mouse_Uniprot_incl_isoform_2024_03_13	69397	57836.7	80157.6	69458.3	82289.8	74184.5	61452.5	68949.9	81119.6	59282.5	59896.1	68203.4	NaN
28823.2	P57759	Erp29	Endoplasmic reticulum resident protein 29	ERP29_MOUSE	10	sp	10090	1	2	Mouse_Uniprot_incl_isoform_2024_03_13	672802	487672	650234	604958	675719	743433	599110	596648	665155	664973	605839	770593	NaN
31293	P57776	Eef1d	Elongation factor 1-delta	EF1D_MOUSE	22	sp	10090	1	3	Mouse_Uniprot_incl_isoform_2024_03_13	5037380	4.37823e+06	5679269	4.884e+06	5831319	5.83219e+06	5.47577e+06	6933041	7.76219e+06	6809685	7174827	7.97847e+06	NaN
28729.1	P57776-2	Eef1d	Isoform 2 of Elongation factor 1-delta	EF1D_MOUSE	1	sp	10090			Mouse_Uniprot_incl_isoform_2024_03_13	360399	277195	328360	168276	171133	400359	161900	267466	352406	522529	506224	196277	NaN
104977	P57780	Actn4	Alpha-actinin-4	ACTN4_MOUSE	43	sp	10090	1	1	Mouse_Uniprot_incl_isoform_2024_03_13	1.59726e+06	1.27711e+06	1.82416e+06	1.5197e+06	1.95396e+06	1.84275e+06	1.46234e+06	1.62332e+06	1.73064e+06	1.53028e+06	1.44905e+06	1.84146e+06	NaN
28357.5	P57784	Snrpa1	U2 small nuclear ribonucleoprotein A'	RU2A_MOUSE	14	sp	10090	1	2	Mouse_Uniprot_incl_isoform_2024_03_13	975232	750615	1.1363e+06	969677	1.18327e+06	1.0705e+06	1.16492e+06	1.2401e+06	1.30931e+06	1.07055e+06	1.04966e+06	1475371	NaN
50373.4	P57787	Slc16a3	Monocarboxylate transporter 4	MOT4_MOUSE	11	sp	10090	1	1	Mouse_Uniprot_incl_isoform_2024_03_13	17865.8	13859.5	21124	19913.4	22316.7	18831.3	24554.2	29764.4	28031.6	20510.1	23251.1	26108.7	NaN
35866.7	P57791	Rce1	CAAX prenyl protease 2	FACE2_MOUSE	1	sp	10090	2	1	Mouse_Uniprot_incl_isoform_2024_03_13	6656.52	4951.74	5152.96	5577.93	6396.2	7171.48	4006.41	8294.44	4981.41	6240.66	6749.9	6917.43	NaN
56637.2	P58006	Sesn1	Sestrin-1	SESN1_MOUSE	3	sp	10090	1	3	Mouse_Uniprot_incl_isoform_2024_03_13	32334.9	115317	NaN	NaN	568.202	44007	19760.1	NaN	73133.8	32310	NaN	NaN	NaN
75330.1	P58021	Tm9sf2	Transmembrane 9 superfamily member 2	TM9S2_MOUSE	15	sp	10090	1	1	Mouse_Uniprot_incl_isoform_2024_03_13	106738	81520.2	123066	114598	170029	133960	165558	184628	190055	178314	167436	238483	NaN
26289.1	P58044	Idi1	Isopentenyl-diphosphate Delta-isomerase 1	IDI1_MOUSE	10	sp	10090	1	1	Mouse_Uniprot_incl_isoform_2024_03_13	175073	158767	202923	178603	281604	200126	229831	353019	353046	276555	301608	365620	NaN
48597.4	P58058	Nadk	NAD kinase	NADK_MOUSE	5	sp	10090	1	2	Mouse_Uniprot_incl_isoform_2024_03_13	21180.5	16194.4	25627.7	19253.3	29438.8	27879.6	24261	31659.3	33100.3	28583.1	30623.9	35605.2	NaN
10561.3	P58059	Mrps21	Small ribosomal subunit protein bS21m	RT21_MOUSE	4	sp	10090	1	1	Mouse_Uniprot_incl_isoform_2024_03_13	35300.6	33550.4	40266.7	48458.1	62930.4	47915.1	59388.3	63707.8	67658.2	67643.9	48799.2	95418	NaN
14308.6	P58064	Mrps6	Small ribosomal subunit protein bS6m	RT06_MOUSE	6	sp	10090	1	3	Mouse_Uniprot_incl_isoform_2024_03_13	125674	87436.5	129848	98348.3	141310	145924	183395	211795	242324	202973	207190	252851	NaN
96401.1	P58069	Rasa2	Ras GTPase-activating protein 2	RASA2_MOUSE	26	sp	10090	1	2	Mouse_Uniprot_incl_isoform_2024_03_13	53247.3	39896.3	51684.3	43705.9	55376.4	58984.2	45235.7	65430.7	73710.6	68434.5	61425.5	67462.8	NaN
35827.1	P58137	Acot8	Acyl-coenzyme A thioesterase 8	ACOT8_MOUSE	15	sp	10090	1	1	Mouse_Uniprot_incl_isoform_2024_03_13	100691	68541.6	94575.2	95679.7	99233.1	90884.9	89848.8	85688.6	82904.1	88961	72035.8	83307	NaN
37066.9	P58158	B3gat3	Galactosylgalactosylxylosylprotein 3-beta-glucuronosyltransferase 3	B3GA3_MOUSE	7	sp	10090	1	1	Mouse_Uniprot_incl_isoform_2024_03_13	31050.8	25647.8	37601.3	37174.4	40968.9	41826.4	40645.4	43288.1	48596.5	43442.5	40875.2	38758.1	NaN
51599.6	P58242	Smpdl3b	Acid sphingomyelinase-like phosphodiesterase 3b	ASM3B_MOUSE	8	sp	10090	1	1	Mouse_Uniprot_incl_isoform_2024_03_13	162443	110688	147919	133072	146838	158141	147458	151255	185103	151256	128687	142768	NaN
95314	P58252	Eef2	Elongation factor 2	EF2_MOUSE	54	sp	10090	1	2	Mouse_Uniprot_incl_isoform_2024_03_13	8531039	8144970	10071233	8967316	7.53001e+06	9103394	11108342	12490337	14840135	11818568	12373796	18071530	484348
115593	P58281-2	Opa1	Isoform 2 of Dynamin-like 120 kDa protein, mitochondrial	OPA1_MOUSE	42	sp	10090			Mouse_Uniprot_incl_isoform_2024_03_13	3.04445e+06	2.38749e+06	3.27859e+06	2766561	3.42957e+06	3.72346e+06	3.30872e+06	3.92543e+06	3.79403e+06	3.35612e+06	3.08263e+06	3.86769e+06	NaN
25652	P58334	Klf16	Krueppel-like factor 16	KLF16_MOUSE	5	sp	10090	1	2	Mouse_Uniprot_incl_isoform_2024_03_13	4406.26	3672.33	3743.64	5563.58	6475.67	6507.44	4312.6	6719.01	5557.05	7839.84	7837.16	7140.87	NaN
36710.1	P58389	Ptpa	Serine/threonine-protein phosphatase 2A activator	PTPA_MOUSE	15	sp	10090	1	1	Mouse_Uniprot_incl_isoform_2024_03_13	363962	314559	437198	353914	418801	441896	367973	426914	448754	382433	391647	451895	NaN
81645.06;81645.06-2	P58404;P58404-2	Strn4	Striatin-4;Isoform 2 of Striatin-4	STRN4_MOUSE	19	sp	10090	1;	2;	Mouse_Uniprot_incl_isoform_2024_03_13	403976	335225	432593	319990	441443	457585	381853	445969	437420	386694	388336	411876	NaN
78833.25;78833.25-4	P58462;P58462-4	Foxp1	Forkhead box protein P1;Isoform 4 of Forkhead box protein P1	FOXP1_MOUSE	12	sp	10090	1;	1;	Mouse_Uniprot_incl_isoform_2024_03_13	69719	53855.4	66505	50131.4	73221.5	73848.2	84068	76437.8	72339	57136.4	60295.3	77341.6	NaN
29266.4	P58466	Ctdsp1	Carboxy-terminal domain RNA polymerase II polypeptide A small phosphatase 1	CTDS1_MOUSE	5	sp	10090	1	1	Mouse_Uniprot_incl_isoform_2024_03_13	21781.1	18909.9	27616.8	26100.3	40532.2	35407.4	30850.6	38317.1	34332.8	27103.2	31335.6	37894.2	NaN
24813.8	P58468	Slx9	Ribosome biogenesis protein SLX9 homolog	SLX9_MOUSE	8	sp	10090	1	1	Mouse_Uniprot_incl_isoform_2024_03_13	135128	98001.4	134025	121095	142474	150888	162732	200531	237941	215549	219829	249012	NaN
104836	P58501	Paxbp1	PAX3- and PAX7-binding protein 1	PAXB1_MOUSE	26	sp	10090	1	3	Mouse_Uniprot_incl_isoform_2024_03_13	110421	90101.5	125495	92230.2	119362	123373	118055	127129	128709	128226	116739	144007	NaN
53232.9	P58544	Btbd1	BTB/POZ domain-containing protein 1	BTBD1_MOUSE	6	sp	10090	1	3	Mouse_Uniprot_incl_isoform_2024_03_13	9148.37	8023.08	12392.5	5500.83	8676.47	10001.5	4465.8	12955.1	12753	9127.67	12202.9	7263.15	NaN
119358	P58682	Tlr8	Toll-like receptor 8	TLR8_MOUSE	1	sp	10090	1	2	Mouse_Uniprot_incl_isoform_2024_03_13	1.10934	NaN	NaN	NaN	NaN	2902.18	NaN	NaN	491.687	NaN	NaN	NaN	NaN
59430.7	P58742	Aaas	Aladin	AAAS_MOUSE	16	sp	10090	1	1	Mouse_Uniprot_incl_isoform_2024_03_13	164392	122528	161527	145346	152920	184718	162513	179666	190888	242237	201416	212394	NaN
41662	P58749	Tm6sf1	Transmembrane 6 superfamily member 1	TM6S1_MOUSE	4	sp	10090	2	2	Mouse_Uniprot_incl_isoform_2024_03_13	31073.2	21965.1	27075.3	24528.1	34718.4	22006.1	16512.6	NaN	13526.8	12336.2	NaN	NaN	NaN
32708.6	P58771-2	Tpm1	Isoform 2 of Tropomyosin alpha-1 chain	TPM1_MOUSE	8	sp	10090			Mouse_Uniprot_incl_isoform_2024_03_13	266189	223855	280237	223261	250482	260127	213767	220639	247815	253304	243358	241023	NaN
32836.7	P58774	Tpm2	Tropomyosin beta chain	TPM2_MOUSE	2	sp	10090	1	1	Mouse_Uniprot_incl_isoform_2024_03_13	593424	512531	593425	640438	567362	493196	546909	335521	514089	484601	394286	615130	NaN
60400.1	P58801	Ripk2	Receptor-interacting serine/threonine-protein kinase 2	RIPK2_MOUSE	6	sp	10090	1	1	Mouse_Uniprot_incl_isoform_2024_03_13	27984.6	18026.4	28653.1	21815.5	25748	24656.4	23401.7	30810	26019.8	21203.1	27881.7	41437.9	NaN
56202.4	P58802	Tbc1d10a	TBC1 domain family member 10A	TB10A_MOUSE	16	sp	10090	1	1	Mouse_Uniprot_incl_isoform_2024_03_13	93466.2	70296.6	99807.3	90368.2	101791	97590.7	87215.8	98449.7	94500.3	89523.3	80928	107670	NaN
103469	P58854	Tubgcp3	Gamma-tubulin complex component 3	GCP3_MOUSE	26	sp	10090	1	2	Mouse_Uniprot_incl_isoform_2024_03_13	100063	78438.3	111459	83699.5	111765	122734	115675	108473	125350	128986	124689	129173	NaN
181825	P58871	Tnks1bp1	182 kDa tankyrase-1-binding protein	TB182_MOUSE	38	sp	10090	1	2	Mouse_Uniprot_incl_isoform_2024_03_13	67237.6	50759	75243.2	58700.6	66331.6	74714.9	56090.4	66420.5	65622.5	64665	58130.3	66082.8	NaN
56631.4	P58929	Gmeb2	Glucocorticoid modulatory element-binding protein 2	GMEB2_MOUSE	10	sp	10090	2	2	Mouse_Uniprot_incl_isoform_2024_03_13	109567	83104.4	106425	96478.5	106462	116352	94552.8	120132	111312	120463	100030	139153	NaN
70526.3	P59016	Vps33b	Vacuolar protein sorting-associated protein 33B	VP33B_MOUSE	27	sp	10090	1	1	Mouse_Uniprot_incl_isoform_2024_03_13	341215	254610	354305	292014	312429	357222	290985	313723	347506	314993	291085	395055	NaN
46719.4	P59017	Bcl2l13	Bcl-2-like protein 13	B2L13_MOUSE	11	sp	10090	1	2	Mouse_Uniprot_incl_isoform_2024_03_13	95433.2	74044.8	106598	98099.6	132776	107506	115248	123289	107237	80133.7	74068.7	118714	NaN
15381.9	P59048	Pdrg1	p53 and DNA damage-regulated protein 1	PDRG1_MOUSE	4	sp	10090	2	1	Mouse_Uniprot_incl_isoform_2024_03_13	19295.8	18309.7	20880	23964.2	29919.8	27936.7	28594.2	38333.9	42123.1	29624.3	33278.1	42818.2	NaN
72510.6	P59110	Senp1	Sentrin-specific protease 1	SENP1_MOUSE	22	sp	10090	1	1	Mouse_Uniprot_incl_isoform_2024_03_13	213032	152647	220293	160223	198422	237595	225884	223505	218057	235675	225328	245386	NaN
80504.4	P59114	Pcif1	mRNA (2'-O-methyladenosine-N(6)-)-methyltransferase	CAPAM_MOUSE	24	sp	10090	1	1	Mouse_Uniprot_incl_isoform_2024_03_13	731123	568328	741460	641833	808311	823164	636908	800321	772768	717235	674166	834565	NaN
78970.9	P59178	L3mbtl2	Lethal(3)malignant brain tumor-like protein 2	LMBL2_MOUSE	3	sp	10090	1	2	Mouse_Uniprot_incl_isoform_2024_03_13	1798.03	32291.1	45931.6	11630.7	1931.95	42714.6	49158.8	60422.7	49760	102085	63966.2	94298	NaN
41989.6	P59235	Nup43	Nucleoporin Nup43	NUP43_MOUSE	13	sp	10090	1	2	Mouse_Uniprot_incl_isoform_2024_03_13	61574.9	46411.5	72980.6	61022.8	85394.9	73593.6	94236	79725.3	94690.4	76375.4	74549.7	111496	NaN
41981.5	P59267	Zdhhc2	Palmitoyltransferase ZDHHC2	ZDHC2_MOUSE	3	sp	10090	1	1	Mouse_Uniprot_incl_isoform_2024_03_13	8417.6	10267.9	13536.2	12458.6	17883.5	13787.3	12183.5	11631	11104.3	14545.5	13711.5	19340.2	NaN
24198.4	P59279	Rab2b	Ras-related protein Rab-2B	RAB2B_MOUSE	8	sp	10090	1	1	Mouse_Uniprot_incl_isoform_2024_03_13	14347.6	9244.05	14317.6	12614.9	12737.6	14936.6	12521.5	12866.1	11986.1	11371.2	10833.4	11962.1	NaN
48968.4	P59325	Eif5	Eukaryotic translation initiation factor 5	IF5_MOUSE	24	sp	10090	1	1	Mouse_Uniprot_incl_isoform_2024_03_13	786457	640213	884370	775771	929374	861528	732211	906690	929150	831871	843363	1.01308e+06	NaN
60878.6	P59326	Ythdf1	YTH domain-containing family protein 1	YTHD1_MOUSE	12	sp	10090	1	1	Mouse_Uniprot_incl_isoform_2024_03_13	59338.5	45206.1	64181.2	53595.4	72982.2	78736.7	78946.6	96377.3	105889	95724.2	93197.8	102131	NaN
124254	P59328	Wdhd1	WD repeat and HMG-box DNA-binding protein 1	WDHD1_MOUSE	40	sp	10090	1	2	Mouse_Uniprot_incl_isoform_2024_03_13	141214	123619	142352	130549	171444	166984	210341	285094	311807	296552	313972	342229	NaN
126337	P59438	Hps5	BLOC-2 complex member HPS5	HPS5_MOUSE	17	sp	10090	1	2	Mouse_Uniprot_incl_isoform_2024_03_13	16957.7	13091.4	19733.5	13155.5	19170.2	17776.7	16089.3	20605.4	21538.2	19564.4	19376.6	20849.3	NaN
127715	P59470	Polr3b	DNA-directed RNA polymerase III subunit RPC2	RPC2_MOUSE	24	sp	10090	1	2	Mouse_Uniprot_incl_isoform_2024_03_13	14428.5	10326.4	16444.5	12161.1	15203.1	14759.1	15230	18361	20740.2	21093.4	20629.3	22765.8	NaN
39881.1	P59481	Lman2l	VIP36-like protein	LMA2L_MOUSE	7	sp	10090	1	1	Mouse_Uniprot_incl_isoform_2024_03_13	7135.59	5165.62	3856.64	3279.17	3482.75	4167.98	4918.61	9886.98	6765.59	5154.2	3768.06	3937.37	NaN
162674	P59598	Asxl1	Polycomb group protein ASXL1	ASXL1_MOUSE	10	sp	10090	1	1	Mouse_Uniprot_incl_isoform_2024_03_13	2859.97	2009.33	3090.8	2790.02	3115.61	3024.51	3325.46	3712.7	3691.92	3650.08	3625.89	4497.68	NaN
125242.31;125242.31-2	P59672;P59672-2	Anks1a	Ankyrin repeat and SAM domain-containing protein 1A;Isoform 2 of Ankyrin repeat and SAM domain-containing protein 1A	ANS1A_MOUSE	16	sp	10090	1;	3;	Mouse_Uniprot_incl_isoform_2024_03_13	6847.81	4797.14	8196.56	7021.25	8365.98	7644.9	7795.41	9595.73	11085.7	8436.34	9587.45	11012.5	NaN
14584.9	P59708	Sf3b6	Splicing factor 3B subunit 6	SF3B6_MOUSE	7	sp	10090	1	1	Mouse_Uniprot_incl_isoform_2024_03_13	749637	625831	844020	643034	877144	865143	813633	848741	934381	876876	791810	1.05297e+06	NaN
107220	P59729	Rin3	Ras and Rab interactor 3	RIN3_MOUSE	31	sp	10090	1	2	Mouse_Uniprot_incl_isoform_2024_03_13	143171	104656	141945	123292	155961	150446	124833	131381	144901	140793	135471	162733	NaN
117547	P59759	Mrtfb	Myocardin-related transcription factor B	MRTFB_MOUSE	14	sp	10090	1	1	Mouse_Uniprot_incl_isoform_2024_03_13	6325.78	4736.76	7373.98	5149.13	5379.72	7041.17	4744.33	6169.84	6505.17	6869.42	7347.5	7312.51	NaN
40693.3	P59913	Pcmtd1	Protein-L-isoaspartate O-methyltransferase domain-containing protein 1	PCMD1_MOUSE	8	sp	10090	1	1	Mouse_Uniprot_incl_isoform_2024_03_13	97623.8	44599.8	86716.1	60877.5	101218	111313	57361.3	65805.6	64507.4	51402.1	27601.6	68681.6	NaN
36919.6	P59941	Sirt6	NAD-dependent protein deacylase sirtuin-6	SIR6_MOUSE	8	sp	10090	1	1	Mouse_Uniprot_incl_isoform_2024_03_13	28545.8	22946.1	34348.6	23261.8	28770.4	31820.4	31760.6	37921.2	39201.1	34101.3	29265.6	41904.5	NaN
132680	P59997	Kdm2a	Lysine-specific demethylase 2A	KDM2A_MOUSE	39	sp	10090	1	2	Mouse_Uniprot_incl_isoform_2024_03_13	84225.1	67109.1	89579.1	73338.4	91968.8	95424.4	77264.7	85267	85601.5	89499.8	82931	88013.1	NaN
19667	P59999	Arpc4	Actin-related protein 2/3 complex subunit 4	ARPC4_MOUSE	9	sp	10090	1	3	Mouse_Uniprot_incl_isoform_2024_03_13	3.87892e+06	3.17882e+06	4.39841e+06	3.86229e+06	4.09038e+06	3.84026e+06	3044997	3223395	3718550	2974881	2.90701e+06	3.6239e+06	NaN
9461.85	P60003	Elof1	Transcription elongation factor 1 homolog	ELOF1_MOUSE	1	sp	10090	1	1	Mouse_Uniprot_incl_isoform_2024_03_13	78949.1	56377.9	86316.4	96636.6	169315	104982	95682.4	71223.9	109742	90274.5	88916.8	131872	NaN
15378.17;15378.17-2	P60007;P60007-2	Anapc15	Anaphase-promoting complex subunit 15;Isoform 2 of Anaphase-promoting complex subunit 15	APC15_MOUSE	1	sp	10090	2;	1;	Mouse_Uniprot_incl_isoform_2024_03_13	14668.9	11225.8	14580.7	12136.7	18306.1	15498.5	18953.5	21651.5	21459.7	20217.8	21997.8	26987	NaN
7741.32	P60060	Sec61g	Protein transport protein Sec61 subunit gamma	SC61G_MOUSE	2	sp	10090	3	1	Mouse_Uniprot_incl_isoform_2024_03_13	353526	784712	125648	86395.3	106577	359451	NaN	77830.5	407968	171766	166.859	814951	NaN
50214	P60122	Ruvbl1	RuvB-like 1	RUVB1_MOUSE	22	sp	10090	1	1	Mouse_Uniprot_incl_isoform_2024_03_13	846924	636256	891317	656554	888805	986286	882401	898800	1.13286e+06	1.14239e+06	1.07023e+06	1.26189e+06	NaN
52220.8	P60229	Eif3e	Eukaryotic translation initiation factor 3 subunit E	EIF3E_MOUSE	23	sp	10090	1	1	Mouse_Uniprot_incl_isoform_2024_03_13	776662	595594	844540	743562	930472	879564	853838	1.10368e+06	1.24019e+06	1.03659e+06	1.07436e+06	1.28303e+06	NaN
233035	P60330	Espl1	Separin	ESPL1_MOUSE	33	sp	10090	1	1	Mouse_Uniprot_incl_isoform_2024_03_13	16586.1	14194.8	17541.9	15460.2	21863.3	21280.6	28753.8	57563.4	55221.1	58619.2	58730.8	66375.7	NaN
37497.8	P60335	Pcbp1	Poly(rC)-binding protein 1	PCBP1_MOUSE	13	sp	10090	1	1	Mouse_Uniprot_incl_isoform_2024_03_13	4.59466e+06	3.58306e+06	4.7764e+06	4.04307e+06	5.55923e+06	4.93546e+06	4869547	4874312	5.80936e+06	5.18364e+06	5348812	6.64559e+06	NaN
133426	P60469	Ppfia3	Liprin-alpha-3	LIPA3_MOUSE	7	sp	10090	1	2	Mouse_Uniprot_incl_isoform_2024_03_13	24419.8	18570	25087.9	26489.3	26220.6	24294.9	24034.3	32276	25096.9	39515.5	29190.5	26194.1	NaN
31511.9	P60487	Pdxp	Chronophin	PLPP_MOUSE	4	sp	10090	1	1	Mouse_Uniprot_incl_isoform_2024_03_13	50178.1	39703	51926.5	42989.2	43737	44297.8	37794.5	36474.6	43789.5	40804	44379.1	41381.3	NaN
13666.8	P60521	Gabarapl2	Gamma-aminobutyric acid receptor-associated protein-like 2	GBRL2_MOUSE	8	sp	10090	1	1	Mouse_Uniprot_incl_isoform_2024_03_13	184259	165749	232370	216394	248227	199287	116716	156545	154503	118920	120807	163645	NaN
8182.83	P60603	Romo1	Reactive oxygen species modulator 1	ROMO1_MOUSE	2	sp	10090	2	1	Mouse_Uniprot_incl_isoform_2024_03_13	58776	48435.4	68883	57756.3	71385.1	59979.9	62130.9	80728.8	83301.6	74098.1	80244.7	95866.7	NaN
18566.3	P60605	Ube2g2	Ubiquitin-conjugating enzyme E2 G2	UB2G2_MOUSE	4	sp	10090	1	1	Mouse_Uniprot_incl_isoform_2024_03_13	57981.3	39491.8	53046.1	40901.5	52197.6	66601.1	44530.9	62024.5	59210.3	59068.6	61423	58709.2	NaN
68017.2	P60670	Nploc4	Nuclear protein localization protein 4 homolog	NPL4_MOUSE	24	sp	10090	1	3	Mouse_Uniprot_incl_isoform_2024_03_13	252843	192647	263626	229020	272538	286069	243416	301705	313508	285211	263746	317711	NaN
41736.7	P60710	Actb	Actin, cytoplasmic 1	ACTB_MOUSE	16	sp	10090	1	1	Mouse_Uniprot_incl_isoform_2024_03_13	46116388	33831472	51459380	49632760	59334424	43002956	49860148	41611780	38661932	42735120	43703184	48192520	365037
37230.6	P60762-2	Morf4l1	Isoform 2 of Mortality factor 4-like protein 1	MO4L1_MOUSE	13	sp	10090			Mouse_Uniprot_incl_isoform_2024_03_13	107571	81935.2	118676	104085	127870	122422	118650	155354	166270	165750	155886	184629	NaN
21258.6	P60766	Cdc42	Cell division control protein 42 homolog	CDC42_MOUSE	9	sp	10090	1	2	Mouse_Uniprot_incl_isoform_2024_03_13	2.98036e+06	2097577	3.45356e+06	2704225	3.35966e+06	2.89857e+06	3583732	3.10116e+06	3.40537e+06	3324192	3.08224e+06	3.32366e+06	NaN
21310.6	P60766-1	Cdc42	Isoform 1 of Cell division control protein 42 homolog	CDC42_MOUSE	1	sp	10090			Mouse_Uniprot_incl_isoform_2024_03_13	48575.6	29081.3	50603.4	28075.5	32600.5	46845.2	43176.3	45064.6	64201.8	45637.4	45641.1	58051.9	NaN
18607	P60824	Cirbp	Cold-inducible RNA-binding protein	CIRBP_MOUSE	5	sp	10090	1	1	Mouse_Uniprot_incl_isoform_2024_03_13	122133	75652.6	92117.6	102309	108401	135956	258338	336932	430814	267998	261698	348230	NaN
13334.96;13334.96-2	P60840;P60840-2	Ensa	Alpha-endosulfine;Isoform 2 of Alpha-endosulfine	ENSA_MOUSE	6	sp	10090	1;	1;	Mouse_Uniprot_incl_isoform_2024_03_13	249083	190709	243828	189692	219244	260697	154302	196580	232700	231503	218954	198788	NaN
46153.9	P60843	Eif4a1	Eukaryotic initiation factor 4A-I	IF4A1_MOUSE	14	sp	10090	1	1	Mouse_Uniprot_incl_isoform_2024_03_13	475450	382277	534765	549887	762916	597056	619869	756407	963137	695830	798092	1.06411e+06	NaN
13372.7	P60867	Rps20	Small ribosomal subunit protein uS10	RS20_MOUSE	4	sp	10090	1	1	Mouse_Uniprot_incl_isoform_2024_03_13	1.01516e+06	851898	1.12949e+06	916427	1.12176e+06	1.32628e+06	917976	1.25481e+06	1.45835e+06	1.62034e+06	1579329	1.33247e+06	NaN
14523.2	P60898	Polr2i	DNA-directed RNA polymerase II subunit RPB9	RPB9_MOUSE	6	sp	10090	1	1	Mouse_Uniprot_incl_isoform_2024_03_13	132109	100625	136224	106983	126551	159934	140926	165744	180497	160071	149202	185780	NaN
22100.7	P60904	Dnajc5	DnaJ homolog subfamily C member 5	DNJC5_MOUSE	6	sp	10090	1	1	Mouse_Uniprot_incl_isoform_2024_03_13	94617.3	80574.6	117795	110121	135556	119365	119305	125406	129062	90402.2	82575.7	126552	NaN
23706.8	P61021	Rab5b	Ras-related protein Rab-5B	RAB5B_MOUSE	5	sp	10090	1	1	Mouse_Uniprot_incl_isoform_2024_03_13	231030	179287	249703	220127	280131	269831	216141	200054	213499	193175	169893	215491	NaN
22432.1	P61022	Chp1	Calcineurin B homologous protein 1	CHP1_MOUSE	12	sp	10090	1	2	Mouse_Uniprot_incl_isoform_2024_03_13	37907.5	32897.8	45704.1	36255.1	48950.6	46107.9	41811.9	37547.2	36763.9	41157	35573.6	37645.4	NaN
9660.17	P61025	Cks1b	Cyclin-dependent kinases regulatory subunit 1	CKS1_MOUSE	3	sp	10090	3	1	Mouse_Uniprot_incl_isoform_2024_03_13	52585.5	39581.8	46988	54766.1	73212.8	66932	128867	177193	219265	193788	192623	199753	NaN
22540.9	P61027	Rab10	Ras-related protein Rab-10	RAB10_MOUSE	11	sp	10090	1	1	Mouse_Uniprot_incl_isoform_2024_03_13	241366	200810	275581	241374	293532	282334	259211	266692	264707	230327	218946	285415	NaN
23603.1	P61028	Rab8b	Ras-related protein Rab-8B	RAB8B_MOUSE	6	sp	10090	1	1	Mouse_Uniprot_incl_isoform_2024_03_13	312272	287135	368112	433158	449206	316222	441309	427336	429988	259447	263748	508069	NaN
16687.2	P61079	Ube2d3	Ubiquitin-conjugating enzyme E2 D3	UB2D3_MOUSE	1	sp	10090	1	1	Mouse_Uniprot_incl_isoform_2024_03_13	NaN	45895.8	152403	393545	841838	49761.4	729152	605498	400293	NaN	NaN	1.14648e+06	NaN
16602	P61080	Ube2d1	Ubiquitin-conjugating enzyme E2 D1	UB2D1_MOUSE	2	sp	10090	1	1	Mouse_Uniprot_incl_isoform_2024_03_13	903932	736180	1.07179e+06	376046	758824	1.0518e+06	645936	648304	747632	699661	712826	740169	NaN
20900	P61082	Ube2m	NEDD8-conjugating enzyme Ubc12	UBC12_MOUSE	7	sp	10090	1	1	Mouse_Uniprot_incl_isoform_2024_03_13	932110	774612	992894	811298	883301	989458	702701	876025	978318	914047	946274	910180	NaN
22406.7	P61087	Ube2k	Ubiquitin-conjugating enzyme E2 K	UBE2K_MOUSE	14	sp	10090	1	3	Mouse_Uniprot_incl_isoform_2024_03_13	551930	423842	587838	512511	595701	581886	526816	556581	657590	516463	553967	619523	NaN
17137.8	P61089	Ube2n	Ubiquitin-conjugating enzyme E2 N	UBE2N_MOUSE	8	sp	10090	1	1	Mouse_Uniprot_incl_isoform_2024_03_13	3.8274e+06	3.25479e+06	4.19651e+06	3.8646e+06	4533183	4332586	3.47942e+06	3.83256e+06	4.10692e+06	3437479	3459412	4.42235e+06	NaN
31136.9	P61092	Siah1a	E3 ubiquitin-protein ligase SIAH1A	SIA1A_MOUSE	4	sp	10090	1	1	Mouse_Uniprot_incl_isoform_2024_03_13	7874.4	7398.32	11288.9	7119.05	12180.4	7259.1	8042.24	7323.36	5543.28	7078.46	5347.43	7374.33	NaN
44760.8	P61161	Actr2	Actin-related protein 2	ARP2_MOUSE	21	sp	10090	1	1	Mouse_Uniprot_incl_isoform_2024_03_13	3073580	2417576	3438597	3164412	3.51485e+06	3.21788e+06	2648634	2.6504e+06	2.84858e+06	2426069	2.44127e+06	3.21857e+06	NaN
42613.7	P61164	Actr1a	Alpha-centractin	ACTZ_MOUSE	15	sp	10090	1	1	Mouse_Uniprot_incl_isoform_2024_03_13	970166	742251	1.025e+06	820994	1.1557e+06	1.05739e+06	953936	1009124	1.12384e+06	996014	1.0035e+06	1.21314e+06	NaN
9078.87	P61166	Tmem258	Transmembrane protein 258	TM258_MOUSE	1	sp	10090	1	1	Mouse_Uniprot_incl_isoform_2024_03_13	136767	125041	156063	139864	127686	156361	147115	134822	146045	130187	124646	136107	NaN
51596.68;51596.68-2	P61202;P61202-2	Cops2	COP9 signalosome complex subunit 2;Isoform 2 of COP9 signalosome complex subunit 2	CSN2_MOUSE	20	sp	10090	1;	1;	Mouse_Uniprot_incl_isoform_2024_03_13	220942	170215	240568	168520	258314	263950	216852	257864	283618	245356	255010	282997	NaN
20600.76;20696.76	P61205;P84078	Arf3;Arf1	ADP-ribosylation factor 3;ADP-ribosylation factor 1	ARF3_MOUSE;ARF1_MOUSE	12	sp	10090	2;1	2	Mouse_Uniprot_incl_isoform_2024_03_13	2.66548e+06	1.77392e+06	2.90999e+06	2.27233e+06	2.47964e+06	2.9072e+06	2260382	2.18966e+06	2.62873e+06	2.38983e+06	2.15202e+06	2536779	NaN
21487	P61208	Arl4c	ADP-ribosylation factor-like protein 4C	ARL4C_MOUSE	5	sp	10090	2	1	Mouse_Uniprot_incl_isoform_2024_03_13	46895.2	41746.1	58360.3	50463.6	59704.2	69040.6	47163	49286.7	39530.6	45308.6	41987.5	30656.4	NaN
20411.6	P61211	Arl1	ADP-ribosylation factor-like protein 1	ARL1_MOUSE	7	sp	10090	1	1	Mouse_Uniprot_incl_isoform_2024_03_13	272116	186499	242216	212454	220749	263459	324499	218326	343487	312618	244502	353143	NaN
14287	P61216	Taf13	Transcription initiation factor TFIID subunit 13	TAF13_MOUSE	1	sp	10090	1	1	Mouse_Uniprot_incl_isoform_2024_03_13	12690.5	13168.1	11238.1	13587.1	11116.4	15264.7	14483.8	14301.7	8136.11	4696.44	NaN	4821.66	NaN
14464	P61219	Polr2f	DNA-directed RNA polymerases I, II, and III subunit RPABC2	RPAB2_MOUSE	1	sp	10090	2	1	Mouse_Uniprot_incl_isoform_2024_03_13	109960	106808	122599	116792	104692	104327	117784	168176	149740	132347	143934	163940	NaN
67314.3	P61222	Abce1	ATP-binding cassette sub-family E member 1	ABCE1_MOUSE	33	sp	10090	1	1	Mouse_Uniprot_incl_isoform_2024_03_13	787993	648405	909564	722146	871567	893094	903859	1178040	1.32787e+06	1.10015e+06	1.17484e+06	1.34959e+06	NaN
20504.3	P61226	Rap2b	Ras-related protein Rap-2b	RAP2B_MOUSE	6	sp	10090	1	1	Mouse_Uniprot_incl_isoform_2024_03_13	86021.1	67382.3	93798	69159.1	77189.2	95171.1	83026.3	69673.7	85150.2	70373.2	57367.9	80711.8	NaN
17258.2	P61255	Rpl26	Large ribosomal subunit protein uL24	RL26_MOUSE	9	sp	10090	1	1	Mouse_Uniprot_incl_isoform_2024_03_13	4209864	3.15902e+06	4.36395e+06	3.55965e+06	4.61977e+06	4.36436e+06	4392204	5748648	6418403	6240413	6144856	6.2161e+06	NaN
29506	P61290	Psme3	Proteasome activator complex subunit 3	PSME3_MOUSE	14	sp	10090	1	1	Mouse_Uniprot_incl_isoform_2024_03_13	290051	257450	358254	273652	360297	358285	387884	430152	448722	460210	457518	510161	NaN
23461.7	P61294	Rab6b	Ras-related protein Rab-6B	RAB6B_MOUSE	2	sp	10090	1	1	Mouse_Uniprot_incl_isoform_2024_03_13	21006.2	11672.6	20789.1	24596.1	12686.1	16048.7	25085.2	14809.7	28649.6	15731.2	19921.7	14884.1	NaN
17163.6	P61327	Magoh	Protein mago nashi homolog	MGN_MOUSE	12	sp	10090	2	1	Mouse_Uniprot_incl_isoform_2024_03_13	911932	699076	1.02802e+06	981760	969088	1.09942e+06	1.13778e+06	1.05948e+06	1193095	1.05655e+06	976406	1.40283e+06	NaN
15797.7	P61358	Rpl27	Large ribosomal subunit protein eL27	RL27_MOUSE	9	sp	10090	1	2	Mouse_Uniprot_incl_isoform_2024_03_13	4.87141e+06	3952171	5.78943e+06	5097725	6488596	6.10657e+06	6.91222e+06	6494387	8703971	8340462	7959286	9518516	NaN
160496	P61406	Smg6	Telomerase-binding protein EST1A	EST1A_MOUSE	34	sp	10090	1	1	Mouse_Uniprot_incl_isoform_2024_03_13	63373.7	53267.2	68502.7	51189.7	67651.8	73395.8	61155.2	69150.3	79405.6	76204.2	71693	85262.5	NaN
237914	P61407	Tdrd6	Tudor domain-containing protein 6	TDRD6_MOUSE	2	sp	10090	1	1	Mouse_Uniprot_incl_isoform_2024_03_13	179814	148634	NaN	170015	199620	194374	190677	183957	189212	167478	157963	227281	NaN
180378.8;180378.8-2	P61460;P61460-2	Depdc5	GATOR1 complex protein DEPDC5;Isoform 2 of GATOR1 complex protein DEPDC5	DEPD5_MOUSE	10	sp	10090	1;	2;	Mouse_Uniprot_incl_isoform_2024_03_13	10385	6248.23	10147.2	5273.51	12038.5	11203.4	11568.7	14670.8	12749.1	11717.4	13295.3	14201.3	NaN
10275.2	P61514	Rpl37a	Large ribosomal subunit protein eL43	RL37A_MOUSE	5	sp	10090	1	2	Mouse_Uniprot_incl_isoform_2024_03_13	379922	294484	477015	397147	524361	484287	472794	596108	711746	563740	563229	728435	NaN
20368.2	P61600	Naa20	N-alpha-acetyltransferase 20	NAA20_MOUSE	6	sp	10090	1	1	Mouse_Uniprot_incl_isoform_2024_03_13	56509.9	43307.4	60207.2	53397.1	69485.6	61846.6	67237.8	99256.5	106326	96457.2	93590.6	108090	NaN
52264.7	P61620	Sec61a1	Protein transport protein Sec61 subunit alpha isoform 1	S61A1_MOUSE	12	sp	10090	1	2	Mouse_Uniprot_incl_isoform_2024_03_13	1.88389e+06	1.40784e+06	1.88539e+06	1.83761e+06	2.25925e+06	2.17833e+06	2.05733e+06	2.14537e+06	1.96955e+06	1.88564e+06	1.70207e+06	2.35001e+06	NaN
20396.6	P61750	Arf4	ADP-ribosylation factor 4	ARF4_MOUSE	3	sp	10090	1	2	Mouse_Uniprot_incl_isoform_2024_03_13	492337	400957	576790	509603	571352	526560	503823	434815	527096	443953	417278	515557	NaN
22435.6	P61759	Vbp1	Prefoldin subunit 3	PFD3_MOUSE	13	sp	10090	1	2	Mouse_Uniprot_incl_isoform_2024_03_13	390956	293857	417462	325005	440326	400277	402260	496362	563430	482449	469679	566659	NaN
12496.7	P61804	Dad1	Dolichyl-diphosphooligosaccharide--protein glycosyltransferase subunit DAD1	DAD1_MOUSE	5	sp	10090	1	3	Mouse_Uniprot_incl_isoform_2024_03_13	603664	511440	651930	653942	757024	637341	764714	709127	692463	617467	541649	797483	NaN
20198.2	P61924	Copz1	Coatomer subunit zeta-1	COPZ1_MOUSE	5	sp	10090	1	1	Mouse_Uniprot_incl_isoform_2024_03_13	701415	621509	737307	685290	765061	872271	549754	548447	726080	843810	799219	762471	NaN
10871.2	P61957	Sumo2	Small ubiquitin-related modifier 2	SUMO2_MOUSE	1	sp	10090	1	1	Mouse_Uniprot_incl_isoform_2024_03_13	351234	327544	544578	524764	639403	576852	416533	642320	559937	334359	401992	510751	NaN
9117.58	P61961	Ufm1	Ubiquitin-fold modifier 1	UFM1_MOUSE	4	sp	10090	1	1	Mouse_Uniprot_incl_isoform_2024_03_13	304533	208301	205019	222804	361931	299019	268191	287614	319168	229945	200486	381566	NaN
38926.2	P61963	Dcaf7	DDB1- and CUL4-associated factor 7	DCAF7_MOUSE	12	sp	10090	1	1	Mouse_Uniprot_incl_isoform_2024_03_13	175258	126711	193702	171756	223884	207519	194156	221472	234221	202347	209824	271806	NaN
36588.5	P61965	Wdr5	WD repeat-containing protein 5	WDR5_MOUSE	13	sp	10090	1	1	Mouse_Uniprot_incl_isoform_2024_03_13	201558	170675	211511	182728	236226	247353	211524	234533	199905	189851	200584	219814	NaN
18733	P61967	Ap1s1	AP-1 complex subunit sigma-1A	AP1S1_MOUSE	6	sp	10090	1	1	Mouse_Uniprot_incl_isoform_2024_03_13	123499	92370.4	136081	118863	155401	135580	134128	131266	186001	154138	143084	208498	NaN
17993.7	P61969	Lmo4	LIM domain transcription factor LMO4	LMO4_MOUSE	4	sp	10090	1	1	Mouse_Uniprot_incl_isoform_2024_03_13	6763.24	1183.27	11829.4	14548.9	16495.9	5842.64	9830.93	14301.9	11449.2	7211.4	10252	12199.5	NaN
14478.5	P61971	Nutf2	Nuclear transport factor 2	NTF2_MOUSE	5	sp	10090	1	1	Mouse_Uniprot_incl_isoform_2024_03_13	318015	249833	322423	288741	343244	372296	275872	281610	369484	323962	284067	345760	NaN
51028.2	P61979-2	Hnrnpk	Isoform 2 of Heterogeneous nuclear ribonucleoprotein K	HNRPK_MOUSE	30	sp	10090			Mouse_Uniprot_incl_isoform_2024_03_13	5469009	4532304	5.92598e+06	5474244	6164301	6.02399e+06	5631465	6386645	6.52005e+06	5918233	5650867	7512972	NaN
48510.5	P61979-3	Hnrnpk	Isoform 3 of Heterogeneous nuclear ribonucleoprotein K	HNRPK_MOUSE	1	sp	10090			Mouse_Uniprot_incl_isoform_2024_03_13	137089	65580.3	156865	113713	220323	202114	150331	129642	180788	103140	105449	113037	NaN
28302.6	P61982	Ywhag	14-3-3 protein gamma	1433G_MOUSE	17	sp	10090	1	2	Mouse_Uniprot_incl_isoform_2024_03_13	6376637	5938938	9019915	8596232	10110836	6814105	6668525	8293634	7207998	5905723	6930750	6.75162e+06	16872
79076.2	P62046	Lrch1	Leucine-rich repeat and calponin homology domain-containing protein 1	LRCH1_MOUSE	16	sp	10090	1	2	Mouse_Uniprot_incl_isoform_2024_03_13	169674	122909	184549	148911	211081	180135	163927	179291	204572	163560	168200	211284	NaN
23399.6	P62071	Rras2	Ras-related protein R-Ras2	RRAS2_MOUSE	13	sp	10090	1	1	Mouse_Uniprot_incl_isoform_2024_03_13	52742.1	39894.8	59299.1	44061.8	48139.6	56520.8	46717.6	47816.1	59260.8	46886.6	41579.4	52308.4	NaN
10333	P62073	Timm10	Mitochondrial import inner membrane translocase subunit Tim10	TIM10_MOUSE	6	sp	10090	1	1	Mouse_Uniprot_incl_isoform_2024_03_13	145579	101186	166581	143960	142262	197348	159437	207397	240623	195229	174314	236551	NaN
10457.9	P62075	Timm13	Mitochondrial import inner membrane translocase subunit Tim13	TIM13_MOUSE	6	sp	10090	1	1	Mouse_Uniprot_incl_isoform_2024_03_13	405174	318514	413645	398615	450216	440169	480361	507278	557276	522416	468863	601751	NaN
9286.48	P62077	Timm8b	Mitochondrial import inner membrane translocase subunit Tim8 B	TIM8B_MOUSE	5	sp	10090	1	1	Mouse_Uniprot_incl_isoform_2024_03_13	97648.4	79001.8	101791	95790.8	110655	103187	128539	171951	187388	168353	162943	187240	NaN
22126.8	P62082	Rps7	Small ribosomal subunit protein eS7	RS7_MOUSE	12	sp	10090	1	1	Mouse_Uniprot_incl_isoform_2024_03_13	3.87075e+06	2.13034e+06	3.13118e+06	1.95631e+06	2915253	4805109	2286956	3.02161e+06	6211017	6.50561e+06	4.65874e+06	3689340	9482.73
37540.1	P62137	Ppp1ca	Serine/threonine-protein phosphatase PP1-alpha catalytic subunit	PP1A_MOUSE	25	sp	10090	1	1	Mouse_Uniprot_incl_isoform_2024_03_13	2.51378e+06	1.92321e+06	2.64543e+06	1.9927e+06	2.54517e+06	2.7603e+06	2405629	2.26233e+06	2.7137e+06	2.88173e+06	2.73416e+06	2.72576e+06	NaN
37186.8	P62141	Ppp1cb	Serine/threonine-protein phosphatase PP1-beta catalytic subunit	PP1B_MOUSE	6	sp	10090	1	3	Mouse_Uniprot_incl_isoform_2024_03_13	230230	193237	284404	236669	313482	314488	212615	234061	247629	241131	239474	281080	NaN
49184.5	P62192	Psmc1	26S proteasome regulatory subunit 4	PRS4_MOUSE	24	sp	10090	1	1	Mouse_Uniprot_incl_isoform_2024_03_13	837874	695541	912204	750493	975856	921321	812017	993768	1.12218e+06	995060	988846	1.19617e+06	NaN
45626	P62196	Psmc5	26S proteasome regulatory subunit 8	PRS8_MOUSE	24	sp	10090	1	1	Mouse_Uniprot_incl_isoform_2024_03_13	405140	320337	438455	355108	448883	450223	415031	485478	565912	495226	512348	582964	NaN
24205.2	P62242	Rps8	Small ribosomal subunit protein eS8	RS8_MOUSE	12	sp	10090	1	2	Mouse_Uniprot_incl_isoform_2024_03_13	4303467	3.32814e+06	4.63817e+06	4.02719e+06	5019886	4.67966e+06	4.84329e+06	6206361	7.06561e+06	5.63827e+06	5702589	7.23327e+06	NaN
14839.5	P62245	Rps15a	Small ribosomal subunit protein uS8	RS15A_MOUSE	8	sp	10090	1	2	Mouse_Uniprot_incl_isoform_2024_03_13	3030956	2.32236e+06	3.27362e+06	2.99606e+06	4401028	3155822	3.84551e+06	4231344	5012389	4.33789e+06	4.22417e+06	6019043	NaN
19509.2	P62254	Ube2g1	Ubiquitin-conjugating enzyme E2 G1	UB2G1_MOUSE	6	sp	10090	1	3	Mouse_Uniprot_incl_isoform_2024_03_13	53681.2	37381.9	53469.9	41258.1	50831.2	52605.1	45254	60014.7	85405.2	58877.7	71068.1	98120.9	NaN
20655.2	P62257	Ube2h	Ubiquitin-conjugating enzyme E2 H	UBE2H_MOUSE	8	sp	10090	1	1	Mouse_Uniprot_incl_isoform_2024_03_13	183965	125134	212255	144513	154583	199626	116870	120912	128145	122235	108323	127144	NaN
29173.9	P62259	Ywhae	14-3-3 protein epsilon	1433E_MOUSE	17	sp	10090	1	1	Mouse_Uniprot_incl_isoform_2024_03_13	1.42225e+06	1.27918e+06	1.98432e+06	1.89186e+06	1.89103e+06	1.51704e+06	1.93644e+06	2.26092e+06	1.58591e+06	1.33421e+06	1.75247e+06	1.97341e+06	11621.9
16272.7	P62264	Rps14	Small ribosomal subunit protein uS11	RS14_MOUSE	7	sp	10090	1	3	Mouse_Uniprot_incl_isoform_2024_03_13	3.56358e+06	2795913	3656711	3.36356e+06	4.07037e+06	4.00069e+06	3.67382e+06	4.47108e+06	5173885	4.91102e+06	4.92382e+06	5521803	NaN
15807.5	P62267	Rps23	Small ribosomal subunit protein uS12	RS23_MOUSE	7	sp	10090	1	3	Mouse_Uniprot_incl_isoform_2024_03_13	1.00186e+06	778243	1.07103e+06	988920	1.29466e+06	1.16323e+06	1.16229e+06	1.563e+06	1.69196e+06	1.39786e+06	1499800	1.73916e+06	NaN
17718.7	P62270	Rps18	Small ribosomal subunit protein uS13	RS18_MOUSE	14	sp	10090	1	3	Mouse_Uniprot_incl_isoform_2024_03_13	4.87566e+06	4.0733e+06	5272926	4.70213e+06	5444800	6.00313e+06	6.00692e+06	7.0548e+06	8.25079e+06	7175602	7408801	8461296	NaN
6676.76	P62274	Rps29	Small ribosomal subunit protein uS14	RS29_MOUSE	3	sp	10090	1	2	Mouse_Uniprot_incl_isoform_2024_03_13	306012	273277	353126	264090	319350	397356	355013	429713	479664	480149	469436	562154	NaN
18430.7	P62281	Rps11	Small ribosomal subunit protein uS17	RS11_MOUSE	15	sp	10090	1	3	Mouse_Uniprot_incl_isoform_2024_03_13	4.14646e+06	3.34375e+06	4.66758e+06	3.513e+06	4.7062e+06	4395717	4.47684e+06	6.0953e+06	6955702	5.89822e+06	5.88058e+06	7066454	NaN
17222.3	P62301	Rps13	Small ribosomal subunit protein uS15	RS13_MOUSE	9	sp	10090	1	2	Mouse_Uniprot_incl_isoform_2024_03_13	2.70026e+06	2.32663e+06	2.96956e+06	2.87317e+06	3.3775e+06	3.09358e+06	3526902	4236453	4.83983e+06	3.98749e+06	3.93727e+06	4833539	NaN
10803.6	P62305	Snrpe	Small nuclear ribonucleoprotein E	RUXE_MOUSE	4	sp	10090	1	1	Mouse_Uniprot_incl_isoform_2024_03_13	101037	53172.9	116539	171324	474918	218007	233873	258716	198544	216992	151853	113764	NaN
9725.19	P62307	Snrpf	Small nuclear ribonucleoprotein F	RUXF_MOUSE	5	sp	10090	1	1	Mouse_Uniprot_incl_isoform_2024_03_13	891296	706927	953564	819247	923502	930501	885754	1.02219e+06	1.04919e+06	980360	923540	1.07735e+06	NaN
8496.06	P62309	Snrpg	Small nuclear ribonucleoprotein G	RUXG_MOUSE	4	sp	10090	1	1	Mouse_Uniprot_incl_isoform_2024_03_13	428597	309018	529709	548161	692104	530431	716024	546246	766094	573867	484664	952163	NaN
11845.4	P62311	Lsm3	U6 snRNA-associated Sm-like protein LSm3	LSM3_MOUSE	2	sp	10090	1	2	Mouse_Uniprot_incl_isoform_2024_03_13	488319	391763	489265	534974	614636	563231	547227	612922	580873	526275	476872	684624	NaN
9127.57	P62313	Lsm6	U6 snRNA-associated Sm-like protein LSm6	LSM6_MOUSE	4	sp	10090	1	1	Mouse_Uniprot_incl_isoform_2024_03_13	836440	699375	809524	672779	719135	949864	689534	881660	868557	872596	883908	834030	NaN
13281.6	P62315	Snrpd1	Small nuclear ribonucleoprotein Sm D1	SMD1_MOUSE	5	sp	10090	1	1	Mouse_Uniprot_incl_isoform_2024_03_13	728257	516079	760674	686230	914754	778838	837973	804717	868430	843670	797918	1.08411e+06	NaN
13526.9	P62317	Snrpd2	Small nuclear ribonucleoprotein Sm D2	SMD2_MOUSE	10	sp	10090	1	1	Mouse_Uniprot_incl_isoform_2024_03_13	1146520	867977	1.13371e+06	1.01305e+06	1.24871e+06	1.3461e+06	1.09152e+06	1.40292e+06	1.38866e+06	1274623	1213113	1.346e+06	NaN
13916.2	P62320	Snrpd3	Small nuclear ribonucleoprotein Sm D3	SMD3_MOUSE	4	sp	10090	1	1	Mouse_Uniprot_incl_isoform_2024_03_13	689610	664186	803312	777538	1.04869e+06	816586	865399	973720	886226	708597	813356	960859	NaN
9937.48	P62322	Lsm5	U6 snRNA-associated Sm-like protein LSm5	LSM5_MOUSE	1	sp	10090	3	2	Mouse_Uniprot_incl_isoform_2024_03_13	16205.1	NaN	NaN	NaN	NaN	19776.5	NaN	NaN	17503.2	10704.3	NaN	NaN	NaN
19209	P62325	Btg1	Protein BTG1	BTG1_MOUSE	3	sp	10090	1	1	Mouse_Uniprot_incl_isoform_2024_03_13	61743.9	47817.7	73766.1	57266.8	65022.1	61770.2	58392.3	59215.7	74368.5	58499.4	53783	64901.8	NaN
20082.2	P62331	Arf6	ADP-ribosylation factor 6	ARF6_MOUSE	8	sp	10090	1	2	Mouse_Uniprot_incl_isoform_2024_03_13	836010	604491	814313	695742	705653	913523	556037	680771	681018	686822	673003	576425	NaN
44173	P62334	Psmc6	26S proteasome regulatory subunit 10B	PRS10_MOUSE	23	sp	10090	1	1	Mouse_Uniprot_incl_isoform_2024_03_13	1.2341e+06	1.04791e+06	1.33489e+06	1.05392e+06	1.37848e+06	1.41409e+06	1354988	1.59211e+06	1.82749e+06	1.54899e+06	1600103	1988607	NaN
20886.5	P62340	Tbpl1	TATA box-binding protein-like 1	TBPL1_MOUSE	4	sp	10090	1	1	Mouse_Uniprot_incl_isoform_2024_03_13	254957	192480	266901	205883	263832	252853	257595	258193	301764	236516	218794	305997	NaN
22292.1	P62342	Selenot	Thioredoxin reductase-like selenoprotein T	SELT_MOUSE	6	sp	10090	1	2	Mouse_Uniprot_incl_isoform_2024_03_13	158046	114692	176608	163765	207592	199251	182068	177916	182686	151341	143593	210610	NaN
41021.3	P62482	Kcnab2	Voltage-gated potassium channel subunit beta-2	KCAB2_MOUSE	16	sp	10090	1	1	Mouse_Uniprot_incl_isoform_2024_03_13	612114	428973	628706	495970	660402	629924	522813	459575	575075	531918	510137	652738	NaN
49387.2	P62484	Abi2	Abl interactor 2	ABI2_MOUSE	6	sp	10090	1	1	Mouse_Uniprot_incl_isoform_2024_03_13	18214.5	15051.4	20473.1	20239.5	24832.3	19142	29569.1	29672.7	34948.6	25822.4	29779.5	45402.3	NaN
19294.3	P62488	Polr2g	DNA-directed RNA polymerase II subunit RPB7	RPB7_MOUSE	6	sp	10090	1	1	Mouse_Uniprot_incl_isoform_2024_03_13	183445	145249	205525	144915	189538	205236	167483	217120	179382	186727	187392	207142	NaN
24393.5	P62492	Rab11a	Ras-related protein Rab-11A	RB11A_MOUSE	1	sp	10090	1	3	Mouse_Uniprot_incl_isoform_2024_03_13	17769.4	16733.1	16038.4	12771.7	23690.1	24463.1	16903.4	28633.9	22074.4	16101.4	21581.2	4415.67	NaN
10989.7	P62627	Dynlrb1	Dynein light chain roadblock-type 1	DLRB1_MOUSE	7	sp	10090	1	3	Mouse_Uniprot_incl_isoform_2024_03_13	64402.5	46048.9	68556.6	50204.5	64900	78171.6	47962.9	56982.8	71444.5	62128.9	64368.9	69591.2	NaN
50454.2	P62631	Eef1a2	Elongation factor 1-alpha 2	EF1A2_MOUSE	2	sp	10090	1	1	Mouse_Uniprot_incl_isoform_2024_03_13	97155.4	93698.3	101591	137497	112146	93608	134989	130883	128375	118360	111122	150013	NaN
13841.6	P62700	Ypel5	Protein yippee-like 5	YPEL5_MOUSE	3	sp	10090	1	1	Mouse_Uniprot_incl_isoform_2024_03_13	60052.5	52377.9	65430.2	51707.1	62406.4	65175.7	62989.2	61987.5	67305.9	67688.7	59482.4	68540.8	NaN
29597.7	P62702	Rps4x	Small ribosomal subunit protein eS4	RS4X_MOUSE	22	sp	10090	1	2	Mouse_Uniprot_incl_isoform_2024_03_13	3.93509e+06	3.06322e+06	4.16853e+06	3.82677e+06	4.75036e+06	4.58913e+06	4460224	5.7119e+06	6.24037e+06	5279423	5.45842e+06	7046661	NaN
35575.1	P62715	Ppp2cb	Serine/threonine-protein phosphatase 2A catalytic subunit beta isoform	PP2AB_MOUSE	16	sp	10090	1	1	Mouse_Uniprot_incl_isoform_2024_03_13	555146	407226	593024	508887	562734	582344	558375	506451	624309	571165	534338	772953	NaN
20732.3	P62717	Rpl18a	Large ribosomal subunit protein eL20	RL18A_MOUSE	9	sp	10090	1	1	Mouse_Uniprot_incl_isoform_2024_03_13	1898658	1.63514e+06	2.21911e+06	2.42381e+06	2.80152e+06	2181369	2.70682e+06	3424838	3330198	2.62029e+06	2.74687e+06	3.90397e+06	NaN
17017.7	P62743	Ap2s1	AP-2 complex subunit sigma	AP2S1_MOUSE	5	sp	10090	1	1	Mouse_Uniprot_incl_isoform_2024_03_13	328568	276770	358736	285335	320240	379870	345695	329306	361369	370980	381094	368322	NaN
22123.4	P62746	Rhob	Rho-related GTP-binding protein RhoB	RHOB_MOUSE	1	sp	10090	1	1	Mouse_Uniprot_incl_isoform_2024_03_13	NaN	8381.02	12031.7	3613.01	2780.13	6379.1	10265.6	NaN	675.416	34195.5	6912.65	15703.1	NaN
22338.2	P62748	Hpcal1	Hippocalcin-like protein 1	HPCL1_MOUSE	7	sp	10090	1	2	Mouse_Uniprot_incl_isoform_2024_03_13	191243	155970	212848	171124	226405	222345	152545	156628	143808	120532	122323	157196	NaN
17695.1	P62751	Rpl23a	Large ribosomal subunit protein uL23	RL23A_MOUSE	8	sp	10090	1	1	Mouse_Uniprot_incl_isoform_2024_03_13	2.54381e+06	1.91377e+06	2825993	2.70073e+06	3344551	2887408	3040576	4005130	4.13754e+06	3.38527e+06	3.35482e+06	4.33688e+06	NaN
28680.6	P62754	Rps6	Small ribosomal subunit protein eS6	RS6_MOUSE	12	sp	10090	1	1	Mouse_Uniprot_incl_isoform_2024_03_13	2.2826e+06	1722400	2.44791e+06	2.23211e+06	2.69299e+06	2.53108e+06	2.58717e+06	3079269	3.59563e+06	3.09866e+06	3.11232e+06	3693398	NaN
12860.8	P62774	Mtpn	Myotrophin	MTPN_MOUSE	5	sp	10090	1	2	Mouse_Uniprot_incl_isoform_2024_03_13	1.08897e+06	752998	1.14114e+06	993479	1.12681e+06	1.10268e+06	888335	871849	986404	833393	856371	941833	NaN
11367.3	P62806	H4c1	Histone H4	H4_MOUSE	17	sp	10090	1	2	Mouse_Uniprot_incl_isoform_2024_03_13	223194736	182615184	219649856	207642544	237735264	225066368	241163888	197079872	215626176	212686928	190387200	259890256	38982.1
56550.8	P62814	Atp6v1b2	V-type proton ATPase subunit B, brain isoform	VATB2_MOUSE	20	sp	10090	1	1	Mouse_Uniprot_incl_isoform_2024_03_13	506186	424802	573818	505255	541948	558584	524473	562204	643488	556122	547666	661148	NaN
22677.8	P62821	Rab1A	Ras-related protein Rab-1A	RAB1A_MOUSE	10	sp	10090	1	3	Mouse_Uniprot_incl_isoform_2024_03_13	1.39383e+06	1.16241e+06	1.48039e+06	1.28406e+06	1.44489e+06	1.60513e+06	1.53355e+06	1.49485e+06	1.61784e+06	1.40191e+06	1.35118e+06	1.56387e+06	NaN
24423.1	P62827	Ran	GTP-binding nuclear protein Ran	RAN_MOUSE	14	sp	10090	1	3	Mouse_Uniprot_incl_isoform_2024_03_13	10509464	8255122	11244341	8.34378e+06	9684887	11714075	10049186	10299047	11433656	12125226	11793835	11919319	NaN
14865.4	P62830	Rpl23	Large ribosomal subunit protein uL14	RL23_MOUSE	10	sp	10090	1	1	Mouse_Uniprot_incl_isoform_2024_03_13	998711	921056	1.05459e+06	895112	1.126e+06	1.0581e+06	1.16081e+06	962945	1.52586e+06	1.50195e+06	1.34175e+06	1413027	226535
20987.2	P62835	Rap1a	Ras-related protein Rap-1A	RAP1A_MOUSE	10	sp	10090	1	1	Mouse_Uniprot_incl_isoform_2024_03_13	3.35162e+06	2.29427e+06	3.10997e+06	2.50441e+06	3.19051e+06	3423658	2.75811e+06	2213451	2.9053e+06	3037864	2512128	2.47811e+06	NaN
16735.2	P62838	Ube2d2	Ubiquitin-conjugating enzyme E2 D2	UB2D2_MOUSE	4	sp	10090	1	1	Mouse_Uniprot_incl_isoform_2024_03_13	310421	105539	223250	91438.1	136148	355834	135390	137681	287783	378688	189319	164728	NaN
17040.1	P62843	Rps15	Small ribosomal subunit protein uS19	RS15_MOUSE	9	sp	10090	1	2	Mouse_Uniprot_incl_isoform_2024_03_13	777399	560957	852511	764449	913851	929960	876961	1.07765e+06	1.17218e+06	1.18489e+06	1.27372e+06	1.45742e+06	NaN
15423.19;15423.19-2;15423.19-3	P62849;P62849-2;P62849-3	Rps24	Small ribosomal subunit protein eS24;Isoform 2 of Small ribosomal subunit protein eS24;Isoform 3 of Small ribosomal subunit protein eS24	RS24_MOUSE	5	sp	10090	1;;	1;;	Mouse_Uniprot_incl_isoform_2024_03_13	301975	254402	346121	376442	627102	379659	420159	400562	508805	385633	395050	705974	5572.94
13742.1	P62852	Rps25	Small ribosomal subunit protein eS25	RS25_MOUSE	5	sp	10090	1	1	Mouse_Uniprot_incl_isoform_2024_03_13	5093020	4.15105e+06	6.04089e+06	5.42258e+06	6871837	5841881	6.65312e+06	7.67137e+06	8729463	7.04066e+06	6.58122e+06	9488974	NaN
13015.4	P62855	Rps26	Small ribosomal subunit protein eS26	RS26_MOUSE	5	sp	10090	1	3	Mouse_Uniprot_incl_isoform_2024_03_13	44534.8	43869.5	47230.6	55029.3	72486.6	50071.2	67664.2	88561.5	76118.7	59608.3	78323.1	85581.7	NaN
7841.02	P62858	Rps28	Small ribosomal subunit protein eS28	RS28_MOUSE	4	sp	10090	1	1	Mouse_Uniprot_incl_isoform_2024_03_13	1.8122e+06	1.2973e+06	1840821	2.02387e+06	2.73314e+06	2.02625e+06	2.29331e+06	2.22642e+06	2.72525e+06	2.22652e+06	2181613	3.68639e+06	NaN
14415.7	P62862	Fau	Ubiquitin-like FUBI-ribosomal protein eS30 fusion protein	RS30_MOUSE	2	sp	10090	1	2	Mouse_Uniprot_incl_isoform_2024_03_13	2.18086e+06	1.47311e+06	2.6025e+06	2.19466e+06	3.66746e+06	2.59087e+06	3.00894e+06	1.92874e+06	4524884	3.37731e+06	3.52755e+06	4751182	NaN
13169.9	P62869	Elob	Elongin-B	ELOB_MOUSE	14	sp	10090	1	1	Mouse_Uniprot_incl_isoform_2024_03_13	936777	739055	989637	875787	1.15568e+06	954440	893781	1.14175e+06	1.15982e+06	1029110	997919	1.29993e+06	NaN
37377	P62874	Gnb1	Guanine nucleotide-binding protein G(I)/G(S)/G(T) subunit beta-1	GBB1_MOUSE	15	sp	10090	1	3	Mouse_Uniprot_incl_isoform_2024_03_13	1.68355e+06	1.1045e+06	1.72664e+06	1.37914e+06	1.77364e+06	1924624	1.86096e+06	1.48187e+06	1.89103e+06	1.79661e+06	1575931	2.07685e+06	NaN
7645.11	P62876	Polr2l	DNA-directed RNA polymerases I, II, and III subunit RPABC5	RPAB5_MOUSE	2	sp	10090	3	1	Mouse_Uniprot_incl_isoform_2024_03_13	219268	177651	228433	181071	182184	280829	257819	218506	259275	323911	338303	283978	NaN
[truncated: 6,158 more rows]

## Sheet: Log2 (Fold Change)
log2FC	pvalue	Genes
9.2158		Znf804a
8.90074	0.0586794	Pde4a
5.66538	0.504853	Talpid3
5.56086		Siva1
4.34435	0.2047	Bub1
[truncated: 7,869 more rows]

## Sheet: Global_ID Overview
RunNr	FileName	Condition	Replicate	Peptides	ProteinGroups
[truncated: 15 more rows]

[truncated: 1 more sheets: H C2 C5 "IL2, TCA, Pyrm, Nucl]
