# Supplementary material for: Dietary restriction reprograms CD8+ T cell fate to enhance anti-tumour immunity and immunotherapy responses
Source: Nat Metab. 2025 Dec 9;7(12):2489–509. doi: 10.1038/s42255-025-01415-6 (PMC12727518; doi:10.1038/s42255-025-01415-6)
Supplement: Supplementary file 7 — CD8+ cluster information [file 42255_2025_1415_MOESM7_ESM.xlsx]

## Sheet: Clluster 0
Gene	p_val	avg_log2FC	pct.1	pct.2	p_val_adj
Hist1h2ap	0	3.09024	0.593	0.122	0
Arhgap15	0	-2.88997	0.415	0.823	0
Cdk1	0	2.82452	0.668	0.15	0
Dock2	0	-2.81131	0.545	0.904	0
Cks1b	0	2.77648	0.817	0.2	0
Atxn1	0	-2.71637	0.566	0.888	0
Birc5	0	2.60126	0.831	0.256	0
Ptprc	0	-2.57697	0.833	0.984	0
Spc24	0	2.56685	0.66	0.142	0
Cks2	0	2.55181	0.74	0.215	0
Mbnl1	0	-2.51646	0.642	0.92	0
Malat1	0	-2.49832	0.795	0.993	0
Cdca3	0	2.49301	0.623	0.144	0
Tubb4b	0	2.45998	0.856	0.42	0
Pclaf	0	2.42001	0.926	0.417	0
Cenpw	0	2.37009	0.625	0.141	0
Rrm2	0	2.34959	0.689	0.204	0
Dock10	0	-2.2931	0.57	0.881	0
Tk1	0	2.27693	0.739	0.206	0
Stmn1	0	2.26892	0.935	0.393	0
Tyms	0	2.26426	0.689	0.195	0
Lsm3	0	2.2118	0.726	0.205	0
Lsm2	0	2.1603	0.732	0.221	0
Dctpp1	0	2.1468	0.699	0.207	0
Ccna2	0	2.10531	0.668	0.2	0
Siva1	0	2.06385	0.759	0.242	0
Phgdh	0	2.05536	0.796	0.293	0
Tuba1b	0	1.99844	0.981	0.801	0
Alyref	0	1.93504	0.909	0.411	0
Nhp2	0	1.8659	0.826	0.344	0
mt-Co1	0	-1.84757	0.988	1	0
Selenoh	0	1.84133	0.928	0.409	0
Dut	0	1.83022	0.938	0.569	0
Ddx39	0	1.80212	0.789	0.311	0
Tubb5	0	1.70627	0.977	0.854	0
Smc2	0	1.69955	0.794	0.326	0
Lsm5	0	1.67775	0.832	0.329	0
Ranbp1	0	1.6677	0.943	0.609	0
Banf1	0	1.65741	0.94	0.53	0
mt-Co3	0	-1.65706	0.971	0.998	0
Eif1ax	0	1.6531	0.813	0.341	0
mt-Co2	0	-1.65284	0.969	0.998	0
Ran	0	1.64667	0.997	0.848	0
Hmgn2	0	1.6401	0.923	0.516	0
Snrpd1	0	1.56936	0.932	0.546	0
Mrpl18	0	1.53212	0.865	0.38	0
Snrpf	0	1.51537	0.928	0.52	0
Rps27l	0	1.49832	0.907	0.502	0
Nme1	0	1.45924	0.95	0.667	0
Hmgb2	0	1.43808	0.987	0.922	0
Erh	0	1.41457	0.951	0.716	0
H2afz	0	1.40931	0.994	0.939	0
Dbi	0	1.39341	0.943	0.525	0
Eif5a	0	1.32673	0.977	0.873	0
Hnrnpab	0	1.28344	0.955	0.764	0
H2-K1	0	-1.23674	0.987	0.998	0
Snrpe	0	1.18684	0.984	0.782	0
Hint1	0	1.14869	0.995	0.877	0
Tagln2	0	1.14825	0.982	0.845	0
Anp32b	0	1.10471	0.977	0.824	0
Rps17	0	1.09284	0.994	0.88	0
Snrpg	0	1.07974	0.987	0.805	0
Rpl22l1	0	1.07825	0.987	0.844	0
Nme2	0	0.984555	0.988	0.921	0
Hmgb1	0	0.983385	0.991	0.933	0
Txn1	0	0.980196	0.994	0.881	0
Mif	0	0.978982	0.993	0.944	0
Rpl41	0	0.909587	0.996	0.941	0
Atp5g3	0	0.907768	0.995	0.952	0
Ptma	0	0.822865	0.999	0.998	0
Ccnb2	7.5e-308	2.16737	0.639	0.183	1.2e-303
Tacc3	2.2e-307	2.22596	0.61	0.162	3.5e-303
Slc25a5	2e-305	1.1121	0.967	0.807	3.3e-301
Nap1l1	5.3e-305	1.24165	0.958	0.693	8.5e-301
Dpy30	2.1e-304	1.77598	0.742	0.265	3.4e-300
Laptm5	2.8e-300	-1.29719	0.801	0.972	4.6e-296
Snrpd3	2.9e-299	1.48412	0.873	0.444	4.6e-295
Ppia	3.1e-298	0.649437	1	0.998	5e-294
Cox5a	5.7e-297	0.888716	0.997	0.884	9.2e-293
Impdh2	9.4e-296	1.77105	0.756	0.295	1.5e-291
mt-Atp8	4.4e-295	-1.74855	0.889	0.987	7.1e-291
Prmt1	7.9e-295	1.81782	0.752	0.295	1.3e-290
Atp5o	1.4e-294	1.10008	0.967	0.66	2.3e-290
Cdca8	8.6e-294	2.05635	0.661	0.211	1.4e-289
Snrpb	1.4e-293	1.23358	0.942	0.597	2.3e-289
Swi5	2.2e-293	1.32481	0.905	0.502	3.5e-289
H2-D1	3.7e-289	-0.96823	0.997	0.999	5.9e-285
Dtymk	7.8e-289	1.83452	0.709	0.251	1.3e-284
C1qbp	8.9e-288	1.96497	0.743	0.306	1.4e-283
Gmnn	3.9e-286	1.77455	0.707	0.242	6.2e-282
Snu13	5.9e-284	1.51507	0.868	0.472	9.4e-280
H2afx	2e-283	2.40342	0.665	0.244	3.2e-279
Cblb	4.8e-283	-2.27807	0.603	0.871	7.7e-279
Psmb6	1.8e-282	1.18574	0.945	0.594	2.8e-278
Asf1b	2.7e-282	2.17076	0.56	0.139	4.3e-278
Atp5b	7.8e-281	0.916941	0.987	0.9	1.3e-276
Ube2s	4.3e-280	1.7665	0.749	0.306	6.8e-276
Prelid3b	1.5e-279	1.79493	0.694	0.244	2.4e-275
Sf3b5	4.9e-279	1.37819	0.866	0.432	7.9e-275
Ms4a4b	1.2e-278	-1.21542	0.895	0.988	1.9e-274
Snrpd2	5.5e-278	1.2103	0.926	0.547	8.8e-274
Hdgf	3.1e-277	1.63152	0.762	0.304	5e-273
Pcna	3.5e-277	1.68332	0.756	0.31	5.6e-273
Tuba1c	4.8e-277	2.11854	0.793	0.422	7.6e-273
Lcp1	1.4e-276	-1.23664	0.984	0.994	2.2e-272
Mrpl20	1.9e-276	1.48485	0.833	0.399	3.1e-272
Rpl23a	7.2e-276	0.891976	0.989	0.868	1.2e-271
Cenpa	2.3e-275	1.76504	0.817	0.416	3.7e-271
Npm3	5e-275	1.6864	0.775	0.333	8e-271
Rpl14	2.1e-274	0.753325	0.999	0.974	3.3e-270
Ndufa12	2.8e-274	1.59531	0.773	0.323	4.5e-270
Prkch	2.8e-272	-2.15864	0.554	0.852	4.5e-268
Pa2g4	3.4e-272	1.5596	0.862	0.499	5.5e-268
Uqcr10	2.1e-271	1.19975	0.931	0.588	3.3e-267
Rabgap1l	2.7e-271	-2.34838	0.523	0.836	4.3e-267
Ndufab1	3.9e-271	1.57973	0.79	0.359	6.3e-267
Mcm5	6.9e-271	1.78582	0.659	0.212	1.1e-266
Mcm7	2.7e-269	1.86364	0.647	0.206	4.3e-265
Ndufb6	1.1e-268	1.34974	0.853	0.408	1.8e-264
Rfc4	1.9e-268	2.1684	0.537	0.132	3.1e-264
Rps25	1.3e-266	0.832512	0.994	0.911	2.1e-262
Psmb5	5.3e-266	1.2793	0.896	0.522	8.5e-262
Ankrd44	7.9e-266	-2.45981	0.379	0.754	1.3e-261
Cdk4	4.2e-265	1.7016	0.73	0.299	6.7e-261
Lsm6	4.5e-265	1.39025	0.832	0.374	7.2e-261
Tuba4a	1.6e-263	1.93081	0.619	0.194	2.5e-259
Bub3	7.3e-261	1.72945	0.74	0.32	1.2e-256
U2af1	3e-258	1.37099	0.852	0.447	4.9e-254
Snrpc	1.8e-257	1.4168	0.815	0.368	2.9e-253
Magoh	2.2e-257	1.62032	0.725	0.283	3.5e-253
Gm10053	5.1e-257	1.76575	0.678	0.247	8.2e-253
Skap1	2.3e-256	-1.68438	0.661	0.901	3.7e-252
Cox6a1	5.2e-256	0.982223	0.971	0.756	8.4e-252
Hip1	3e-255	-1.99628	0.552	0.841	4.7e-251
Fbl	5.6e-255	1.6282	0.762	0.343	9e-251
Cdc20	1.7e-254	2.60398	0.458	0.098	2.8e-250
Atp5g1	2.4e-254	1.17758	0.923	0.624	3.9e-250
Cisd1	3.3e-254	1.71022	0.689	0.262	5.3e-250
Pcbp1	5.3e-254	1.22132	0.903	0.548	8.5e-250
Aurkb	8.6e-254	2.2666	0.512	0.13	1.4e-249
Cox7a2	3.1e-253	0.929163	0.982	0.746	4.9e-249
Timm8a1	4.7e-253	2.21807	0.526	0.137	7.5e-249
Cox5b	1.9e-252	0.799795	0.995	0.873	3.1e-248
Nutf2	5.5e-252	1.65139	0.728	0.299	8.8e-248
Hsp90aa1	2e-251	1.24171	0.942	0.714	3.3e-247
Lyar	8.7e-251	1.98167	0.599	0.19	1.4e-246
Ets1	2.7e-250	-1.67063	0.604	0.875	4.4e-246
Cd74	5.3e-250	-1.79075	0.415	0.794	8.5e-246
Mrpl23	1.5e-249	1.52333	0.741	0.297	2.4e-245
Psat1	3e-249	2.03296	0.574	0.172	4.8e-245
Lsm8	3.9e-249	1.50223	0.754	0.324	6.3e-245
Mrps33	1.6e-248	1.465	0.768	0.325	2.6e-244
Rpa3	4.9e-248	1.93445	0.58	0.173	7.9e-244
Eif4a1	6.9e-248	0.989418	0.962	0.823	1.1e-243
Arpp19	1.3e-246	1.28046	0.856	0.435	2.1e-242
Tox	1.5e-246	-2.4298	0.565	0.847	2.4e-242
Mrto4	9.4e-246	2.07345	0.562	0.166	1.5e-241
Ldha	1.8e-245	0.705136	0.998	0.989	2.9e-241
Eef1b2	2.4e-245	0.721852	0.998	0.941	3.8e-241
Mdh2	3.5e-245	1.10678	0.932	0.628	5.6e-241
Cmss1	2.5e-244	-0.99853	0.98	1	4e-240
Rps2	2.6e-244	0.572036	1	0.999	4.1e-240
Ndufc2	3e-244	1.26378	0.865	0.454	4.9e-240
Rbm8a	6.1e-244	1.5471	0.732	0.304	9.8e-240
Tuba1a	3e-243	1.71797	0.707	0.291	4.7e-239
Chchd1	4.8e-241	1.62705	0.678	0.252	7.7e-237
Cycs	4.8e-241	1.5528	0.734	0.306	7.8e-237
1810037I17Rik	8.7e-241	1.17645	0.916	0.545	1.4e-236
Exosc8	7.9e-240	1.44273	0.755	0.321	1.3e-235
Rpl5	1e-239	0.727713	0.998	0.952	1.6e-235
Srsf2	1.2e-239	1.35599	0.843	0.469	1.9e-235
Hspe1	1.2e-239	1.22712	0.92	0.669	2e-235
Psma7	3.1e-239	1.00204	0.957	0.709	4.9e-235
Hmgb3	1.4e-238	2.04253	0.524	0.14	2.3e-234
Anp32e	6.3e-238	1.28587	0.855	0.469	1e-233
Atp5g2	2.1e-237	0.751344	0.994	0.917	3.3e-233
Rnaseh2c	1.2e-236	1.50631	0.724	0.294	1.9e-232
Mrpl12	1.7e-236	1.60003	0.724	0.31	2.7e-232
Tipin	2.6e-236	1.65256	0.676	0.259	4.1e-232
Pebp1	8.5e-236	1.41413	0.81	0.402	1.4e-231
Gins2	5.9e-235	2.32777	0.436	0.092	9.6e-231
Themis	8.6e-234	-2.21291	0.521	0.824	1.4e-229
Psmb4	1.3e-232	1.12257	0.899	0.516	2.1e-228
Rfc5	2.2e-232	2.1248	0.481	0.117	3.5e-228
Ptpn22	9.9e-232	-1.88859	0.469	0.791	1.6e-227
Psma6	1e-231	1.32158	0.811	0.393	1.6e-227
Ndufa5	1.9e-231	1.49958	0.707	0.28	3.1e-227
Rpl36a	8.3e-230	0.703856	0.998	0.938	1.3e-225
Naa10	4.2e-229	1.4927	0.708	0.284	6.8e-225
Cyc1	5.8e-229	1.41959	0.768	0.352	9.3e-225
Atpif1	9.7e-229	1.20771	0.869	0.46	1.6e-224
Pfdn6	1e-228	1.5885	0.665	0.246	1.7e-224
Ccdc34	1.5e-228	1.9843	0.516	0.14	2.3e-224
Eif3i	2.7e-228	1.0891	0.911	0.567	4.3e-224
Cmc2	1.4e-227	1.96131	0.528	0.151	2.2e-223
Gar1	1.8e-227	1.97499	0.544	0.164	2.9e-223
Pdcd5	3.1e-227	1.34354	0.788	0.368	5e-223
Ndufa4	3.8e-227	1.05778	0.924	0.695	6.2e-223
Ahnak	3.5e-226	-1.7692	0.499	0.821	5.6e-222
Ssrp1	6.3e-226	1.40878	0.774	0.363	1e-221
Srsf7	4e-225	1.16908	0.884	0.584	6.4e-221
Phb2	4.1e-225	1.42702	0.799	0.405	6.5e-221
Mrps36	9.1e-225	1.40813	0.732	0.301	1.5e-220
Rps15	3.5e-223	0.728903	0.996	0.93	5.6e-219
Mrpl42	9.2e-223	1.4006	0.74	0.32	1.5e-218
Lig1	1.3e-222	1.52324	0.664	0.246	2.1e-218
Mad2l1	2.5e-222	2.06427	0.469	0.116	4e-218
Mrpl57	1.3e-221	1.35788	0.757	0.338	2e-217
Ppa1	5.6e-221	1.66374	0.666	0.268	9e-217
Ccnb1	5.8e-221	2.21728	0.487	0.132	9.4e-217
Rrm1	9.3e-221	1.46783	0.705	0.284	1.5e-216
Galk1	1.7e-220	1.74888	0.609	0.216	2.7e-216
Nudt21	4.2e-220	1.28622	0.809	0.408	6.7e-216
Mrpl28	5.1e-220	1.66711	0.61	0.213	8.1e-216
Etfb	6e-220	1.17162	0.862	0.459	9.6e-216
Rps6	9.5e-220	0.609023	0.999	0.986	1.5e-215
Mrps14	1.2e-219	1.30572	0.776	0.35	2e-215
Lsm7	2.7e-219	1.48	0.709	0.297	4.3e-215
Kpna2	2.5e-218	2.20182	0.559	0.19	4e-214
Ikzf1	4.2e-218	-1.80063	0.583	0.837	6.8e-214
Mrps24	8e-218	1.24807	0.805	0.383	1.3e-213
Lnpep	3.5e-217	-2.29579	0.35	0.693	5.6e-213
Eif4a3	5.7e-217	1.37467	0.742	0.325	9.2e-213
Haus4	1e-216	1.90081	0.507	0.141	1.6e-212
Orc6	1.1e-216	1.78952	0.568	0.186	1.8e-212
Pmf1	5e-215	1.87856	0.504	0.139	8e-211
Fen1	5.4e-215	1.6817	0.579	0.188	8.7e-211
Lsm4	5.4e-215	1.03058	0.917	0.58	8.7e-211
Bola3	5.8e-215	1.42537	0.708	0.302	9.3e-211
Jpt1	7e-213	1.11341	0.927	0.659	1.1e-208
Nasp	2.6e-212	1.53487	0.685	0.287	4.2e-208
Cdkn3	4.1e-211	2.32149	0.421	0.097	6.5e-207
Atp5j	5.1e-211	0.778054	0.981	0.827	8.2e-207
Rexo2	9e-211	1.47699	0.701	0.305	1.4e-206
Psma4	4.4e-210	1.11373	0.879	0.495	7e-206
Srsf3	4.7e-210	0.920727	0.95	0.783	7.5e-206
Phf5a	1.5e-209	1.35809	0.743	0.338	2.4e-205
Cct7	2.1e-209	1.20202	0.848	0.498	3.4e-205
Npm1	7.8e-209	0.914736	0.99	0.973	1.3e-204
Cenpm	2.1e-208	2.29498	0.389	0.079	3.4e-204
Ndufb8	4e-208	1.00155	0.915	0.585	6.5e-204
Gm42418	2.3e-207	-0.75593	1	1	3.7e-203
Psmb3	3.8e-207	0.798422	0.973	0.808	6.2e-203
Nudc	7.3e-207	1.38258	0.744	0.346	1.2e-202
Sumo2	1.4e-206	0.861943	0.95	0.853	2.2e-202
Micos10	1.6e-206	1.1291	0.846	0.448	2.6e-202
Fkbp3	2.4e-206	1.22744	0.804	0.403	3.8e-202
Cenpx	4.1e-206	1.36467	0.716	0.308	6.6e-202
Mcm3	4.5e-206	1.471	0.682	0.288	7.2e-202
Rpl31	4.9e-206	0.787045	0.988	0.869	7.9e-202
Pop5	5.4e-206	1.48336	0.662	0.261	8.6e-202
Pin1	8e-206	1.57378	0.628	0.237	1.3e-201
Eloc	2.8e-205	1.10695	0.859	0.476	4.6e-201
Nudcd2	3e-205	1.79139	0.546	0.179	4.9e-201
Eef1d	3e-205	0.915844	0.957	0.746	4.9e-201
Nxt1	4.9e-205	1.75888	0.537	0.17	7.9e-201
Ndufa11	1.9e-204	1.00425	0.912	0.552	3.1e-200
Sec61b	4.9e-204	0.769745	0.983	0.818	7.9e-200
Ybx1	6.6e-204	0.726188	0.985	0.919	1.1e-199
Emg1	8e-204	1.17938	0.827	0.443	1.3e-199
Tpi1	1.5e-203	0.922989	0.964	0.854	2.5e-199
Ube2c	2.6e-203	2.68742	0.648	0.323	4.2e-199
Snrnp25	3.1e-203	1.67945	0.548	0.175	5e-199
Snrpa1	7.3e-203	1.56947	0.627	0.241	1.2e-198
Ppih	8e-203	1.90034	0.487	0.137	1.3e-198
Ppm1h	9.2e-203	-2.32284	0.367	0.693	1.5e-198
Glrx5	4.1e-202	1.58833	0.624	0.244	6.6e-198
Sdf2l1	4.8e-202	1.50323	0.651	0.262	7.8e-198
Hmgn5	5.5e-202	1.78413	0.515	0.155	8.9e-198
Tmem14c	1.7e-201	1.14952	0.838	0.441	2.7e-197
Uqcrq	2.2e-201	0.905927	0.948	0.639	3.5e-197
Timm13	4.9e-201	1.15672	0.831	0.445	7.8e-197
Rfc2	5.2e-201	1.43884	0.666	0.27	8.3e-197
Ndufb5	1.5e-200	1.03048	0.886	0.496	2.4e-196
Ska1	3.7e-200	2.4972	0.346	0.062	5.9e-196
Tma7	5.9e-200	0.828753	0.964	0.74	9.5e-196
Nop10	8.7e-200	1.38623	0.726	0.337	1.4e-195
Tomm6	1.2e-199	0.83749	0.968	0.731	1.9e-195
Manf	3.7e-199	1.18387	0.826	0.447	6e-195
Atp5f1	8.8e-199	0.815662	0.968	0.761	1.4e-194
Ndufv2	9.5e-199	1.12858	0.822	0.415	1.5e-194
Gtf2h5	4.2e-198	1.24817	0.762	0.355	6.7e-194
Polr2c	4.9e-198	1.44151	0.657	0.266	7.8e-194
Hist1h4i	6.1e-198	2.06729	0.431	0.107	9.8e-194
Dnajc2	1.2e-197	1.29316	0.738	0.344	2e-193
Cox17	3.1e-197	0.990164	0.925	0.639	5.1e-193
Fbxo5	6.6e-197	1.92566	0.463	0.127	1.1e-192
Shmt2	1e-196	2.05249	0.465	0.132	1.6e-192
Setbp1	2.1e-196	-2.50396	0.343	0.679	3.3e-192
Ak6	2.7e-196	1.60047	0.595	0.218	4.3e-192
Tcp1	3.7e-196	1.18178	0.849	0.519	5.9e-192
Eif3l	1.6e-195	1.3612	0.695	0.305	2.6e-191
Aurkaip1	2e-195	1.11338	0.813	0.404	3.2e-191
Utrn	2.6e-195	-2.29814	0.296	0.645	4.2e-191
Timm50	3.1e-195	1.79216	0.518	0.166	5e-191
Uqcrfs1	5e-195	1.15351	0.835	0.463	8.1e-191
Polr2f	7.4e-195	1.38244	0.707	0.323	1.2e-190
Mrpl17	2.1e-194	1.47997	0.63	0.244	3.4e-190
Ccdc124	2.6e-194	1.30472	0.709	0.313	4.2e-190
Sec11c	1.4e-193	0.955802	0.928	0.633	2.2e-189
Rfc3	4.5e-193	2.16164	0.397	0.091	7.2e-189
Stoml2	6.9e-193	1.61214	0.595	0.227	1.1e-188
Ndufb9	7.5e-193	0.903817	0.936	0.622	1.2e-188
Bex3	8.6e-193	1.58982	0.58	0.208	1.4e-188
Rbm3	9.6e-193	0.650577	0.991	0.972	1.5e-188
Slbp	1.8e-192	1.42148	0.7	0.317	2.9e-188
Uqcrb	2.1e-192	1.07373	0.864	0.506	3.3e-188
Nusap1	2.9e-192	1.92892	0.496	0.156	4.7e-188
Slc25a3	1.2e-191	0.730795	0.979	0.878	2e-187
Psmc5	1.8e-191	1.35283	0.679	0.293	2.9e-187
mt-Cytb	4e-191	-1.48478	0.897	0.976	6.4e-187
Psma2	4.4e-191	0.896243	0.943	0.699	7.1e-187
Plk1	4.6e-191	2.11829	0.426	0.111	7.5e-187
Uqcr11	1.1e-190	1.11784	0.819	0.42	1.8e-186
Rwdd1	1.7e-190	1.14268	0.81	0.418	2.8e-186
Polr2j	2.7e-190	1.3363	0.684	0.29	4.3e-186
Pomp	2.9e-190	0.874179	0.942	0.659	4.7e-186
Ndufc1	4e-190	1.28942	0.703	0.305	6.4e-186
Nol7	8.3e-190	0.956785	0.905	0.588	1.3e-185
Cct5	1.1e-189	1.13154	0.846	0.512	1.8e-185
Dek	1.7e-189	1.02905	0.891	0.568	2.7e-185
Tomm5	1.9e-189	1.46704	0.692	0.323	3e-185
Dnajc19	1.2e-188	1.28709	0.71	0.319	2e-184
Pbk	1.3e-188	2.74384	0.292	0.043	2e-184
Mthfd2	2.2e-188	1.58641	0.602	0.233	3.6e-184
Mxd3	3.6e-188	3.06839	0.263	0.032	5.8e-184
Rad51ap1	5.1e-188	2.21507	0.371	0.08	8.1e-184
Uchl3	6.2e-188	1.64056	0.556	0.196	1e-183
Vdac2	6.8e-188	1.0423	0.88	0.552	1.1e-183
Anapc15	9.6e-188	1.73901	0.501	0.156	1.5e-183
Hnrnpa1	1.2e-187	0.904358	0.952	0.78	1.9e-183
Nans	2.9e-187	1.36526	0.665	0.28	4.7e-183
Ndufs5	4e-187	1.20092	0.741	0.342	6.4e-183
Psmc4	8.2e-187	1.30784	0.686	0.294	1.3e-182
Phb	1.5e-186	1.52461	0.622	0.251	2.4e-182
Mrpl51	1.8e-186	1.44886	0.641	0.268	2.9e-182
Nucks1	2e-186	1.08911	0.84	0.472	3.3e-182
Atp5a1	4.1e-186	0.87976	0.934	0.736	6.7e-182
Itk	5.3e-186	-1.66914	0.513	0.776	8.5e-182
Rnaseh2b	1.1e-185	1.46313	0.602	0.225	1.8e-181
Aimp2	1.7e-185	1.97259	0.432	0.116	2.7e-181
Srm	1.8e-185	2.16258	0.47	0.145	2.9e-181
Chchd2	2.5e-185	0.625614	0.998	0.912	4.1e-181
Sf3b4	2.6e-185	1.61841	0.55	0.192	4.2e-181
Pbdc1	6.1e-185	1.39656	0.635	0.255	9.8e-181
Srp19	1.1e-184	1.22919	0.74	0.348	1.8e-180
Dph3	1.2e-184	1.3027	0.679	0.286	2e-180
Aprt	1.3e-184	1.13122	0.847	0.496	2.1e-180
Ebna1bp2	1.5e-184	1.48269	0.639	0.272	2.4e-180
Stat1	1.8e-184	-1.35936	0.57	0.83	3e-180
Med30	2.6e-184	1.51449	0.586	0.219	4.2e-180
Trmt112	3.9e-184	0.965502	0.892	0.561	6.2e-180
Tubg1	6.8e-184	2.00021	0.414	0.105	1.1e-179
Nubp1	1.5e-183	1.35103	0.649	0.266	2.3e-179
Fkbp2	1.8e-183	1.34718	0.676	0.296	2.9e-179
Psma1	2.9e-183	1.14855	0.777	0.383	4.7e-179
Epsti1	3.2e-183	-1.3379	0.562	0.842	5.2e-179
Ssna1	3.7e-183	1.35121	0.664	0.283	6e-179
Mrpl54	1.3e-182	1.08086	0.818	0.419	2.1e-178
Tomm20	3.8e-182	1.08391	0.851	0.497	6e-178
Dhfr	4.5e-182	2.00743	0.405	0.101	7.2e-178
Inpp4b	3e-181	-2.16791	0.43	0.731	4.9e-177
Prdx1	3.7e-181	0.879024	0.934	0.77	5.9e-177
Txnl1	3.7e-181	1.23387	0.733	0.352	6e-177
Pole3	3.8e-181	1.87708	0.429	0.115	6.1e-177
Gadd45gip1	9.3e-181	1.43216	0.638	0.268	1.5e-176
Reep4	2e-180	2.03293	0.442	0.128	3.3e-176
Elof1	2.4e-180	1.53713	0.559	0.201	3.8e-176
Rpl15	6.4e-180	0.518721	1	0.986	1e-175
Hist1h2ag	8.4e-180	1.92085	0.452	0.133	1.3e-175
Pdap1	1e-179	1.30469	0.692	0.311	1.6e-175
Rpl12	5.2e-179	0.56519	0.999	0.965	8.4e-175
Exosc3	5.5e-179	1.43159	0.598	0.23	8.8e-175
Clspn	7e-179	1.46961	0.546	0.186	1.1e-174
Atp5j2	9.8e-179	0.712278	0.982	0.808	1.6e-174
Uhrf1	1e-178	1.72921	0.489	0.153	1.7e-174
Peli1	1.1e-178	-1.93879	0.417	0.709	1.7e-174
Eif6	1.4e-178	1.37598	0.674	0.305	2.2e-174
Rack1	3.5e-178	0.540563	1	0.978	5.6e-174
Polr3k	3.6e-178	1.37217	0.638	0.266	5.8e-174
Dock8	3.7e-178	-1.82006	0.493	0.742	5.9e-174
Ndufs6	5.1e-178	1.18603	0.745	0.361	8.1e-174
Arid5b	9.4e-178	-2.16653	0.379	0.688	1.5e-173
Set	1.2e-177	0.897751	0.939	0.756	1.9e-173
Tmem97	2e-177	1.85114	0.451	0.131	3.1e-173
Rbbp7	3.3e-177	1.13422	0.794	0.419	5.4e-173
Snrpa	4.4e-177	1.42902	0.614	0.249	7.1e-173
Lyst	8.4e-177	-2.18404	0.373	0.682	1.3e-172
Psmc3	1e-176	1.10539	0.798	0.411	1.6e-172
Pold2	1.1e-176	1.86862	0.436	0.122	1.8e-172
Rbmxl1	1.5e-176	1.57796	0.556	0.206	2.5e-172
Ndufs7	6.1e-176	1.15513	0.754	0.364	9.8e-172
Atp5md	8e-176	0.905775	0.906	0.572	1.3e-171
Sf3b6	8.7e-176	1.00606	0.854	0.481	1.4e-171
Macf1	1e-175	-2.38125	0.3	0.615	1.6e-171
Atp5d	1.2e-175	0.645868	0.989	0.877	1.9e-171
Tmem163	1.3e-175	-2.00923	0.472	0.748	2.1e-171
Esco2	4.3e-175	2.18566	0.367	0.085	6.8e-171
Anapc5	8.3e-175	1.19387	0.724	0.335	1.3e-170
Fyn	2.4e-174	-1.80194	0.446	0.722	3.9e-170
Cdc34	3e-174	1.46811	0.603	0.248	4.7e-170
Sdhb	1.8e-173	0.947744	0.883	0.552	2.9e-169
Uqcc2	2.5e-173	1.06443	0.801	0.411	4.1e-169
Mrpl35	3.1e-173	1.5931	0.517	0.176	4.9e-169
Timm17a	1.1e-172	1.42443	0.644	0.289	1.7e-168
Anapc11	1.7e-172	1.12715	0.774	0.393	2.7e-168
Taf10	2.3e-172	0.902095	0.906	0.567	3.7e-168
Ppil1	1.1e-171	1.65166	0.507	0.175	1.7e-167
Syce2	1.5e-171	2.03478	0.393	0.101	2.5e-167
Tpx2	1.7e-171	1.3792	0.595	0.233	2.7e-167
Timm23	4.2e-171	1.19781	0.763	0.409	6.8e-167
Higd1a	4.4e-171	1.01224	0.873	0.553	7.1e-167
Cwc15	9.1e-171	1.01356	0.819	0.438	1.5e-166
Ppp1r12a	1.6e-170	-1.53855	0.481	0.747	2.5e-166
Fkbp4	3.8e-170	1.57623	0.57	0.228	6.2e-166
Llph	5.8e-170	1.21826	0.713	0.341	9.3e-166
Ndufa2	5.8e-170	0.853934	0.927	0.589	9.4e-166
Akap13	1.2e-169	-1.39744	0.609	0.818	2e-165
Uchl5	1.5e-169	1.40095	0.614	0.254	2.4e-165
Imp3	2.3e-169	1.51443	0.57	0.223	3.7e-165
Sh3kbp1	4.5e-169	-1.55277	0.566	0.783	7.2e-165
Ruvbl2	5.5e-169	1.83632	0.441	0.132	8.8e-165
Kif22	6.2e-169	1.85427	0.418	0.116	1e-164
Get4	8.6e-169	1.4599	0.556	0.206	1.4e-164
Eef1g	8.8e-169	0.845401	0.956	0.847	1.4e-164
Eny2	2.9e-168	1.33276	0.618	0.255	4.7e-164
Spc25	3.1e-168	2.14488	0.348	0.078	5e-164
Rnf7	3.7e-168	1.29078	0.657	0.292	5.9e-164
Zfp706	4.7e-168	1.07444	0.783	0.399	7.6e-164
Mdh1	5.1e-168	0.940562	0.881	0.555	8.2e-164
Rpl4	7.3e-168	0.545671	0.998	0.967	1.2e-163
Maml2	1.2e-167	-2.91799	0.19	0.532	2e-163
Thoc7	1.5e-167	1.35682	0.605	0.246	2.4e-163
Coq7	2.3e-167	2.22951	0.333	0.071	3.7e-163
Cox7c	2.8e-167	0.665572	0.983	0.84	4.5e-163
Cdk2ap1	6.5e-167	1.92282	0.406	0.112	1e-162
Mrps12	9.3e-167	1.44098	0.577	0.228	1.5e-162
Pgk1	1.9e-166	0.735813	0.968	0.893	3e-162
Emc8	2.3e-166	1.55672	0.524	0.189	3.7e-162
Ndufb11	2.6e-166	0.870831	0.9	0.575	4.2e-162
Ankrd11	3.3e-166	-1.67686	0.511	0.745	5.2e-162
Mis18a	3.7e-166	1.91507	0.402	0.11	6e-162
Ikzf3	4.2e-166	-1.38343	0.548	0.808	6.7e-162
Fli1	1.1e-165	-1.80014	0.433	0.705	1.7e-161
Sap18	1.8e-165	1.25799	0.666	0.3	2.8e-161
Psmd13	1.8e-165	1.05583	0.789	0.414	2.8e-161
Znrd2	1.9e-165	1.82	0.461	0.149	3e-161
Grpel1	2.6e-165	1.37299	0.605	0.251	4.2e-161
Ndufv1	4.9e-165	1.45107	0.574	0.228	7.9e-161
Grap2	5.3e-165	-1.88746	0.444	0.712	8.5e-161
Aarsd1	7.7e-165	1.51573	0.52	0.184	1.2e-160
Kalrn	8e-165	1.41565	0.571	0.222	1.3e-160
Park7	3.4e-164	0.950913	0.878	0.553	5.4e-160
mt-Nd4l	3.8e-164	-1.32354	0.836	0.947	6.2e-160
Elob	7e-164	0.594298	0.994	0.897	1.1e-159
Mrps26	8.4e-164	1.37298	0.583	0.231	1.4e-159
Naa38	1e-163	1.24555	0.632	0.265	1.6e-159
Pop4	1.1e-163	1.81128	0.414	0.117	1.8e-159
Prdx2	2.1e-163	0.971964	0.852	0.499	3.4e-159
Magohb	2.2e-163	1.43881	0.581	0.234	3.6e-159
Ilf2	2.5e-163	1.48895	0.53	0.193	4.1e-159
Runx2	3.8e-163	-2.10169	0.429	0.689	6.1e-159
Pitpnc1	6.7e-163	-2.18316	0.316	0.627	1.1e-158
Psma5	7.4e-163	1.04337	0.787	0.418	1.2e-158
Nsmce4a	8.9e-163	1.34688	0.601	0.247	1.4e-158
Nop16	1.8e-162	1.91341	0.417	0.122	2.9e-158
Romo1	1.8e-162	1.26268	0.65	0.285	3e-158
Ppp1ca	2.1e-162	0.642344	0.986	0.863	3.5e-158
Vps54	3.1e-162	-2.41752	0.267	0.584	4.9e-158
Prelid1	4.1e-162	0.625258	0.988	0.899	6.6e-158
Cxcr6	7.8e-162	-1.15816	0.634	0.889	1.2e-157
Ak2	1.4e-161	1.42231	0.604	0.26	2.2e-157
Cct8	2.3e-161	1.0747	0.815	0.49	3.7e-157
Ppp1r14b	4.1e-161	1.77869	0.464	0.156	6.7e-157
Cct6a	7.5e-161	1.2658	0.701	0.355	1.2e-156
Mrpl13	1.9e-160	1.38907	0.575	0.231	3e-156
Ube2a	2.1e-160	1.19172	0.678	0.312	3.3e-156
Krtcap2	2.8e-160	0.76157	0.947	0.714	4.4e-156
Elmo1	7.2e-160	-2.13414	0.44	0.686	1.2e-155
Fcer1g	9.8e-160	-1.66305	0.328	0.666	1.6e-155
Srp9	1.2e-159	0.899589	0.862	0.528	1.9e-155
Pgp	1.3e-159	1.55009	0.508	0.181	2.1e-155
Eif2s1	1.9e-159	1.17812	0.739	0.397	3.1e-155
Hprt	2.1e-159	1.03231	0.801	0.452	3.3e-155
Cct3	2.3e-159	1.2504	0.683	0.337	3.7e-155
Timm8b	4.3e-159	1.41383	0.581	0.238	6.9e-155
Apex1	4.8e-159	2.03449	0.374	0.099	7.6e-155
Ube2m	5.5e-159	1.47869	0.536	0.204	8.8e-155
Rpl10	5.6e-159	0.506793	1	0.974	8.9e-155
Ssb	5.7e-159	0.939274	0.865	0.537	9.1e-155
Gm44174	1.3e-158	-2.09314	0.31	0.616	2e-154
Ndufb10	1.3e-158	0.892709	0.883	0.516	2.1e-154
Slc25a4	8.9e-158	1.0918	0.767	0.404	1.4e-153
Pabpn1	1.2e-157	1.3069	0.601	0.248	2e-153
Cdca5	2.4e-157	2.35206	0.287	0.053	3.9e-153
Polr2l	3.4e-157	1.73631	0.43	0.132	5.5e-153
Rtraf	5.1e-157	0.885195	0.878	0.552	8.3e-153
Calm3	1.4e-156	0.839774	0.924	0.658	2.2e-152
Usp50	1.6e-156	1.75886	0.423	0.128	2.5e-152
Sapcd2	2.2e-156	2.73828	0.251	0.039	3.6e-152
Mrpl40	3.4e-156	1.32678	0.592	0.247	5.5e-152
Psmd6	4.4e-156	1.42696	0.572	0.24	7.1e-152
Uqcrc1	7.1e-156	1.12253	0.741	0.39	1.1e-151
Nt5c	1.2e-155	1.03614	0.759	0.389	1.9e-151
Timm10b	1.2e-155	1.05479	0.74	0.367	1.9e-151
Adrm1	1.7e-155	1.2849	0.621	0.27	2.7e-151
Lmnb1	2.4e-155	1.01623	0.832	0.487	3.9e-151
Cinp	2.5e-155	1.94252	0.371	0.098	4e-151
Eif3b	3.7e-155	1.34027	0.652	0.313	5.9e-151
Fxn	5.1e-155	1.82175	0.396	0.112	8.3e-151
Racgap1	8.4e-155	1.49711	0.521	0.195	1.4e-150
Paics	1.1e-154	1.24047	0.658	0.314	1.8e-150
Nlrc5	1.3e-154	-1.99295	0.319	0.615	2e-150
Ndufa8	2.3e-154	1.02393	0.764	0.398	3.7e-150
Polr2k	4.4e-154	1.3356	0.567	0.226	7e-150
Pimreg	5.3e-154	2.80968	0.244	0.037	8.5e-150
Nedd8	6.5e-154	0.834607	0.902	0.594	1.1e-149
Tsn	9.6e-154	1.15633	0.693	0.341	1.5e-149
Ncapg	3.3e-153	1.52291	0.463	0.151	5.2e-149
Dennd4a	4.8e-153	-1.8223	0.432	0.698	7.7e-149
Rpp30	6.4e-153	2.00687	0.336	0.079	1e-148
Psmb2	1.2e-152	0.914905	0.864	0.567	1.9e-148
Vdac3	3.8e-152	1.18655	0.668	0.315	6e-148
Gemin6	3.9e-152	2.87007	0.232	0.033	6.3e-148
Sp100	4.5e-152	-1.16305	0.615	0.831	7.2e-148
Psmd7	1.1e-151	1.29197	0.632	0.291	1.7e-147
Ndufs8	1.5e-151	1.05517	0.724	0.355	2.5e-147
Ndufb7	1.7e-151	0.701325	0.949	0.707	2.8e-147
Atp8b4	2.3e-151	-1.7243	0.544	0.765	3.8e-147
Tomm7	2.6e-151	0.86452	0.876	0.522	4.2e-147
Ssr4	2.8e-151	0.821001	0.91	0.601	4.4e-147
Mrpl33	5.3e-151	0.865748	0.87	0.525	8.5e-147
Hsp90ab1	6.4e-151	0.511738	1	0.998	1e-146
Incenp	7.8e-151	1.34804	0.571	0.233	1.3e-146
Ubl4a	9.8e-151	1.42601	0.52	0.196	1.6e-146
Cenps	2.1e-150	2.1234	0.315	0.07	3.3e-146
Tomm40	2.1e-150	1.53549	0.527	0.206	3.4e-146
Psmd8	2.2e-150	0.913833	0.827	0.465	3.6e-146
Ndufb2	2.3e-150	1.16043	0.658	0.302	3.7e-146
Wdr83os	2.9e-150	1.00923	0.763	0.395	4.7e-146
Shcbp1	3.3e-150	1.81453	0.375	0.102	5.3e-146
Strap	3.3e-150	1.30301	0.607	0.269	5.4e-146
Fdx1	5.1e-150	1.74722	0.421	0.132	8.2e-146
Hmgn1	6.6e-150	1.67965	0.508	0.197	1.1e-145
Trim28	1e-149	1.46577	0.507	0.188	1.7e-145
Bola2	1.5e-149	1.18102	0.655	0.302	2.4e-145
Ubash3b	2.6e-149	-1.66754	0.523	0.756	4.2e-145
Zfp593	2.9e-149	1.65693	0.462	0.161	4.6e-145
Mrpl36	3.5e-149	1.21995	0.612	0.264	5.7e-145
Tubb6	4.6e-149	2.00743	0.367	0.101	7.4e-145
1110038B12Rik	4.8e-149	1.7676	0.455	0.159	7.7e-145
Eif3g	5.4e-149	1.36123	0.582	0.25	8.7e-145
Psma3	5.5e-149	0.843815	0.887	0.611	8.8e-145
Edf1	1.2e-148	0.700866	0.958	0.74	1.9e-144
Raly	4.3e-148	0.9182	0.838	0.505	6.9e-144
Mrps17	5e-148	1.43177	0.517	0.197	8.1e-144
Chchd10	5.5e-148	1.66846	0.484	0.179	8.9e-144
Cox7b	1e-147	0.741054	0.939	0.668	1.7e-143
Ndufb3	1.6e-147	1.06562	0.709	0.343	2.6e-143
Tmem147	2e-147	1.50215	0.496	0.183	3.2e-143
Tkt	2e-147	0.850361	0.878	0.597	3.2e-143
Atp5k	4.9e-147	1.11569	0.669	0.31	7.8e-143
Wnk1	6.9e-147	-1.49167	0.528	0.743	1.1e-142
Rnps1	8.1e-147	1.09108	0.712	0.36	1.3e-142
Hist1h2bk	2.1e-146	2.41417	0.294	0.062	3.3e-142
Mrpl15	3.5e-146	1.23209	0.619	0.275	5.7e-142
Smdt1	4e-146	0.825747	0.888	0.547	6.4e-142
Nedd9	5.2e-146	-1.84763	0.379	0.647	8.4e-142
Cops6	7.4e-146	1.23245	0.628	0.288	1.2e-141
Prpf19	7.7e-146	1.497	0.5	0.189	1.2e-141
Akip1	1.1e-145	1.82445	0.379	0.109	1.8e-141
Mrps18a	1.2e-145	1.40791	0.526	0.206	1.9e-141
Hist1h2ao	1.5e-145	3.03088	0.209	0.026	2.4e-141
Rpa2	2.3e-145	1.14536	0.692	0.35	3.8e-141
Cmtm7	3.6e-145	1.07954	0.829	0.582	5.8e-141
Eno1	3.9e-145	0.709291	0.972	0.869	6.3e-141
Rpl7	1e-144	0.478217	1	0.979	1.7e-140
Rad51	1.2e-144	1.48106	0.453	0.152	1.9e-140
Nup43	1.8e-144	2.16279	0.31	0.072	2.9e-140
Dynlrb1	2.1e-144	0.948545	0.777	0.405	3.4e-140
Cacybp	3.6e-144	1.22064	0.683	0.343	5.7e-140
Nrgn	4e-144	1.33539	0.697	0.384	6.4e-140
Tex30	5.5e-144	1.87322	0.363	0.1	8.8e-140
Vdac1	8e-144	1.22206	0.652	0.32	1.3e-139
Pole4	9.2e-144	1.16096	0.664	0.319	1.5e-139
Rbbp4	1.1e-143	1.01847	0.762	0.411	1.8e-139
Bcas2	1.4e-143	1.16953	0.641	0.298	2.2e-139
Bcl7c	2.8e-143	1.45354	0.511	0.2	4.5e-139
Metap2	7.1e-143	1.18533	0.688	0.365	1.1e-138
Top2a	7.3e-143	1.01722	0.769	0.484	1.2e-138
Mrps7	1e-142	1.39575	0.538	0.22	1.7e-138
H2afv	1.2e-142	1.29684	0.751	0.46	2e-138
Tceal9	1.7e-142	1.53019	0.46	0.161	2.7e-138
Mrpl55	2e-142	1.57002	0.441	0.148	3.3e-138
Bri3bp	2.1e-142	1.3374	0.557	0.234	3.4e-138
Txn2	3.3e-142	1.09961	0.69	0.343	5.2e-138
Rbx1	3.3e-142	0.71143	0.944	0.718	5.4e-138
Cox6b1	3.8e-142	0.607587	0.983	0.829	6.1e-138
Bcl2a1d	5e-142	0.95809	0.844	0.572	8.1e-138
Kifc1	5.9e-142	1.85819	0.352	0.095	9.4e-138
Emc6	6.2e-142	1.31305	0.571	0.245	1e-137
Ywhah	1.2e-141	0.846529	0.885	0.649	1.9e-137
Ncaph	1.8e-141	1.67196	0.402	0.125	2.8e-137
Cnbp	3e-141	0.801025	0.913	0.727	4.9e-137
Mctp2	3.2e-141	-2.39142	0.26	0.55	5.1e-137
Cox6c	1.6e-140	0.591275	0.983	0.854	2.6e-136
Hpf1	1.7e-140	1.13779	0.638	0.297	2.7e-136
Btf3	1.9e-140	0.588933	0.979	0.896	3e-136
Nup62	3.9e-140	1.61789	0.429	0.143	6.3e-136
Psmc3ip	7e-140	2.46019	0.251	0.045	1.1e-135
Fcf1	7.6e-140	1.23496	0.581	0.25	1.2e-135
Pno1	9.9e-140	1.77365	0.404	0.13	1.6e-135
Fdps	1.7e-139	1.576	0.473	0.175	2.8e-135
9130401M01Rik	1.8e-139	1.90547	0.353	0.098	2.9e-135
Gtf3a	1.9e-139	1.41046	0.491	0.184	3e-135
Atp5mpl	2.1e-139	0.836791	0.856	0.515	3.4e-135
Ost4	2.5e-139	0.889802	0.823	0.484	4e-135
Rrp1	2.8e-139	1.11061	0.668	0.326	4.5e-135
Gsto1	3.2e-139	1.73363	0.395	0.122	5.1e-135
Vps29	3.2e-139	1.00394	0.725	0.367	5.2e-135
Rbis	4.1e-139	1.15485	0.625	0.286	6.5e-135
Rps18	5.5e-139	0.457538	1	0.991	8.8e-135
Polr2e	5.7e-139	1.31583	0.558	0.238	9.2e-135
Idh3g	1.1e-138	1.32265	0.526	0.208	1.7e-134
Idh3a	1.2e-138	1.25387	0.593	0.267	1.9e-134
Ndufs3	1.4e-138	1.08445	0.684	0.344	2.2e-134
Znhit3	1.5e-138	2.1143	0.299	0.069	2.5e-134
Cct2	1.8e-138	0.886629	0.866	0.625	2.8e-134
Pam16	1.9e-138	1.44142	0.472	0.171	3.1e-134
Ifi27	2.2e-138	1.20143	0.648	0.319	3.6e-134
Gm19951	2.8e-138	-1.07081	0.538	0.799	4.5e-134
Spcs1	3e-138	0.846392	0.849	0.521	4.8e-134
Gm45716	5.4e-138	1.59891	0.433	0.148	8.7e-134
Pfdn4	1.1e-137	1.58839	0.417	0.136	1.8e-133
Cmip	1.8e-137	-1.81633	0.425	0.666	2.9e-133
Ruvbl1	2.9e-137	1.52539	0.448	0.157	4.7e-133
Atp5c1	3.1e-137	0.647146	0.955	0.806	4.9e-133
Mtch2	3.1e-137	1.1818	0.618	0.291	5e-133
Nudt5	5.8e-137	1.48019	0.47	0.174	9.4e-133
Tnrc6b	8.9e-137	-2.3172	0.21	0.511	1.4e-132
Wdr74	1e-136	1.77351	0.375	0.112	1.6e-132
Acp1	2.7e-136	1.27317	0.572	0.253	4.4e-132
Psph	3.1e-136	1.43325	0.493	0.191	5e-132
Dnajc9	4.8e-136	1.09034	0.67	0.329	7.8e-132
Dctn3	6.4e-136	0.978485	0.749	0.393	1e-131
Ciao2a	7.3e-136	1.06411	0.688	0.349	1.2e-131
Rps28	7.6e-136	0.529717	0.995	0.906	1.2e-131
Thyn1	7.6e-136	1.74828	0.373	0.111	1.2e-131
Rapgef6	9.4e-136	-1.49814	0.44	0.683	1.5e-131
Cetn3	1.1e-135	1.40546	0.493	0.189	1.7e-131
Tomm22	1.2e-135	0.912064	0.802	0.469	1.9e-131
Prkcq	1.3e-135	-1.76239	0.389	0.642	2.1e-131
Sec13	2.1e-135	1.16406	0.629	0.3	3.4e-131
Haus1	2.3e-135	2.24229	0.267	0.055	3.6e-131
Dynll2	4.1e-135	1.3169	0.54	0.224	6.6e-131
Rplp0	4.2e-135	0.440457	1	0.997	6.8e-131
Hras	4.8e-135	1.56712	0.422	0.141	7.7e-131
Nelfe	4.8e-135	1.6801	0.387	0.12	7.7e-131
Gapdh	6.4e-135	0.395647	1	1	1e-130
Prkca	1e-134	-2.08317	0.332	0.603	1.6e-130
Cep55	2.7e-134	1.65622	0.368	0.107	4.4e-130
Mlf2	4.1e-134	1.02532	0.707	0.362	6.6e-130
Tufm	4.2e-134	1.35436	0.52	0.211	6.7e-130
Pfdn2	9.6e-134	1.14782	0.629	0.299	1.5e-129
Psmc1	9.7e-134	1.20819	0.575	0.252	1.6e-129
Aimp1	1e-133	1.00713	0.698	0.348	1.6e-129
Brix1	1.3e-133	1.41037	0.493	0.194	2e-129
Cops9	1.3e-133	1.00511	0.703	0.356	2.1e-129
Polr2h	3.1e-133	1.58421	0.433	0.153	4.9e-129
Zcchc7	3.2e-133	-2.41721	0.244	0.525	5.2e-129
Mpc1	3.2e-133	1.19709	0.637	0.312	5.2e-129
Polr2g	3.5e-133	1.15516	0.601	0.269	5.7e-129
Mrps15	3.7e-133	1.17856	0.597	0.271	5.9e-129
Poc1a	3.7e-133	2.02403	0.293	0.068	5.9e-129
Tmem258	6.7e-133	0.857037	0.824	0.49	1.1e-128
Pgam1	7.6e-133	0.893371	0.881	0.677	1.2e-128
Hirip3	9.7e-133	1.95191	0.314	0.079	1.6e-128
Ahsa1	1.1e-132	1.2502	0.58	0.265	1.8e-128
Rer1	1.7e-132	0.947519	0.762	0.423	2.7e-128
Ube2l3	1.8e-132	0.836846	0.828	0.494	2.9e-128
Utp3	2.5e-132	1.18627	0.578	0.253	4e-128
2810408I11Rik	3.6e-132	2.86384	0.192	0.024	5.8e-128
Ndufa3	4.1e-132	0.901643	0.776	0.429	6.6e-128
Gltp	5.2e-132	1.14576	0.628	0.301	8.3e-128
Ppp4c	9.1e-132	0.881438	0.803	0.471	1.5e-127
Psmc2	1e-131	1.19635	0.594	0.272	1.6e-127
Puf60	1.2e-131	1.03276	0.681	0.343	2e-127
Hmbs	2e-131	1.65771	0.399	0.131	3.2e-127
Eno3	1e-130	2.45789	0.261	0.055	1.6e-126
Sf3a3	1.2e-130	1.28181	0.523	0.215	1.9e-126
Havcr2	1.2e-130	-1.7178	0.478	0.699	2e-126
Arl6ip4	2.3e-130	1.13932	0.611	0.285	3.8e-126
Eif3d	4.3e-130	1.05514	0.679	0.344	6.9e-126
Sdhd	4.4e-130	1.2395	0.581	0.269	7.1e-126
Mt2	4.7e-130	2.23235	0.371	0.119	7.5e-126
Mcm2	4.9e-130	1.51635	0.428	0.15	7.9e-126
Alad	6.4e-130	1.43814	0.466	0.176	1e-125
Nup37	6.4e-130	1.84478	0.34	0.096	1e-125
Mrpl34	8.3e-130	1.32839	0.515	0.213	1.3e-125
Celf2	1.1e-129	-1.35874	0.68	0.816	1.8e-125
Dazap1	1.3e-129	1.07709	0.657	0.329	2e-125
Prdx4	1.7e-129	1.82395	0.343	0.098	2.8e-125
Eef1e1	1.8e-129	1.58335	0.434	0.158	2.9e-125
Mrpl11	3.3e-129	1.49047	0.43	0.151	5.3e-125
Shisa5	3.4e-129	-0.8766	0.832	0.949	5.4e-125
Rex1bd	4.7e-129	1.02087	0.644	0.305	7.5e-125
Trir	4.8e-129	0.921167	0.772	0.444	7.8e-125
Mt1	5.1e-129	1.87975	0.676	0.408	8.2e-125
Dnajc1	7.7e-129	-1.55905	0.483	0.694	1.2e-124
Psmb7	9.1e-129	1.07138	0.664	0.338	1.5e-124
Ccl5	9.2e-129	-1.57171	0.762	0.965	1.5e-124
Shmt1	9.3e-129	2.06514	0.299	0.075	1.5e-124
Gpx4	1.6e-128	0.777023	0.876	0.575	2.6e-124
E2f4	1.7e-128	1.19291	0.59	0.276	2.7e-124
Smn1	2e-128	1.63578	0.392	0.129	3.1e-124
Mrpl22	3e-128	1.54425	0.413	0.142	4.8e-124
D8Ertd738e	5.5e-128	0.741072	0.904	0.605	8.9e-124
Rbmx2	5.7e-128	2.05516	0.29	0.07	9.2e-124
Fzr1	9.6e-128	1.64698	0.398	0.134	1.5e-123
Usp1	1.2e-127	1.09813	0.626	0.306	1.9e-123
Mrps18b	1.9e-127	1.74238	0.366	0.113	3.1e-123
Ap2s1	2.1e-127	0.823252	0.831	0.497	3.4e-123
Ostc	2.2e-127	0.909921	0.781	0.451	3.6e-123
Glrx3	2.2e-127	1.1076	0.649	0.329	3.6e-123
Prps1	2.3e-127	1.81056	0.338	0.096	3.7e-123
Lsm12	2.4e-127	0.922405	0.752	0.413	3.9e-123
Il2rg	3e-127	-0.96593	0.755	0.892	4.8e-123
Mrps18c	4.1e-127	1.04979	0.637	0.306	6.6e-123
0610010K14Rik	6.2e-127	1.18478	0.574	0.26	9.9e-123
Sec61g	1.3e-126	0.670269	0.942	0.676	2.1e-122
Polr2d	1.7e-126	1.43778	0.444	0.163	2.7e-122
Rpl10a	2.1e-126	0.424819	1	0.991	3.4e-122
Ddx39b	2.2e-126	0.879604	0.814	0.49	3.5e-122
Mrpl21	3.1e-126	1.21788	0.556	0.244	5e-122
Plp2	4e-126	0.975686	0.723	0.4	6.5e-122
Mllt3	7.7e-126	-2.03807	0.411	0.637	1.2e-121
Lag3	8.9e-126	-0.9203	0.734	0.923	1.4e-121
Snrnp40	1e-125	1.21138	0.566	0.26	1.6e-121
Rnf126	1.1e-125	1.69323	0.366	0.114	1.8e-121
Mrpl41	1.3e-125	1.33855	0.473	0.183	2e-121
Dohh	3.3e-125	1.65208	0.373	0.119	5.3e-121
Cct4	3.4e-125	1.01463	0.716	0.395	5.4e-121
Smc1a	3.6e-125	0.894824	0.779	0.441	5.8e-121
Rpp21	5.3e-125	1.18505	0.555	0.242	8.6e-121
Aip	6.5e-125	1.07717	0.622	0.296	1e-120
1110004F10Rik	7.3e-125	1.08111	0.617	0.293	1.2e-120
Csnk2b	9.4e-125	0.649253	0.942	0.699	1.5e-120
Ift27	3e-124	1.60583	0.394	0.133	4.8e-120
Ppie	3.6e-124	1.38107	0.457	0.173	5.7e-120
Pgls	4.3e-124	0.846439	0.787	0.438	6.9e-120
Ndufa10	5.9e-124	1.06063	0.631	0.308	9.5e-120
Cdkn2aipnl	8.2e-124	1.31567	0.489	0.197	1.3e-119
Qdpr	8.4e-124	1.42992	0.448	0.168	1.4e-119
Yif1b	1e-123	1.42119	0.434	0.157	1.6e-119
Oaz1	1.3e-123	0.474803	0.998	0.947	2e-119
Fkbp8	1.3e-123	0.949243	0.705	0.37	2e-119
Tbcb	1.3e-123	1.00832	0.659	0.329	2e-119
Cenpf	1.7e-123	1.40906	0.501	0.214	2.8e-119
Ndc80	1.8e-123	1.47282	0.376	0.118	2.9e-119
Gnb2	2.1e-123	0.811685	0.857	0.568	3.3e-119
Hspbp1	2.9e-123	1.44374	0.451	0.173	4.6e-119
Gng10	4.2e-123	1.07304	0.633	0.315	6.8e-119
Ubald2	4.8e-123	1.25881	0.557	0.259	7.7e-119
Aurka	8.5e-123	1.9839	0.301	0.079	1.4e-118
Rrp9	9.1e-123	2.18541	0.257	0.056	1.5e-118
Cisd3	1.1e-122	1.52083	0.418	0.151	1.8e-118
Imp4	4.6e-122	1.45333	0.432	0.16	7.3e-118
Mrpl4	4.7e-122	0.941043	0.713	0.379	7.6e-118
Guk1	5.3e-122	1.28863	0.498	0.205	8.5e-118
Lyz2	8.1e-122	-1.60662	0.304	0.58	1.3e-117
Kif20a	1.4e-121	1.83599	0.316	0.087	2.3e-117
Aopep	1.5e-121	-1.32425	0.578	0.764	2.4e-117
Eif3m	1.6e-121	0.828667	0.809	0.483	2.6e-117
Gm4737	2e-121	2.11908	0.273	0.065	3.2e-117
Fh1	2.5e-121	1.43023	0.438	0.164	3.9e-117
Ms4a6b	3.6e-121	-0.86916	0.739	0.899	5.7e-117
Pcbp2	4.6e-121	0.606783	0.955	0.796	7.4e-117
Nip7	5e-121	1.46185	0.454	0.18	8e-117
Csrp1	5.9e-121	1.24714	0.519	0.223	9.5e-117
Nsmce1	1.1e-120	1.5419	0.391	0.133	1.8e-116
Mrpl16	1.2e-120	1.37231	0.452	0.173	2e-116
Snrpb2	1.9e-120	1.27158	0.488	0.198	3.1e-116
Sin3b	1.9e-120	0.92471	0.72	0.388	3.1e-116
Rab5if	2.1e-120	0.924438	0.723	0.388	3.3e-116
Atp5l	2.4e-120	0.51729	0.986	0.865	3.8e-116
Hsd17b10	2.5e-120	1.22672	0.534	0.235	4e-116
Mrps28	3.3e-120	1.31212	0.47	0.187	5.2e-116
Mns1	3.8e-120	1.88348	0.303	0.081	6.1e-116
Mbd3	9.1e-120	1.36944	0.474	0.193	1.5e-115
Akr1b3	9.5e-120	1.10206	0.593	0.283	1.5e-115
Ndufa7	1.2e-119	0.734163	0.873	0.539	1.9e-115
Tmbim6	1.3e-119	-0.8605	0.819	0.916	2.1e-115
Mapre1	2e-119	0.93388	0.712	0.387	3.2e-115
Dynll1	2.1e-119	0.73569	0.916	0.708	3.4e-115
Trmt6	3.2e-119	1.43636	0.425	0.156	5.2e-115
Jak1	5.3e-119	-1.05831	0.675	0.819	8.5e-115
Tcf19	5.6e-119	2.02701	0.273	0.066	9e-115
Clpp	9.1e-119	1.66882	0.367	0.121	1.5e-114
Nrm	1.2e-118	1.48293	0.401	0.14	1.9e-114
Pkm	1.2e-118	0.48455	0.994	0.969	2e-114
Mrpl2	1.2e-118	1.54691	0.399	0.141	2e-114
Snf8	1.5e-118	1.09548	0.581	0.271	2.4e-114
Hikeshi	1.6e-118	1.3053	0.48	0.195	2.5e-114
Hmga1	1.9e-118	1.43676	0.452	0.179	3.1e-114
Lrr1	2.9e-118	2.7747	0.183	0.025	4.7e-114
Mt3	6.9e-118	2.06411	0.352	0.116	1.1e-113
Lamtor4	9.7e-118	0.868163	0.748	0.412	1.6e-113
Tmem256	1e-117	0.99894	0.652	0.335	1.6e-113
Mrpl53	1.2e-117	1.36758	0.433	0.162	1.9e-113
Gcat	1.2e-117	2.35939	0.227	0.045	1.9e-113
Psmd12	1.2e-117	1.08977	0.611	0.306	1.9e-113
Rnf187	1.3e-117	1.00557	0.627	0.308	2e-113
Eif2s2	1.3e-117	0.904879	0.787	0.492	2.2e-113
Sfxn1	1.7e-117	1.2853	0.499	0.211	2.7e-113
Cdca4	1.7e-117	1.3239	0.463	0.183	2.8e-113
Ier3ip1	1.9e-117	0.960321	0.646	0.321	3.1e-113
Hdac1	2e-117	0.910833	0.74	0.424	3.2e-113
Rbm17	2.2e-117	1.17875	0.547	0.25	3.6e-113
Fyb	2.4e-117	-0.99728	0.638	0.828	3.9e-113
Gins4	3e-117	1.60349	0.372	0.125	4.8e-113
Rnaseh2a	3.1e-117	1.57782	0.362	0.117	5.1e-113
Glipr1	4.5e-117	1.17888	0.597	0.302	7.2e-113
Fabp5	5.3e-117	1.18925	0.649	0.356	8.5e-113
Kdelr2	8.1e-117	1.10829	0.58	0.274	1.3e-112
Eif2b1	8.3e-117	1.83525	0.307	0.086	1.3e-112
Txndc17	8.7e-117	0.935241	0.703	0.383	1.4e-112
Selenof	1.1e-116	0.839466	0.771	0.442	1.8e-112
Peak1	1.5e-116	-1.14632	0.412	0.672	2.3e-112
Exosc5	1.9e-116	1.33125	0.458	0.181	3.1e-112
Denr	1.9e-116	1.06193	0.594	0.285	3.1e-112
Nudt1	2.5e-116	1.87789	0.296	0.08	3.9e-112
Ssr2	2.5e-116	0.875459	0.742	0.421	4.1e-112
Sf3a2	2.7e-116	1.33923	0.457	0.182	4.3e-112
B2m	2.7e-116	-0.58114	0.997	0.996	4.4e-112
Mrps16	3.3e-116	0.759834	0.803	0.451	5.4e-112
Oat	4.1e-116	1.92441	0.285	0.074	6.5e-112
Znrd1	6.8e-116	1.24499	0.509	0.223	1.1e-111
Pfdn1	7.7e-116	1.02213	0.633	0.32	1.2e-111
Dbf4	1.1e-115	1.30596	0.431	0.159	1.7e-111
Dscc1	1.5e-115	2.4361	0.21	0.038	2.4e-111
Wdr18	1.6e-115	1.65776	0.367	0.124	2.5e-111
Ncl	1.9e-115	0.825598	0.942	0.862	3.1e-111
Snhg6	2e-115	1.758	0.329	0.1	3.1e-111
Fmc1	2.3e-115	1.51363	0.378	0.128	3.6e-111
Exosc7	2.8e-115	1.36642	0.444	0.172	4.4e-111
Tsfm	3.5e-115	1.54024	0.382	0.133	5.6e-111
Camk4	4e-115	-1.84243	0.442	0.643	6.4e-111
Actr3	6.4e-115	-0.66813	0.941	0.974	1e-110
Phpt1	8.6e-115	1.62383	0.365	0.123	1.4e-110
Sfr1	1.6e-114	1.02672	0.633	0.322	2.6e-110
Cdc45	1.8e-114	1.84314	0.294	0.08	2.8e-110
Ifngr1	2.1e-114	-1.13649	0.57	0.779	3.5e-110
Mtx1	2.7e-114	1.5556	0.371	0.126	4.4e-110
Ddost	3.1e-114	0.770214	0.785	0.447	5.1e-110
Noc4l	4.3e-114	1.6819	0.342	0.108	6.9e-110
Atic	5e-114	1.40025	0.472	0.2	8e-110
Ly6c2	5.1e-114	-1.05272	0.691	0.942	8.2e-110
Txnl4a	5.3e-114	1.47989	0.398	0.143	8.5e-110
Polr1d	6.9e-114	0.637808	0.921	0.715	1.1e-109
Micos13	8.1e-114	0.8523	0.735	0.398	1.3e-109
Tmpo	1.8e-113	0.843087	0.746	0.408	2.9e-109
Zcrb1	2.3e-113	0.944459	0.65	0.329	3.7e-109
Cenpk	2.4e-113	1.71169	0.305	0.086	3.9e-109
Vma21	2.7e-113	1.18051	0.519	0.228	4.4e-109
Lrrc59	2.7e-113	1.39705	0.428	0.164	4.4e-109
Zmat2	2.9e-113	1.05599	0.593	0.287	4.7e-109
Cfap298	3e-113	1.71737	0.318	0.094	4.8e-109
Itpa	3.3e-113	1.4172	0.407	0.149	5.3e-109
Psmd3	3.4e-113	1.23356	0.508	0.224	5.5e-109
Itgal	3.4e-113	-1.30988	0.488	0.689	5.5e-109
Ncapd2	3.6e-113	1.23656	0.472	0.191	5.7e-109
Slc25a39	5.4e-113	1.18525	0.517	0.227	8.7e-109
Sf3b2	6.2e-113	0.735005	0.855	0.581	9.9e-109
Sptssa	9.5e-113	1.11221	0.556	0.257	1.5e-108
1500009L16Rik	1.3e-112	1.93615	0.287	0.078	2e-108
Sgo2a	1.5e-112	1.66615	0.318	0.094	2.4e-108
Prc1	1.5e-112	1.37335	0.464	0.192	2.4e-108
Calm2	2.2e-112	0.982573	0.787	0.533	3.5e-108
Atp5e	2.2e-112	0.475428	0.997	0.906	3.6e-108
Hmmr	2.4e-112	1.44406	0.398	0.144	3.9e-108
Rangap1	3.8e-112	1.13878	0.522	0.229	6.1e-108
Thoc3	4e-112	1.59377	0.363	0.124	6.5e-108
Hax1	4.1e-112	1.51292	0.375	0.13	6.6e-108
Mrpl49	6.3e-112	1.72471	0.309	0.089	1e-107
Rcc1	7.1e-112	1.73402	0.308	0.089	1.1e-107
Nol12	7.6e-112	1.38835	0.415	0.155	1.2e-107
Iqgap1	8.2e-112	-1.15039	0.661	0.801	1.3e-107
Fam162a	9.1e-112	1.00435	0.663	0.357	1.5e-107
Ndufs2	1.3e-111	1.00458	0.612	0.305	2e-107
Rps19	1.7e-111	0.360923	1	0.994	2.8e-107
Emd	2e-111	1.0392	0.586	0.281	3.1e-107
Cenph	2e-111	1.74998	0.289	0.079	3.2e-107
Isyna1	2e-111	1.44456	0.405	0.149	3.3e-107
Ckap2l	2.5e-111	1.48385	0.367	0.125	4e-107
Ino80e	2.8e-111	1.38204	0.435	0.172	4.4e-107
Fnbp1	2.9e-111	-1.54615	0.431	0.642	4.6e-107
Hnrnpa3	2.9e-111	0.56265	0.99	0.959	4.7e-107
Eif1ad	3e-111	1.33009	0.441	0.175	4.8e-107
Mrpl43	3.2e-111	1.06038	0.57	0.268	5.2e-107
Clns1a	3.6e-111	1.27874	0.481	0.206	5.8e-107
Rpl28	3.9e-111	0.39008	1	0.994	6.2e-107
Psmd2	4.5e-111	0.986522	0.637	0.327	7.3e-107
Arf5	6.9e-111	0.572318	0.958	0.787	1.1e-106
Nmral1	8.1e-111	2.1142	0.236	0.052	1.3e-106
Chchd4	1e-110	1.82988	0.3	0.086	1.6e-106
Adh5	1.1e-110	1.11393	0.559	0.264	1.8e-106
Tyrobp	1.3e-110	-1.84958	0.267	0.537	2.1e-106
Sem1	3.9e-110	0.544053	0.965	0.81	6.2e-106
Ciao2b	4.4e-110	1.10842	0.538	0.245	7e-106
Kif2c	7.2e-110	1.8712	0.271	0.07	1.2e-105
Lap3	7.3e-110	1.65214	0.338	0.109	1.2e-105
Gfer	8.6e-110	1.55536	0.356	0.12	1.4e-105
Nop58	9.2e-110	1.03541	0.628	0.329	1.5e-105
Snhg1	1.1e-109	1.37392	0.477	0.21	1.8e-105
4930579G24Rik	1.3e-109	2.30538	0.21	0.04	2e-105
Ube2t	1.6e-109	1.89316	0.268	0.068	2.5e-105
Dnajc8	2.3e-109	0.904695	0.692	0.38	3.6e-105
Nono	2.9e-109	0.877218	0.739	0.43	4.6e-105
A430005L14Rik	1.1e-108	1.46207	0.38	0.135	1.8e-104
Nop56	1.4e-108	1.21184	0.523	0.243	2.3e-104
Kansl1	2.4e-108	-1.6775	0.37	0.596	3.8e-104
Bccip	2.6e-108	1.25577	0.463	0.193	4.2e-104
Ghitm	2.8e-108	0.844039	0.732	0.407	4.5e-104
Il2rb	3e-108	-0.83491	0.827	0.924	4.8e-104
Prim1	3.8e-108	1.37905	0.39	0.141	6.1e-104
Pcbd2	4e-108	1.24973	0.441	0.175	6.4e-104
Timm10	4.1e-108	1.61305	0.335	0.108	6.6e-104
Sema4d	4.5e-108	-1.49634	0.475	0.67	7.2e-104
Arl1	5.8e-108	1.12901	0.529	0.241	9.3e-104
Nt5c3b	7.4e-108	1.25343	0.448	0.18	1.2e-103
Bax	7.9e-108	0.898814	0.709	0.4	1.3e-103
Psmb1	9e-108	0.534416	0.963	0.796	1.4e-103
Ufc1	9.8e-108	0.928827	0.661	0.353	1.6e-103
Snrnp27	1e-107	1.25282	0.46	0.19	1.7e-103
Rab8b	1.3e-107	-1.78871	0.339	0.57	2.1e-103
Serbp1	1.4e-107	0.512483	0.976	0.916	2.2e-103
Commd1	1.4e-107	1.0115	0.568	0.266	2.3e-103
Tmem238	2e-107	1.67127	0.314	0.096	3.2e-103
Ssbp1	2.1e-107	1.14506	0.535	0.251	3.4e-103
Esd	2.1e-107	0.740888	0.798	0.477	3.4e-103
Pop7	2.1e-107	1.29362	0.429	0.168	3.4e-103
Eif4e2	2.3e-107	0.952257	0.636	0.325	3.7e-103
Adsl	2.6e-107	1.31364	0.446	0.183	4.1e-103
Hddc2	2.6e-107	1.47609	0.388	0.144	4.2e-103
Vamp8	3.3e-107	0.729993	0.865	0.593	5.3e-103
Mycbp2	4.2e-107	-1.65081	0.393	0.604	6.7e-103
Rsl1d1	4.5e-107	1.02594	0.642	0.349	7.2e-103
Ddt	5.1e-107	1.01949	0.575	0.275	8.2e-103
Ddx27	7.3e-107	1.23695	0.476	0.205	1.2e-102
Larp7	7.5e-107	1.27493	0.442	0.179	1.2e-102
Haus7	9e-107	2.12352	0.229	0.051	1.4e-102
Gm16286	9.2e-107	1.17008	0.515	0.236	1.5e-102
Psmg2	9.4e-107	1.42532	0.382	0.137	1.5e-102
Myh9	9.8e-107	-0.75759	0.848	0.945	1.6e-102
Sms	1.1e-106	0.974465	0.622	0.32	1.7e-102
Sra1	1.1e-106	0.927779	0.654	0.342	1.8e-102
Aunip	1.3e-106	1.90918	0.25	0.061	2e-102
Fdx2	1.5e-106	1.32641	0.445	0.183	2.5e-102
Ap1s1	1.9e-106	1.14464	0.504	0.224	3e-102
Myl12a	3.4e-106	0.469349	0.987	0.902	5.5e-102
Mrpl52	3.8e-106	0.71642	0.844	0.538	6.2e-102
Tmem109	3.9e-106	1.34888	0.408	0.155	6.2e-102
Stpg2	4e-106	1.51979	0.356	0.123	6.5e-102
Pdcd6	4.8e-106	0.988617	0.633	0.338	7.7e-102
Cdca7	5e-106	1.67981	0.324	0.103	8.1e-102
Plekhj1	6.7e-106	0.972108	0.61	0.307	1.1e-101
Rps19bp1	8.7e-106	1.66668	0.316	0.098	1.4e-101
Gstp1	9e-106	0.682949	0.877	0.615	1.4e-101
Ube2i	1.1e-105	0.637168	0.903	0.706	1.7e-101
Nup85	1.2e-105	1.50273	0.358	0.123	2e-101
Umps	1.5e-105	1.55258	0.352	0.121	2.5e-101
Rrp15	1.7e-105	1.67825	0.326	0.106	2.7e-101
Cdkn2d	2.8e-105	1.59695	0.417	0.172	4.4e-101
Sipa1l1	2.8e-105	-2.03907	0.254	0.506	4.5e-101
Cbx1	3.5e-105	1.01194	0.588	0.289	5.6e-101
Knstrn	4.6e-105	1.59746	0.347	0.12	7.4e-101
Srsf9	5.4e-105	1.15252	0.523	0.244	8.7e-101
Mrps21	7.3e-105	0.803982	0.744	0.42	1.2e-100
Cnih4	7.4e-105	1.20597	0.483	0.21	1.2e-100
Polr3h	8.4e-105	1.85994	0.27	0.073	1.4e-100
Wdr61	8.5e-105	1.28332	0.417	0.162	1.4e-100
Mrps6	9.2e-105	0.962754	0.638	0.341	1.5e-100
Mrps34	1.8e-104	1.11732	0.523	0.244	2.9e-100
Grwd1	1.8e-104	2.12585	0.231	0.053	2.9e-100
Dkc1	2e-104	1.30117	0.437	0.179	3.2e-100
Hnrnpdl	2.3e-104	0.925321	0.715	0.431	3.7e-100
Mpv17l2	4.6e-104	1.38917	0.395	0.15	7.4e-100
Exosc4	5.7e-104	1.3037	0.423	0.169	9.1e-100
Nop9	7.3e-104	1.56766	0.334	0.11	1.2e-99
Bola1	8.8e-104	1.62968	0.316	0.1	1.4e-99
Asns	1.1e-103	2.46165	0.198	0.038	1.8e-99
Glo1	1.1e-103	1.38258	0.392	0.147	1.8e-99
Pih1d1	1.2e-103	1.49432	0.362	0.129	2e-99
Pold1	1.4e-103	1.83079	0.27	0.074	2.3e-99
Dcun1d5	1.5e-103	0.931067	0.661	0.363	2.4e-99
Cops5	2e-103	1.19602	0.48	0.212	3.2e-99
Cdkn2c	2.5e-103	1.8803	0.283	0.082	4e-99
Chst11	3.1e-103	-2.1616	0.236	0.483	5e-99
Rsl24d1	3.7e-103	1.32747	0.423	0.17	6e-99
Stk17b	5.3e-103	-0.94256	0.641	0.806	8.5e-99
Utp11	7e-103	1.18576	0.463	0.196	1.13e-98
Ndufa9	7.1e-103	1.11952	0.508	0.231	1.13e-98
Rpsa	8.1e-103	0.350854	1	0.999	1.3e-98
Bag1	1.3e-102	0.791387	0.743	0.424	2.06e-98
Dxo	1.4e-102	2.15771	0.223	0.05	2.21e-98
Noc2l	1.6e-102	1.26559	0.449	0.191	2.5e-98
Mrfap1	2.2e-102	0.892562	0.671	0.366	3.46e-98
Anapc16	2.3e-102	1.22057	0.45	0.188	3.7e-98
Vps36	2.4e-102	0.992458	0.58	0.29	3.91e-98
Emc7	3.3e-102	1.01997	0.576	0.287	5.23e-98
Ilk	3.5e-102	0.992808	0.594	0.301	5.59e-98
Cdt1	3.9e-102	1.5287	0.352	0.124	6.29e-98
Rpf2	4.5e-102	1.56974	0.325	0.106	7.19e-98
Znhit1	5.4e-102	1.17606	0.461	0.195	8.67e-98
Mrpl27	8.4e-102	1.28979	0.418	0.167	1.36e-97
Hspd1	8.7e-102	0.985424	0.783	0.556	1.4e-97
Med28	1e-101	0.816222	0.707	0.387	1.68e-97
Lockd	1.1e-101	1.1762	0.468	0.201	1.75e-97
Ufm1	1.4e-101	1.15888	0.479	0.211	2.31e-97
Uba2	1.5e-101	1.01184	0.572	0.287	2.39e-97
Hivep2	1.9e-101	-2.06591	0.232	0.483	3.02e-97
Med10	2e-101	0.99631	0.562	0.269	3.24e-97
Ddx18	2.1e-101	1.3238	0.427	0.175	3.34e-97
Ppp2r1a	2.9e-101	0.891468	0.64	0.336	4.63e-97
Uqcrc2	3.5e-101	0.918153	0.649	0.357	5.65e-97
Tinf2	3.9e-101	1.73072	0.28	0.08	6.22e-97
Trappc5	4.1e-101	1.27339	0.414	0.163	6.54e-97
Trp53	5.4e-101	0.960503	0.628	0.334	8.72e-97
Uxt	5.6e-101	1.5279	0.332	0.111	8.94e-97
Arhgdia	7.9e-101	0.581969	0.932	0.732	1.27e-96
Mphosph10	8e-101	1.35616	0.411	0.165	1.28e-96
Bsg	8.2e-101	0.722211	0.84	0.583	1.32e-96
Drap1	1.6e-100	1.20365	0.465	0.203	2.61e-96
Mrps23	1.7e-100	1.00416	0.552	0.266	2.68e-96
Gtpbp4	1.7e-100	1.14727	0.505	0.235	2.71e-96
Emc4	2.1e-100	1.21168	0.468	0.206	3.33e-96
Gps1	2.5e-100	1.23882	0.438	0.183	4.06e-96
Exosc9	2.9e-100	1.39794	0.367	0.134	4.6e-96
Pam	3e-100	0.988951	0.58	0.293	4.79e-96
Picalm	3.4e-100	-1.86056	0.264	0.507	5.42e-96
D030056L22Rik	4.5e-100	1.84776	0.254	0.067	7.27e-96
Gart	4.7e-100	1.52037	0.358	0.13	7.63e-96
Nolc1	6.7e-100	1.17063	0.539	0.266	1.07e-95
Samm50	7.8e-100	1.12319	0.489	0.218	1.26e-95
Fam92a	1.1e-99	1.29684	0.404	0.158	1.72e-95
Abcf2	1.2e-99	1.39575	0.387	0.15	2e-95
Eif2b2	1.5e-99	1.29481	0.406	0.16	2.44e-95
Naca	1.7e-99	0.38428	0.998	0.968	2.72e-95
Mycbp	1.8e-99	1.82898	0.265	0.074	2.96e-95
Rpl36al	4.3e-99	0.420573	0.993	0.933	6.85e-95
Mydgf	4.4e-99	1.15804	0.487	0.222	7.13e-95
Nsfl1c	4.5e-99	1.11825	0.484	0.215	7.16e-95
Zwint	4.9e-99	1.30564	0.407	0.163	7.89e-95
Fundc2	5.4e-99	1.0234	0.582	0.302	8.66e-95
Bckdk	5.9e-99	1.58506	0.323	0.108	9.48e-95
Ptges3	7.6e-99	0.852937	0.738	0.447	1.22e-94
Bzw1	8e-99	0.770545	0.792	0.517	1.29e-94
1810009A15Rik	9.5e-99	1.11796	0.495	0.226	1.53e-94
1700037H04Rik	1.56e-98	1.47417	0.339	0.117	2.51e-94
Stip1	1.95e-98	1.048	0.556	0.277	3.14e-94
Ube2n	2.44e-98	0.869222	0.669	0.375	3.93e-94
Arpc5l	2.47e-98	0.87525	0.657	0.354	3.96e-94
Sac3d1	3.62e-98	2.0928	0.215	0.049	5.82e-94
Mrpl14	4.46e-98	1.02599	0.51	0.233	7.17e-94
Prdx6	6.24e-98	0.782791	0.738	0.437	1e-93
Fkbp1a	6.53e-98	0.581729	0.929	0.76	1.05e-93
Pip4k2a	7.46e-98	-1.70271	0.354	0.56	1.2e-93
Alcam	7.53e-98	-2.08411	0.387	0.592	1.21e-93
Sap30	7.54e-98	1.5874	0.319	0.107	1.21e-93
Parp2	8.17e-98	1.45931	0.345	0.122	1.31e-93
Lage3	9.46e-98	1.32638	0.396	0.156	1.52e-93
Ndufaf4	1.23e-97	1.65016	0.308	0.1	1.98e-93
Ppid	1.29e-97	1.37495	0.409	0.168	2.08e-93
Ndufa1	2.69e-97	0.750627	0.75	0.433	4.32e-93
Tmem107	4.76e-97	2.80389	0.153	0.022	7.65e-93
Ndufb1-ps	6.74e-97	0.879924	0.644	0.345	1.08e-92
Actl6a	6.84e-97	1.02252	0.521	0.247	1.1e-92
Rpl10-ps3	7.49e-97	1.8188	0.258	0.072	1.2e-92
G3bp1	9.45e-97	0.783288	0.758	0.467	1.52e-92
Kif23	1.03e-96	1.40396	0.343	0.12	1.65e-92
4932438A13Rik	1.08e-96	-2.02948	0.214	0.458	1.73e-92
Polr2i	1.15e-96	1.19635	0.438	0.185	1.85e-92
Skp1a	1.21e-96	0.909806	0.636	0.347	1.94e-92
Taldo1	1.74e-96	0.69568	0.82	0.519	2.79e-92
Psmg3	1.77e-96	1.62842	0.306	0.1	2.85e-92
Rplp2	1.79e-96	0.365573	1	0.986	2.87e-92
Ap2m1	1.84e-96	0.848369	0.688	0.393	2.96e-92
Ptk2b	1.98e-96	-1.44543	0.371	0.589	3.18e-92
Mtch1	2.86e-96	1.03358	0.536	0.261	4.6e-92
Farsa	3.28e-96	1.48672	0.343	0.123	5.27e-92
Mcts1	3.82e-96	1.02693	0.523	0.248	6.14e-92
Mad2l2	3.87e-96	1.3797	0.365	0.136	6.22e-92
Slirp	4.21e-96	1.23039	0.421	0.173	6.77e-92
Dynlt1a	4.28e-96	1.74448	0.265	0.076	6.88e-92
Sdhc	4.36e-96	1.07683	0.487	0.22	7e-92
Rbm42	4.39e-96	0.966399	0.566	0.282	7.06e-92
U2af2	4.84e-96	1.06245	0.539	0.266	7.78e-92
Them6	6.97e-96	1.86167	0.26	0.074	1.12e-91
Ckap2	7.85e-96	1.81713	0.246	0.065	1.26e-91
Sumo3	8.81e-96	1.31946	0.387	0.15	1.42e-91
Pycrl	9.69e-96	1.77363	0.257	0.071	1.56e-91
Babam1	1.05e-95	1.21355	0.452	0.2	1.69e-91
Dcps	1.06e-95	1.02194	0.519	0.244	1.7e-91
Pradc1	1.34e-95	1.7819	0.256	0.071	2.15e-91
Ddx56	1.67e-95	1.68908	0.295	0.094	2.69e-91
Aak1	1.82e-95	-1.78855	0.279	0.513	2.93e-91
Oip5	1.83e-95	2.64903	0.157	0.024	2.94e-91
Ncbp2	3.07e-95	1.23018	0.421	0.175	4.94e-91
Ppp1r11	3.21e-95	0.881005	0.602	0.306	5.16e-91
Hist1h2bj	3.7e-95	1.13981	0.511	0.245	5.95e-91
Mrpl30	5.93e-95	0.723857	0.744	0.435	9.52e-91
Prpf31	7.3e-95	1.4019	0.364	0.138	1.17e-90
Gm9844	8.23e-95	1.01721	0.538	0.262	1.32e-90
Eif3k	9.8e-95	0.471958	0.973	0.81	1.58e-90
Yrdc	1.37e-94	1.60116	0.309	0.103	2.2e-90
Etfa	1.47e-94	0.919959	0.583	0.297	2.36e-90
Chaf1a	2.23e-94	1.35993	0.354	0.129	3.58e-90
Mpc2	3.04e-94	0.929911	0.573	0.286	4.89e-90
Dda1	4.2e-94	1.15888	0.446	0.194	6.75e-90
Dennd1b	4.88e-94	-1.80756	0.312	0.525	7.84e-90
Hars	6.52e-94	1.23393	0.429	0.184	1.05e-89
Rpl3	7.04e-94	0.340391	1	0.993	1.13e-89
Pmm1	7.97e-94	2.07587	0.216	0.052	1.28e-89
Ppp1r35	8.96e-94	1.29598	0.394	0.158	1.44e-89
Yeats4	1.08e-93	1.0978	0.46	0.202	1.74e-89
Coa3	1.3e-93	0.94473	0.567	0.283	2.09e-89
Dad1	1.4e-93	0.532397	0.934	0.778	2.25e-89
Trps1	1.42e-93	-2.08837	0.326	0.533	2.29e-89
Metrn	1.49e-93	1.42011	0.35	0.129	2.39e-89
Creld2	1.76e-93	1.15361	0.447	0.194	2.83e-89
Pttg1	2.22e-93	0.920754	0.585	0.302	3.57e-89
AU020206	2.85e-93	-1.58622	0.346	0.563	4.58e-89
Gars	2.87e-93	0.933355	0.607	0.328	4.62e-89
Bcl2a1b	3.18e-93	0.674518	0.872	0.667	5.11e-89
Prdx3	4.63e-93	1.21207	0.445	0.198	7.45e-89
Nubp2	4.77e-93	1.37526	0.36	0.137	7.66e-89
Glrx2	4.96e-93	1.09148	0.47	0.211	7.98e-89
Arsb	6.28e-93	-1.39701	0.484	0.666	1.01e-88
Srsf6	6.35e-93	1.07262	0.523	0.259	1.02e-88
Cfap20	6.66e-93	1.28169	0.364	0.137	1.07e-88
Mrps11	8.11e-93	1.34316	0.361	0.136	1.3e-88
Knl1	8.44e-93	0.659299	0.509	0.22	1.36e-88
Mien1	1.06e-92	0.852791	0.6	0.307	1.7e-88
Eif5	1.39e-92	0.823447	0.717	0.429	2.24e-88
Cirbp	1.4e-92	1.12373	0.476	0.22	2.25e-88
Fam216a	1.8e-92	2.26734	0.186	0.038	2.89e-88
Zbtb8os	1.82e-92	1.00857	0.519	0.249	2.93e-88
Esyt2	1.85e-92	-2.01633	0.203	0.444	2.97e-88
Melk	2.38e-92	1.74208	0.238	0.063	3.82e-88
Trip13	3.06e-92	1.62924	0.265	0.078	4.92e-88
Pin4	3.07e-92	1.06306	0.484	0.224	4.94e-88
Trim27	3.09e-92	1.10091	0.466	0.211	4.96e-88
Tmem208	3.32e-92	0.969253	0.535	0.26	5.34e-88
1190007I07Rik	3.8e-92	1.67333	0.273	0.083	6.12e-88
Rpl22	5.52e-92	0.374422	1	0.958	8.86e-88
Gcsh	6.9e-92	1.68154	0.283	0.089	1.11e-87
Nars	9.86e-92	1.12749	0.478	0.222	1.58e-87
Plcl2	1.04e-91	-1.99777	0.229	0.463	1.68e-87
Gtse1	1.06e-91	2.3555	0.17	0.031	1.7e-87
Mrpl32	1.1e-91	1.12578	0.462	0.209	1.77e-87
Faap24	1.12e-91	2.10695	0.205	0.047	1.79e-87
Zfp292	1.41e-91	-1.6772	0.311	0.529	2.26e-87
Ubxn1	1.77e-91	0.730734	0.741	0.438	2.84e-87
Mrpl58	1.78e-91	0.849654	0.622	0.33	2.86e-87
Htatsf1	2.04e-91	1.33092	0.35	0.129	3.27e-87
Ppp1r16b	2.99e-91	-1.72762	0.336	0.54	4.81e-87
Grhpr	3.06e-91	1.49533	0.32	0.112	4.93e-87
Mybbp1a	4.33e-91	1.25169	0.449	0.204	6.96e-87
Ska3	5.79e-91	2.07237	0.191	0.04	9.3e-87
Hist1h3h	5.94e-91	2.24765	0.191	0.041	9.54e-87
Stub1	6.68e-91	1.08767	0.473	0.218	1.07e-86
Spag7	6.76e-91	1.21651	0.4	0.163	1.09e-86
Tssc4	6.97e-91	1.70161	0.268	0.081	1.12e-86
Kif11	7.47e-91	0.910169	0.512	0.239	1.2e-86
Gpatch4	7.63e-91	1.63195	0.276	0.085	1.23e-86
Ormdl2	8.65e-91	1.26321	0.387	0.156	1.39e-86
Osbpl3	1.73e-90	-1.6671	0.336	0.546	2.78e-86
Hist1h3g	1.83e-90	2.40127	0.173	0.033	2.94e-86
Msn	1.87e-90	-0.7309	0.762	0.89	3.01e-86
Ppm1g	2.46e-90	0.855333	0.67	0.39	3.95e-86
Pafah1b3	3.17e-90	1.60459	0.29	0.094	5.09e-86
Odc1	3.71e-90	0.941576	0.675	0.407	5.96e-86
Timm17b	3.83e-90	1.01765	0.52	0.255	6.15e-86
Eif1b	4.18e-90	1.04744	0.489	0.231	6.72e-86
Med9	4.86e-90	1.59445	0.291	0.095	7.82e-86
Rpl8	6.11e-90	0.32707	1	0.994	9.82e-86
Mrps10	7.17e-90	1.35972	0.345	0.128	1.15e-85
Ahcy	7.29e-90	1.88096	0.231	0.061	1.17e-85
mt-Nd5	9.13e-90	-1.07267	0.668	0.801	1.47e-85
Thop1	1.13e-89	2.14655	0.191	0.041	1.81e-85
Tnik	1.23e-89	-2.10832	0.204	0.438	1.98e-85
Psmg4	1.25e-89	1.19169	0.426	0.185	2.01e-85
Ndufaf8	1.41e-89	1.14197	0.432	0.186	2.27e-85
C1d	1.53e-89	1.01491	0.496	0.234	2.46e-85
Ptrh2	1.64e-89	1.336	0.367	0.145	2.64e-85
Eif4g3	2.05e-89	-1.54666	0.402	0.582	3.3e-85
Cenpe	2.11e-89	0.867016	0.478	0.215	3.4e-85
Lat	2.58e-89	0.570596	0.916	0.726	4.15e-85
Smyd2	3.98e-89	1.73717	0.247	0.07	6.4e-85
Cox20	4.14e-89	0.918032	0.562	0.286	6.65e-85
Tars	4.43e-89	1.24901	0.398	0.166	7.12e-85
Tmem167	5.42e-89	0.668321	0.818	0.541	8.71e-85
Psmd9	5.93e-89	1.20856	0.411	0.175	9.53e-85
Fam104a	6.49e-89	1.0295	0.482	0.225	1.04e-84
Itgav	7.25e-89	-1.65628	0.361	0.557	1.17e-84
Nsd3	8.06e-89	-1.40592	0.428	0.607	1.3e-84
Mrpl46	9.98e-89	1.40217	0.319	0.112	1.6e-84
Ctu2	1.01e-88	1.72045	0.253	0.074	1.63e-84
Tamm41	1.16e-88	1.68678	0.256	0.075	1.87e-84
Timm22	1.74e-88	1.3143	0.356	0.137	2.79e-84
Kars	1.75e-88	1.16773	0.419	0.18	2.82e-84
Ppig	2.22e-88	0.805453	0.661	0.376	3.57e-84
Rp9	2.25e-88	0.805251	0.676	0.389	3.61e-84
Mettl1	2.61e-88	1.76558	0.253	0.075	4.19e-84
Gins1	2.64e-88	1.90067	0.209	0.05	4.25e-84
Cox8a	2.71e-88	0.380121	0.998	0.961	4.35e-84
Sars	2.92e-88	0.924411	0.569	0.299	4.7e-84
Nanp	3.04e-88	1.98579	0.211	0.052	4.88e-84
Ptrhd1	4.71e-88	1.36531	0.336	0.124	7.57e-84
Chmp2a	5.16e-88	0.740683	0.703	0.401	8.3e-84
Ciapin1	5.4e-88	0.911353	0.597	0.323	8.68e-84
Kmt2e	8.28e-88	-1.08764	0.5	0.686	1.33e-83
Fam49b	9.76e-88	-0.95868	0.698	0.802	1.57e-83
Rtca	1.05e-87	1.23025	0.395	0.165	1.69e-83
Erg28	1.33e-87	1.02317	0.509	0.251	2.13e-83
Dnmt1	1.72e-87	0.798503	0.666	0.376	2.76e-83
Btf3l4	1.91e-87	1.27818	0.38	0.155	3.08e-83
Mcm6	2.27e-87	0.818075	0.691	0.41	3.65e-83
Asf1a	2.43e-87	1.64961	0.273	0.087	3.9e-83
Tpd52l2	3.37e-87	1.18658	0.406	0.173	5.42e-83
Ncaph2	3.41e-87	1.0359	0.499	0.242	5.49e-83
Cdc37	3.45e-87	0.71365	0.735	0.435	5.54e-83
Usp39	4.69e-87	1.28028	0.366	0.145	7.54e-83
Rpl35	4.99e-87	0.354165	1	0.985	8.03e-83
Pde3b	5.31e-87	-2.06834	0.216	0.443	8.54e-83
Hat1	6.73e-87	1.0188	0.494	0.237	1.08e-82
Eno1b	6.77e-87	1.46771	0.313	0.111	1.09e-82
Cox4i1	7.44e-87	0.360063	0.999	0.959	1.2e-82
Cd247	8.18e-87	-1.05591	0.599	0.749	1.32e-82
Echs1	9.81e-87	1.36395	0.335	0.125	1.58e-82
Runx3	1.21e-86	-1.51935	0.453	0.618	1.94e-82
Apoo	1.25e-86	1.6734	0.253	0.075	2.02e-82
Esf1	1.28e-86	1.16496	0.414	0.179	2.06e-82
Pelo	1.29e-86	1.66076	0.261	0.08	2.07e-82
Psmg1	1.57e-86	1.82001	0.237	0.067	2.52e-82
Mars	1.59e-86	1.57054	0.282	0.092	2.56e-82
Cdc26	1.83e-86	1.07433	0.448	0.202	2.95e-82
Sephs2	1.87e-86	1.1768	0.393	0.162	3e-82
Commd2	1.88e-86	1.12169	0.423	0.184	3.02e-82
Ndufv3	1.91e-86	0.577935	0.864	0.574	3.07e-82
Nfkbib	2.09e-86	1.02136	0.492	0.236	3.36e-82
Lrba	2.12e-86	-1.86831	0.271	0.485	3.41e-82
Ywhaq	2.13e-86	0.722373	0.752	0.471	3.42e-82
Mrpl19	2.17e-86	1.36611	0.339	0.128	3.49e-82
Fryl	2.59e-86	-1.80409	0.256	0.477	4.16e-82
Dus1l	2.66e-86	1.45786	0.308	0.108	4.28e-82
Kifc5b	2.72e-86	2.24584	0.175	0.036	4.38e-82
Atp5h	2.82e-86	0.422754	0.985	0.875	4.53e-82
Rpp25l	2.84e-86	1.24446	0.38	0.155	4.57e-82
Dlgap5	3.16e-86	1.20878	0.379	0.153	5.07e-82
Med4	3.34e-86	1.44627	0.308	0.108	5.37e-82
Ptpmt1	4.75e-86	1.30753	0.356	0.139	7.64e-82
Hells	4.82e-86	0.924088	0.54	0.275	7.75e-82
Pcif1	5.16e-86	1.05332	0.474	0.224	8.3e-82
Atp6v1f	5.83e-86	0.565642	0.879	0.599	9.38e-82
Lsm1	5.86e-86	1.03734	0.487	0.235	9.42e-82
Runx1	6.63e-86	-2.11052	0.213	0.443	1.07e-81
Stard3nl	7.17e-86	0.966301	0.516	0.255	1.15e-81
Rbpj	8.03e-86	-1.42387	0.433	0.621	1.29e-81
Slc9a9	8.67e-86	-2.14974	0.177	0.408	1.39e-81
Smu1	1.06e-85	1.00054	0.511	0.253	1.7e-81
Cltb	1.06e-85	1.39429	0.332	0.124	1.71e-81
Pdhb	1.24e-85	1.09141	0.449	0.206	2e-81
Cenpt	1.42e-85	2.12191	0.193	0.044	2.29e-81
Calm1	1.6e-85	0.35347	1	0.977	2.56e-81
Fbxl17	1.61e-85	-2.18889	0.19	0.417	2.58e-81
Lamtor5	1.81e-85	0.85487	0.584	0.308	2.91e-81
Isy1	2.09e-85	0.771313	0.683	0.406	3.36e-81
Psip1	2.11e-85	0.837746	0.61	0.332	3.39e-81
Med21	2.16e-85	1.22684	0.391	0.164	3.47e-81
2210016F16Rik	2.31e-85	1.05928	0.449	0.204	3.72e-81
Nefh	2.71e-85	1.97544	0.214	0.055	4.36e-81
Fxyd5	2.79e-85	-0.58012	0.981	0.991	4.49e-81
Hist1h3a	2.84e-85	1.81423	0.242	0.071	4.56e-81
Uck2	2.93e-85	1.03731	0.428	0.186	4.71e-81
Nle1	3.17e-85	2.09748	0.188	0.042	5.1e-81
Rpl9-ps6	3.44e-85	1.3455	0.34	0.13	5.53e-81
Tmed2	3.78e-85	0.717477	0.756	0.482	6.07e-81
Wdr12	3.88e-85	1.47201	0.298	0.103	6.24e-81
Itm2b	4.93e-85	-0.63025	0.874	0.956	7.92e-81
Pdzd11	6.77e-85	1.28225	0.352	0.137	1.09e-80
Sik3	7.38e-85	-1.77907	0.312	0.516	1.19e-80
Rhno1	7.43e-85	1.60281	0.274	0.089	1.19e-80
Ripor2	7.97e-85	-2.1307	0.159	0.394	1.28e-80
Mrpl45	8.79e-85	1.33787	0.339	0.13	1.41e-80
Itga4	9.32e-85	-1.92375	0.302	0.521	1.5e-80
Rpl7a	1.14e-84	0.362136	1	0.975	1.83e-80
Endog	1.28e-84	2.12014	0.191	0.044	2.06e-80
Hist1h2ae	1.74e-84	1.519	0.71	0.597	2.79e-80
Cdc25c	3.71e-84	1.94525	0.191	0.044	5.96e-80
Lrrc8c	3.86e-84	-1.79907	0.28	0.492	6.21e-80
Mphosph6	4.24e-84	1.34679	0.341	0.132	6.82e-80
Ezh2	4.66e-84	0.595115	0.683	0.371	7.48e-80
Cad	5.14e-84	1.48569	0.311	0.114	8.26e-80
Aldh9a1	6.28e-84	1.32122	0.339	0.13	1.01e-79
Cebpzos	6.81e-84	1.23423	0.358	0.141	1.1e-79
Man2a1	7.05e-84	-2.09686	0.193	0.415	1.13e-79
Chrac1	8.51e-84	1.15665	0.415	0.185	1.37e-79
Psmd1	8.56e-84	0.831149	0.603	0.329	1.38e-79
Otub1	8.72e-84	0.959609	0.519	0.262	1.4e-79
Psmc6	1.03e-83	0.927195	0.55	0.288	1.65e-79
Dnaaf2	1.08e-83	1.39402	0.312	0.112	1.73e-79
Rtcb	1.09e-83	0.939549	0.54	0.277	1.75e-79
Chchd7	1.44e-83	1.24391	0.372	0.152	2.32e-79
Cops3	1.48e-83	1.20809	0.39	0.166	2.38e-79
Abcf1	1.73e-83	0.770195	0.654	0.37	2.78e-79
Sdr39u1	1.85e-83	1.54728	0.284	0.096	2.97e-79
Cope	2.05e-83	0.686478	0.743	0.45	3.3e-79
Tbc1d7	2.22e-83	1.68428	0.237	0.068	3.57e-79
Chaf1b	3.64e-83	1.34391	0.328	0.123	5.85e-79
Blvra	3.65e-83	1.02595	0.453	0.209	5.87e-79
Foxn3	3.96e-83	-1.46589	0.431	0.615	6.37e-79
Nsa2	5.79e-83	0.845437	0.589	0.317	9.31e-79
Lclat1	6.63e-83	-1.72033	0.255	0.476	1.07e-78
Cnih1	6.93e-83	1.11207	0.443	0.206	1.11e-78
BC030867	7.8e-83	2.07287	0.182	0.041	1.25e-78
Rps8	8.71e-83	0.300263	1	0.999	1.4e-78
Mrpl37	1.13e-82	1.35772	0.32	0.118	1.81e-78
Cnpy2	1.14e-82	1.17555	0.412	0.184	1.84e-78
Arpc3	1.52e-82	0.421787	0.983	0.889	2.45e-78
H2afj	2.44e-82	0.531121	0.902	0.679	3.92e-78
Mrps25	2.6e-82	1.22208	0.362	0.146	4.18e-78
Mybl2	2.62e-82	1.62683	0.245	0.073	4.21e-78
Cdk9	2.84e-82	1.1304	0.414	0.184	4.57e-78
Eef1akmt1	3.08e-82	1.10592	0.414	0.183	4.95e-78
Gtdc1	3.19e-82	-2.14169	0.22	0.444	5.13e-78
Pkmyt1	3.56e-82	1.66617	0.246	0.075	5.72e-78
Haus5	3.66e-82	1.89386	0.195	0.047	5.88e-78
Ptbp1	7.01e-82	0.81056	0.622	0.35	1.13e-77
Gng5	8.01e-82	0.493212	0.928	0.739	1.29e-77
Pak1ip1	8.15e-82	1.04504	0.459	0.218	1.31e-77
Plk4	9.05e-82	1.06985	0.383	0.158	1.45e-77
Lrch1	9.69e-82	-1.60991	0.368	0.553	1.56e-77
Bzw2	1.09e-81	1.25098	0.364	0.148	1.76e-77
Nuf2	1.14e-81	1.44917	0.276	0.091	1.83e-77
Atf6	1.16e-81	-1.79876	0.258	0.471	1.87e-77
Bub1b	1.49e-81	1.17032	0.344	0.133	2.4e-77
Cs	1.5e-81	0.89691	0.57	0.31	2.41e-77
Zswim6	1.65e-81	-2.20533	0.174	0.397	2.66e-77
Tfdp1	2.05e-81	0.958917	0.492	0.242	3.3e-77
Bak1	2.11e-81	0.986276	0.485	0.236	3.4e-77
Dcaf15	2.85e-81	1.51625	0.272	0.09	4.58e-77
Iscu	3.08e-81	0.991657	0.472	0.227	4.94e-77
Rps26	3.29e-81	0.327318	1	0.995	5.28e-77
Trappc4	3.3e-81	0.89806	0.55	0.29	5.31e-77
Lamtor2	3.38e-81	0.761121	0.633	0.349	5.44e-77
B9d2	3.42e-81	1.40339	0.296	0.104	5.49e-77
Tbl3	4.94e-81	1.59184	0.26	0.084	7.93e-77
Tmem160	5.45e-81	0.632514	0.763	0.462	8.76e-77
Ltv1	6.34e-81	1.49923	0.281	0.096	1.02e-76
Dnlz	7.35e-81	1.27126	0.334	0.128	1.18e-76
0610012G03Rik	7.69e-81	1.04765	0.444	0.206	1.24e-76
Suclg1	9.18e-81	1.09688	0.438	0.205	1.48e-76
Smarca5	1.02e-80	0.653854	0.766	0.489	1.64e-76
Cd8a	1.47e-80	-0.62016	0.895	0.961	2.36e-76
Tcof1	1.56e-80	0.922626	0.529	0.273	2.5e-76
Gm17018	1.56e-80	1.01498	0.452	0.212	2.5e-76
Polr1c	1.72e-80	1.54218	0.274	0.093	2.77e-76
Gemin7	1.98e-80	1.0559	0.436	0.202	3.19e-76
Pgrmc1	2.33e-80	1.11835	0.393	0.169	3.74e-76
Nelfcd	3.15e-80	1.41261	0.301	0.109	5.07e-76
Pycr2	3.22e-80	1.34234	0.336	0.133	5.18e-76
Ipcef1	3.28e-80	-1.78743	0.231	0.453	5.28e-76
Farp1	5.24e-80	-1.68055	0.343	0.534	8.43e-76
Ssbp4	5.28e-80	0.991566	0.47	0.227	8.48e-76
Lman2	5.54e-80	0.694447	0.693	0.407	8.9e-76
Bud31	6.46e-80	1.09827	0.435	0.204	1.04e-75
Ppif	6.62e-80	1.56169	0.269	0.09	1.06e-75
Htra2	7.44e-80	1.83317	0.212	0.058	1.2e-75
Psmd4	9.31e-80	0.719358	0.68	0.398	1.5e-75
Surf2	9.49e-80	1.64053	0.241	0.073	1.52e-75
Mpp6	9.82e-80	1.00588	0.44	0.203	1.58e-75
Tmem11	1.08e-79	1.19163	0.387	0.168	1.73e-75
Pla2g12a	1.08e-79	1.77443	0.227	0.066	1.74e-75
Snrnp70	1.29e-79	0.715777	0.728	0.449	2.07e-75
Mif4gd	1.49e-79	1.05694	0.477	0.238	2.4e-75
Traip	1.72e-79	2.00979	0.181	0.042	2.77e-75
Myg1	1.75e-79	1.42165	0.308	0.115	2.81e-75
Itpkb	2.05e-79	-1.83818	0.23	0.449	3.3e-75
Ccnh	2.13e-79	1.0298	0.437	0.202	3.43e-75
Adprh	2.26e-79	0.991883	0.493	0.249	3.63e-75
1500011B03Rik	2.66e-79	1.08231	0.428	0.197	4.27e-75
Mrps5	3.24e-79	1.38992	0.319	0.122	5.21e-75
Prpf38a	3.64e-79	1.21882	0.372	0.158	5.86e-75
Atp6v1g1	4.48e-79	0.772284	0.627	0.352	7.2e-75
Tmem106c	4.83e-79	2.18151	0.168	0.036	7.76e-75
Smim26	5.29e-79	1.51116	0.281	0.098	8.5e-75
Gtf2a2	5.55e-79	1.03081	0.446	0.211	8.92e-75
Ercc1	5.69e-79	1.40402	0.299	0.109	9.15e-75
Hif1a	7.94e-79	-1.17497	0.5	0.666	1.28e-74
Timm9	1.11e-78	1.34771	0.311	0.117	1.79e-74
Vps13b	1.16e-78	-1.84801	0.238	0.447	1.87e-74
Rad23a	1.17e-78	1.09663	0.406	0.181	1.89e-74
Cdk17	1.76e-78	-1.52959	0.342	0.534	2.83e-74
Spdl1	2.04e-78	1.64641	0.228	0.067	3.28e-74
Lamtor1	2.33e-78	0.815526	0.61	0.348	3.74e-74
Ftsj3	2.48e-78	1.25562	0.381	0.167	3.99e-74
Nudt19	2.65e-78	1.18998	0.381	0.166	4.26e-74
Cox19	3e-78	1.38941	0.296	0.108	4.83e-74
Trappc6a	3.11e-78	1.0041	0.468	0.226	5e-74
Cd3e	3.69e-78	-0.55155	0.962	0.982	5.93e-74
Bloc1s2	3.71e-78	1.18905	0.373	0.16	5.96e-74
Ywhae	4.06e-78	0.569215	0.877	0.669	6.53e-74
Higd2a	4.24e-78	0.829142	0.554	0.291	6.81e-74
Zc3h15	4.86e-78	0.718942	0.653	0.375	7.82e-74
Slc25a10	4.97e-78	2.52201	0.136	0.023	8e-74
Sarnp	5.34e-78	0.698989	0.697	0.415	8.59e-74
Trnau1ap	5.37e-78	1.26227	0.342	0.138	8.63e-74
Atxn7l1	6.3e-78	-1.97305	0.218	0.43	1.01e-73
Cst3	7.3e-78	-0.71718	0.753	0.86	1.17e-73
Mrpl44	7.86e-78	1.37115	0.315	0.121	1.26e-73
AI662270	8.27e-78	0.853059	0.556	0.297	1.33e-73
Rps27a	1.01e-77	0.317142	1	0.996	1.63e-73
Nfyb	1.11e-77	1.08085	0.416	0.19	1.78e-73
Tbca	1.17e-77	0.674298	0.721	0.432	1.88e-73
Ugcg	1.5e-77	-1.46238	0.35	0.543	2.42e-73
Glod4	1.71e-77	1.07246	0.409	0.184	2.75e-73
Tmem223	1.83e-77	1.0858	0.398	0.176	2.93e-73
Smndc1	2.39e-77	0.796116	0.583	0.32	3.84e-73
Exoc4	2.55e-77	-1.76547	0.326	0.512	4.09e-73
Cuedc2	2.58e-77	1.03915	0.438	0.207	4.15e-73
Rps29	2.9e-77	0.339432	1	0.957	4.66e-73
Wdr55	3.34e-77	1.5358	0.264	0.089	5.37e-73
Exosc2	4.09e-77	1.6443	0.229	0.068	6.57e-73
Mrps30	4.96e-77	1.30903	0.324	0.127	7.98e-73
mt-Nd2	5.02e-77	-1.09414	0.763	0.854	8.06e-73
Eif3c	5.36e-77	0.577205	0.875	0.686	8.61e-73
Ccdc107	6.11e-77	1.27261	0.331	0.132	9.82e-73
Atf4	6.28e-77	1.13015	0.433	0.208	1.01e-72
Lims1	6.94e-77	-1.26525	0.445	0.618	1.12e-72
Abhd17a	8.77e-77	0.920761	0.503	0.256	1.41e-72
Rps3a1	9.64e-77	0.308779	1	0.999	1.55e-72
Tsr3	1.14e-76	1.25978	0.335	0.134	1.83e-72
Smc4	1.15e-76	0.701801	0.791	0.585	1.85e-72
Rcc2	1.35e-76	1.08782	0.38	0.162	2.16e-72
Zcchc17	1.9e-76	0.903167	0.515	0.267	3.06e-72
Cd226	1.98e-76	-1.69672	0.39	0.563	3.18e-72
Smc6	2.31e-76	0.695188	0.696	0.416	3.71e-72
Mrpl38	2.46e-76	1.56527	0.27	0.094	3.95e-72
Spr	2.58e-76	1.43703	0.291	0.107	4.14e-72
Rplp1	2.84e-76	0.300747	1	0.996	4.56e-72
Malsu1	3.48e-76	1.04013	0.425	0.198	5.59e-72
Arpc1a	4.83e-76	0.864632	0.541	0.289	7.76e-72
Fam172a	4.85e-76	-1.63858	0.338	0.518	7.8e-72
Bop1	4.92e-76	1.42599	0.295	0.109	7.91e-72
Arl15	4.94e-76	-1.86589	0.258	0.46	7.94e-72
Cd2bp2	7.7e-76	1.14717	0.376	0.163	1.24e-71
Wipf1	1.22e-75	-1.12546	0.505	0.65	1.97e-71
Wbp4	1.32e-75	0.944582	0.48	0.24	2.12e-71
Taf11	1.57e-75	1.27262	0.331	0.133	2.52e-71
Rps12	1.75e-75	0.313215	1	0.983	2.81e-71
Map2k3	2.63e-75	0.957773	0.458	0.224	4.22e-71
Dmac1	2.7e-75	1.14628	0.378	0.165	4.35e-71
Sap18b	2.74e-75	1.86216	0.197	0.052	4.41e-71
Rrs1	4.88e-75	1.36154	0.304	0.115	7.85e-71
Msto1	5.07e-75	1.62795	0.239	0.076	8.14e-71
Gm4316	5.62e-75	1.34999	0.303	0.115	9.03e-71
Arid1b	6.13e-75	-1.93277	0.188	0.4	9.85e-71
Aars	7.15e-75	1.16571	0.364	0.156	1.15e-70
Gm36723	7.45e-75	-1.96063	0.258	0.463	1.2e-70
Dock11	7.9e-75	-1.52901	0.32	0.509	1.27e-70
Mrps22	8.66e-75	1.64654	0.23	0.071	1.39e-70
Twistnb	1.09e-74	0.990207	0.437	0.208	1.76e-70
Mrps35	1.18e-74	1.12946	0.379	0.167	1.9e-70
Taf9	1.39e-74	2.21939	0.153	0.031	2.23e-70
Rcl1	1.44e-74	1.49819	0.258	0.088	2.32e-70
Bud23	1.48e-74	1.38252	0.295	0.11	2.37e-70
Nifk	1.6e-74	1.264	0.331	0.134	2.57e-70
Poldip2	1.67e-74	1.58201	0.234	0.073	2.68e-70
Rpl26	1.74e-74	0.307243	1	0.983	2.79e-70
Brk1	1.74e-74	0.672779	0.692	0.413	2.8e-70
Jarid2	1.75e-74	-1.43189	0.284	0.496	2.82e-70
Zfp511	2.24e-74	1.35871	0.304	0.117	3.6e-70
Eif4e	2.56e-74	0.838822	0.555	0.304	4.11e-70
Gm10282	3.58e-74	2.66481	0.124	0.019	5.76e-70
Psme2	3.69e-74	0.411607	0.975	0.875	5.93e-70
Rnf5	3.89e-74	1.31983	0.308	0.119	6.25e-70
Exosc1	4.4e-74	1.20062	0.359	0.154	7.07e-70
Gpn3	4.7e-74	1.61519	0.234	0.074	7.56e-70
Ngdn	4.86e-74	1.04699	0.392	0.175	7.81e-70
Hist2h3b	5.2e-74	1.73676	0.216	0.064	8.36e-70
Thoc6	6e-74	1.54858	0.245	0.08	9.64e-70
Rpl13	6.38e-74	0.294992	1	0.999	1.03e-69
Rraga	7.16e-74	1.16842	0.365	0.158	1.15e-69
Gle1	7.32e-74	1.3723	0.275	0.098	1.18e-69
Spg21	7.66e-74	0.900153	0.488	0.248	1.23e-69
Med31	8.62e-74	1.75712	0.211	0.061	1.39e-69
Chtf18	9.91e-74	2.33071	0.143	0.027	1.59e-69
Atp2b4	1.19e-73	-1.66734	0.253	0.46	1.91e-69
Hnrnpd	1.27e-73	0.643859	0.767	0.501	2.04e-69
Sgf29	1.35e-73	1.24823	0.323	0.128	2.18e-69
Mcm4	1.39e-73	0.812988	0.554	0.302	2.23e-69
Anapc13	1.45e-73	1.10668	0.379	0.167	2.34e-69
H2-Aa	1.74e-73	-1.45136	0.238	0.456	2.79e-69
Ppan	2.18e-73	1.50867	0.271	0.097	3.5e-69
Tma16	2.48e-73	1.72273	0.21	0.061	3.99e-69
Baz1a	2.72e-73	-1.0034	0.623	0.724	4.37e-69
Dhps	2.89e-73	1.17312	0.348	0.146	4.64e-69
Nabp2	3.78e-73	0.963531	0.444	0.214	6.08e-69
Wbp11	5.35e-73	0.915735	0.468	0.233	8.6e-69
Ddb1	6.1e-73	0.975642	0.464	0.233	9.81e-69
Mpdu1	6.46e-73	1.00249	0.453	0.227	1.04e-68
Cdk2ap2	7.13e-73	0.78546	0.604	0.348	1.15e-68
Rabggtb	8.63e-73	1.0233	0.426	0.203	1.39e-68
Arhgap26	9.61e-73	-2.12621	0.151	0.36	1.54e-68
Hspa9	1.13e-72	0.893349	0.562	0.316	1.82e-68
Fth1	1.15e-72	-0.47283	0.998	0.991	1.86e-68
Ccne1	1.21e-72	1.309	0.294	0.111	1.94e-68
Tmed3	1.5e-72	1.0864	0.397	0.182	2.41e-68
Hsbp1	1.63e-72	0.81297	0.539	0.29	2.62e-68
Urod	1.64e-72	1.28496	0.305	0.118	2.64e-68
Tsta3	1.73e-72	1.41517	0.274	0.099	2.79e-68
Pmvk	1.95e-72	1.22878	0.334	0.138	3.14e-68
Med29	2.07e-72	1.31084	0.3	0.115	3.32e-68
Rmi2	2.23e-72	1.42768	0.252	0.084	3.59e-68
Dap3	3.29e-72	1.05882	0.417	0.198	5.29e-68
2610318N02Rik	3.5e-72	1.61861	0.229	0.072	5.63e-68
Hist1h3d	3.66e-72	2.1149	0.175	0.043	5.88e-68
Pusl1	4.14e-72	2.01483	0.167	0.039	6.66e-68
Suv39h1	7.53e-72	1.4213	0.27	0.097	1.21e-67
Dnajc21	8.2e-72	1.29395	0.304	0.119	1.32e-67
Ccdc58	1.24e-71	1.28208	0.318	0.129	1.99e-67
Tbrg4	1.3e-71	1.41706	0.272	0.099	2.08e-67
Kmt2a	1.65e-71	-1.657	0.286	0.475	2.65e-67
Pycard	1.67e-71	0.618537	0.733	0.457	2.69e-67
Tmem126a	1.72e-71	0.881603	0.52	0.279	2.77e-67
Rps20	2.24e-71	0.318425	1	0.998	3.6e-67
Smc3	2.26e-71	0.717879	0.61	0.348	3.63e-67
U2af1l4	2.51e-71	1.32924	0.291	0.11	4.04e-67
Sod2	2.61e-71	0.990024	0.432	0.209	4.2e-67
Pes1	2.64e-71	1.13348	0.391	0.181	4.25e-67
Pde7a	2.85e-71	-1.69909	0.24	0.443	4.58e-67
Enkd1	4.62e-71	2.45602	0.13	0.023	7.43e-67
Trappc1	4.94e-71	1.04037	0.406	0.191	7.94e-67
Dhrs4	5.29e-71	1.55484	0.243	0.082	8.51e-67
Mid1ip1	5.77e-71	1.64188	0.232	0.075	9.27e-67
Klrc1	7.13e-71	-0.6651	0.737	0.878	1.15e-66
Rpl7l1	7.33e-71	1.00366	0.425	0.205	1.18e-66
Samhd1	7.85e-71	-1.16716	0.447	0.613	1.26e-66
Ube2h	9.96e-71	-1.674	0.203	0.415	1.6e-66
Rps6ka3	1e-70	-1.77444	0.276	0.466	1.61e-66
Sgo1	1.1e-70	1.51347	0.221	0.068	1.77e-66
Ddx47	1.2e-70	1.0469	0.416	0.201	1.92e-66
Cuta	1.24e-70	0.650134	0.694	0.422	1.99e-66
Slc35a4	1.33e-70	1.22678	0.309	0.122	2.14e-66
Tardbp	1.55e-70	0.840827	0.505	0.262	2.49e-66
Abracl	1.97e-70	0.450389	0.927	0.761	3.17e-66
Idh3b	2.17e-70	0.740274	0.605	0.349	3.48e-66
Naa20	2.35e-70	0.80884	0.552	0.306	3.77e-66
Pithd1	2.54e-70	1.30474	0.287	0.108	4.08e-66
Zc3hc1	3.23e-70	1.73136	0.199	0.057	5.2e-66
Gemin2	3.26e-70	1.50378	0.235	0.077	5.24e-66
Atg101	3.73e-70	1.25053	0.305	0.121	6e-66
Zmynd19	4.19e-70	1.51537	0.252	0.088	6.74e-66
Rdm1	4.88e-70	1.41071	0.285	0.11	7.85e-66
Foxm1	6.64e-70	1.78508	0.187	0.051	1.07e-65
Vps28	7.24e-70	0.582945	0.735	0.44	1.16e-65
Bdh1	7.79e-70	1.46835	0.251	0.087	1.25e-65
Gm10076	8e-70	0.290209	1	0.995	1.29e-65
Pqbp1	9.6e-70	1.13948	0.356	0.156	1.54e-65
Mak16	1.03e-69	0.911817	0.484	0.254	1.65e-65
Sigmar1	1.13e-69	1.54594	0.24	0.081	1.82e-65
Gnl3	1.22e-69	1.22086	0.354	0.157	1.97e-65
Pigf	1.25e-69	1.31478	0.281	0.106	2e-65
Rae1	1.28e-69	1.04862	0.401	0.189	2.06e-65
Smco4	1.3e-69	1.38335	0.284	0.109	2.09e-65
Actr2	1.9e-69	-0.85901	0.646	0.756	3.05e-65
Prrc2c	2.14e-69	-0.93197	0.705	0.789	3.44e-65
Gde1	2.58e-69	1.16904	0.335	0.141	4.15e-65
Chd2	2.59e-69	-1.64992	0.3	0.483	4.17e-65
Cops4	3.07e-69	0.834197	0.522	0.281	4.93e-65
Gimap3	3.2e-69	-1.07656	0.434	0.606	5.14e-65
Selenos	3.25e-69	0.873678	0.513	0.278	5.23e-65
Mettl26	3.86e-69	1.0964	0.356	0.156	6.2e-65
Gm8797	4.27e-69	0.632299	0.869	0.701	6.87e-65
Got1	5.13e-69	1.02075	0.394	0.182	8.25e-65
Cenpl	5.29e-69	1.70042	0.205	0.061	8.5e-65
Hist1h1d	5.58e-69	1.27709	0.512	0.298	8.98e-65
Mat2a	6.91e-69	0.894555	0.494	0.263	1.11e-64
Commd3	7.07e-69	0.783728	0.567	0.319	1.14e-64
Prelid2	7.53e-69	1.10357	0.359	0.159	1.21e-64
Sri	8.82e-69	0.527094	0.842	0.607	1.42e-64
Ttk	9.24e-69	1.44357	0.227	0.073	1.48e-64
Ppp1r7	1.14e-68	1.00938	0.383	0.173	1.83e-64
Erp29	1.24e-68	0.700045	0.656	0.397	2e-64
Lonp1	1.48e-68	1.2841	0.288	0.111	2.39e-64
Tcf12	1.54e-68	-1.87394	0.196	0.397	2.47e-64
Klhdc4	1.61e-68	1.42319	0.262	0.095	2.59e-64
Prmt5	1.62e-68	1.2619	0.308	0.125	2.6e-64
Nob1	1.94e-68	1.25276	0.308	0.125	3.12e-64
Nfu1	2.09e-68	0.974047	0.429	0.211	3.35e-64
Osgep	2.16e-68	1.12789	0.353	0.155	3.46e-64
Eme1	2.23e-68	1.90086	0.168	0.042	3.58e-64
Gpn2	2.7e-68	1.75651	0.192	0.054	4.34e-64
Dpm3	2.76e-68	0.87763	0.48	0.249	4.43e-64
1700097N02Rik	2.93e-68	1.40148	0.277	0.106	4.7e-64
Mlf1	3.32e-68	2.19899	0.14	0.029	5.34e-64
Adam10	3.39e-68	-1.67875	0.256	0.446	5.45e-64
Gm19585	3.43e-68	0.777996	0.626	0.381	5.51e-64
Got2	3.53e-68	0.724143	0.593	0.34	5.68e-64
Dnajb1	4.72e-68	0.933132	0.409	0.194	7.59e-64
Lzic	4.94e-68	1.26369	0.294	0.115	7.94e-64
Sae1	5.61e-68	0.635454	0.618	0.351	9.01e-64
Saal1	6.23e-68	1.40658	0.261	0.095	1e-63
Map2k2	6.6e-68	0.694647	0.623	0.365	1.06e-63
E2f1	6.64e-68	1.80769	0.194	0.056	1.07e-63
Wdr46	7.37e-68	1.64842	0.209	0.064	1.18e-63
Ptbp3	7.59e-68	-0.99612	0.562	0.686	1.22e-63
Nr2c2ap	9.36e-68	1.35102	0.286	0.112	1.5e-63
Eif5b	1.07e-67	0.689928	0.619	0.363	1.71e-63
Ccdc59	1.24e-67	0.792025	0.512	0.272	1.99e-63
Gspt1	1.38e-67	0.699421	0.62	0.366	2.22e-63
Srp14	1.4e-67	0.536714	0.767	0.471	2.26e-63
Akr1a1	1.41e-67	0.560051	0.821	0.567	2.26e-63
Gm10260	1.67e-67	1.38801	0.269	0.1	2.68e-63
Malt1	2.53e-67	-1.65941	0.252	0.448	4.07e-63
Pigx	2.54e-67	0.816267	0.534	0.296	4.08e-63
Mff	2.74e-67	0.833735	0.491	0.257	4.4e-63
Tctex1d2	2.82e-67	2.07363	0.162	0.04	4.54e-63
Snapc5	3.07e-67	0.871218	0.466	0.238	4.94e-63
Prkrip1	4.24e-67	1.28167	0.283	0.109	6.82e-63
E2f8	4.49e-67	1.48371	0.217	0.068	7.22e-63
Ccdc25	4.59e-67	0.995522	0.41	0.198	7.37e-63
Ino80c	6.7e-67	1.40853	0.249	0.088	1.08e-62
Mtx2	6.85e-67	1.15985	0.33	0.141	1.1e-62
Tex261	7.13e-67	0.964486	0.425	0.21	1.15e-62
Sod1	7.96e-67	1.14552	0.332	0.143	1.28e-62
Bysl	1.14e-66	1.48734	0.23	0.077	1.83e-62
Agrp	1.15e-66	1.88978	0.179	0.049	1.84e-62
Ankrd17	1.19e-66	-1.58562	0.334	0.5	1.91e-62
Gm10184	1.24e-66	3.04305	0.097	0.012	2e-62
Ncoa2	1.6e-66	-1.76825	0.222	0.416	2.56e-62
Gmfb	1.74e-66	0.993034	0.402	0.192	2.79e-62
Snx3	1.9e-66	0.586876	0.785	0.544	3.06e-62
Adat2	2.05e-66	1.95862	0.163	0.04	3.29e-62
Aaas	2.32e-66	1.24271	0.305	0.125	3.73e-62
Csrp2	2.38e-66	2.12356	0.147	0.033	3.83e-62
Cisd2	2.4e-66	0.788388	0.526	0.287	3.85e-62
Slc36a3os	2.67e-66	1.68281	0.196	0.058	4.29e-62
Mpg	2.7e-66	1.33075	0.268	0.1	4.33e-62
Ddx19a	2.77e-66	1.26883	0.287	0.112	4.45e-62
Cfdp1	3.01e-66	0.799499	0.509	0.276	4.84e-62
Rrp7a	3.21e-66	1.18494	0.33	0.142	5.16e-62
Prxl2a	4.45e-66	1.54208	0.253	0.093	7.15e-62
Dnph1	5.22e-66	2.65654	0.115	0.019	8.38e-62
Gnptab	5.98e-66	-1.56597	0.35	0.512	9.62e-62
Pag1	6.38e-66	-2.07362	0.172	0.37	1.02e-61
Hdac2	6.42e-66	1.11748	0.337	0.146	1.03e-61
Thg1l	8.04e-66	1.86747	0.166	0.042	1.29e-61
Mrpl47	8.32e-66	1.76609	0.185	0.052	1.34e-61
1110065P20Rik	8.45e-66	1.73514	0.19	0.055	1.36e-61
Ankrd39	1.08e-65	1.38444	0.266	0.1	1.74e-61
Nebl	1.12e-65	2.5747	0.12	0.021	1.8e-61
Isoc1	1.18e-65	1.35059	0.25	0.089	1.9e-61
Sf3a1	1.25e-65	0.915123	0.44	0.22	2e-61
Dbnl	1.33e-65	0.624651	0.657	0.387	2.14e-61
Msi2	1.54e-65	-1.63191	0.344	0.505	2.48e-61
Tmco1	1.59e-65	0.968836	0.398	0.189	2.55e-61
Txndc9	1.72e-65	0.799911	0.509	0.276	2.77e-61
2310039H08Rik	1.82e-65	1.38458	0.256	0.094	2.93e-61
Mtap	1.97e-65	1.18878	0.331	0.144	3.17e-61
Pdcl3	2.25e-65	0.945426	0.423	0.21	3.62e-61
Ppp3ca	2.36e-65	-1.45522	0.323	0.498	3.79e-61
Ccdc85b	2.56e-65	1.10547	0.336	0.146	4.11e-61
Dbr1	2.78e-65	1.56821	0.223	0.075	4.47e-61
Gclm	3.02e-65	1.28469	0.271	0.103	4.85e-61
Eif3e	3.32e-65	0.558966	0.804	0.554	5.34e-61
Dazap2	3.4e-65	0.585236	0.724	0.455	5.46e-61
Tspan31	4.46e-65	0.989554	0.402	0.195	7.17e-61
2010204K13Rik	5.04e-65	3.01268	0.091	0.01	8.1e-61
Hspa14	5.27e-65	1.0026	0.383	0.181	8.46e-61
Aco2	6.62e-65	0.844202	0.466	0.242	1.06e-60
Sdhaf1	6.79e-65	1.3469	0.263	0.099	1.09e-60
Birc6	7.67e-65	-1.19057	0.487	0.613	1.23e-60
Tbrg1	8.49e-65	0.822905	0.52	0.29	1.36e-60
Acd	8.86e-65	1.08083	0.339	0.148	1.42e-60
Drg1	1.05e-64	0.764341	0.53	0.292	1.68e-60
Unc119	1.12e-64	0.885311	0.435	0.218	1.8e-60
Carnmt1	1.27e-64	0.907108	0.406	0.195	2.04e-60
Spag5	1.35e-64	1.38711	0.233	0.079	2.18e-60
Ecsit	1.46e-64	1.32277	0.272	0.105	2.34e-60
Cib1	1.51e-64	0.934256	0.432	0.219	2.42e-60
1700123O20Rik	1.61e-64	0.997171	0.378	0.176	2.59e-60
Cdc25b	1.83e-64	1.40824	0.285	0.115	2.95e-60
Wdr77	1.85e-64	1.4856	0.238	0.084	2.97e-60
Bcat2	1.94e-64	1.33826	0.267	0.102	3.11e-60
Naxe	2e-64	0.893474	0.451	0.233	3.22e-60
Gpx1	2.28e-64	0.679644	0.768	0.571	3.66e-60
Dynlt1b	2.59e-64	1.07488	0.341	0.15	4.16e-60
Ddx1	2.61e-64	0.993166	0.395	0.192	4.2e-60
Tm2d2	2.76e-64	1.20954	0.298	0.122	4.43e-60
Supt4a	2.86e-64	0.542623	0.742	0.46	4.59e-60
Nudt2	2.92e-64	1.53322	0.224	0.076	4.7e-60
Marcksl1	2.96e-64	1.58216	0.215	0.07	4.76e-60
Cactin	3.59e-64	1.41978	0.241	0.086	5.77e-60
Snhg15	3.95e-64	1.79129	0.182	0.052	6.35e-60
Tmbim4	5.34e-64	0.834896	0.496	0.271	8.58e-60
Pelp1	5.66e-64	1.33323	0.256	0.095	9.1e-60
Farsb	7.41e-64	0.822548	0.454	0.232	1.19e-59
Atf7ip	7.55e-64	-1.55805	0.266	0.453	1.21e-59
Tarbp2	9.29e-64	1.40072	0.251	0.093	1.49e-59
Atp10a	1e-63	-1.80139	0.283	0.453	1.61e-59
Chek1	1.07e-63	1.87912	0.161	0.041	1.72e-59
Lyrm9	1.2e-63	1.24334	0.281	0.111	1.92e-59
Gldc	1.22e-63	1.46508	0.277	0.112	1.96e-59
Cenpq	1.33e-63	1.25351	0.289	0.117	2.14e-59
Arhgef39	1.56e-63	3.94668	0.072	0.005	2.51e-59
Cdc14a	1.65e-63	-1.69056	0.226	0.419	2.65e-59
Akr7a5	1.77e-63	1.77748	0.177	0.05	2.85e-59
Psmb9	1.88e-63	0.447089	0.919	0.753	3.02e-59
Tbcc	2.04e-63	1.43501	0.231	0.08	3.28e-59
Jpt2	2.7e-63	1.56818	0.201	0.063	4.33e-59
Comt	2.85e-63	0.90509	0.429	0.217	4.58e-59
Nol11	3.72e-63	0.962277	0.363	0.166	5.98e-59
2310009B15Rik	5.11e-63	1.34919	0.253	0.094	8.22e-59
Slc25a11	5.49e-63	0.75184	0.512	0.278	8.82e-59
Wdr75	5.8e-63	1.07003	0.347	0.158	9.32e-59
Stk4	6.24e-63	-1.12795	0.438	0.587	1e-58
Mcrs1	7.07e-63	1.09509	0.333	0.147	1.14e-58
Stk39	7.12e-63	-1.20161	0.601	0.686	1.14e-58
Tnfrsf4	7.6e-63	1.07382	0.491	0.285	1.22e-58
Ywhab	7.62e-63	0.542473	0.787	0.535	1.23e-58
2310011J03Rik	7.91e-63	0.956408	0.403	0.198	1.27e-58
Gzma	8.28e-63	-0.92191	0.286	0.496	1.33e-58
Gm2682	9.22e-63	-1.85369	0.194	0.389	1.48e-58
Ddx46	1.13e-62	0.682644	0.636	0.392	1.82e-58
Nsun2	2.42e-62	0.907082	0.463	0.245	3.88e-58
Tmem251	2.51e-62	1.33708	0.252	0.094	4.04e-58
Rbm38	2.62e-62	0.952447	0.402	0.199	4.22e-58
Tnfaip8l1	2.7e-62	1.76424	0.182	0.053	4.34e-58
Acaa2	2.86e-62	0.990298	0.375	0.177	4.6e-58
Elp5	3.27e-62	1.08798	0.346	0.158	5.26e-58
Ap1m1	3.29e-62	0.97709	0.398	0.197	5.29e-58
Lime1	3.32e-62	0.84697	0.442	0.225	5.34e-58
Eef1akmt4	3.91e-62	1.68298	0.186	0.056	6.28e-58
Hist2h4	4.06e-62	2.38151	0.12	0.023	6.52e-58
Irak1bp1	4.14e-62	2.67525	0.1	0.015	6.66e-58
Mea1	4.52e-62	0.747768	0.514	0.28	7.27e-58
Gnl1	4.64e-62	1.37627	0.252	0.095	7.45e-58
Polr1e	4.78e-62	1.78123	0.175	0.049	7.68e-58
Dyrk1a	5.12e-62	-1.99393	0.158	0.347	8.24e-58
Plrg1	5.37e-62	1.30177	0.254	0.095	8.63e-58
Spata24	5.39e-62	1.8944	0.162	0.043	8.66e-58
Cdpf1	5.6e-62	1.40639	0.241	0.088	9e-58
Itgb1	6.2e-62	-1.2891	0.45	0.608	9.97e-58
Pole2	6.66e-62	1.49991	0.209	0.068	1.07e-57
Hspa5	6.92e-62	-1.0557	0.787	0.852	1.11e-57
Mvb12a	7.06e-62	0.750214	0.542	0.312	1.13e-57
Fam89b	7.57e-62	0.902639	0.42	0.211	1.22e-57
Riox1	7.71e-62	1.84093	0.168	0.046	1.24e-57
Pabpc4	7.98e-62	1.15186	0.313	0.135	1.28e-57
Asna1	1.03e-61	0.950878	0.407	0.203	1.65e-57
Cotl1	1.09e-61	0.554269	0.846	0.685	1.76e-57
Ciao1	1.26e-61	1.44218	0.232	0.082	2.02e-57
Hdac3	1.26e-61	1.17037	0.295	0.122	2.02e-57
Coa6	1.37e-61	1.21112	0.293	0.122	2.2e-57
Taf12	1.39e-61	0.908127	0.427	0.218	2.23e-57
1700048O20Rik	1.44e-61	2.55416	0.106	0.017	2.32e-57
Tmem70	1.5e-61	1.19591	0.292	0.121	2.41e-57
Slc19a1	1.51e-61	1.78716	0.165	0.044	2.43e-57
Yars2	1.53e-61	1.61511	0.203	0.066	2.46e-57
Akt1	1.99e-61	1.09388	0.336	0.152	3.19e-57
Bri3	2.41e-61	0.760789	0.508	0.278	3.87e-57
Btg1	2.56e-61	-0.92252	0.472	0.644	4.11e-57
Pik3cd	2.86e-61	-1.31131	0.335	0.509	4.59e-57
Ctsd	3.11e-61	-0.5915	0.803	0.915	5e-57
Psmd11	3.64e-61	0.654562	0.632	0.393	5.85e-57
C2	4.24e-61	1.43268	0.236	0.086	6.82e-57
Aasdhppt	4.95e-61	1.37669	0.254	0.097	7.95e-57
Hnrnpa0	5.38e-61	0.928695	0.406	0.203	8.65e-57
Nop2	5.75e-61	1.39544	0.244	0.091	9.24e-57
Rgcc	6.1e-61	1.5222	0.213	0.073	9.81e-57
Tfam	6.78e-61	1.16798	0.301	0.128	1.09e-56
BC003965	7.22e-61	1.20524	0.301	0.129	1.16e-56
Mrpl50	7.24e-61	1.44856	0.232	0.084	1.16e-56
Tmem242	8.3e-61	1.04718	0.325	0.143	1.33e-56
Tor2a	8.31e-61	1.00303	0.374	0.18	1.34e-56
Psme3	9.63e-61	0.931288	0.406	0.204	1.55e-56
Rpia	9.86e-61	0.958963	0.382	0.184	1.59e-56
Eif2b4	1.12e-60	1.22337	0.284	0.117	1.8e-56
Aamp	1.14e-60	0.881886	0.429	0.219	1.84e-56
Serp1	1.2e-60	0.788354	0.503	0.28	1.92e-56
Ola1	1.23e-60	0.671965	0.598	0.357	1.98e-56
Lgals1	1.4e-60	0.291314	0.999	0.993	2.25e-56
Acot7	1.44e-60	0.687108	0.583	0.346	2.32e-56
Ung	1.56e-60	1.72595	0.183	0.056	2.51e-56
Ppp1r2	1.59e-60	0.828768	0.457	0.243	2.55e-56
Mrpl39	1.62e-60	1.08075	0.319	0.14	2.61e-56
Taf5	1.68e-60	1.62098	0.188	0.058	2.69e-56
Utp23	1.69e-60	1.22322	0.279	0.113	2.71e-56
Adamts6	1.84e-60	-2.08669	0.185	0.37	2.95e-56
Gmpr2	1.9e-60	1.3647	0.234	0.085	3.06e-56
Maz	1.92e-60	0.968266	0.379	0.183	3.08e-56
Wdr4	2.16e-60	1.77123	0.174	0.05	3.47e-56
Faim	2.34e-60	1.05489	0.341	0.156	3.76e-56
Hccs	2.43e-60	1.13086	0.307	0.132	3.91e-56
Dgkh	2.78e-60	-1.616	0.274	0.45	4.47e-56
Cox14	2.95e-60	0.760502	0.492	0.267	4.74e-56
Ebp	2.98e-60	0.717268	0.562	0.334	4.79e-56
Rpl32	3.09e-60	0.292715	1	0.998	4.97e-56
Cenpv	3.15e-60	1.49158	0.211	0.071	5.07e-56
Sit1	3.16e-60	1.26822	0.265	0.105	5.07e-56
Abt1	3.27e-60	1.58395	0.201	0.065	5.25e-56
Cops8	3.4e-60	1.10398	0.314	0.137	5.46e-56
Slc29a1	3.63e-60	0.935051	0.366	0.172	5.84e-56
Pus1	3.67e-60	1.31718	0.265	0.106	5.9e-56
Zfand3	3.83e-60	-1.63066	0.254	0.432	6.16e-56
Nop14	4.02e-60	1.13715	0.312	0.136	6.47e-56
Abi1	4.34e-60	-1.38907	0.305	0.478	6.98e-56
Cdc6	4.47e-60	1.40326	0.222	0.078	7.18e-56
Arap2	4.55e-60	-1.6057	0.236	0.422	7.31e-56
H3f3a	5.14e-60	0.392382	0.968	0.915	8.26e-56
Rac1	7e-60	0.403644	0.933	0.815	1.13e-55
Hnrnpf	7.28e-60	0.436791	0.937	0.862	1.17e-55
Nek2	7.82e-60	1.3216	0.232	0.083	1.26e-55
Rwdd4a	8.76e-60	1.09686	0.332	0.151	1.41e-55
Fam98b	9.34e-60	0.984403	0.363	0.172	1.5e-55
Taf6	1.05e-59	1.41381	0.233	0.085	1.69e-55
Prex1	1.2e-59	-1.3399	0.294	0.479	1.93e-55
Atp11b	1.23e-59	-1.45896	0.286	0.458	1.98e-55
Srsf10	1.3e-59	0.700969	0.559	0.326	2.08e-55
Ss18l2	1.53e-59	1.45533	0.213	0.073	2.47e-55
Ppib	1.56e-59	0.3457	0.982	0.896	2.52e-55
Ubac1	1.8e-59	1.30096	0.253	0.097	2.89e-55
Aup1	1.84e-59	0.587129	0.668	0.406	2.96e-55
Eprs	1.97e-59	0.640351	0.578	0.338	3.17e-55
Smim11	2e-59	0.990953	0.369	0.178	3.21e-55
Rad54l	2.21e-59	1.48632	0.198	0.064	3.55e-55
Czib	2.31e-59	1.32717	0.24	0.089	3.71e-55
Cnot6l	3.65e-59	-1.2214	0.368	0.53	5.87e-55
Vbp1	3.87e-59	0.981524	0.381	0.187	6.22e-55
Chsy1	3.89e-59	-1.59653	0.269	0.444	6.25e-55
AC154200.1	4.36e-59	1.4367	0.225	0.081	7e-55
Ramac	4.8e-59	0.762437	0.49	0.269	7.71e-55
Dpp3	4.82e-59	1.05249	0.342	0.159	7.75e-55
Meaf6	5.1e-59	1.0622	0.325	0.146	8.2e-55
Rps4x	5.5e-59	0.277633	1	0.996	8.84e-55
Mad2l1bp	6.28e-59	1.26383	0.272	0.111	1.01e-54
Ubl5	6.29e-59	0.389994	0.946	0.765	1.01e-54
Cby1	6.79e-59	1.78158	0.159	0.043	1.09e-54
Psmb8	7.15e-59	0.299279	0.995	0.951	1.15e-54
Ppp5c	7.73e-59	1.13409	0.313	0.138	1.24e-54
Arih1	8.62e-59	-1.50069	0.314	0.474	1.38e-54
Lsm11	9.24e-59	1.84195	0.159	0.043	1.48e-54
Pnkd	9.38e-59	0.902669	0.387	0.189	1.51e-54
Rasa1	9.53e-59	-1.54374	0.241	0.423	1.53e-54
Zswim7	9.58e-59	1.86576	0.15	0.039	1.54e-54
Tmem128	1.02e-58	0.638255	0.602	0.358	1.64e-54
Myo1f	1.11e-58	-1.11152	0.405	0.566	1.78e-54
Psmf1	1.17e-58	1.01034	0.347	0.162	1.87e-54
Snhg8	1.21e-58	1.03081	0.354	0.168	1.95e-54
mt-Atp6	1.25e-58	-0.75288	0.874	0.903	2.01e-54
Cdca2	1.31e-58	0.937541	0.31	0.132	2.11e-54
Parpbp	1.46e-58	1.025	0.262	0.101	2.35e-54
Zbtb45	1.83e-58	1.53694	0.199	0.065	2.94e-54
Rgs19	1.87e-58	0.964356	0.379	0.187	3.01e-54
Sumo1	1.88e-58	0.556602	0.714	0.459	3.02e-54
AI413582	2.11e-58	0.737099	0.488	0.266	3.39e-54
Apip	2.2e-58	1.41922	0.225	0.081	3.53e-54
Zc3hav1	2.22e-58	-1.15165	0.42	0.562	3.57e-54
Cip2a	2.25e-58	1.15502	0.263	0.104	3.61e-54
Dctn2	2.26e-58	0.829115	0.459	0.248	3.63e-54
Ccdc167	2.8e-58	1.39371	0.215	0.075	4.51e-54
Rps23	2.88e-58	0.27599	1	0.99	4.64e-54
Kif20b	2.96e-58	0.776558	0.377	0.178	4.77e-54
Ssu72	3.04e-58	0.570855	0.691	0.435	4.89e-54
Ccdc115	3.06e-58	1.17908	0.314	0.142	4.92e-54
4930522L14Rik	3.11e-58	1.49562	0.196	0.064	4.99e-54
Gtf3c6	3.23e-58	1.01048	0.344	0.16	5.2e-54
Alg5	3.3e-58	0.797881	0.453	0.24	5.31e-54
Icos	3.42e-58	-1.26862	0.335	0.512	5.49e-54
Prpsap1	3.67e-58	1.04659	0.355	0.171	5.9e-54
Parp1	4.51e-58	0.978462	0.381	0.188	7.26e-54
Bora	4.68e-58	1.3162	0.229	0.083	7.52e-54
Coa7	5.03e-58	1.73818	0.168	0.049	8.09e-54
Lypla2	5.27e-58	0.7257	0.521	0.296	8.46e-54
Heph	5.57e-58	1.24626	0.262	0.105	8.96e-54
Gsk3a	5.87e-58	1.08219	0.321	0.145	9.44e-54
Pan3	6.18e-58	-1.73283	0.193	0.375	9.94e-54
Zfp414	6.4e-58	1.22425	0.272	0.111	1.03e-53
Cebpz	6.52e-58	0.954879	0.397	0.202	1.05e-53
Mcm10	6.84e-58	1.38926	0.211	0.073	1.1e-53
Gramd1b	7.95e-58	-1.77715	0.257	0.432	1.28e-53
Emp3	8.63e-58	0.566342	0.848	0.712	1.39e-53
Eftud2	9.42e-58	0.817765	0.462	0.251	1.51e-53
Gnpnat1	9.43e-58	1.03044	0.343	0.161	1.52e-53
Elp6	1.02e-57	1.67673	0.174	0.052	1.64e-53
Ten1	1.02e-57	0.828591	0.414	0.21	1.64e-53
Ccnf	1.09e-57	1.10855	0.265	0.106	1.75e-53
Cenpb	1.1e-57	1.35265	0.23	0.085	1.77e-53
Rangrf	1.15e-57	2.25635	0.123	0.026	1.85e-53
Zpr1	1.36e-57	1.24372	0.27	0.111	2.18e-53
Npc2	1.37e-57	-0.73139	0.676	0.788	2.2e-53
Cd3eap	1.44e-57	1.52821	0.197	0.065	2.32e-53
Triap1	1.46e-57	1.35849	0.24	0.091	2.35e-53
E130309D02Rik	1.51e-57	1.49256	0.202	0.068	2.43e-53
Ppp3cc	1.61e-57	-1.40507	0.286	0.462	2.59e-53
Ablim1	1.67e-57	-1.21769	0.418	0.56	2.68e-53
Trip12	1.67e-57	-1.31031	0.345	0.503	2.69e-53
Cenpn	1.76e-57	1.74491	0.163	0.046	2.83e-53
Tpgs1	1.84e-57	1.04636	0.321	0.145	2.97e-53
Emc2	1.98e-57	0.802865	0.456	0.244	3.19e-53
Mthfd1	2.09e-57	1.02047	0.323	0.146	3.36e-53
Stk16	2.97e-57	1.09314	0.312	0.139	4.77e-53
Aldoa	3.27e-57	0.356336	0.991	0.973	5.25e-53
Enoph1	3.3e-57	1.66607	0.176	0.053	5.3e-53
Ddah1	3.38e-57	1.662	0.172	0.051	5.43e-53
Actr10	3.44e-57	0.672165	0.586	0.353	5.54e-53
Hnrnpr	3.85e-57	0.670954	0.546	0.319	6.18e-53
Pim3	3.87e-57	1.65793	0.178	0.055	6.22e-53
Smim20	4.22e-57	0.936891	0.372	0.182	6.78e-53
Trappc3	5.64e-57	0.974515	0.351	0.167	9.07e-53
Tmem216	5.88e-57	2.33855	0.111	0.021	9.45e-53
Gm2000	5.88e-57	1.70927	0.167	0.048	9.46e-53
Mmadhc	6.72e-57	1.08853	0.322	0.148	1.08e-52
Stat4	7.05e-57	-1.37249	0.402	0.547	1.13e-52
Nptn	7.47e-57	-1.65754	0.24	0.414	1.2e-52
Hist1h2ak	8.13e-57	1.48794	0.254	0.102	1.31e-52
Dpagt1	8.88e-57	1.30351	0.24	0.091	1.43e-52
Anp32a	9.03e-57	0.600656	0.743	0.505	1.45e-52
Ndufaf3	9.44e-57	0.969854	0.364	0.177	1.52e-52
Rnf213	9.83e-57	-1.42125	0.305	0.478	1.58e-52
Hdgfl2	1.01e-56	1.08391	0.313	0.141	1.62e-52
Parl	1.31e-56	0.934679	0.389	0.196	2.1e-52
Copb2	1.38e-56	0.74033	0.523	0.306	2.21e-52
0610009B22Rik	1.46e-56	1.58299	0.181	0.056	2.34e-52
Epop	1.52e-56	2.06904	0.133	0.032	2.44e-52
Cdc123	1.62e-56	0.680172	0.537	0.31	2.6e-52
Mzt2	1.63e-56	1.54162	0.199	0.067	2.62e-52
Rfc1	1.68e-56	0.763728	0.463	0.252	2.7e-52
Wdr1	2.08e-56	0.516287	0.814	0.598	3.34e-52
Jtb	3.1e-56	0.848224	0.412	0.212	4.97e-52
Drg2	3.15e-56	1.41906	0.215	0.077	5.06e-52
Tmem237	3.29e-56	1.8074	0.156	0.043	5.29e-52
2810004N23Rik	3.37e-56	0.967036	0.326	0.148	5.41e-52
Mcm8	3.68e-56	1.93212	0.14	0.035	5.91e-52
Pmpcb	3.95e-56	1.07085	0.305	0.136	6.35e-52
Cd8b1	3.97e-56	-0.5148	0.942	0.97	6.39e-52
Phactr2	4.22e-56	-1.82476	0.247	0.415	6.78e-52
Cyth2	4.27e-56	1.3245	0.24	0.093	6.86e-52
Ntan1	4.32e-56	0.699649	0.535	0.314	6.95e-52
Psmb10	4.65e-56	0.475736	0.789	0.523	7.48e-52
Myc	5.3e-56	1.08914	0.321	0.149	8.52e-52
mt-Nd1	5.64e-56	-0.96781	0.871	0.902	9.06e-52
Depdc1a	7.03e-56	0.982041	0.276	0.114	1.13e-51
Hnrnpc	7.89e-56	0.56408	0.689	0.44	1.27e-51
Huwe1	8.37e-56	-1.51555	0.31	0.466	1.35e-51
Ergic3	9.71e-56	0.74086	0.492	0.277	1.56e-51
Rapsn	1e-55	1.76485	0.156	0.044	1.61e-51
Clint1	1.15e-55	-1.167	0.385	0.536	1.85e-51
Fasn	1.17e-55	1.30283	0.251	0.101	1.89e-51
Cox18	1.18e-55	1.32245	0.241	0.094	1.89e-51
Jagn1	1.26e-55	1.22013	0.259	0.105	2.03e-51
Fam136a	1.31e-55	1.30944	0.236	0.091	2.1e-51
Gm9803	1.39e-55	2.18365	0.119	0.025	2.23e-51
Faap20	1.4e-55	1.12178	0.296	0.131	2.26e-51
Thap7	1.42e-55	1.16194	0.274	0.115	2.29e-51
Ipo5	1.43e-55	0.852396	0.409	0.21	2.29e-51
Trim30a	1.46e-55	-1.08956	0.366	0.537	2.34e-51
Tcea1	1.48e-55	0.563373	0.679	0.44	2.38e-51
Zfp580	1.67e-55	1.90958	0.142	0.037	2.69e-51
Psenen	1.74e-55	0.500925	0.739	0.467	2.8e-51
Ogfod2	1.77e-55	1.66753	0.172	0.053	2.85e-51
Gtf2h4	1.9e-55	1.74495	0.161	0.047	3.06e-51
Ddx20	2.09e-55	1.4819	0.187	0.061	3.35e-51
Rpp40	2.19e-55	2.6005	0.094	0.015	3.51e-51
Mpnd	2.29e-55	1.14957	0.28	0.12	3.69e-51
Lrwd1	2.36e-55	1.1478	0.298	0.133	3.79e-51
Nme6	2.54e-55	2.14664	0.119	0.026	4.09e-51
Serhl	3.15e-55	1.20189	0.273	0.116	5.06e-51
Ppp2r5d	3.62e-55	1.50915	0.198	0.068	5.81e-51
Gstt2	3.97e-55	1.20141	0.252	0.101	6.37e-51
Prkcb	4.14e-55	-1.46745	0.285	0.452	6.65e-51
Med11	4.5e-55	1.02558	0.328	0.154	7.23e-51
Kti12	4.5e-55	1.29936	0.254	0.104	7.23e-51
Egfl7	4.53e-55	2.86646	0.084	0.011	7.28e-51
Gtf2f1	4.93e-55	0.741188	0.475	0.262	7.93e-51
Mettl5	5.02e-55	1.42484	0.206	0.073	8.07e-51
Vps52	5.16e-55	1.22927	0.257	0.105	8.29e-51
Brms1	5.72e-55	1.09506	0.303	0.136	9.2e-51
Pdcd1	5.89e-55	-0.59957	0.816	0.903	9.47e-51
Nipsnap3b	6.6e-55	1.06691	0.312	0.142	1.06e-50
Mrpl24	6.76e-55	0.800598	0.433	0.23	1.09e-50
Vkorc1	6.82e-55	1.38389	0.211	0.075	1.1e-50
Arf1	6.96e-55	0.495006	0.835	0.632	1.12e-50
Mrpl3	8.57e-55	1.13077	0.291	0.128	1.38e-50
Tgfbr2	8.7e-55	-1.32339	0.299	0.466	1.4e-50
Mtg1	9.08e-55	1.77991	0.152	0.042	1.46e-50
Phax	9.98e-55	0.860184	0.401	0.205	1.6e-50
[truncated: 6,611 more rows]

## Sheet: Cluster 1
Gene	p_val	avg_log2FC	pct.1	pct.2	p_val_adj
Ccl5	0	2.08883	0.985	0.896	0
S100a6	0	1.29918	0.997	0.94	0
AW112010	0	1.20289	1	0.983	0
Cd52	0	1.13575	1	0.987	0
Tmsb4x	0	1.00991	1	1	0
Cd3g	0	1.0091	1	0.962	0
Rps15a	0	0.983668	1	0.997	0
Fau	0	0.961577	1	0.997	0
Tpt1	0	0.826341	1	0.996	0
Rps24	0	0.815221	1	0.998	0
Uba52	0	0.787915	1	0.996	0
Rps11	0	0.777607	1	0.994	0
Rps13	0	0.766655	1	0.993	0
Nkg7	1.67555e-306	1.00072	1	0.992	2.6931e-302
Rpl34	2.98567e-301	0.788503	1	0.987	4.79886e-297
Rpl19	6.05924e-301	0.729641	1	0.996	9.73901e-297
Rpl18a	7.99891e-296	0.746022	1	0.996	1.28567e-291
Rps7	5.93297e-293	0.759208	1	0.993	9.53607e-289
Eef1a1	2.14607e-282	0.610831	1	1	3.44937e-278
Rpl30	7.0323e-276	0.729278	1	0.994	1.1303e-271
Hcst	1.33803e-269	1.57732	0.888	0.484	2.15061e-265
Rpl9	1.81398e-267	0.683763	1	0.996	2.9156e-263
Cd3d	6.37689e-264	0.881595	0.999	0.967	1.02496e-259
Pfn1	3.20384e-263	0.655874	1	0.999	5.14953e-259
Rps16	2.21085e-257	0.670493	1	0.997	3.5535e-253
Rpl39	4.26247e-256	0.747841	1	0.98	6.85106e-252
S100a10	5.41605e-254	1.00118	0.995	0.921	8.70522e-250
Myl6	8.43885e-253	0.837759	1	0.966	1.35638e-248
Rps27	1.73391e-252	0.848227	0.999	0.96	2.78691e-248
Rac2	8.80236e-252	0.861925	0.999	0.961	1.4148e-247
Rpl27	1.76765e-251	0.686805	1	0.987	2.84114e-247
B2m	1.29208e-249	0.712102	1	0.996	2.07676e-245
Rpl17	3.77282e-248	0.660089	1	0.996	6.06405e-244
Rpl24	7.56121e-247	0.722142	1	0.983	1.21531e-242
Ifi27l2a	5.89893e-244	1.60306	0.947	0.853	9.48135e-240
Rpl13a	9.67441e-244	0.719662	1	0.994	1.55497e-239
Rps10	1.65743e-243	0.653791	1	0.995	2.664e-239
Rpl23	1.17601e-241	0.623418	1	0.997	1.89021e-237
S100a11	2.55235e-239	0.946596	0.996	0.903	4.10239e-235
Ptpn18	6.26611e-235	1.0442	0.968	0.816	1.00715e-230
Rps3	1.73638e-233	0.621101	1	0.995	2.79089e-229
Rpl27a	6.04766e-228	0.618594	1	0.996	9.7204e-224
Rps9	2.03307e-227	0.631654	1	0.994	3.26776e-223
Sh3bgrl3	8.78911e-224	0.778167	1	0.974	1.41267e-219
Fxyd5	1.6037e-220	0.76356	1	0.986	2.57762e-216
Rpl18	3.81113e-220	0.587121	1	0.998	6.12564e-216
Rpl32	2.16452e-213	0.609121	1	0.998	3.47904e-209
Rpl37a	6.0724e-211	0.667611	1	0.984	9.76016e-207
Uqcrh	3.80046e-205	0.876712	0.983	0.868	6.10848e-201
Rpl11	2.42931e-203	0.558311	1	0.997	3.90463e-199
Rpl21	1.68695e-202	0.602571	1	0.992	2.71143e-198
Rpl37	3.02197e-202	0.641894	1	0.986	4.85721e-198
Arhgdib	2.02702e-196	0.726699	0.997	0.964	3.25803e-192
Actb	3.26534e-193	0.451611	1	1	5.24838e-189
S100a4	1.58945e-191	1.00441	0.969	0.845	2.55472e-187
Serf2	6.84272e-191	0.732831	0.997	0.942	1.09983e-186
Rps4x	3.01336e-190	0.576549	1	0.996	4.84337e-186
Rps14	2.468e-188	0.576176	1	0.99	3.96681e-184
Pfdn5	3.18301e-182	0.900864	0.965	0.838	5.11605e-178
Sub1	1.94833e-180	0.822898	0.997	0.955	3.13156e-176
Rps5	3.81196e-179	0.542824	1	0.995	6.12697e-175
Selenow	2.95684e-177	0.86129	0.974	0.853	4.75253e-173
Tmsb10	4.76707e-176	0.603789	1	0.998	7.6621e-172
Rpl29	3.82291e-175	0.565291	1	0.992	6.14456e-171
Rps3a1	2.5396e-169	0.526379	1	0.999	4.0819e-165
Lsp1	3.88809e-169	0.827629	0.969	0.844	6.24932e-165
Lgals1	5.70526e-168	0.63306	1	0.993	9.17006e-164
Cox4i1	1.77639e-166	0.62502	0.999	0.961	2.85519e-162
Cox8a	7.69916e-166	0.630261	0.999	0.963	1.23749e-161
Rplp0	5.22576e-165	0.54511	1	0.997	8.39936e-161
Gmfg	8.83542e-163	0.93803	0.925	0.704	1.42012e-158
Cd3e	5.6399e-159	0.662169	0.999	0.971	9.065e-155
Cd8b1	8.68623e-159	0.708464	0.994	0.955	1.39614e-154
Coro1a	1.17084e-158	0.588038	1	0.98	1.8819e-154
Gstp3	1.5202e-158	1.33341	0.745	0.382	2.44342e-154
Ly6c2	2.93314e-158	1.09871	0.969	0.856	4.71444e-154
Actg1	3.62601e-158	0.500871	1	1	5.82809e-154
Rps20	8.37441e-158	0.520206	1	0.998	1.34602e-153
Npc2	1.95337e-154	0.992852	0.917	0.72	3.13965e-150
Psme1	1.06832e-153	0.729741	0.982	0.895	1.71712e-149
Rpl13	2.9896e-152	0.48295	1	0.999	4.80519e-148
Gm10076	2.0485e-149	0.47902	1	0.995	3.29256e-145
Rps27a	2.54791e-145	0.490675	1	0.996	4.09526e-141
Rps21	2.79894e-145	0.597677	0.998	0.964	4.49874e-141
Rpl35a	2.87046e-145	0.511838	1	0.987	4.6137e-141
Gapdh	3.65308e-145	0.505996	1	1	5.8716e-141
Myl12b	5.81145e-145	0.699356	0.978	0.908	9.34074e-141
Rpl22	1.87844e-144	0.59763	1	0.96	3.01922e-140
Id2	5.87993e-144	0.851515	0.954	0.836	9.45081e-140
Rpl6	1.02291e-143	0.519533	1	0.989	1.64413e-139
Rps23	1.08147e-143	0.502041	1	0.99	1.73825e-139
Ubb	1.35788e-143	0.610728	0.999	0.98	2.18252e-139
Eif3f	8.34032e-142	0.691607	0.983	0.907	1.34054e-137
Tspo	1.04326e-140	0.803919	0.942	0.805	1.67682e-136
S100a13	1.70561e-140	0.968138	0.866	0.579	2.74142e-136
Naca	7.99117e-139	0.579938	0.999	0.969	1.28442e-134
Rps26	9.9038e-138	0.490637	1	0.995	1.59184e-133
mt-Nd1	2.74745e-137	-1.38366	0.788	0.922	4.41597e-133
Rpl36	1.22458e-135	0.478977	1	0.978	1.96827e-131
Mki67	1.02878e-131	-2.63937	0.293	0.603	1.65356e-127
Rpsa	1.14241e-131	0.456018	1	0.999	1.8362e-127
mt-Cytb	1.31277e-131	-1.3805	0.94	0.96	2.11001e-127
Crip1	8.31807e-130	0.737694	0.977	0.894	1.33696e-125
Rpl38	1.02132e-129	0.541759	0.999	0.958	1.64156e-125
Eif1	1.2337e-128	0.54486	0.999	0.974	1.98292e-124
Itm2b	4.37669e-128	0.622271	0.991	0.921	7.03465e-124
Rpl7a	1.34803e-126	0.520121	0.999	0.977	2.16669e-122
Rpl35	3.65709e-124	0.4873	1	0.986	5.87804e-120
Atp5h	1.15832e-121	0.647351	0.983	0.882	1.86176e-117
Elmo1	2.03088e-121	-1.98525	0.428	0.676	3.26423e-117
Shisa5	1.19573e-120	0.662997	0.985	0.903	1.9219e-116
Myl12a	3.92749e-120	0.621547	0.981	0.909	6.31265e-116
Ubl5	4.84238e-120	0.733462	0.929	0.779	7.78316e-116
Rplp1	8.59292e-120	0.429299	1	0.996	1.38114e-115
Gimap7	3.9451e-118	1.07507	0.76	0.467	6.34096e-114
Ltb	2.19105e-117	0.94074	0.874	0.663	3.52168e-113
Top2a	1.48203e-116	-1.94006	0.341	0.611	2.38206e-112
Rpl7	8.12669e-116	0.490822	1	0.98	1.3062e-111
Ly6a	1.8402e-115	0.639035	0.998	0.98	2.95776e-111
Cyba	2.07684e-115	0.593726	0.985	0.945	3.3381e-111
Glrx	5.13785e-115	1.09238	0.724	0.416	8.25807e-111
Rpl3	3.58834e-114	0.446087	1	0.994	5.76754e-110
Atp5e	7.76632e-114	0.572515	0.988	0.914	1.24828e-109
Ptprcap	1.3253e-112	0.566335	0.992	0.95	2.13015e-108
Rpl26	3.22558e-112	0.447613	1	0.984	5.18447e-108
Cnn2	4.50172e-112	0.639865	0.968	0.895	7.23562e-108
Rplp2	1.1967e-111	0.46153	1	0.987	1.92346e-107
Atp5l	8.18076e-111	0.600676	0.978	0.873	1.31489e-106
Rps8	5.78081e-110	0.383235	1	0.999	9.29149e-106
Abracl	1.75947e-109	0.718632	0.926	0.77	2.82799e-105
Btf3	2.92375e-109	0.585037	0.985	0.899	4.69935e-105
Hsp90b1	3.29193e-109	-1.11673	0.813	0.942	5.29112e-105
Ypel3	5.8623e-109	1.32628	0.502	0.209	9.42248e-105
Ctla2a	9.34729e-109	0.973791	0.842	0.622	1.50239e-104
Srgn	1.84482e-108	0.620814	0.989	0.937	2.96518e-104
Rpl28	2.41968e-106	0.428618	1	0.995	3.88915e-102
Tuba1b	2.86659e-106	-1.25715	0.708	0.881	4.60748e-102
Ech1	5.57385e-106	1.09081	0.688	0.393	8.95884e-102
Psmb8	1.7984e-104	0.55979	0.992	0.955	2.89056e-100
Rpl8	2.66268e-104	0.413097	1	0.995	4.27972e-100
Prr13	9.46702e-104	0.906487	0.797	0.528	1.52163e-99
Xist	9.91531e-104	-1.26678	0.588	0.8	1.59369e-99
Grcc10	2.30123e-103	0.808059	0.874	0.644	3.69877e-99
mt-Nd2	2.78854e-102	-1.26823	0.7	0.866	4.48202e-98
Fth1	2.11253e-101	0.422511	1	0.991	3.39547e-97
Rps12	1.58148e-99	0.417568	0.999	0.984	2.54192e-95
Cfl1	4.35942e-99	0.404777	0.999	0.995	7.00689e-95
Rpl15	9.14434e-99	0.438316	1	0.987	1.46977e-94
Stk39	4.83064e-98	-1.42644	0.491	0.71	7.76429e-94
Atxn1	1.08879e-97	-1.78669	0.765	0.819	1.75001e-93
Oaz1	7.1029e-97	0.510117	0.993	0.951	1.14165e-92
mt-Co3	7.46737e-97	-1.20638	0.997	0.99	1.20023e-92
Gabarap	1.56097e-96	0.792426	0.852	0.627	2.50894e-92
Cblb	7.57852e-94	-1.60626	0.731	0.824	1.2181e-89
Gm26917	4.89546e-93	-2.49309	0.255	0.507	7.86847e-89
Arpc3	4.31152e-92	0.542758	0.965	0.898	6.92991e-88
Hspa5	9.66175e-92	-1.2087	0.72	0.866	1.55293e-87
Runx2	9.78251e-92	-1.71453	0.471	0.664	1.57234e-87
Diaph3	2.00754e-91	-2.99593	0.093	0.359	3.22673e-87
Canx	4.39528e-91	-1.4627	0.489	0.7	7.06453e-87
Plac8	1.80398e-90	1.13067	0.776	0.648	2.89953e-86
Zbp1	2.39197e-89	0.952121	0.723	0.45	3.84461e-85
Celf2	5.38807e-89	-1.19764	0.664	0.812	8.66025e-85
Prkch	8.15608e-89	-1.44295	0.696	0.799	1.31093e-84
Rabgap1l	1.77766e-88	-1.59095	0.661	0.783	2.85724e-84
Anxa2	6.20774e-88	0.544585	0.983	0.948	9.97771e-84
Plaat3	1.16215e-87	0.874676	0.748	0.49	1.86793e-83
Dock10	2.36684e-87	-1.43359	0.758	0.815	3.80422e-83
Ppp1r18	2.48093e-86	0.806298	0.797	0.547	3.9876e-82
Ndufa6	2.75438e-86	0.845826	0.776	0.529	4.42712e-82
mt-Nd4l	3.04214e-86	-1.10515	0.876	0.931	4.88962e-82
Alcam	6.24222e-86	-2.07536	0.366	0.586	1.00331e-81
Atp10a	7.50683e-86	-2.15077	0.21	0.463	1.20657e-81
mt-Atp8	1.19405e-85	-1.23716	0.978	0.959	1.91919e-81
H2-D1	3.24722e-85	0.353348	1	0.998	5.21925e-81
Cxcr6	5.99171e-84	0.579181	0.943	0.795	9.63047e-80
Camk4	3.27923e-83	-1.64365	0.434	0.634	5.2707e-79
Stag1	4.66901e-83	-1.78191	0.264	0.508	7.5045e-79
mt-Co2	9.51079e-83	-1.14842	0.997	0.989	1.52867e-78
Arpc1b	1.1824e-82	0.47167	0.984	0.951	1.90048e-78
Rpl10a	1.25732e-82	0.377074	1	0.991	2.0209e-78
Kcnq5	2.09092e-82	-2.38909	0.265	0.499	3.36073e-78
Lgals3	7.05929e-82	0.756969	0.873	0.736	1.13464e-77
Ankrd11	1.38686e-81	-1.25239	0.555	0.721	2.22911e-77
Pglyrp1	1.62494e-81	0.735134	0.86	0.652	2.61176e-77
Inpp4b	1.74655e-81	-1.71383	0.527	0.69	2.80723e-77
Bloc1s1	6.37904e-81	1.03898	0.587	0.322	1.0253e-76
2410006H16Rik	1.44807e-80	1.02125	0.654	0.41	2.32748e-76
Macf1	1.86365e-80	-1.76249	0.387	0.576	2.99544e-76
Gimap4	1.694e-79	0.657996	0.904	0.802	2.72276e-75
Cst7	2.04538e-78	0.722165	0.85	0.651	3.28753e-74
Ankrd44	2.32592e-78	-1.5076	0.549	0.689	3.73846e-74
Eif3k	3.99759e-78	0.552079	0.935	0.828	6.42532e-74
Atp8b4	5.47388e-78	-1.41468	0.596	0.74	8.79817e-74
Cox6b1	7.33846e-78	0.518906	0.942	0.848	1.17951e-73
Themis	3.12502e-77	-1.61175	0.668	0.77	5.02284e-73
Smc2	3.67643e-77	-1.62429	0.256	0.491	5.90912e-73
Cox7a2l	4.15596e-77	0.805375	0.738	0.484	6.67987e-73
Dock8	3.1856e-76	-1.31606	0.555	0.712	5.12021e-72
Cox6c	3.37128e-76	0.509167	0.949	0.87	5.41865e-72
Pclaf	6.1646e-76	-1.41552	0.366	0.59	9.90836e-72
Trps1	6.7812e-76	-2.01241	0.315	0.525	1.08994e-71
Arhgap15	6.99277e-76	-1.67161	0.647	0.741	1.12395e-71
Arpc2	9.30331e-76	0.393373	0.992	0.985	1.49532e-71
Aldoa	1.05084e-75	0.498566	0.992	0.974	1.68902e-71
Mllt3	1.08368e-75	-1.74427	0.435	0.618	1.74181e-71
Rps18	1.18818e-75	0.348312	1	0.992	1.90977e-71
Rbm3	1.50046e-75	0.435904	0.998	0.972	2.4117e-71
Cmip	1.6633e-75	-1.48299	0.464	0.643	2.67343e-71
Ikzf1	6.5802e-75	-1.23736	0.689	0.795	1.05764e-70
Tmem163	1.04789e-74	-1.5145	0.561	0.709	1.68427e-70
Map1lc3b	3.85005e-74	0.868617	0.681	0.442	6.18818e-70
Prrc2c	3.88358e-74	-0.932912	0.629	0.804	6.24207e-70
Rpl36al	6.2137e-74	0.438421	0.99	0.937	9.98729e-70
Snd1	6.90936e-74	-1.81543	0.239	0.471	1.11054e-69
Ndufa13	2.22449e-73	0.525445	0.938	0.864	3.57542e-69
Zcchc7	6.15477e-73	-1.91264	0.291	0.497	9.89256e-69
Rps29	6.18046e-73	0.395417	0.999	0.96	9.93385e-69
H3f3b	1.07023e-72	0.409076	0.999	0.989	1.72018e-68
AI506816	1.85857e-72	-1.66202	0.254	0.487	2.98728e-68
Limd2	2.67842e-72	0.673283	0.844	0.673	4.30502e-68
H2-T22	5.93252e-72	0.751618	0.802	0.6	9.53533e-68
Rad51b	1.06928e-71	-3.14007	0.073	0.296	1.71865e-67
Klrd1	1.0769e-71	0.629236	0.926	0.825	1.73091e-67
Gimap6	1.45968e-71	0.831838	0.69	0.44	2.34614e-67
Isg20	1.93545e-71	1.30148	0.473	0.244	3.11085e-67
Gpsm3	1.88244e-70	0.795592	0.697	0.441	3.02565e-66
Knl1	2.21665e-70	-2.32599	0.11	0.339	3.56282e-66
Clic1	4.83019e-70	0.384302	0.995	0.967	7.76356e-66
Ppm1h	1.47088e-69	-1.51379	0.484	0.645	2.36414e-65
Lnpep	2.3201e-69	-1.44485	0.495	0.636	3.7291e-65
Dock2	4.00092e-69	-1.56947	0.807	0.817	6.43069e-65
Zgpat	9.4757e-69	0.783184	0.72	0.485	1.52303e-64
Ucp2	3.75475e-68	0.50783	0.96	0.896	6.03501e-64
mt-Nd5	4.21752e-68	-0.950228	0.647	0.799	6.77881e-64
Mrps16	4.37371e-68	0.759801	0.727	0.49	7.02986e-64
Atp2a2	6.45893e-68	-1.95597	0.185	0.41	1.03814e-63
Smc4	1.68518e-67	-1.04585	0.493	0.673	2.70859e-63
Rtp4	1.71392e-67	1.17134	0.454	0.232	2.75478e-63
Rps19	2.04223e-67	0.315613	1	0.994	3.28248e-63
Tmem50a	3.50775e-67	0.665409	0.845	0.667	5.638e-63
Btg1	3.86868e-67	0.745224	0.78	0.555	6.21813e-63
Mbnl1	5.03997e-67	-1.38133	0.846	0.852	8.10075e-63
Huwe1	9.40186e-67	-1.74601	0.262	0.469	1.51116e-62
Gnptab	1.06737e-66	-1.65747	0.314	0.512	1.71559e-62
Ubash3b	1.09567e-66	-1.2829	0.593	0.725	1.76108e-62
Msi2	1.68297e-66	-1.6531	0.303	0.507	2.70504e-62
Lmnb1	2.32427e-66	-1.16124	0.421	0.612	3.7358e-62
Chst11	2.44206e-66	-1.87374	0.26	0.464	3.92512e-62
Fis1	5.10679e-66	0.640815	0.846	0.654	8.20815e-62
Ptprc	6.99203e-66	-1.42804	0.971	0.94	1.12383e-61
Lrch1	7.06572e-66	-1.55604	0.362	0.544	1.13567e-61
mt-Atp6	7.19465e-66	-0.803905	0.811	0.918	1.1564e-61
Sik3	9.60004e-66	-1.64086	0.303	0.507	1.54301e-61
Nsd2	1.4687e-65	-1.59353	0.265	0.478	2.36064e-61
Pola1	3.38184e-65	-2.2589	0.153	0.371	5.43563e-61
Prdx5	1.04576e-64	0.753209	0.729	0.498	1.68085e-60
Kif11	1.10972e-64	-1.97467	0.132	0.353	1.78365e-60
Ankrd17	1.17659e-64	-1.59534	0.301	0.499	1.89114e-60
Ctsw	4.40474e-64	0.574057	0.887	0.746	7.07975e-60
Psme2	4.8973e-64	0.456367	0.952	0.886	7.87142e-60
Exoc4	8.21803e-64	-1.70205	0.314	0.505	1.32088e-59
Eif4g3	1.83837e-63	-1.34355	0.396	0.574	2.95481e-59
Srp14	1.88256e-63	0.72287	0.731	0.496	3.02584e-59
Tubb5	3.39131e-63	-0.906244	0.805	0.905	5.45085e-59
Slfn1	5.21113e-63	0.891326	0.558	0.317	8.37584e-59
Sh3kbp1	1.0109e-62	-1.04054	0.627	0.756	1.62483e-58
Psmb10	3.29451e-62	0.736213	0.753	0.547	5.29526e-58
Vps13b	1.03786e-61	-1.69244	0.23	0.438	1.66815e-57
Psenen	3.00534e-61	0.720321	0.715	0.487	4.83048e-57
Etv6	6.52834e-61	-1.75971	0.24	0.447	1.0493e-56
Cit	1.8544e-60	-2.56266	0.062	0.26	2.98057e-56
Churc1	1.88951e-60	0.899459	0.565	0.344	3.03702e-56
Phactr2	2.43469e-60	-1.95708	0.21	0.416	3.91327e-56
Calm1	4.78415e-60	0.36053	0.994	0.98	7.68957e-56
Csnk2b	6.4229e-60	0.572005	0.869	0.731	1.03235e-55
Rpl12	7.7156e-60	0.361942	0.997	0.968	1.24013e-55
Tfrc	1.13176e-59	-2.53287	0.083	0.284	1.81907e-55
Setbp1	1.24315e-59	-1.6503	0.48	0.625	1.99812e-55
Psmb9	1.45851e-59	0.537796	0.883	0.771	2.34427e-55
Slc7a1	2.11706e-59	-2.35513	0.084	0.285	3.40275e-55
Gm42047	2.2134e-59	-2.25965	0.142	0.349	3.5576e-55
Birc6	3.06988e-59	-1.13762	0.45	0.616	4.93422e-55
Bst2	4.12236e-59	0.782367	0.763	0.59	6.62586e-55
Vps28	4.23701e-59	0.732619	0.695	0.467	6.81014e-55
Rnasek	5.19807e-59	0.782669	0.658	0.433	8.35485e-55
Rrm2	5.6084e-59	-1.79382	0.158	0.368	9.01438e-55
Hnrnpab	6.61902e-59	-0.760038	0.704	0.84	1.06387e-54
Luc7l2	9.7975e-59	-0.884674	0.568	0.722	1.57475e-54
Selenok	1.12747e-58	0.666775	0.758	0.543	1.81218e-54
Sec61b	1.46319e-58	0.451236	0.951	0.835	2.35178e-54
Isg15	1.58448e-58	1.13293	0.631	0.41	2.54673e-54
Gimap5	1.92145e-58	0.801891	0.644	0.409	3.08835e-54
Rack1	2.63385e-58	0.350278	0.999	0.979	4.23339e-54
Gm8797	4.16686e-58	0.517857	0.865	0.711	6.6974e-54
Atp13a3	5.36943e-58	-1.93925	0.147	0.352	8.63029e-54
1110008P14Rik	5.72211e-58	0.878152	0.55	0.327	9.19714e-54
Ifi47	6.61186e-58	0.771223	0.715	0.501	1.06272e-53
Man2a1	1.26354e-57	-1.82585	0.205	0.4	2.03088e-53
Eea1	2.03639e-57	-1.18486	0.389	0.576	3.27309e-53
mt-Nd4	3.02646e-57	-0.943001	0.598	0.737	4.86442e-53
Dennd1b	3.11342e-57	-1.50472	0.334	0.508	5.00419e-53
Ezh2	7.43994e-57	-1.32567	0.288	0.49	1.19582e-52
Sema4d	9.90182e-57	-1.20501	0.516	0.649	1.59152e-52
Cers6	1.20261e-56	-1.78457	0.203	0.402	1.93296e-52
Clspn	1.44066e-56	-1.82914	0.112	0.318	2.31557e-52
Gabarapl2	1.5157e-56	0.74336	0.676	0.451	2.43618e-52
Elob	1.81009e-56	0.413271	0.967	0.91	2.90936e-52
Arf5	2.17111e-56	0.470271	0.906	0.809	3.48962e-52
Farp1	2.89722e-56	-1.51449	0.35	0.522	4.6567e-52
Lyst	2.98149e-56	-1.45886	0.499	0.632	4.79214e-52
Cenpe	3.44915e-56	-2.12126	0.122	0.322	5.54383e-52
Iqgap1	3.48801e-56	-0.867661	0.67	0.791	5.60628e-52
Pvt1	3.85187e-56	-2.09838	0.158	0.357	6.1911e-52
Borcs8	4.791e-56	1.06012	0.417	0.218	7.70058e-52
Prkca	4.92819e-56	-1.54072	0.411	0.568	7.92107e-52
Cbx5	6.52362e-56	-1.62669	0.183	0.389	1.04854e-51
Gimap3	9.29253e-56	0.648561	0.746	0.516	1.49359e-51
Dnajc1	2.91513e-55	-1.09854	0.532	0.67	4.68549e-51
Phf11b	3.16335e-55	0.908598	0.583	0.374	5.08445e-51
Usp34	5.45104e-55	-1.35091	0.302	0.49	8.76146e-51
Fbxl17	7.43888e-55	-1.8782	0.211	0.399	1.19565e-50
Lgals9	8.40057e-55	0.786904	0.643	0.423	1.35022e-50
Eif3h	9.17912e-55	0.4068	0.956	0.924	1.47536e-50
Supt4a	1.92054e-54	0.685778	0.703	0.485	3.08689e-50
Cenpp	3.05658e-54	-2.75855	0.055	0.234	4.91283e-50
Gramd1b	1.06044e-53	-1.86762	0.242	0.426	1.70445e-49
Ppp1r16b	1.58417e-53	-1.36364	0.353	0.525	2.54623e-49
Dyrk1a	2.25958e-53	-1.98759	0.149	0.339	3.63182e-49
Atf6	3.58421e-53	-1.55152	0.273	0.455	5.76091e-49
Ncapg2	3.72673e-53	-2.34297	0.073	0.256	5.98998e-49
Itpr1	1.08154e-52	-1.84574	0.219	0.405	1.73835e-48
Ppp1ca	1.15802e-52	0.427461	0.944	0.881	1.86128e-48
Ms4a6b	1.67295e-52	0.451588	0.932	0.84	2.68893e-48
Arid1b	3.01368e-52	-1.71071	0.198	0.386	4.84389e-48
Cep128	5.82804e-52	-2.63186	0.068	0.245	9.36741e-48
Tpx2	6.23489e-52	-1.50694	0.164	0.364	1.00213e-47
Arih1	7.16145e-52	-1.4464	0.291	0.471	1.15106e-47
Ccna2	1.70701e-51	-1.67067	0.162	0.356	2.74367e-47
Tcf20	1.74965e-51	-1.75597	0.176	0.364	2.81221e-47
Bard1	2.8083e-51	-2.36444	0.078	0.257	4.51377e-47
Sec61g	3.94346e-51	0.529153	0.856	0.713	6.33832e-47
Fyn	3.97781e-51	-1.12696	0.568	0.675	6.39353e-47
Cenpf	4.38108e-51	-2.10866	0.137	0.324	7.04171e-47
Rpl10	4.69323e-51	0.328975	0.999	0.975	7.54342e-47
Kif15	5.16872e-51	-1.732	0.138	0.332	8.30768e-47
Utrn	6.50264e-51	-1.31681	0.456	0.584	1.04517e-46
Mycbp2	8.08184e-51	-1.20183	0.435	0.581	1.29899e-46
Fnbp1	8.3809e-51	-1.16523	0.493	0.614	1.34706e-46
Rrbp1	8.76505e-51	-1.08121	0.472	0.62	1.40881e-46
Cdk6	1.3129e-50	-1.57302	0.319	0.493	2.11022e-46
Cdk1	2.66121e-50	-1.84253	0.13	0.318	4.27736e-46
Ptms	3.12383e-50	0.559311	0.803	0.626	5.02093e-46
Atp6v0e	3.74141e-50	0.575381	0.801	0.625	6.01357e-46
Smg1	4.41581e-50	-1.47757	0.272	0.448	7.09753e-46
Il18r1	7.38175e-50	-1.24517	0.384	0.554	1.18647e-45
Tnfrsf9	7.46249e-50	-0.65413	0.592	0.777	1.19945e-45
Wnk1	9.66425e-50	-0.940368	0.594	0.714	1.55333e-45
Glg1	1.47159e-49	-1.43486	0.26	0.44	2.36529e-45
Kansl1	1.89324e-49	-1.22565	0.425	0.569	3.043e-45
Tox	2.14043e-49	-1.52212	0.736	0.788	3.44031e-45
Hist1h2ae	2.42685e-49	-1.21018	0.519	0.652	3.90068e-45
Psmb3	2.60562e-49	0.434529	0.931	0.828	4.18801e-45
Gmds	3.06565e-49	-1.6851	0.194	0.381	4.92742e-45
Brip1	4.93192e-49	-2.60715	0.047	0.212	7.92707e-45
Rps28	5.31155e-49	0.374206	0.973	0.917	8.53725e-45
Sptbn1	5.95938e-49	-1.39608	0.258	0.442	9.57851e-45
Nrp1	8.81434e-49	-1.48465	0.345	0.508	1.41673e-44
Thy1	9.91876e-49	0.369967	0.981	0.962	1.59424e-44
Cdca2	1.11972e-48	-2.52578	0.046	0.21	1.79973e-44
Ranbp2	1.33406e-48	-1.42027	0.282	0.456	2.14423e-44
Pkp4	1.60566e-48	-2.68949	0.064	0.232	2.58078e-44
Gm47283	3.0044e-48	-2.21334	0.114	0.293	4.82898e-44
Ncapg	3.36332e-48	-1.79609	0.087	0.266	5.40586e-44
Dennd1a	3.62823e-48	-1.79136	0.175	0.354	5.83165e-44
Trav16n	4.19737e-48	1.31962	0.207	0.075	6.74644e-44
Vim	5.00556e-48	0.375047	0.988	0.967	8.04544e-44
Pdia3	5.04488e-48	-0.834843	0.85	0.912	8.10864e-44
Tomm7	6.05834e-48	0.563847	0.771	0.568	9.73757e-44
Ppia	9.69312e-48	0.284975	1	0.998	1.55797e-43
4932438A13Rik	1.36919e-47	-1.49517	0.262	0.432	2.20071e-43
Plcl1	2.81245e-47	-3.04999	0.056	0.218	4.52045e-43
Lrba	4.07931e-47	-1.44087	0.303	0.465	6.55668e-43
Tigit	4.16942e-47	0.600494	0.802	0.658	6.7015e-43
Ly6e	5.52079e-47	0.417272	0.965	0.953	8.87356e-43
Mettl23	5.88411e-47	0.801248	0.548	0.35	9.45753e-43
Gng5	6.11114e-47	0.482989	0.876	0.762	9.82243e-43
H2-K1	6.14434e-47	0.267595	1	0.994	9.8758e-43
Ndufv3	6.26918e-47	0.546568	0.796	0.608	1.00765e-42
Mctp2	6.8636e-47	-1.53862	0.366	0.507	1.10319e-42
Atp1a1	8.48019e-47	-1.3619	0.278	0.455	1.36302e-42
Ncoa2	8.77016e-47	-1.55596	0.23	0.404	1.40963e-42
Capzb	1.18541e-46	0.354138	0.97	0.946	1.90531e-42
Atox1	2.81833e-46	0.547891	0.793	0.599	4.52991e-42
Lbr	2.86278e-46	-1.43408	0.312	0.474	4.60135e-42
Prc1	3.07821e-46	-1.79763	0.118	0.296	4.94761e-42
Stat3	4.25553e-46	-0.857001	0.621	0.744	6.83991e-42
Hivep2	4.3636e-46	-1.51598	0.291	0.454	7.01361e-42
Ms4a4b	4.6558e-46	0.289351	0.994	0.957	7.48327e-42
Tmpo	5.9945e-46	-1.01432	0.353	0.528	9.63496e-42
Nusap1	6.46278e-46	-1.80638	0.102	0.276	1.03876e-41
Ect2	6.82268e-46	-2.25149	0.06	0.223	1.09661e-41
Pds5a	1.07171e-45	-1.37664	0.235	0.413	1.72256e-41
Vti1a	1.08348e-45	-1.42509	0.277	0.449	1.74148e-41
Txnip	1.77169e-45	0.778193	0.508	0.307	2.84764e-41
Plcl2	2.26279e-45	-1.50494	0.275	0.439	3.63699e-41
Sept1	2.72443e-45	0.471461	0.876	0.764	4.37897e-41
Fam172a	2.75515e-45	-1.32302	0.355	0.504	4.42836e-41
Pip4k2a	3.53406e-45	-1.22007	0.393	0.539	5.6803e-41
Srrm2	3.64459e-45	-0.581145	0.742	0.867	5.85795e-41
Hip1	3.70725e-45	-1.07082	0.722	0.781	5.95866e-41
Irf7	4.03356e-45	0.920236	0.419	0.234	6.48315e-41
Usp15	4.34535e-45	-1.38464	0.265	0.436	6.98428e-41
Nucks1	4.38524e-45	-0.846976	0.435	0.597	7.04839e-41
Pold4	4.97406e-45	0.930842	0.419	0.239	7.9948e-41
Mrpl30	5.04967e-45	0.617708	0.687	0.466	8.11634e-41
Incenp	6.28183e-45	-1.46196	0.173	0.354	1.00968e-40
Cnp	7.03633e-45	0.899229	0.437	0.252	1.13095e-40
Nup210	7.84455e-45	-1.21724	0.305	0.475	1.26085e-40
Cuta	9.65143e-45	0.63666	0.653	0.448	1.55127e-40
Neil3	1.04526e-44	-2.62538	0.037	0.187	1.68004e-40
Hnrnpu	1.05638e-44	-0.565733	0.771	0.883	1.69792e-40
Syncrip	1.76507e-44	-0.976339	0.357	0.528	2.837e-40
Aspm	2.02794e-44	-2.37288	0.071	0.233	3.25951e-40
Rps6ka3	2.17826e-44	-1.47266	0.29	0.452	3.50111e-40
Fam189b	2.63539e-44	1.08192	0.323	0.162	4.23586e-40
Ubr5	2.90534e-44	-1.25903	0.31	0.472	4.66975e-40
Rnaset2b	3.19625e-44	0.84301	0.436	0.25	5.13733e-40
Gas5	3.73278e-44	0.54186	0.796	0.636	5.9997e-40
Dennd4a	3.81467e-44	-1.15876	0.545	0.654	6.13132e-40
Scand1	5.57933e-44	0.608465	0.693	0.497	8.96766e-40
Gls	5.99149e-44	-1.29986	0.297	0.463	9.63012e-40
Sdcbp2	6.13757e-44	0.973069	0.328	0.163	9.86491e-40
Hjurp	7.85769e-44	-1.69355	0.111	0.283	1.26297e-39
Gzmk	7.86679e-44	0.698235	0.541	0.337	1.26443e-39
Havcr2	1.1499e-43	-1.14491	0.562	0.665	1.84823e-39
Rsrc1	1.51638e-43	-1.44607	0.211	0.386	2.43727e-39
Tbc1d10c	1.65531e-43	0.657498	0.633	0.434	2.66058e-39
Suz12	1.6646e-43	-1.10771	0.282	0.459	2.67551e-39
Adam10	1.84702e-43	-1.39758	0.269	0.432	2.96872e-39
Spata5	1.92346e-43	-1.73822	0.146	0.318	3.09158e-39
Svil	1.95985e-43	-1.50643	0.171	0.349	3.15007e-39
Ckap5	1.97691e-43	-1.39523	0.222	0.397	3.17749e-39
Psmb1	2.18742e-43	0.427933	0.901	0.821	3.51584e-39
Fmn1	2.35748e-43	0.773255	0.574	0.383	3.78917e-39
mt-Co1	2.49438e-43	-0.884257	1	0.996	4.00922e-39
Phlpp1	3.58529e-43	-1.86942	0.176	0.345	5.76264e-39
Mllt10	3.7266e-43	-1.35484	0.264	0.431	5.98977e-39
Gimap1	4.23082e-43	0.591595	0.743	0.564	6.8002e-39
Hist1h2ap	4.24548e-43	-2.16617	0.111	0.273	6.82377e-39
Rgs10	4.32906e-43	1.19778	0.302	0.15	6.95809e-39
Kmt2a	4.8241e-43	-1.35234	0.305	0.46	7.75378e-39
Sept11	5.78438e-43	-1.02368	0.421	0.565	9.29723e-39
Reep5	7.05438e-43	0.429395	0.901	0.813	1.13385e-38
Adamts6	7.54183e-43	-1.88704	0.193	0.358	1.2122e-38
Itgb1	9.56057e-43	-1.30197	0.471	0.594	1.53667e-38
Vps54	1.24225e-42	-1.48652	0.417	0.528	1.99666e-38
Tnrc6a	1.35378e-42	-1.50073	0.178	0.352	2.17594e-38
Akap13	1.51457e-42	-0.795754	0.693	0.785	2.43437e-38
Arid5b	1.51539e-42	-1.30374	0.524	0.634	2.43568e-38
Phf20l1	1.54681e-42	-1.14904	0.373	0.522	2.48619e-38
Picalm	1.57005e-42	-1.33457	0.33	0.476	2.52353e-38
Sri	1.7189e-42	0.521214	0.802	0.63	2.76279e-38
Kif20b	1.88284e-42	-1.81381	0.096	0.262	3.02629e-38
Atad2	1.96611e-42	-1.34554	0.197	0.375	3.16013e-38
Ago2	3.27741e-42	-1.2001	0.27	0.439	5.26779e-38
Chd2	3.36095e-42	-1.37047	0.319	0.468	5.40205e-38
Xpo1	3.71756e-42	-1.33404	0.225	0.397	5.97523e-38
Osbpl3	4.04905e-42	-1.27553	0.393	0.52	6.50803e-38
Eml4	4.29922e-42	-1.22859	0.31	0.469	6.91014e-38
Lamtor2	6.03257e-42	0.674888	0.579	0.378	9.69615e-38
Gstp1	6.77298e-42	0.513713	0.809	0.647	1.08862e-37
Samhd1	7.97502e-42	0.636315	0.716	0.534	1.28183e-37
Rrm1	8.15173e-42	-1.13877	0.248	0.425	1.31023e-37
Atp5j2	8.80128e-42	0.384392	0.922	0.833	1.41463e-37
Baz1b	9.09119e-42	-1.10672	0.279	0.455	1.46123e-37
Cd8a	9.44734e-42	0.31094	0.976	0.937	1.51847e-37
Trbc2	1.08938e-41	0.495598	0.854	0.766	1.75095e-37
Wdr95	1.58172e-41	0.893498	0.42	0.247	2.54229e-37
B4galt5	1.6841e-41	-1.36276	0.299	0.452	2.70685e-37
Zfp407	1.77476e-41	-1.74227	0.137	0.303	2.85257e-37
Pdzd8	1.92741e-41	-1.65153	0.133	0.301	3.09793e-37
Kif4	2.24566e-41	-2.13217	0.065	0.218	3.60945e-37
Clasp1	2.52619e-41	-1.64732	0.129	0.296	4.06035e-37
Tcf12	3.27908e-41	-1.54913	0.218	0.381	5.27047e-37
Itgav	3.43626e-41	-1.24006	0.41	0.534	5.5231e-37
Lcor	3.56661e-41	-1.51999	0.189	0.356	5.73261e-37
Aurkb	4.05002e-41	-1.7973	0.098	0.258	6.5096e-37
Plk4	4.10653e-41	-1.72357	0.086	0.247	6.60042e-37
Uggt1	4.30558e-41	-1.49648	0.164	0.332	6.92035e-37
Slc38a1	8.15371e-41	-1.11285	0.339	0.496	1.31055e-36
Tmem179b	8.69775e-41	0.669641	0.565	0.364	1.39799e-36
Arl15	8.87157e-41	-1.45982	0.291	0.44	1.42593e-36
Esco2	9.36663e-41	-2.3328	0.042	0.185	1.5055e-36
Pycard	1.3451e-40	0.598523	0.687	0.484	2.16197e-36
Cox7c	1.59441e-40	0.373188	0.931	0.861	2.5627e-36
Zeb1	2.23438e-40	-1.65298	0.167	0.331	3.59132e-36
Lrrc8c	2.34841e-40	-1.37548	0.325	0.469	3.7746e-36
Rap1gds1	2.36498e-40	-1.41645	0.212	0.379	3.80124e-36
Cep350	2.42963e-40	-1.49169	0.201	0.364	3.90514e-36
Ccnf	3.28374e-40	-2.54226	0.036	0.174	5.27796e-36
Pde3b	5.17278e-40	-1.50932	0.267	0.417	8.31421e-36
Nop53	5.41373e-40	0.667426	0.579	0.389	8.70149e-36
Kif13b	6.40447e-40	-1.31833	0.321	0.466	1.02939e-35
Mcph1	7.40852e-40	-2.14505	0.065	0.213	1.19077e-35
Grap2	7.65106e-40	-1.11965	0.579	0.662	1.22976e-35
Maml2	8.1221e-40	-1.67682	0.349	0.472	1.30546e-35
Sem1	1.21325e-39	0.392472	0.909	0.833	1.95005e-35
Atp6v1f	1.40903e-39	0.498043	0.804	0.633	2.26473e-35
H3f3a	1.50176e-39	0.328243	0.953	0.922	2.41377e-35
Cdca8	1.55895e-39	-1.27632	0.187	0.359	2.5057e-35
Prim2	1.62085e-39	-1.89312	0.094	0.251	2.60519e-35
Asxl1	1.62647e-39	-1.40092	0.192	0.357	2.61423e-35
Dock11	1.65722e-39	-1.16237	0.348	0.492	2.66365e-35
Cdkal1	1.70794e-39	-1.74261	0.121	0.281	2.74518e-35
Fli1	1.8052e-39	-1.02444	0.559	0.657	2.90149e-35
Wwox	2.21082e-39	-2.0655	0.128	0.286	3.55344e-35
Eif4g1	2.23668e-39	-0.969728	0.36	0.519	3.59501e-35
Birc5	2.23953e-39	-1.10502	0.264	0.434	3.5996e-35
Zfand3	2.71518e-39	-1.41122	0.267	0.419	4.36411e-35
Ifit1bl1	2.73625e-39	1.35881	0.226	0.098	4.39797e-35
Mthfd1l	3.01051e-39	-1.31374	0.217	0.382	4.83879e-35
Larp4b	3.52734e-39	-1.19442	0.278	0.436	5.6695e-35
Ndc80	3.59814e-39	-1.91667	0.065	0.213	5.78328e-35
Jazf1	3.70787e-39	-2.086	0.121	0.278	5.95966e-35
Cnot1	4.33037e-39	-1.27386	0.232	0.397	6.9602e-35
Runx3	4.33109e-39	-1.14552	0.494	0.598	6.96136e-35
Fars2	4.69401e-39	-1.53159	0.186	0.348	7.54468e-35
1810058I24Rik	8.33638e-39	0.676692	0.569	0.383	1.33991e-34
Rbm6	9.23216e-39	-1.33862	0.219	0.382	1.48388e-34
Stt3b	1.37702e-38	-1.52842	0.14	0.302	2.21329e-34
Slc10a7	1.67156e-38	-1.63493	0.154	0.313	2.6867e-34
Rad51	2.10676e-38	-1.57487	0.102	0.259	3.3862e-34
Kcnq1ot1	3.17527e-38	-2.19999	0.068	0.212	5.1036e-34
Ncapd2	3.18805e-38	-1.38936	0.131	0.295	5.12416e-34
Fbxo5	3.89824e-38	-1.74317	0.09	0.242	6.26565e-34
Chchd2	3.99597e-38	0.328365	0.977	0.922	6.42272e-34
Tk1	4.41301e-38	-1.24303	0.208	0.372	7.09304e-34
Srgap2	5.03245e-38	-1.55504	0.21	0.363	8.08866e-34
R3hdm1	6.6838e-38	-1.40778	0.206	0.365	1.07429e-33
Stat4	6.74934e-38	-1.20223	0.407	0.538	1.08482e-33
Lamtor4	6.75913e-38	0.555814	0.653	0.455	1.08639e-33
Fbxo11	6.8387e-38	-1.53543	0.194	0.349	1.09918e-33
Nrf1	9.29887e-38	-1.4396	0.18	0.341	1.49461e-33
Cox5a	1.18415e-37	0.333696	0.963	0.899	1.90328e-33
Shcbp1	1.23395e-37	-1.90061	0.057	0.199	1.98333e-33
Grina	1.25108e-37	0.738249	0.48	0.3	2.01086e-33
Hyou1	1.43048e-37	-2.02112	0.074	0.218	2.29921e-33
Brca1	1.47187e-37	-2.37065	0.041	0.174	2.36573e-33
Cog5	1.54119e-37	-1.35504	0.241	0.396	2.47715e-33
Mcu	1.54668e-37	-1.73787	0.119	0.273	2.48598e-33
Setd5	1.57506e-37	-1.19653	0.328	0.468	2.53159e-33
Flt3l	1.77933e-37	0.978987	0.318	0.168	2.85991e-33
Cdk2ap2	1.82452e-37	0.641492	0.559	0.373	2.93256e-33
Coro1b	2.27007e-37	0.689293	0.538	0.359	3.64869e-33
Il18rap	2.79351e-37	-1.02202	0.43	0.559	4.49001e-33
Rps6	3.72327e-37	0.266438	1	0.986	5.98441e-33
Atp11b	4.09625e-37	-1.20551	0.299	0.446	6.5839e-33
Itk	4.3468e-37	-0.878639	0.656	0.725	6.98662e-33
Hopx	5.40064e-37	0.808629	0.397	0.231	8.68045e-33
Atp5g2	6.91378e-37	0.317698	0.978	0.926	1.11125e-32
Esd	8.06453e-37	0.541753	0.708	0.518	1.29621e-32
Eef1b2	8.19451e-37	0.289714	0.991	0.946	1.3171e-32
Mad1l1	8.83303e-37	-1.80622	0.09	0.238	1.41973e-32
Mdfic	1.0249e-36	-1.23453	0.314	0.457	1.64733e-32
Rtn3	1.19843e-36	-0.974439	0.425	0.553	1.92624e-32
Nfat5	1.24623e-36	-1.39305	0.198	0.356	2.00306e-32
Zswim6	1.31331e-36	-1.63591	0.226	0.371	2.11089e-32
Mbd5	1.43826e-36	-1.68399	0.149	0.301	2.31172e-32
Clta	1.74707e-36	0.399041	0.905	0.842	2.80807e-32
Trbv5	1.79454e-36	0.992451	0.264	0.129	2.88436e-32
Celf1	1.96125e-36	-1.38212	0.187	0.344	3.15231e-32
Taldo1	2.73872e-36	0.500714	0.742	0.556	4.40194e-32
Saraf	2.98534e-36	0.53478	0.67	0.473	4.79834e-32
Mis18bp1	3.46319e-36	-2.03694	0.054	0.19	5.56639e-32
Ccdc12	3.49478e-36	0.569504	0.667	0.49	5.61716e-32
Cd37	3.70998e-36	0.542931	0.685	0.497	5.96304e-32
Rab8b	3.90065e-36	-1.22481	0.433	0.533	6.26952e-32
Atxn7l1	4.01008e-36	-1.47854	0.267	0.405	6.44541e-32
Atrx	4.16675e-36	-0.798568	0.494	0.617	6.69722e-32
Gtdc1	5.03377e-36	-1.65707	0.277	0.417	8.09078e-32
Tnks	5.18546e-36	-2.18738	0.059	0.194	8.33458e-32
Atp9b	5.23566e-36	-1.47407	0.167	0.321	8.41528e-32
Cox5b	5.47823e-36	0.340728	0.951	0.891	8.80515e-32
Kdm2b	5.56552e-36	-1.25252	0.266	0.418	8.94546e-32
Mms22l	5.56629e-36	-1.61154	0.117	0.269	8.94669e-32
Kifc1	5.86062e-36	-1.9686	0.052	0.187	9.41977e-32
Atp5d	6.03322e-36	0.323534	0.955	0.892	9.69719e-32
Svbp	6.64037e-36	0.75744	0.443	0.274	1.06731e-31
Rock2	7.59371e-36	-1.34957	0.167	0.325	1.22054e-31
Pds5b	9.13803e-36	-1.40612	0.16	0.317	1.46876e-31
Pum2	9.9308e-36	-1.12902	0.307	0.451	1.59618e-31
Nmb	1.03661e-35	1.05835	0.266	0.132	1.66614e-31
Vps13a	1.03675e-35	-1.11163	0.314	0.462	1.66637e-31
Leprotl1	1.04907e-35	0.455021	0.829	0.699	1.68617e-31
Chd7	1.28543e-35	-1.15303	0.341	0.478	2.06608e-31
Aak1	1.41857e-35	-1.22736	0.357	0.48	2.28007e-31
E2f3	1.48144e-35	-1.63591	0.153	0.303	2.38112e-31
Surf1	1.5069e-35	0.950106	0.356	0.206	2.42204e-31
Rbpj	1.61065e-35	-1.08559	0.502	0.593	2.58879e-31
Atp5j	1.64392e-35	0.354543	0.934	0.848	2.64227e-31
Nsd1	2.00344e-35	-1.00279	0.352	0.497	3.22014e-31
Rapgef1	2.01037e-35	-1.09219	0.312	0.46	3.23127e-31
Stmn1	2.10012e-35	-0.850935	0.407	0.559	3.37552e-31
Blm	2.13962e-35	-2.11091	0.053	0.186	3.43902e-31
Atp2b4	3.45967e-35	-1.30421	0.302	0.436	5.56073e-31
Plk1	3.48175e-35	-1.82097	0.078	0.218	5.59622e-31
Smarcc1	3.77948e-35	-1.12333	0.237	0.395	6.07475e-31
Thada	4.70089e-35	-1.72737	0.115	0.262	7.55575e-31
Hist1h1b	4.82517e-35	-0.707137	0.7	0.771	7.7555e-31
Ndufa1	5.42036e-35	0.526859	0.661	0.473	8.71215e-31
Tm9sf3	5.73483e-35	-1.07426	0.382	0.511	9.21759e-31
Mien1	6.57133e-35	0.665642	0.52	0.344	1.05621e-30
Ssh2	7.659e-35	-1.41233	0.24	0.385	1.23103e-30
Med28	7.67248e-35	0.585466	0.61	0.43	1.2332e-30
Pkp3	7.82679e-35	0.795563	0.416	0.252	1.258e-30
Tmem164	1.12974e-34	-1.40376	0.203	0.352	1.81582e-30
Tm9sf2	1.29215e-34	-1.23786	0.256	0.403	2.07687e-30
Oas1a	1.43766e-34	1.14051	0.263	0.133	2.31075e-30
Ankrd28	1.48902e-34	-1.83635	0.076	0.214	2.39329e-30
Esyt2	1.79851e-34	-1.38268	0.278	0.411	2.89075e-30
Smchd1	1.88072e-34	-0.808645	0.495	0.614	3.02288e-30
Cd7	2.12233e-34	1.23006	0.27	0.139	3.41122e-30
Mast2	2.13193e-34	-2.14358	0.053	0.182	3.42666e-30
Srsf7	2.35851e-34	-0.633229	0.583	0.679	3.79084e-30
Naa16	2.47146e-34	-1.54954	0.118	0.266	3.97237e-30
Col4a3bp	2.5385e-34	-1.30584	0.221	0.369	4.08013e-30
Vamp8	2.66353e-34	0.470527	0.785	0.629	4.28109e-30
Gpi1	3.02446e-34	0.394749	0.89	0.847	4.86121e-30
Spc24	3.08929e-34	-1.34909	0.151	0.302	4.96541e-30
Ndufa7	3.12642e-34	0.474262	0.764	0.585	5.0251e-30
Hsp90aa1	3.17173e-34	-0.519685	0.665	0.798	5.09792e-30
Ncapd3	3.43676e-34	-1.41872	0.132	0.283	5.5239e-30
Cox7b	3.44011e-34	0.404828	0.838	0.709	5.52928e-30
Atad5	3.6299e-34	-1.71239	0.092	0.234	5.83434e-30
Tbc1d5	4.01147e-34	-1.60314	0.151	0.297	6.44764e-30
Ubap2	4.21809e-34	-1.5039	0.132	0.28	6.77974e-30
Pan3	4.31425e-34	-1.42798	0.215	0.36	6.93429e-30
Dlg1	5.26568e-34	-1.41103	0.182	0.33	8.46352e-30
Diaph2	5.45107e-34	-1.67031	0.135	0.28	8.7615e-30
Atp5c1	5.85573e-34	0.367999	0.903	0.828	9.41191e-30
Cks1b	6.04617e-34	-1.18957	0.232	0.385	9.71801e-30
Depdc1a	6.90749e-34	-2.02586	0.052	0.181	1.11024e-29
Rnaset2a	7.0771e-34	0.72761	0.443	0.278	1.1375e-29
Arpc5	7.90971e-34	0.364946	0.91	0.886	1.27133e-29
Med14	7.93923e-34	-1.27507	0.246	0.391	1.27607e-29
Tnik	8.62272e-34	-1.41245	0.272	0.407	1.38593e-29
Cdyl	8.64659e-34	-1.73464	0.096	0.237	1.38977e-29
Slmap	9.36896e-34	-1.4635	0.149	0.296	1.50587e-29
Ifi209	9.38911e-34	0.612361	0.514	0.332	1.50911e-29
Ap3b1	1.02484e-33	-0.994251	0.33	0.478	1.64722e-29
Cox20	1.0443e-33	0.665133	0.493	0.319	1.6785e-29
Parpbp	1.06228e-33	-2.23704	0.043	0.167	1.7074e-29
Prpf8	1.35935e-33	-1.10649	0.323	0.463	2.18488e-29
Erap1	1.55508e-33	-1.33773	0.243	0.384	2.49947e-29
Smyd3	1.57925e-33	-1.68695	0.189	0.333	2.53832e-29
Rif1	1.75033e-33	-1.11875	0.252	0.402	2.8133e-29
Fryl	2.00376e-33	-1.1502	0.315	0.449	3.22064e-29
Cep55	2.44751e-33	-1.79267	0.067	0.199	3.93388e-29
Rabac1	3.26322e-33	0.616137	0.532	0.354	5.24497e-29
BC052040	3.3966e-33	-2.35212	0.041	0.162	5.45936e-29
Pttg1	3.75121e-33	0.680879	0.506	0.338	6.02932e-29
Sh2d1a	3.84214e-33	0.597185	0.57	0.387	6.17547e-29
Foxn3	3.85708e-33	-1.02817	0.482	0.592	6.19948e-29
Ano6	3.93013e-33	-1.53685	0.132	0.276	6.3169e-29
Anp32e	3.93187e-33	-0.744747	0.472	0.589	6.3197e-29
Polr1d	4.12663e-33	0.411883	0.857	0.743	6.63273e-29
Hells	4.89666e-33	-1.09524	0.219	0.373	7.87041e-29
Vars	7.1176e-33	-1.16262	0.213	0.364	1.14401e-28
Arhgap26	7.29913e-33	-1.48572	0.195	0.337	1.17319e-28
mt-Nd3	7.63089e-33	-1.44955	0.135	0.28	1.22651e-28
Med13l	8.35734e-33	-1.49888	0.144	0.288	1.34328e-28
Hmgb2	8.61285e-33	-0.457125	0.915	0.944	1.38434e-28
Tmem160	8.81193e-33	0.498895	0.686	0.499	1.41634e-28
Ascc3	9.2606e-33	-1.35419	0.228	0.368	1.48846e-28
Larp1	9.43428e-33	-1.26286	0.183	0.333	1.51637e-28
P4hb	1.01e-32	-0.843934	0.449	0.571	1.62337e-28
Dnmt1	1.0594e-32	-0.901993	0.334	0.478	1.70277e-28
Hcfc1r1	1.07244e-32	0.76289	0.384	0.231	1.72373e-28
Slc9a3r1	1.15359e-32	0.616161	0.518	0.344	1.85416e-28
Thrap3	1.46396e-32	-0.853115	0.398	0.529	2.35302e-28
Lig1	1.6057e-32	-0.971914	0.225	0.383	2.58084e-28
Slc7a5	1.74167e-32	-1.97333	0.069	0.198	2.79939e-28
Anln	1.75572e-32	-2.58515	0.032	0.146	2.82196e-28
Ulbp1	1.80769e-32	-2.03668	0.067	0.195	2.9055e-28
Faf1	1.93665e-32	-1.34364	0.203	0.347	3.11278e-28
Nuf2	2.05383e-32	-2.05225	0.042	0.162	3.30111e-28
Nipbl	2.09175e-32	-0.964331	0.402	0.526	3.36206e-28
Clasp2	2.55754e-32	-1.42144	0.136	0.281	4.11073e-28
Agfg1	2.584e-32	-0.986732	0.355	0.487	4.15326e-28
AW554918	2.70947e-32	-1.895	0.078	0.209	4.35493e-28
Rpl36a	2.80948e-32	0.282364	0.985	0.945	4.51568e-28
Gng10	2.90612e-32	0.61972	0.529	0.359	4.671e-28
Ncaph	2.96327e-32	-1.61042	0.086	0.222	4.76286e-28
Fbxw11	3.05127e-32	-1.4303	0.18	0.324	4.9043e-28
Hmgcr	3.19242e-32	-1.42473	0.17	0.314	5.13118e-28
Ifit3	3.30213e-32	1.34788	0.262	0.137	5.30751e-28
Tle5	3.52567e-32	0.415739	0.81	0.67	5.66681e-28
Ranbp1	3.68711e-32	-0.692826	0.617	0.711	5.92629e-28
Smg6	3.86095e-32	-1.17416	0.291	0.431	6.2057e-28
Aopep	4.13502e-32	-0.803363	0.666	0.731	6.64621e-28
Strn3	4.37831e-32	-1.35534	0.197	0.34	7.03726e-28
Nptn	4.57734e-32	-1.28348	0.261	0.399	7.35715e-28
Smarca4	5.82198e-32	-0.989547	0.263	0.415	9.35766e-28
Smc1a	5.9172e-32	-0.785613	0.423	0.552	9.51071e-28
Zzz3	6.36853e-32	-1.66339	0.1	0.236	1.02361e-27
Kif23	6.93954e-32	-1.75662	0.072	0.202	1.11539e-27
Diaph1	7.84684e-32	-0.829663	0.51	0.607	1.26122e-27
Edf1	9.3842e-32	0.375191	0.876	0.773	1.50832e-27
Ptpn22	1.03419e-31	-0.86259	0.673	0.721	1.66226e-27
Hmmr	1.03484e-31	-1.50357	0.098	0.236	1.6633e-27
Bscl2	1.10361e-31	0.741752	0.444	0.29	1.77383e-27
Bub1b	1.13494e-31	-1.64705	0.08	0.213	1.82419e-27
Eprs	1.19982e-31	-0.995439	0.282	0.428	1.92847e-27
Dhx9	1.24556e-31	-0.809213	0.394	0.529	2.00198e-27
Rnf166	1.24991e-31	0.745475	0.432	0.275	2.00898e-27
Usp24	1.31104e-31	-1.51106	0.124	0.264	2.10723e-27
Dlgap5	1.38976e-31	-1.50649	0.1	0.238	2.23377e-27
Fam120a	1.49093e-31	-1.2163	0.193	0.339	2.39638e-27
Cep83	1.72851e-31	-1.33801	0.123	0.266	2.77824e-27
Traf3	1.76857e-31	-1.48335	0.146	0.287	2.84262e-27
Eif4g2	1.9143e-31	-0.564537	0.621	0.725	3.07685e-27
Ckap2l	1.92467e-31	-1.66762	0.08	0.212	3.09353e-27
Raph1	2.14543e-31	-1.53013	0.124	0.265	3.44835e-27
Gm34794	2.39894e-31	1.22216	0.198	0.09	3.85581e-27
Slfn2	2.56659e-31	0.478109	0.728	0.548	4.12528e-27
Galnt7	2.59657e-31	-1.60238	0.115	0.251	4.17346e-27
Nup205	2.76478e-31	-1.61772	0.085	0.218	4.44383e-27
Nedd9	2.90555e-31	-1.01828	0.514	0.598	4.67008e-27
Tacc3	3.12824e-31	-1.2959	0.16	0.304	5.02802e-27
Atp2b1	3.26417e-31	-1.03991	0.365	0.485	5.2465e-27
Kdm6a	3.41542e-31	-1.36798	0.217	0.354	5.4896e-27
Ndc1	3.63203e-31	-2.64401	0.024	0.131	5.83776e-27
Btbd9	3.70732e-31	-1.4301	0.208	0.346	5.95877e-27
Mastl	3.88168e-31	-2.40384	0.033	0.145	6.23903e-27
Ndufa3	4.59798e-31	0.485897	0.672	0.475	7.39033e-27
Spag9	4.73015e-31	-1.06873	0.278	0.419	7.60277e-27
Nup155	4.73424e-31	-1.93465	0.06	0.183	7.60935e-27
Mrps21	4.91097e-31	0.512172	0.644	0.463	7.8934e-27
Prf1	5.03613e-31	-0.719884	0.851	0.878	8.09457e-27
Tnks2	5.11229e-31	-1.05689	0.347	0.467	8.21698e-27
Rbl1	5.31982e-31	-1.44722	0.13	0.27	8.55055e-27
Rab10	5.70676e-31	-0.748328	0.516	0.627	9.17248e-27
Pou2f1	6.69678e-31	-1.82208	0.076	0.204	1.07637e-26
Cep295	6.72142e-31	-1.61709	0.084	0.215	1.08033e-26
Higd2a	6.7486e-31	0.61727	0.489	0.322	1.0847e-26
Bub1	8.33893e-31	-1.82533	0.058	0.181	1.34032e-26
Baz1a	9.24345e-31	-0.654212	0.615	0.721	1.4857e-26
Arid2	9.26844e-31	-1.41041	0.143	0.283	1.48972e-26
Dazap2	9.46375e-31	0.50771	0.663	0.485	1.52111e-26
Kmt2c	9.88978e-31	-1.49368	0.142	0.28	1.58958e-26
Rngtt	1.35402e-30	-1.23015	0.233	0.372	2.17631e-26
Tmem134	1.39008e-30	0.608873	0.498	0.332	2.23427e-26
Herc2	1.57799e-30	-1.29687	0.161	0.302	2.53631e-26
Slc9a9	1.59542e-30	-1.39734	0.246	0.378	2.56431e-26
Tyms	1.61327e-30	-1.21299	0.207	0.347	2.59302e-26
Jmjd1c	1.64168e-30	-1.3197	0.208	0.346	2.63867e-26
Itpkb	1.75798e-30	-1.22285	0.292	0.421	2.82561e-26
Pcnt	1.8518e-30	-1.33329	0.134	0.274	2.97639e-26
Cetn2	2.12698e-30	0.79469	0.346	0.204	3.4187e-26
Fancd2	2.25401e-30	-2.85277	0.019	0.12	3.62287e-26
Dip2b	2.38451e-30	-1.12276	0.259	0.396	3.83263e-26
Scaf11	2.64126e-30	-0.805232	0.366	0.503	4.24529e-26
Kif18a	2.67336e-30	-2.09719	0.046	0.162	4.29689e-26
Ets1	2.79852e-30	-0.736631	0.784	0.814	4.49807e-26
Ska1	3.02451e-30	-2.02435	0.042	0.156	4.8613e-26
Ppdpf	3.54235e-30	0.701853	0.456	0.302	5.69363e-26
Polq	3.6757e-30	-3.02398	0.018	0.118	5.90796e-26
Adk	4.19997e-30	-1.95593	0.065	0.187	6.75061e-26
Cul3	4.26216e-30	-1.14098	0.217	0.359	6.85057e-26
Lin54	4.32963e-30	-1.69784	0.074	0.199	6.95902e-26
Hist1h1e	5.01799e-30	-0.662383	0.677	0.755	8.06541e-26
Nr2c2	5.29678e-30	-1.34194	0.181	0.317	8.51351e-26
Hspd1	5.34588e-30	-0.833223	0.545	0.63	8.59243e-26
Kxd1	5.64746e-30	0.747896	0.448	0.297	9.07716e-26
Rai1	5.77429e-30	-1.46599	0.126	0.262	9.28102e-26
Pspc1	6.63007e-30	-1.25586	0.158	0.299	1.06565e-25
Gm30054	6.84838e-30	1.06404	0.214	0.102	1.10074e-25
Tubb4b	7.1115e-30	-1.14582	0.45	0.549	1.14303e-25
Rad21	7.20773e-30	-0.806627	0.407	0.532	1.1585e-25
Herc1	7.32178e-30	-1.23067	0.219	0.357	1.17683e-25
Ralgapa1	8.0859e-30	-1.4124	0.146	0.282	1.29965e-25
Ppib	8.42074e-30	0.310274	0.932	0.914	1.35347e-25
Eif3a	9.04888e-30	-0.57334	0.596	0.715	1.45443e-25
Nsd3	9.31891e-30	-0.898148	0.494	0.581	1.49783e-25
Prdx2	1.01118e-29	0.417809	0.734	0.549	1.62527e-25
Taf15	1.01922e-29	-0.910188	0.331	0.467	1.6382e-25
Ttk	1.10821e-29	-2.32623	0.028	0.133	1.78123e-25
Cd2	1.24605e-29	0.318335	0.908	0.852	2.00278e-25
Pom121	1.28568e-29	-1.5863	0.088	0.217	2.06648e-25
Supt16	1.35068e-29	-0.843546	0.389	0.511	2.17095e-25
Rad54l2	1.66679e-29	-1.34087	0.142	0.28	2.67903e-25
H2-Q7	1.67092e-29	0.32805	0.927	0.883	2.68568e-25
Xaf1	1.69909e-29	0.68551	0.446	0.289	2.73095e-25
Dek	1.71086e-29	-0.576356	0.561	0.671	2.74987e-25
Dleu2	1.71088e-29	-1.40752	0.223	0.354	2.74989e-25
Lcp1	1.77676e-29	-0.61473	0.986	0.993	2.85578e-25
Smg7	1.79465e-29	-1.34635	0.17	0.305	2.88453e-25
G2e3	1.85061e-29	-1.92068	0.063	0.182	2.97449e-25
Tma7	1.94637e-29	0.351738	0.874	0.775	3.1284e-25
Apc	1.98568e-29	-1.38336	0.173	0.308	3.19158e-25
Zyx	2.02424e-29	0.426755	0.797	0.655	3.25357e-25
Tnfaip8	2.28481e-29	-0.938355	0.471	0.57	3.67238e-25
Sipa1l1	2.36191e-29	-1.27881	0.365	0.464	3.7963e-25
Arpc4	2.37221e-29	0.351246	0.889	0.822	3.81285e-25
Fundc2	2.43411e-29	0.587503	0.502	0.338	3.91234e-25
Fubp1	2.44048e-29	-0.765678	0.388	0.518	3.92258e-25
Uqcc3	2.44353e-29	0.728469	0.38	0.234	3.92749e-25
Myo10	2.52844e-29	-2.21908	0.081	0.203	4.06396e-25
Atp5mpl	2.63518e-29	0.429063	0.743	0.563	4.23553e-25
Agps	2.65277e-29	-1.29133	0.145	0.284	4.2638e-25
Kntc1	2.79482e-29	-1.93045	0.047	0.161	4.49211e-25
Ska2	3.05141e-29	-1.75139	0.066	0.186	4.90453e-25
Ncl	3.1138e-29	-0.596919	0.824	0.897	5.00482e-25
1600014C10Rik	3.33061e-29	0.985411	0.255	0.134	5.3533e-25
Sgo2a	3.33854e-29	-1.8125	0.056	0.174	5.36604e-25
Cdk17	3.38558e-29	-1.01942	0.403	0.508	5.44164e-25
Phtf2	3.39218e-29	-2.06807	0.06	0.177	5.45226e-25
Txn1	3.60998e-29	0.294788	0.948	0.899	5.80231e-25
Cntrl	3.71332e-29	-0.788129	0.475	0.577	5.96841e-25
Ifi35	3.82348e-29	0.64499	0.488	0.33	6.14547e-25
Ubr3	3.90953e-29	-1.48871	0.118	0.249	6.28379e-25
Uck2	3.9193e-29	-1.25342	0.137	0.274	6.29949e-25
Mtmr3	3.95362e-29	-1.48284	0.139	0.272	6.35466e-25
Krtcap2	4.50851e-29	0.358815	0.86	0.749	7.24652e-25
Cdc14a	4.52897e-29	-1.2812	0.273	0.396	7.27942e-25
Snx25	5.4855e-29	-1.6441	0.103	0.231	8.81684e-25
Sae1	5.4971e-29	-0.832866	0.304	0.447	8.83549e-25
Lncpint	5.73078e-29	-1.37246	0.204	0.336	9.21108e-25
Ifi206	6.02921e-29	0.603963	0.457	0.294	9.69074e-25
Smpdl3a	6.24449e-29	0.869567	0.285	0.157	1.00368e-24
Ranbp9	6.63566e-29	-1.25836	0.194	0.331	1.06655e-24
Gnas	7.19145e-29	0.325084	0.913	0.877	1.15588e-24
Zfr	7.77858e-29	-0.934688	0.295	0.434	1.25025e-24
Ptma	7.97499e-29	-0.27953	0.997	0.999	1.28182e-24
Ralgapa2	8.00477e-29	-1.37534	0.21	0.34	1.28661e-24
Ahcyl2	8.03793e-29	-1.4902	0.126	0.259	1.29194e-24
Hspa9	8.76321e-29	-1.00279	0.269	0.406	1.40851e-24
Trip13	9.36985e-29	-1.95018	0.038	0.147	1.50602e-24
Ccnb1	9.54851e-29	-1.49161	0.116	0.247	1.53473e-24
Elk3	9.54944e-29	-1.06832	0.295	0.424	1.53488e-24
Xpo4	9.71961e-29	-1.66333	0.092	0.217	1.56223e-24
Rps2	9.9253e-29	0.196834	1	0.999	1.59529e-24
Itgal	9.95627e-29	-0.708223	0.575	0.656	1.60027e-24
Ppp4r3a	1.01127e-28	-1.05809	0.237	0.375	1.62541e-24
Dynll1	1.01365e-28	0.38495	0.833	0.741	1.62924e-24
Otud4	1.02669e-28	-1.26647	0.163	0.3	1.65019e-24
Ramac	1.07944e-28	0.635294	0.449	0.292	1.73498e-24
Ifit1	1.19582e-28	1.26616	0.221	0.111	1.92205e-24
Immp2l	1.21247e-28	-2.4109	0.053	0.165	1.94881e-24
Ecpas	1.31618e-28	-1.28361	0.169	0.305	2.1155e-24
Prkcq	1.32676e-28	-0.949534	0.519	0.594	2.1325e-24
Anapc1	1.33083e-28	-1.33551	0.137	0.271	2.13904e-24
Pglyrp2	1.54658e-28	0.797181	0.306	0.173	2.48582e-24
Nup98	1.71646e-28	-1.2586	0.155	0.291	2.75887e-24
Osbpl8	1.8443e-28	-1.17433	0.276	0.402	2.96434e-24
Map3k1	2.13865e-28	-1.23601	0.199	0.334	3.43744e-24
Prrc2b	2.19213e-28	-1.0513	0.285	0.414	3.52341e-24
Eva1b	2.21484e-28	0.953413	0.275	0.152	3.55991e-24
Cope	2.37619e-28	0.478852	0.655	0.489	3.81926e-24
Laptm5	2.3973e-28	0.21384	0.98	0.916	3.85318e-24
Tuba1c	2.56648e-28	-1.14131	0.437	0.535	4.1251e-24
Ipo5	2.58324e-28	-1.20675	0.151	0.288	4.15204e-24
Hspa8	2.62192e-28	0.237706	0.999	0.994	4.21421e-24
Cenph	2.62377e-28	-1.84499	0.044	0.154	4.21719e-24
Sec63	2.89266e-28	-1.14218	0.211	0.348	4.64938e-24
Crlf2	3.09436e-28	0.521536	0.578	0.407	4.97357e-24
Dgkh	3.15125e-28	-1.21791	0.312	0.431	5.06501e-24
Tcerg1	3.45753e-28	-0.908344	0.279	0.418	5.55729e-24
Tmem258	3.5631e-28	0.43418	0.709	0.538	5.72698e-24
Zfp280d	3.65801e-28	-1.506	0.112	0.24	5.87952e-24
Dbf4	3.66817e-28	-1.25657	0.121	0.254	5.89584e-24
Brd4	3.73252e-28	-0.810576	0.409	0.529	5.99928e-24
Map4	3.76399e-28	-0.941787	0.376	0.492	6.04986e-24
Fto	3.85979e-28	-1.56866	0.105	0.232	6.20384e-24
Ptch1	4.53262e-28	-1.55089	0.103	0.229	7.28528e-24
Memo1	4.57548e-28	-1.12985	0.194	0.332	7.35417e-24
Bclaf1	4.61751e-28	-0.840298	0.346	0.474	7.42172e-24
Chchd3	4.90881e-28	-0.974243	0.313	0.442	7.88993e-24
Rbm33	6.56113e-28	-1.33556	0.144	0.276	1.05457e-23
Pole	6.72728e-28	-1.70584	0.066	0.183	1.08128e-23
Pgls	7.25837e-28	0.449673	0.663	0.49	1.16664e-23
Iqgap2	7.63606e-28	-1.19904	0.271	0.397	1.22734e-23
Dis3l2	7.64184e-28	-1.45478	0.135	0.265	1.22827e-23
Klre1	7.72838e-28	0.683473	0.438	0.288	1.24218e-23
Cdca3	8.06023e-28	-1.1837	0.155	0.291	1.29552e-23
Rpn1	8.69353e-28	-0.941904	0.334	0.459	1.39731e-23
Tbc1d1	9.0522e-28	-1.15695	0.24	0.371	1.45496e-23
Wac	1.13498e-27	-0.952002	0.328	0.454	1.82426e-23
Aurka	1.1674e-27	-1.9529	0.048	0.157	1.87636e-23
Fam49b	1.19441e-27	-0.599758	0.725	0.789	1.91978e-23
Pdss1	1.3156e-27	-1.74421	0.06	0.174	2.11456e-23
Pdia6	1.3396e-27	-0.875989	0.38	0.498	2.15314e-23
Pdlim2	1.41317e-27	0.789506	0.348	0.213	2.27138e-23
Acsl4	1.5236e-27	-1.23263	0.215	0.344	2.44888e-23
Cdk13	1.64423e-27	-1.13216	0.242	0.374	2.64277e-23
Set	1.64949e-27	-0.487294	0.739	0.818	2.65122e-23
Rfwd3	1.7016e-27	-1.4085	0.096	0.221	2.73499e-23
Aebp2	1.70612e-27	-0.961998	0.289	0.419	2.74225e-23
Hint3	2.2264e-27	0.773404	0.333	0.199	3.57849e-23
Chsy1	2.33218e-27	-1.19284	0.307	0.424	3.74851e-23
Ccdc88c	2.3499e-27	-1.02574	0.292	0.418	3.777e-23
Gatad2b	2.51858e-27	-1.10185	0.21	0.346	4.04811e-23
Rad51ap1	2.61332e-27	-1.587	0.062	0.176	4.20039e-23
Rptor	2.67457e-27	-1.47241	0.121	0.247	4.29884e-23
Cd226	2.68049e-27	-1.22467	0.453	0.537	4.30835e-23
Eri1	2.71407e-27	-1.1905	0.128	0.26	4.36232e-23
Lmtk2	2.86735e-27	-1.65074	0.074	0.192	4.60869e-23
Arfgef1	3.37887e-27	-1.13335	0.21	0.343	5.43086e-23
Actr2	3.56638e-27	-0.57423	0.661	0.747	5.73225e-23
Gm42418	3.80275e-27	0.25053	1	1	6.11216e-23
Wapl	3.90322e-27	-0.859027	0.306	0.442	6.27364e-23
Galnt1	3.97195e-27	-1.03116	0.264	0.396	6.38411e-23
Abhd2	4.05286e-27	-1.40761	0.125	0.252	6.51416e-23
Ash1l	4.13884e-27	-1.15009	0.241	0.369	6.65236e-23
Gabpb2	4.14076e-27	-1.11654	0.196	0.331	6.65544e-23
Cstb	4.37889e-27	0.501628	0.598	0.438	7.0382e-23
Racgap1	4.91543e-27	-1.10499	0.169	0.304	7.90057e-23
March6	5.06116e-27	-1.36868	0.149	0.277	8.1348e-23
Runx1	5.41712e-27	-1.45489	0.302	0.408	8.70694e-23
Tpp2	5.46136e-27	-0.918432	0.281	0.418	8.77805e-23
Map3k5	5.5164e-27	-1.41639	0.162	0.288	8.86651e-23
Flnb	5.65838e-27	-1.66792	0.081	0.199	9.09472e-23
Brca2	5.77283e-27	-1.90956	0.051	0.16	9.27868e-23
Nfkb1	5.90979e-27	-1.13821	0.242	0.373	9.4988e-23
Peli1	6.18444e-27	-0.975784	0.591	0.648	9.94024e-23
Cenpc1	6.30996e-27	-1.40871	0.103	0.227	1.0142e-22
Rictor	6.36551e-27	-1.38122	0.142	0.268	1.02313e-22
Ganab	6.73657e-27	-1.35726	0.125	0.252	1.08277e-22
Nup107	6.73993e-27	-1.40732	0.095	0.218	1.08331e-22
Kpnb1	6.83011e-27	-0.917317	0.269	0.404	1.0978e-22
Zfp148	7.13161e-27	-1.11736	0.278	0.398	1.14626e-22
Nlrc5	7.34114e-27	-0.954393	0.475	0.558	1.17994e-22
Tomm22	7.66205e-27	0.438189	0.689	0.517	1.23152e-22
Selplg	7.77312e-27	0.323493	0.885	0.817	1.24937e-22
Tlk1	7.96374e-27	-1.07322	0.265	0.392	1.28001e-22
Cdk19	8.11546e-27	-1.57489	0.106	0.228	1.3044e-22
Srgap3	8.33708e-27	-1.61293	0.212	0.334	1.34002e-22
Rad18	8.80957e-27	-1.46629	0.094	0.216	1.41596e-22
Immt	9.18601e-27	-0.938817	0.257	0.393	1.47647e-22
Eef2	9.48812e-27	0.21443	0.997	0.992	1.52503e-22
Fndc3a	9.6148e-27	-1.2983	0.219	0.346	1.54539e-22
Srcap	9.64719e-27	-1.25818	0.156	0.285	1.55059e-22
Lat	9.89489e-27	0.363638	0.838	0.756	1.59041e-22
Spc25	1.00824e-26	-1.65683	0.057	0.168	1.62055e-22
Mdn1	1.05694e-26	-1.63419	0.087	0.206	1.69881e-22
Ksr1	1.12914e-26	-2.06408	0.054	0.162	1.81487e-22
Akap10	1.15891e-26	-1.37433	0.124	0.249	1.86271e-22
Ythdf3	1.17357e-26	-1.38027	0.158	0.283	1.88628e-22
Abcc1	1.28267e-26	-2.09175	0.038	0.14	2.06163e-22
Slc2a3	1.34181e-26	-1.26596	0.269	0.388	2.15669e-22
Hivep1	1.36578e-26	-1.74967	0.082	0.198	2.19521e-22
Xylt1	1.38237e-26	-2.07051	0.053	0.161	2.22188e-22
Nsmce2	1.38983e-26	-0.977777	0.281	0.412	2.23387e-22
Rpl14	1.40984e-26	0.208082	0.999	0.976	2.26604e-22
Mid1	1.42076e-26	-2.05994	0.047	0.152	2.28359e-22
Stil	1.53813e-26	-1.97471	0.041	0.144	2.47223e-22
Dtl	1.72511e-26	-1.55804	0.099	0.219	2.77277e-22
Zwilch	1.75208e-26	-2.16075	0.033	0.131	2.81612e-22
Gm39323	1.76878e-26	-1.64507	0.094	0.212	2.84297e-22
Gstcd	1.7761e-26	-1.6762	0.067	0.179	2.85472e-22
Kpna2	1.90502e-26	-1.4103	0.181	0.308	3.06194e-22
Tnpo1	1.94118e-26	-1.18672	0.188	0.317	3.12005e-22
Cip2a	2.20105e-26	-1.65623	0.056	0.166	3.53776e-22
Zfp638	2.22198e-26	-1.14523	0.223	0.352	3.57138e-22
Sppl3	2.27995e-26	-1.3778	0.148	0.273	3.66457e-22
Cbl	2.44964e-26	-0.998537	0.271	0.399	3.9373e-22
Bzw2	2.47427e-26	-1.40706	0.105	0.227	3.9769e-22
Uhrf1	2.47648e-26	-1.17568	0.134	0.264	3.98045e-22
Lrch3	2.76791e-26	-1.29572	0.192	0.316	4.44887e-22
Tomm6	2.82307e-26	0.330271	0.881	0.766	4.53752e-22
Supt3	2.86904e-26	-1.39307	0.168	0.296	4.6114e-22
Ntan1	2.90857e-26	0.561247	0.493	0.337	4.67494e-22
Tbl1xr1	2.96214e-26	-1.12655	0.258	0.383	4.76104e-22
H2afx	3.01369e-26	-1.33863	0.251	0.375	4.84391e-22
Pik3ca	3.05941e-26	-1.246	0.152	0.281	4.91739e-22
Map2k5	3.06525e-26	-1.37632	0.131	0.256	4.92678e-22
Lck	3.30947e-26	0.307205	0.915	0.882	5.3193e-22
Cep192	4.0596e-26	-1.19166	0.155	0.285	6.52499e-22
Xpo6	4.07523e-26	-1.2398	0.152	0.28	6.55012e-22
Gon4l	4.17626e-26	-0.939261	0.275	0.407	6.7125e-22
Shmt1	4.74025e-26	-1.78416	0.048	0.152	7.61901e-22
Arhgap11a	5.31102e-26	-1.51038	0.075	0.19	8.5364e-22
Tmem131l	5.62237e-26	-1.5804	0.11	0.228	9.03683e-22
Pak2	6.12248e-26	-0.494174	0.66	0.754	9.84067e-22
Unc13b	6.20239e-26	-2.18324	0.042	0.144	9.9691e-22
Stag2	6.53897e-26	-1.03057	0.281	0.404	1.05101e-21
Nr3c1	6.56782e-26	-1.23616	0.253	0.373	1.05565e-21
Ptbp3	6.73829e-26	-0.65646	0.591	0.672	1.08305e-21
Rhoc	6.8063e-26	1.09683	0.183	0.087	1.09398e-21
Dynlrb1	7.1259e-26	0.486542	0.626	0.464	1.14535e-21
Agtpbp1	7.34157e-26	-1.55852	0.092	0.209	1.18001e-21
Anp32b	7.71621e-26	-0.428679	0.804	0.877	1.24023e-21
Fancm	7.77859e-26	-1.76858	0.049	0.154	1.25025e-21
Dctn3	9.16009e-26	0.437016	0.617	0.447	1.4723e-21
Aatf	9.44665e-26	-1.33487	0.126	0.249	1.51836e-21
Pbk	9.73009e-26	-2.21389	0.03	0.125	1.56392e-21
Mpp6	1.0155e-25	-1.09986	0.158	0.289	1.63222e-21
Cyp51	1.10241e-25	-1.43072	0.118	0.241	1.77191e-21
AI413582	1.15506e-25	0.668547	0.433	0.293	1.85652e-21
Plec	1.60106e-25	-1.10038	0.282	0.399	2.57339e-21
Lime1	1.63358e-25	0.745049	0.384	0.251	2.62565e-21
Helz	1.67325e-25	-1.21158	0.167	0.293	2.68942e-21
Nolc1	1.69917e-25	-1.06948	0.232	0.36	2.73108e-21
Fus	1.75994e-25	-0.55915	0.561	0.659	2.82875e-21
Kif24	1.79021e-25	-3.11817	0.012	0.095	2.87741e-21
Vasp	1.8213e-25	0.457659	0.659	0.501	2.92737e-21
Rad54b	1.9757e-25	-2.69686	0.019	0.106	3.17555e-21
Rbbp8	1.98422e-25	-1.16931	0.161	0.29	3.18924e-21
Ppat	2.02946e-25	-1.22248	0.124	0.249	3.26196e-21
Ablim1	2.02971e-25	-0.874403	0.456	0.542	3.26235e-21
Ankib1	2.05594e-25	-1.20383	0.226	0.347	3.30451e-21
Ndufb11	2.06766e-25	0.37873	0.783	0.623	3.32335e-21
Zfp292	2.07006e-25	-1.00185	0.398	0.495	3.3272e-21
Sema7a	2.0864e-25	-1.63026	0.081	0.194	3.35347e-21
Stim1	2.15042e-25	-1.22133	0.214	0.335	3.45636e-21
Micos13	2.19777e-25	0.447819	0.613	0.448	3.53247e-21
Fen1	2.37753e-25	-1.00696	0.18	0.312	3.82141e-21
Kif14	2.43713e-25	-2.19534	0.037	0.134	3.9172e-21
Tmem109	2.4613e-25	-1.22861	0.12	0.244	3.95605e-21
Lnpk	2.51137e-25	-1.56191	0.08	0.193	4.03652e-21
Gsk3b	2.54699e-25	-1.00425	0.287	0.408	4.09378e-21
Slc1a5	2.56473e-25	-0.858303	0.323	0.445	4.1223e-21
Depdc5	2.58337e-25	-1.60765	0.075	0.187	4.15224e-21
Trpm7	2.87011e-25	-1.20356	0.18	0.306	4.61313e-21
Vwa8	2.89314e-25	-1.47299	0.105	0.223	4.65014e-21
Brk1	2.95167e-25	0.47301	0.611	0.449	4.74422e-21
Commd4	2.97922e-25	0.641718	0.412	0.273	4.7885e-21
Setx	2.98272e-25	-0.936958	0.284	0.41	4.79413e-21
Alg8	3.00172e-25	-1.77633	0.05	0.153	4.82466e-21
Nop56	3.11417e-25	-1.03016	0.21	0.339	5.00541e-21
Mybl2	3.14528e-25	-1.89623	0.038	0.136	5.05541e-21
Arsb	3.22153e-25	-0.91092	0.576	0.632	5.17796e-21
Ly75	3.47275e-25	-1.13099	0.196	0.323	5.58174e-21
Lamc1	3.71584e-25	-1.43246	0.112	0.231	5.97247e-21
Ticrr	3.92276e-25	-2.07914	0.038	0.135	6.30505e-21
Fam193a	4.12049e-25	-1.24466	0.171	0.294	6.62287e-21
Nasp	4.39026e-25	-0.888089	0.284	0.413	7.05647e-21
Galnt3	5.44492e-25	-1.23273	0.193	0.317	8.75163e-21
Tipin	5.87867e-25	-0.868241	0.258	0.39	9.44879e-21
Ahctf1	6.01404e-25	-1.22012	0.13	0.254	9.66636e-21
Dpy19l1	6.1343e-25	-1.45372	0.091	0.206	9.85965e-21
Pitpnc1	6.58774e-25	-1.13961	0.51	0.56	1.05885e-20
Cks2	6.63255e-25	-1.07205	0.246	0.371	1.06605e-20
Hscb	7.3612e-25	0.780538	0.356	0.229	1.18317e-20
Myb	7.61114e-25	-1.85544	0.047	0.148	1.22334e-20
Rbm25	7.64768e-25	-0.617695	0.498	0.602	1.22921e-20
Cd247	7.65979e-25	-0.63885	0.661	0.725	1.23116e-20
Rnf216	7.71613e-25	-1.28746	0.129	0.251	1.24021e-20
Zgrf1	7.82072e-25	-2.16925	0.032	0.125	1.25702e-20
Cops9	8.08184e-25	0.462313	0.577	0.408	1.29899e-20
Mrpl52	8.40823e-25	0.397318	0.736	0.583	1.35145e-20
Rfx3	8.5679e-25	-2.03041	0.055	0.157	1.37712e-20
Ptprj	8.6462e-25	-1.20935	0.22	0.341	1.3897e-20
Kif22	8.9412e-25	-1.2889	0.098	0.215	1.43712e-20
Scaf4	9.08295e-25	-1.26473	0.134	0.256	1.4599e-20
Rcc2	9.26518e-25	-1.23022	0.12	0.242	1.48919e-20
Dgcr8	9.65138e-25	-1.63591	0.068	0.176	1.55127e-20
Lcorl	1.0119e-24	-1.45593	0.116	0.233	1.62643e-20
Igtp	1.02692e-24	0.631746	0.505	0.361	1.65057e-20
Mbnl3	1.05275e-24	-1.54805	0.085	0.197	1.69208e-20
Ctsd	1.11555e-24	0.25779	0.929	0.877	1.79302e-20
Pdpk1	1.13216e-24	-1.14737	0.157	0.282	1.81972e-20
Asf1b	1.28015e-24	-1.05367	0.143	0.27	2.05758e-20
Rnf111	1.30199e-24	-1.27535	0.142	0.264	2.0927e-20
Rad50	1.32791e-24	-0.980117	0.205	0.335	2.13434e-20
Myo5a	1.36953e-24	-1.47362	0.101	0.216	2.20124e-20
Lin9	1.43763e-24	-2.10753	0.033	0.125	2.31071e-20
Nrip1	1.44196e-24	-1.12856	0.189	0.316	2.31766e-20
Mdm4	1.49455e-24	-1.2271	0.158	0.28	2.40219e-20
Fam32a	1.53516e-24	0.724787	0.362	0.231	2.46746e-20
E2f7	1.57546e-24	-2.17334	0.031	0.122	2.53223e-20
Zbtb20	1.596e-24	-1.55803	0.16	0.277	2.56526e-20
Topbp1	1.59846e-24	-0.960873	0.219	0.35	2.5692e-20
Gen1	1.63821e-24	-2.2154	0.029	0.12	2.6331e-20
Ppp4r1	1.655e-24	-1.76039	0.057	0.16	2.66007e-20
Jak1	1.68635e-24	-0.532476	0.73	0.797	2.71046e-20
Ubr1	1.71818e-24	-1.31166	0.133	0.252	2.76162e-20
Tet2	1.7331e-24	-1.29109	0.139	0.26	2.78561e-20
Eif3e	1.7781e-24	0.426635	0.722	0.589	2.85794e-20
Mthfd1	2.11188e-24	-1.29698	0.098	0.214	3.39442e-20
Pbx3	2.12111e-24	-1.81357	0.079	0.187	3.40926e-20
Ambra1	2.12373e-24	-1.20042	0.217	0.336	3.41348e-20
Jarid2	2.16171e-24	-0.984502	0.358	0.465	3.47452e-20
Kif18b	2.18989e-24	-2.6776	0.018	0.102	3.5198e-20
Ift20	2.19695e-24	0.63458	0.41	0.273	3.53115e-20
Gnai2	2.23116e-24	0.264138	0.943	0.931	3.58614e-20
Hsd17b12	2.26152e-24	-1.06403	0.214	0.339	3.63494e-20
Il3ra	2.27781e-24	0.897705	0.246	0.136	3.66113e-20
Suco	2.50259e-24	-1.11779	0.244	0.363	4.02242e-20
Ipo7	2.56142e-24	-1.03459	0.23	0.354	4.11698e-20
Ube2b	2.58159e-24	0.529494	0.592	0.451	4.14939e-20
Gfod1	2.65661e-24	-1.58522	0.131	0.247	4.26997e-20
Rbx1	2.6696e-24	0.339979	0.854	0.754	4.29086e-20
Il2ra	2.77088e-24	-1.50759	0.163	0.282	4.45364e-20
Cnot4	2.92037e-24	-1.08722	0.254	0.373	4.69391e-20
Sh2d2a	3.01796e-24	0.334227	0.901	0.912	4.85076e-20
Ndufa2	3.10988e-24	0.373431	0.795	0.641	4.99851e-20
Nek7	3.40934e-24	-1.17321	0.187	0.31	5.47983e-20
Phip	3.47909e-24	-1.04356	0.26	0.38	5.59195e-20
Gspt1	3.55134e-24	-0.771729	0.332	0.454	5.70806e-20
Lag3	3.56857e-24	0.2571	0.937	0.86	5.73576e-20
Ndufb5	3.56909e-24	0.393812	0.726	0.559	5.7366e-20
E130308A19Rik	3.85344e-24	-1.84826	0.065	0.168	6.19364e-20
Anapc5	3.94443e-24	-0.763253	0.334	0.457	6.33988e-20
Srsf4	3.96056e-24	-1.01825	0.215	0.34	6.36581e-20
Atp5md	3.97479e-24	0.356891	0.779	0.623	6.38869e-20
Nop58	4.02145e-24	-0.885917	0.31	0.427	6.46368e-20
Notch1	4.08018e-24	-0.945854	0.232	0.36	6.55807e-20
Gapvd1	4.18554e-24	-1.03953	0.189	0.317	6.72742e-20
Ncor2	4.3803e-24	-1.19088	0.169	0.29	7.04045e-20
Plxdc2	4.44207e-24	-2.28616	0.048	0.145	7.13975e-20
Tmem97	4.54957e-24	-1.25017	0.117	0.235	7.31252e-20
Aurkaip1	4.81017e-24	0.443731	0.641	0.471	7.73138e-20
Actn4	4.98555e-24	-0.694969	0.349	0.477	8.01327e-20
Bptf	5.05525e-24	-0.888502	0.277	0.401	8.12531e-20
Sin3a	5.28413e-24	-1.33858	0.094	0.207	8.49319e-20
Phf21a	5.47027e-24	-1.27631	0.184	0.304	8.79236e-20
A630089N07Rik	5.6136e-24	-1.74248	0.064	0.168	9.02274e-20
Hnrnpd	5.66435e-24	-0.580066	0.486	0.589	9.10431e-20
Med13	5.71419e-24	-1.15245	0.202	0.321	9.18442e-20
Foxm1	5.72367e-24	-2.4038	0.019	0.102	9.19965e-20
Ipo11	5.82178e-24	-1.66186	0.068	0.173	9.35735e-20
Rcc1	6.29825e-24	-1.56191	0.061	0.165	1.01232e-19
Stat5b	6.33831e-24	-1.14862	0.194	0.316	1.01876e-19
Pum1	6.60259e-24	-1.00535	0.257	0.377	1.06123e-19
Nbas	7.50924e-24	-1.50935	0.081	0.19	1.20696e-19
Mia3	7.86471e-24	-1.13518	0.18	0.302	1.2641e-19
Akap11	7.90562e-24	-1.62137	0.067	0.172	1.27067e-19
Rfx7	8.20713e-24	-1.14631	0.176	0.299	1.31913e-19
Larp4	8.48955e-24	-1.10623	0.158	0.282	1.36453e-19
Cox17	9.28723e-24	0.328154	0.808	0.684	1.49274e-19
Prkce	9.38781e-24	-1.86896	0.065	0.168	1.5089e-19
Sik2	9.53597e-24	-1.60362	0.079	0.187	1.53272e-19
Ddx10	9.6047e-24	-1.08014	0.19	0.314	1.54376e-19
Man1a	9.78956e-24	-1.24536	0.185	0.303	1.57348e-19
Bcat1	1.0568e-23	-2.18275	0.033	0.123	1.6986e-19
Lamtor5	1.07245e-23	0.562408	0.493	0.347	1.72376e-19
Zeb2	1.11825e-23	-1.21329	0.277	0.39	1.79737e-19
Pdss2	1.14638e-23	-1.82119	0.059	0.16	1.84257e-19
Rnf114	1.15022e-23	0.546061	0.46	0.314	1.84874e-19
Cdca5	1.24155e-23	-1.76587	0.037	0.131	1.99554e-19
Fbxw7	1.32674e-23	-1.51755	0.095	0.205	2.13247e-19
Trip12	1.39432e-23	-0.880871	0.386	0.483	2.24109e-19
Mphosph9	1.47132e-23	-1.61378	0.067	0.17	2.36486e-19
Trak1	1.51002e-23	-1.37738	0.123	0.237	2.42706e-19
Tmem234	1.5136e-23	0.487658	0.579	0.432	2.43281e-19
Xpr1	1.51875e-23	-1.35387	0.115	0.229	2.44108e-19
Tmem126a	1.53773e-23	0.574109	0.45	0.31	2.4716e-19
Mea1	1.55581e-23	0.555604	0.452	0.309	2.50065e-19
Myh9	1.60873e-23	-0.415253	0.899	0.926	2.58571e-19
Cdc73	1.71946e-23	-1.30393	0.112	0.228	2.76369e-19
Mtdh	1.74586e-23	-0.58501	0.553	0.633	2.80612e-19
Ncoa1	1.7556e-23	-1.21504	0.175	0.294	2.82177e-19
Cstf3	1.75696e-23	-1.18892	0.172	0.292	2.82396e-19
2610507B11Rik	1.81847e-23	-1.14215	0.164	0.285	2.92283e-19
Ankle2	1.85918e-23	-1.3333	0.105	0.219	2.98825e-19
Dlg2	1.89625e-23	-1.80002	0.104	0.214	3.04784e-19
Mybbp1a	1.92919e-23	-1.12862	0.168	0.29	3.10078e-19
Armc7	1.96056e-23	0.70547	0.312	0.189	3.15121e-19
Taok1	1.96368e-23	-1.14622	0.162	0.282	3.15623e-19
Ddt	2.02608e-23	0.534786	0.463	0.32	3.25652e-19
Zc3h13	2.03018e-23	-0.971725	0.226	0.35	3.2631e-19
Tmem256	2.13475e-23	0.49208	0.537	0.382	3.43119e-19
Cdc20	2.18742e-23	-1.28331	0.097	0.211	3.51584e-19
Trmt112	2.37498e-23	0.352214	0.77	0.611	3.8173e-19
A330023F24Rik	2.41505e-23	-1.46528	0.121	0.234	3.8817e-19
Aunip	2.45629e-23	-1.87477	0.035	0.127	3.948e-19
Ubc	2.4632e-23	0.45585	0.661	0.507	3.95911e-19
Smim14	2.50221e-23	0.726292	0.314	0.193	4.0218e-19
Thoc2	2.5702e-23	-0.840386	0.3	0.42	4.13108e-19
Use1	2.76439e-23	0.651232	0.382	0.251	4.44321e-19
Itsn2	3.00693e-23	-0.880017	0.351	0.459	4.83304e-19
Cdc45	3.04629e-23	-1.54862	0.054	0.154	4.8963e-19
Tra2b	3.20242e-23	-0.577843	0.516	0.608	5.14724e-19
Kdm2a	3.24281e-23	-1.03215	0.197	0.319	5.21217e-19
Slc7a6	3.24393e-23	-1.58328	0.067	0.17	5.21397e-19
Dync1h1	3.32588e-23	-0.993923	0.263	0.381	5.34569e-19
Hira	3.43667e-23	-1.28343	0.106	0.22	5.52376e-19
Mapk1	3.45334e-23	-0.722356	0.412	0.516	5.55056e-19
Ndufb1-ps	3.48892e-23	0.463444	0.541	0.388	5.60775e-19
Fbxo6	3.50558e-23	0.854358	0.241	0.135	5.63452e-19
Tmem131	3.53481e-23	-1.35873	0.129	0.243	5.68151e-19
Fkbp5	3.54679e-23	-1.36769	0.126	0.24	5.70076e-19
Spag5	3.61227e-23	-1.81068	0.043	0.137	5.80601e-19
Mcm10	3.61502e-23	-1.88745	0.035	0.126	5.81042e-19
Sacs	4.123e-23	-1.63591	0.069	0.171	6.6269e-19
BC031181	4.4477e-23	0.532957	0.499	0.356	7.14878e-19
Tfdp1	4.66253e-23	-0.893659	0.203	0.33	7.49408e-19
Bcl11b	4.97849e-23	-0.950988	0.371	0.473	8.00192e-19
Dido1	5.00274e-23	-1.19481	0.152	0.269	8.04091e-19
Calr	5.30175e-23	-0.620256	0.586	0.665	8.5215e-19
Rev3l	5.39881e-23	-1.47477	0.114	0.224	8.67751e-19
Tmem135	5.51715e-23	-1.29767	0.149	0.265	8.86772e-19
Nf1	5.58814e-23	-1.47564	0.093	0.202	8.98181e-19
Arhgap9	5.71365e-23	0.515091	0.502	0.359	9.18355e-19
Ap2s1	5.92765e-23	0.359175	0.715	0.545	9.52751e-19
Psma2	6.03156e-23	0.308009	0.845	0.738	9.69453e-19
Dhx15	6.52843e-23	-0.854542	0.255	0.38	1.04931e-18
Ep400	6.59399e-23	-0.926836	0.293	0.407	1.05985e-18
Ndufaf3	6.61729e-23	0.693937	0.32	0.198	1.0636e-18
Gna15	6.72515e-23	0.785883	0.298	0.182	1.08093e-18
Spcs1	7.14384e-23	0.388846	0.722	0.571	1.14823e-18
Emp3	7.57634e-23	0.361888	0.815	0.728	1.21775e-18
Atp11c	8.94011e-23	-1.70132	0.07	0.171	1.43694e-18
Bora	9.02737e-23	-1.70694	0.045	0.139	1.45097e-18
Anks1	9.03837e-23	-1.75969	0.052	0.148	1.45274e-18
Spopl	9.46901e-23	-1.47255	0.089	0.196	1.52195e-18
Sin3b	9.51375e-23	0.466161	0.588	0.44	1.52914e-18
Srsf2	9.77283e-23	-0.618877	0.491	0.581	1.57079e-18
Ube3c	9.9365e-23	-1.21073	0.136	0.252	1.59709e-18
Scaf8	1.00589e-22	-1.05476	0.192	0.313	1.61677e-18
Creb1	1.02341e-22	-1.02974	0.219	0.34	1.64493e-18
Rad54l	1.11514e-22	-1.98621	0.029	0.115	1.79236e-18
Numa1	1.2193e-22	-1.04086	0.2	0.32	1.95978e-18
Arid1a	1.22562e-22	-0.845727	0.327	0.441	1.96994e-18
Atad2b	1.2471e-22	-1.11998	0.164	0.282	2.00446e-18
Iars	1.25123e-22	-1.35065	0.102	0.212	2.01111e-18
Spdl1	1.3046e-22	-1.8693	0.036	0.125	2.09688e-18
Ttll5	1.35839e-22	-1.95359	0.045	0.137	2.18333e-18
Mtbp	1.39617e-22	-1.71391	0.059	0.157	2.24406e-18
Tbl1x	1.40422e-22	-1.13993	0.205	0.32	2.257e-18
Cd27	1.52437e-22	0.423403	0.638	0.486	2.45012e-18
Pnn	1.74018e-22	-0.813183	0.283	0.405	2.79699e-18
Ubr2	1.75532e-22	-1.0869	0.194	0.312	2.82133e-18
Tsc22d2	1.787e-22	-1.62857	0.076	0.178	2.87225e-18
Arhgap45	1.8198e-22	0.388212	0.709	0.559	2.92497e-18
Nktr	1.89291e-22	-0.81817	0.382	0.481	3.04247e-18
Ctps	2.07849e-22	-1.56042	0.053	0.149	3.34076e-18
Herc4	2.0793e-22	-1.03592	0.228	0.346	3.34205e-18
Alms1	2.09177e-22	-2.16763	0.029	0.114	3.36211e-18
Igf2r	2.43951e-22	-1.14204	0.234	0.345	3.92103e-18
Ddhd1	2.46144e-22	-1.59635	0.076	0.177	3.95627e-18
Tprgl	2.46773e-22	0.657846	0.344	0.22	3.96638e-18
Srbd1	2.48823e-22	-1.32009	0.101	0.211	3.99933e-18
Ric8b	2.51898e-22	-1.94694	0.04	0.129	4.04875e-18
Srrt	2.67361e-22	-0.938718	0.194	0.316	4.2973e-18
Phc3	2.67725e-22	-1.14044	0.177	0.293	4.30314e-18
Cebpb	2.79994e-22	0.612903	0.402	0.267	4.50035e-18
Gpx4	2.88912e-22	0.342269	0.772	0.618	4.64368e-18
Bdp1	2.99206e-22	-0.990993	0.2	0.321	4.80914e-18
St7	3.12551e-22	-1.77271	0.058	0.155	5.02363e-18
Efhd2	3.21096e-22	0.424638	0.717	0.592	5.16097e-18
Tmem128	3.45011e-22	0.490786	0.534	0.389	5.54536e-18
Prr11	3.49648e-22	-1.87692	0.042	0.133	5.61989e-18
Rangap1	3.57989e-22	-0.913139	0.205	0.327	5.75396e-18
Zmiz1	3.69974e-22	-1.1131	0.189	0.305	5.94658e-18
Mrpl58	3.81236e-22	0.49521	0.518	0.373	6.12761e-18
Ccr2	3.86532e-22	0.615516	0.35	0.222	6.21274e-18
Ufc1	3.8958e-22	0.470312	0.55	0.398	6.26172e-18
Rhog	4.21738e-22	0.439572	0.627	0.48	6.7786e-18
Ube2s	4.34554e-22	-0.805259	0.327	0.439	6.98459e-18
Rnf167	4.43095e-22	0.763925	0.275	0.164	7.12186e-18
Hbs1l	4.4692e-22	-1.03935	0.169	0.287	7.18335e-18
Zzef1	4.47408e-22	-1.19132	0.166	0.279	7.19119e-18
Pet100	4.50063e-22	0.776215	0.305	0.191	7.23387e-18
Pafah1b1	4.73947e-22	-0.52206	0.575	0.66	7.61775e-18
Malt1	5.0439e-22	-1.02411	0.316	0.42	8.10706e-18
Prpf40a	5.09421e-22	-0.590252	0.487	0.589	8.18793e-18
Pms1	5.14982e-22	-1.66597	0.063	0.16	8.27731e-18
Haus6	5.24911e-22	-1.31062	0.102	0.21	8.4369e-18
Ankrd52	5.31603e-22	-1.29447	0.085	0.19	8.54445e-18
Vps13d	5.4561e-22	-1.1485	0.147	0.262	8.76958e-18
Tex2	5.85286e-22	-1.61224	0.083	0.185	9.4073e-18
G3bp1	6.04653e-22	-0.643768	0.468	0.558	9.71859e-18
Smarca5	6.04836e-22	-0.596022	0.485	0.577	9.72153e-18
St6galnac3	6.22211e-22	-1.74761	0.241	0.344	1.00008e-17
Acaca	6.98006e-22	-1.49803	0.083	0.186	1.1219e-17
Ece1	7.5056e-22	-1.51953	0.061	0.158	1.20638e-17
Sys1	7.92694e-22	0.543399	0.471	0.337	1.2741e-17
Plekha5	8.23987e-22	-1.16389	0.185	0.299	1.32439e-17
Arhgap18	8.37772e-22	-1.06235	0.214	0.332	1.34655e-17
Clcn3	8.7469e-22	-1.0381	0.244	0.36	1.40589e-17
Sqstm1	9.03483e-22	0.413082	0.553	0.399	1.45217e-17
Stxbp5	1.00687e-21	-1.21182	0.146	0.258	1.61834e-17
Dnajc13	1.0435e-21	-1.09565	0.17	0.285	1.67721e-17
Mlxip	1.05504e-21	-1.3448	0.125	0.234	1.69577e-17
Usp1	1.10595e-21	-0.838025	0.297	0.409	1.77759e-17
Tmem245	1.18176e-21	-1.53637	0.075	0.175	1.89944e-17
Mtf2	1.29523e-21	-1.00414	0.194	0.312	2.08183e-17
Gm43305	1.30377e-21	-1.22897	0.192	0.308	2.09555e-17
Kidins220	1.34976e-21	-1.16947	0.167	0.28	2.16946e-17
Mrtfa	1.41186e-21	-1.11704	0.221	0.333	2.26929e-17
Ttc3	1.42744e-21	-1.16179	0.153	0.266	2.29433e-17
Nek2	1.47288e-21	-1.69784	0.048	0.139	2.36737e-17
H2afv	1.63952e-21	0.272094	0.666	0.498	2.6352e-17
Ptprs	1.74929e-21	-1.58344	0.066	0.163	2.81164e-17
Zfp106	1.77378e-21	-0.940544	0.241	0.357	2.85099e-17
Fam107b	1.79976e-21	-0.552572	0.627	0.697	2.89276e-17
Sat1	1.80929e-21	0.490625	0.536	0.388	2.90808e-17
Chaf1a	1.81432e-21	-1.13841	0.099	0.208	2.91616e-17
Spidr	1.82879e-21	-1.47844	0.09	0.192	2.93941e-17
Mcm3	2.01338e-21	-0.758744	0.292	0.41	3.23611e-17
Ankhd1	2.02753e-21	-0.946192	0.228	0.347	3.25886e-17
Abcc4	2.05972e-21	-1.73051	0.06	0.153	3.31058e-17
Strn	2.23605e-21	-1.25105	0.115	0.224	3.594e-17
Hdac8	2.3442e-21	-1.3571	0.142	0.251	3.76784e-17
Ino80	2.36801e-21	-1.29709	0.106	0.213	3.8061e-17
Ifi203	2.37937e-21	0.400512	0.66	0.516	3.82436e-17
Cdc25c	2.53838e-21	-2.25211	0.02	0.097	4.07993e-17
Hmbox1	2.62666e-21	-1.68896	0.06	0.154	4.22183e-17
Fanca	2.66021e-21	-2.10446	0.029	0.11	4.27575e-17
Mxd3	2.75295e-21	-2.08821	0.026	0.106	4.42482e-17
Paxip1	2.90908e-21	-1.53326	0.059	0.153	4.67576e-17
Ahnak	2.96518e-21	-0.735649	0.719	0.747	4.76593e-17
Tgtp2	3.16226e-21	0.631112	0.382	0.254	5.0827e-17
Mlec	3.17708e-21	-0.744412	0.325	0.443	5.10652e-17
Foxp1	3.37332e-21	-0.997232	0.298	0.403	5.42193e-17
Cwc27	3.38519e-21	-1.30519	0.124	0.232	5.44101e-17
Exo1	3.43767e-21	-2.11296	0.024	0.102	5.52536e-17
Smc5	3.52666e-21	-1.06082	0.166	0.281	5.6684e-17
Rpl22l1	3.53347e-21	0.227232	0.929	0.867	5.67935e-17
Senp6	3.73079e-21	-0.79829	0.315	0.427	5.9965e-17
Cse1l	3.8208e-21	-1.15453	0.111	0.22	6.14118e-17
Tbca	4.00968e-21	0.407287	0.618	0.475	6.44476e-17
Ints6	4.01939e-21	-1.25138	0.13	0.239	6.46037e-17
Pign	4.05737e-21	-1.65072	0.069	0.164	6.52141e-17
Nlk	4.06914e-21	-1.25296	0.158	0.267	6.54032e-17
Kat6a	4.25868e-21	-0.998409	0.212	0.326	6.84497e-17
Znrf3	4.31551e-21	-1.85942	0.057	0.148	6.93632e-17
Bach2	4.49435e-21	-1.86606	0.14	0.244	7.22377e-17
Ylpm1	4.51108e-21	-1.08756	0.149	0.263	7.25066e-17
Prkcb	4.51468e-21	-1.04233	0.337	0.43	7.25645e-17
Nup133	4.58311e-21	-1.76636	0.037	0.123	7.36644e-17
Ppp6r3	4.92501e-21	-0.994582	0.23	0.341	7.91597e-17
Trbv2	5.00465e-21	1.41038	0.138	0.064	8.04398e-17
Ctss	5.1133e-21	0.376497	0.625	0.477	8.21861e-17
Cdc7	5.42749e-21	-1.80768	0.038	0.123	8.7236e-17
Kif20a	5.44482e-21	-1.43049	0.067	0.164	8.75146e-17
1810037I17Rik	5.54742e-21	0.302689	0.764	0.604	8.91637e-17
Otud7b	5.96289e-21	-1.33154	0.108	0.213	9.58416e-17
Lims1	6.05096e-21	-0.776326	0.529	0.587	9.7257e-17
Uvrag	6.70796e-21	-1.03739	0.172	0.286	1.07817e-16
Zfp827	6.87866e-21	-1.78752	0.057	0.148	1.10561e-16
Skap1	7.23346e-21	-0.690459	0.835	0.843	1.16263e-16
Rps6kb1	7.51636e-21	-0.971095	0.202	0.317	1.2081e-16
Ifi208	7.6363e-21	0.617789	0.322	0.203	1.22738e-16
Tnrc6b	7.81445e-21	-1.05597	0.373	0.453	1.25602e-16
Exph5	7.97739e-21	-2.27214	0.025	0.102	1.28221e-16
Suv39h1	8.09188e-21	-1.4468	0.065	0.16	1.30061e-16
Rttn	8.11007e-21	-1.73966	0.05	0.139	1.30353e-16
Cad	8.1523e-21	-1.34901	0.083	0.184	1.31032e-16
Myef2	8.18279e-21	-1.43994	0.08	0.179	1.31522e-16
Cript	8.58778e-21	0.522278	0.447	0.313	1.38031e-16
Espl1	8.75066e-21	-1.89724	0.028	0.108	1.40649e-16
AA467197	9.00492e-21	0.693029	0.29	0.18	1.44736e-16
Csnk1g3	9.29326e-21	-1.04867	0.197	0.309	1.49371e-16
Mdp1	1.02331e-20	0.61787	0.403	0.28	1.64477e-16
Usp10	1.06197e-20	-1.30768	0.081	0.182	1.7069e-16
Dnajc15	1.08536e-20	0.349209	0.811	0.732	1.7445e-16
Rinl	1.0864e-20	0.405667	0.648	0.495	1.74617e-16
Bnip3l	1.10856e-20	0.477724	0.505	0.364	1.78178e-16
Cep85	1.17818e-20	-1.17152	0.115	0.222	1.89369e-16
Lypla2	1.18005e-20	0.531406	0.457	0.325	1.89669e-16
Spen	1.20293e-20	-1.29093	0.103	0.208	1.93347e-16
Rsbn1	1.24082e-20	-1.02057	0.186	0.299	1.99438e-16
Ext1	1.32617e-20	-2.09073	0.051	0.138	2.13156e-16
Prelid1	1.32849e-20	0.252346	0.94	0.917	2.13529e-16
Xrn1	1.35223e-20	-0.969887	0.267	0.375	2.17345e-16
Ssbp3	1.46294e-20	-1.06679	0.193	0.305	2.35138e-16
Smc3	1.5061e-20	-0.678524	0.319	0.438	2.42075e-16
H2afj	1.55696e-20	0.287936	0.823	0.712	2.50251e-16
Mgat5	1.63688e-20	-1.56606	0.083	0.18	2.63095e-16
Txndc17	1.63986e-20	0.408449	0.581	0.432	2.63574e-16
Hirip3	1.66645e-20	-1.4166	0.063	0.157	2.67849e-16
Rftn1	1.73725e-20	-1.06565	0.217	0.325	2.79229e-16
Wdr43	1.73753e-20	-0.96204	0.192	0.307	2.79272e-16
Abtb2	1.74232e-20	-1.47657	0.128	0.232	2.80042e-16
Ss18	1.7506e-20	-0.90303	0.248	0.363	2.81374e-16
Mcm7	1.7765e-20	-0.834952	0.222	0.34	2.85537e-16
Btaf1	1.94717e-20	-1.19183	0.112	0.218	3.12969e-16
Il12rb2	1.96615e-20	-1.07167	0.268	0.374	3.1602e-16
Syf2	2.05605e-20	0.518709	0.457	0.325	3.30469e-16
Gpm6b	2.08377e-20	-1.66638	0.126	0.23	3.34925e-16
Lin52	2.10664e-20	-1.77947	0.058	0.148	3.386e-16
Tmem87a	2.23182e-20	-1.22653	0.123	0.228	3.58721e-16
Crybg3	2.38706e-20	-1.37909	0.086	0.185	3.83673e-16
Lockd	2.49875e-20	-1.00185	0.178	0.291	4.01624e-16
Relch	2.67356e-20	-1.21395	0.148	0.254	4.29722e-16
Atp6v0c	2.69806e-20	0.361137	0.744	0.616	4.33659e-16
Cox14	2.71239e-20	0.560487	0.425	0.297	4.35963e-16
Dap	2.77913e-20	0.522271	0.47	0.341	4.46689e-16
Prkdc	3.16834e-20	-1.19502	0.131	0.238	5.09247e-16
Rab19	3.25492e-20	0.653023	0.35	0.232	5.23163e-16
Nemp1	3.32734e-20	-1.74397	0.04	0.123	5.34804e-16
Foxj3	3.61789e-20	-1.35888	0.093	0.192	5.81503e-16
Scfd2	3.69265e-20	-1.35148	0.117	0.22	5.93519e-16
Kif2c	3.82169e-20	-1.48705	0.05	0.138	6.14261e-16
Fam173a	3.89422e-20	0.53278	0.443	0.317	6.25917e-16
Chmp2a	3.89858e-20	0.443421	0.586	0.448	6.26619e-16
Crebbp	4.01219e-20	-0.881066	0.288	0.393	6.44879e-16
Smim11	4.27171e-20	0.660621	0.316	0.202	6.86592e-16
Dnmt3a	4.28483e-20	-1.2169	0.127	0.233	6.887e-16
Trav14-1	4.29984e-20	-1.07164	0.182	0.293	6.91114e-16
Rpn2	4.30685e-20	-0.693862	0.428	0.519	6.9224e-16
Aup1	4.32092e-20	0.416831	0.582	0.443	6.94501e-16
Slc43a3	4.4824e-20	-1.50434	0.056	0.145	7.20456e-16
Alyref	4.48344e-20	-0.738328	0.486	0.548	7.20623e-16
Sgo1	4.53465e-20	-1.66382	0.04	0.123	7.28854e-16
Slc39a10	4.76834e-20	-1.70283	0.057	0.146	7.66415e-16
Naa15	5.24392e-20	-0.839856	0.264	0.375	8.42855e-16
Ppp2r5e	5.2799e-20	-1.0448	0.178	0.289	8.48638e-16
Usp9x	5.34999e-20	-1.03681	0.218	0.324	8.59904e-16
Parp8	5.43681e-20	-1.62755	0.104	0.203	8.73858e-16
Ost4	5.45259e-20	0.364879	0.695	0.536	8.76394e-16
Nmi	5.50893e-20	0.48592	0.457	0.323	8.8545e-16
Cnot6l	5.7753e-20	-0.793827	0.429	0.505	9.28264e-16
Dcp1a	5.79854e-20	-1.36677	0.091	0.19	9.31999e-16
Slc6a6	5.88811e-20	-1.0896	0.167	0.275	9.46396e-16
Bcap29	6.12196e-20	-0.95682	0.228	0.339	9.83983e-16
Ercc6	6.46928e-20	-1.76229	0.045	0.13	1.03981e-15
Tspan14	6.5862e-20	-1.08689	0.201	0.308	1.0586e-15
Taf10	6.59764e-20	0.333624	0.76	0.623	1.06044e-15
Rfc1	6.6012e-20	-0.890099	0.214	0.328	1.06101e-15
E2f8	7.02557e-20	-1.67721	0.04	0.122	1.12922e-15
Csnk1g1	7.09778e-20	-1.0665	0.222	0.327	1.14083e-15
Gimap1os	7.09849e-20	0.887276	0.198	0.109	1.14094e-15
Dclk2	7.24873e-20	-1.78375	0.053	0.139	1.16509e-15
Ehmt1	7.30641e-20	-1.10909	0.146	0.253	1.17436e-15
Glipr2	7.41247e-20	0.524449	0.424	0.296	1.19141e-15
Ndufb7	8.13786e-20	0.271066	0.857	0.744	1.308e-15
Cenpk	8.24142e-20	-1.32205	0.067	0.16	1.32464e-15
Esyt1	8.32553e-20	-0.644412	0.59	0.646	1.33816e-15
Tkt	8.76933e-20	-0.454281	0.605	0.683	1.40949e-15
Fam89b	8.82569e-20	0.602652	0.357	0.238	1.41855e-15
Bcas3	8.87825e-20	-1.31746	0.162	0.265	1.427e-15
Tbc1d31	8.90521e-20	-1.95374	0.03	0.107	1.43133e-15
Pwwp2a	9.16566e-20	-1.41552	0.077	0.172	1.4732e-15
Odf2	9.37393e-20	-1.01941	0.143	0.252	1.50667e-15
Cox7a2	9.37712e-20	0.27116	0.877	0.786	1.50718e-15
Atf7	9.56439e-20	-1.25488	0.108	0.209	1.53728e-15
Arap2	9.72883e-20	-1.03026	0.299	0.396	1.56372e-15
Rlf	1.00467e-19	-0.93878	0.272	0.377	1.6148e-15
BC030867	1.00667e-19	-2.20205	0.019	0.091	1.61802e-15
Caprin1	1.05174e-19	-0.681785	0.43	0.515	1.69046e-15
AI467606	1.05255e-19	0.658434	0.306	0.194	1.69177e-15
Pfas	1.05963e-19	-1.95346	0.03	0.107	1.70315e-15
Fcho2	1.12497e-19	-1.02527	0.234	0.34	1.80817e-15
Nfe2l1	1.16715e-19	-1.48336	0.064	0.155	1.87596e-15
Dock9	1.19408e-19	-1.49731	0.085	0.18	1.91925e-15
Atr	1.25177e-19	-1.22954	0.101	0.201	2.01197e-15
Ssr4	1.25393e-19	0.320666	0.782	0.651	2.01544e-15
Umad1	1.34467e-19	-1.44244	0.105	0.204	2.16128e-15
Cobll1	1.35762e-19	-1.18023	0.163	0.269	2.1821e-15
Klk8	1.54148e-19	0.563112	0.382	0.26	2.47762e-15
Slc12a6	1.55481e-19	-1.29686	0.141	0.243	2.49904e-15
Mia2	1.57967e-19	-0.980814	0.209	0.318	2.539e-15
Hectd1	1.5857e-19	-0.671776	0.43	0.521	2.54869e-15
Ptpra	1.62659e-19	-1.03917	0.223	0.329	2.61442e-15
Cep152	1.66327e-19	-1.62717	0.042	0.125	2.67337e-15
Ep300	1.71438e-19	-1.04346	0.196	0.301	2.75552e-15
Nufip2	1.72347e-19	-1.11712	0.169	0.276	2.77013e-15
Cenpi	1.73055e-19	-2.2457	0.02	0.091	2.78151e-15
Trrap	1.78587e-19	-1.15562	0.126	0.23	2.87042e-15
Slf1	1.81908e-19	-1.21902	0.109	0.21	2.92381e-15
Nup93	1.88165e-19	-1.03329	0.139	0.247	3.02438e-15
Tasor	1.89758e-19	-1.15095	0.158	0.263	3.04998e-15
Pdia4	1.93255e-19	-0.861427	0.328	0.427	3.10618e-15
Ube2l6	1.93293e-19	0.905299	0.201	0.111	3.1068e-15
Cdk5rap2	1.93963e-19	-1.37288	0.071	0.164	3.11756e-15
Abl2	2.02401e-19	-1.44762	0.08	0.174	3.25319e-15
Gm8369	2.05492e-19	0.386145	0.607	0.464	3.30287e-15
Ermp1	2.11851e-19	-1.35399	0.078	0.173	3.40509e-15
Slc4a7	2.24585e-19	-1.29645	0.137	0.238	3.60975e-15
Mir155hg	2.28281e-19	-1.3774	0.129	0.231	3.66916e-15
Rasa2	2.28914e-19	-0.96345	0.193	0.303	3.67934e-15
Slc38a2	2.33419e-19	-0.921632	0.199	0.31	3.75174e-15
Gpd2	2.34891e-19	-0.821691	0.295	0.404	3.77541e-15
Wdr76	2.46658e-19	-1.23681	0.105	0.205	3.96454e-15
Atrnl1	2.47439e-19	-2.11194	0.036	0.114	3.97709e-15
A930015D03Rik	2.51117e-19	-1.20325	0.114	0.215	4.0362e-15
Plgrkt	2.55154e-19	0.481465	0.449	0.317	4.10109e-15
Dmxl1	2.61073e-19	-1.18179	0.13	0.234	4.19622e-15
Wdhd1	2.62657e-19	-1.35742	0.079	0.173	4.22169e-15
Usp37	2.63704e-19	-1.28428	0.115	0.215	4.23851e-15
Taf1	2.69983e-19	-1.03784	0.144	0.251	4.33943e-15
Ccndbp1	2.82794e-19	0.717441	0.275	0.171	4.54535e-15
Epsti1	2.83443e-19	0.210319	0.859	0.749	4.55578e-15
Cbfb	2.9595e-19	-0.876695	0.328	0.424	4.75681e-15
Pfkp	3.00055e-19	-0.492656	0.593	0.675	4.82279e-15
Fnip1	3.04791e-19	-1.21907	0.108	0.208	4.8989e-15
Elp4	3.24399e-19	-1.31211	0.113	0.212	5.21407e-15
Rps6ka5	3.34062e-19	-2.05095	0.032	0.108	5.36938e-15
Cop1	3.7178e-19	-1.17052	0.144	0.247	5.97562e-15
Ptbp2	3.78224e-19	-1.4031	0.089	0.183	6.07919e-15
Banp	3.79297e-19	-1.27334	0.102	0.2	6.09643e-15
Tnrc6c	3.84668e-19	-0.974556	0.253	0.355	6.18278e-15
Pcca	3.899e-19	-1.72775	0.046	0.129	6.26687e-15
Gigyf2	3.91718e-19	-1.0442	0.163	0.27	6.29608e-15
Fgfr1op	3.93943e-19	-1.70231	0.045	0.127	6.33185e-15
Nol10	3.97075e-19	-1.10414	0.14	0.245	6.38218e-15
Mcm5	4.01384e-19	-0.711508	0.23	0.348	6.45145e-15
Nedd8	4.1261e-19	0.331133	0.768	0.645	6.63188e-15
Tpr	4.61754e-19	-0.354032	0.728	0.822	7.42178e-15
Melk	4.83836e-19	-1.64861	0.042	0.123	7.7767e-15
Etf1	4.83997e-19	-0.699145	0.364	0.462	7.77929e-15
Tmem168	4.91797e-19	-1.34938	0.084	0.178	7.90465e-15
Gm19585	5.2162e-19	0.408484	0.553	0.413	8.384e-15
Gpsm2	5.6544e-19	-1.4596	0.056	0.143	9.08832e-15
Hectd4	5.71479e-19	-1.5036	0.062	0.15	9.18537e-15
Gart	5.85465e-19	-1.1559	0.108	0.207	9.41017e-15
Hist1h2bk	5.87733e-19	-1.66459	0.053	0.137	9.44664e-15
Smdt1	5.87908e-19	0.347213	0.735	0.605	9.44945e-15
Dhfr	6.01509e-19	-1.05631	0.097	0.197	9.66805e-15
Ncor1	6.02466e-19	-0.534823	0.602	0.668	9.68343e-15
Pelp1	6.31429e-19	-1.31903	0.064	0.153	1.0149e-14
Rab4b	6.59812e-19	0.449214	0.495	0.362	1.06052e-14
Pold3	6.80738e-19	-1.05012	0.134	0.238	1.09415e-14
Trappc2l	6.83596e-19	0.641352	0.329	0.217	1.09874e-14
Spred1	6.84674e-19	-1.66109	0.043	0.124	1.10048e-14
Brd1	7.23792e-19	-1.32904	0.089	0.183	1.16335e-14
Dhcr24	7.29256e-19	-1.45672	0.08	0.171	1.17213e-14
Ube2k	7.44383e-19	-0.69839	0.356	0.457	1.19645e-14
Ptk2b	7.47139e-19	-0.74011	0.489	0.547	1.20088e-14
Rnf19a	7.94577e-19	-1.01549	0.197	0.303	1.27712e-14
Pimreg	7.94748e-19	-1.80789	0.029	0.104	1.2774e-14
Cenpj	7.98144e-19	-1.52181	0.05	0.134	1.28286e-14
Syne3	8.50192e-19	-1.34045	0.082	0.175	1.36651e-14
Sp4	8.64955e-19	-1.18131	0.161	0.263	1.39024e-14
Tpk1	8.81745e-19	-1.34669	0.12	0.218	1.41723e-14
Lemd3	8.94983e-19	-1.57689	0.049	0.132	1.43851e-14
Sumo2	9.2078e-19	0.213657	0.923	0.866	1.47997e-14
Rabep1	9.46595e-19	-0.901501	0.253	0.358	1.52146e-14
Med26	9.54936e-19	-1.77064	0.042	0.121	1.53487e-14
Cmss1	9.5787e-19	0.308259	1	0.994	1.53959e-14
Abi1	9.96447e-19	-0.865816	0.37	0.452	1.60159e-14
Tmem209	1.01854e-18	-1.31374	0.079	0.171	1.6371e-14
Mkln1	1.03886e-18	-0.958108	0.215	0.321	1.66975e-14
Ahcyl1	1.04294e-18	-1.09789	0.14	0.243	1.67631e-14
Reps1	1.08151e-18	-1.19121	0.126	0.227	1.73831e-14
Ipo9	1.13124e-18	-1.36049	0.077	0.168	1.81824e-14
Chmp4b	1.15375e-18	0.288372	0.847	0.801	1.85443e-14
Adnp	1.15895e-18	-0.995618	0.174	0.279	1.86278e-14
Plekhj1	1.19882e-18	0.437153	0.49	0.355	1.92686e-14
Stt3a	1.20091e-18	-0.903439	0.271	0.373	1.93022e-14
Trappc9	1.21156e-18	-1.2629	0.14	0.239	1.94733e-14
Adam19	1.24954e-18	-0.945749	0.357	0.443	2.00838e-14
Ero1l	1.25862e-18	-1.05994	0.201	0.306	2.02298e-14
Extl3	1.2815e-18	-1.23417	0.1	0.196	2.05976e-14
Dicer1	1.30796e-18	-1.13666	0.123	0.224	2.10229e-14
Dna2	1.35194e-18	-1.92462	0.026	0.097	2.17298e-14
Nomo1	1.42344e-18	-1.37288	0.07	0.159	2.2879e-14
Pa2g4	1.51593e-18	-0.685478	0.545	0.602	2.43655e-14
Lrrc8d	1.52659e-18	-1.50134	0.08	0.171	2.45368e-14
Gtf3c2	1.54003e-18	-1.03992	0.125	0.227	2.47529e-14
Ralgapb	1.54379e-18	-1.18421	0.117	0.216	2.48133e-14
Slc37a3	1.5945e-18	-1.25746	0.119	0.217	2.56285e-14
Gnl3	1.64296e-18	-1.15119	0.126	0.227	2.64073e-14
Slc16a1	1.64721e-18	-1.70223	0.039	0.117	2.64756e-14
Kpna3	1.66301e-18	-1.04449	0.156	0.26	2.67295e-14
Ktn1	1.68019e-18	-1.15262	0.133	0.233	2.70058e-14
Gm9844	1.69039e-18	0.482405	0.432	0.304	2.71696e-14
Myo9b	1.76456e-18	-0.89872	0.209	0.316	2.83618e-14
Kmt5a	1.85574e-18	-0.98555	0.135	0.238	2.98273e-14
Srpk2	1.87792e-18	-0.808036	0.345	0.44	3.01839e-14
Cmc1	2.16527e-18	0.498739	0.46	0.337	3.48023e-14
Pex14	2.21705e-18	-1.22295	0.101	0.197	3.56346e-14
Atp6v0a2	2.22717e-18	-0.940172	0.224	0.328	3.57974e-14
Tbc1d2b	2.2652e-18	-0.967071	0.156	0.262	3.64085e-14
Specc1l	2.29369e-18	-1.2859	0.094	0.188	3.68664e-14
Ndfip1	2.32862e-18	0.248994	0.959	0.944	3.74279e-14
Atl3	2.37004e-18	-0.979865	0.184	0.29	3.80936e-14
Dut	2.48966e-18	-0.530718	0.59	0.679	4.00164e-14
Npat	2.51465e-18	-1.23466	0.102	0.198	4.0418e-14
Pde7a	2.53166e-18	-0.987427	0.323	0.41	4.06914e-14
Pomp	2.53245e-18	0.310669	0.813	0.708	4.07041e-14
Exoc2	2.56743e-18	-1.02705	0.212	0.313	4.12663e-14
Cdv3	2.59336e-18	-0.792762	0.287	0.391	4.1683e-14
Pdcd11	2.60004e-18	-1.2604	0.084	0.176	4.17905e-14
Eif3m	2.62516e-18	0.367747	0.674	0.536	4.21942e-14
Tlk2	2.68979e-18	-1.13217	0.135	0.236	4.3233e-14
Snapc5	2.7378e-18	0.542795	0.39	0.27	4.40046e-14
Dnajc10	2.869e-18	-1.11984	0.129	0.229	4.61135e-14
Cd44	2.98065e-18	-0.936501	0.306	0.4	4.79079e-14
Ubxn1	3.08492e-18	0.351524	0.636	0.482	4.9584e-14
C2cd5	3.18398e-18	-1.11615	0.142	0.243	5.1176e-14
Poc1a	3.37992e-18	-1.34243	0.057	0.142	5.43255e-14
Sun2	3.3885e-18	-1.18659	0.12	0.218	5.44634e-14
Ndufb10	3.55701e-18	0.317551	0.727	0.576	5.71718e-14
Palb2	3.58603e-18	-2.48026	0.014	0.077	5.76382e-14
Azin1	3.61997e-18	-0.910917	0.236	0.341	5.81838e-14
Nudcd3	3.76467e-18	-0.904312	0.188	0.295	6.05095e-14
Lrr1	3.80697e-18	-2.44327	0.015	0.078	6.11894e-14
R3hcc1l	3.93399e-18	-1.25369	0.11	0.206	6.32311e-14
Cnot2	3.93756e-18	-0.993321	0.207	0.31	6.32885e-14
Tmcc1	4.08314e-18	-1.37511	0.079	0.169	6.56283e-14
Mrps23	4.11312e-18	0.512654	0.434	0.312	6.61101e-14
Srebf2	4.11561e-18	-0.964669	0.181	0.285	6.61502e-14
Vkorc1l1	4.18339e-18	-1.93723	0.031	0.103	6.72396e-14
Rabgap1	4.217e-18	-1.19264	0.108	0.204	6.77799e-14
Bmp2k	4.38569e-18	-1.21003	0.119	0.215	7.04911e-14
Cyfip2	4.38604e-18	-0.57278	0.479	0.558	7.04968e-14
Kdm4c	4.44832e-18	-1.09702	0.151	0.251	7.14979e-14
Uqcrb	4.70688e-18	0.286387	0.724	0.562	7.56538e-14
Rab3gap1	4.78329e-18	-0.985959	0.196	0.299	7.68818e-14
Arhgap35	4.90379e-18	-2.06802	0.027	0.097	7.88187e-14
Acsl5	4.9972e-18	-0.766296	0.295	0.402	8.03199e-14
Hsd11b1	5.02174e-18	0.444129	0.411	0.285	8.07145e-14
Hif1a	5.23585e-18	-0.637332	0.579	0.637	8.41559e-14
Kif16b	5.30087e-18	-1.40474	0.063	0.148	8.52009e-14
Xpo7	5.38003e-18	-1.02721	0.193	0.294	8.64732e-14
Prr14l	5.75749e-18	-0.942121	0.217	0.318	9.25402e-14
Nap1l1	5.82877e-18	-0.415158	0.715	0.77	9.36859e-14
Sapcd2	6.22833e-18	-1.74314	0.033	0.107	1.00108e-13
Mad2l1	6.47535e-18	-0.948983	0.123	0.224	1.04078e-13
Cdc27	6.56295e-18	-1.03806	0.159	0.26	1.05486e-13
Polh	6.64729e-18	-1.46969	0.057	0.14	1.06842e-13
Setd2	6.76319e-18	-0.955803	0.204	0.307	1.08705e-13
Gm44206	6.80211e-18	-2.11363	0.025	0.094	1.0933e-13
Srp9	6.89849e-18	0.322195	0.724	0.582	1.10879e-13
Ccdc18	7.05586e-18	-2.36752	0.018	0.082	1.13409e-13
Abcb7	7.27586e-18	-1.12634	0.151	0.251	1.16945e-13
Ska3	7.30029e-18	-1.87368	0.024	0.092	1.17338e-13
D8Ertd738e	7.51564e-18	0.286279	0.774	0.655	1.20799e-13
Hist1h2ao	7.66679e-18	-2.17472	0.019	0.085	1.23228e-13
Cab39	8.01971e-18	-0.723122	0.409	0.495	1.28901e-13
Mtfr2	8.03022e-18	-2.32893	0.016	0.079	1.2907e-13
Stk24	8.20625e-18	-0.610341	0.513	0.579	1.31899e-13
Tnfaip8l2	8.27082e-18	0.690267	0.248	0.151	1.32937e-13
Zranb3	8.34335e-18	-2.02057	0.026	0.096	1.34103e-13
Cep89	8.59473e-18	-1.79726	0.031	0.103	1.38143e-13
Cenpa	8.91896e-18	-0.465395	0.428	0.539	1.43354e-13
mt-Nd6	8.9326e-18	-1.11609	0.166	0.267	1.43574e-13
Tmco4	9.05227e-18	-1.21453	0.096	0.189	1.45497e-13
Ckap2	9.06495e-18	-1.43049	0.047	0.127	1.45701e-13
Slc5a3	9.35933e-18	-2.67739	0.012	0.072	1.50433e-13
Ccdc34	9.45035e-18	-0.945766	0.152	0.255	1.51895e-13
Zfp654	1.00391e-17	-1.01851	0.207	0.306	1.61358e-13
Nck2	1.00661e-17	-1.74142	0.044	0.12	1.61793e-13
Zfp609	1.06578e-17	-1.66238	0.054	0.134	1.71303e-13
Enox2	1.14957e-17	-1.49583	0.092	0.181	1.8477e-13
Ube3a	1.15499e-17	-0.679289	0.325	0.431	1.85641e-13
Man1a2	1.15816e-17	-0.914886	0.236	0.338	1.8615e-13
Gnaq	1.16323e-17	-1.56412	0.063	0.146	1.86966e-13
Cdk12	1.17661e-17	-0.956011	0.19	0.293	1.89117e-13
Fam83d	1.1999e-17	-2.263	0.019	0.084	1.92861e-13
Snrpd1	1.25282e-17	-0.537802	0.608	0.651	2.01366e-13
Grik3	1.26743e-17	0.293751	0.85	0.77	2.03713e-13
Zbtb11	1.29314e-17	-1.23893	0.099	0.191	2.07846e-13
Kctd9	1.30026e-17	-1.51326	0.06	0.143	2.08991e-13
Troap	1.35324e-17	-2.24641	0.019	0.083	2.17507e-13
Ppp1r12b	1.36421e-17	-1.69776	0.053	0.132	2.19269e-13
Rtraf	1.37787e-17	0.310096	0.741	0.606	2.21465e-13
Akt3	1.41398e-17	-1.40281	0.117	0.209	2.27269e-13
Rock1	1.42155e-17	-0.537699	0.582	0.634	2.28486e-13
Dctn6	1.46214e-17	0.569087	0.377	0.264	2.35009e-13
Ncoa6	1.57175e-17	-1.22778	0.099	0.192	2.52628e-13
Sesn1	1.61383e-17	-1.51815	0.066	0.149	2.5939e-13
Ino80d	1.62626e-17	-1.03603	0.149	0.248	2.61389e-13
E130307A14Rik	1.63322e-17	-1.66963	0.046	0.124	2.62508e-13
Rsf1	1.63412e-17	-0.870181	0.244	0.346	2.62652e-13
Sap130	1.65541e-17	-1.24909	0.09	0.18	2.66075e-13
Smurf2	1.67129e-17	-1.28073	0.083	0.172	2.68627e-13
Nup160	1.7045e-17	-1.25456	0.081	0.17	2.73965e-13
Ccnl1	1.71171e-17	-0.773113	0.248	0.354	2.75123e-13
Pkn2	1.73987e-17	-0.773414	0.258	0.362	2.79649e-13
Gatad2a	1.77573e-17	-0.713913	0.337	0.435	2.85413e-13
Sfmbt1	1.77997e-17	-1.49226	0.067	0.151	2.86095e-13
Prrc2a	1.8129e-17	-0.723373	0.29	0.392	2.91388e-13
Ccdc47	1.9096e-17	-0.924004	0.192	0.295	3.06931e-13
Taf1d	1.92927e-17	-0.849417	0.207	0.313	3.10092e-13
Heatr1	1.99534e-17	-1.14771	0.124	0.219	3.20711e-13
Klrc2	2.03759e-17	-1.61237	0.068	0.151	3.27502e-13
Mef2a	2.05011e-17	-0.953558	0.303	0.391	3.29515e-13
Slc30a7	2.07332e-17	-1.09693	0.12	0.216	3.33245e-13
Gcnt1	2.14102e-17	-1.25184	0.101	0.194	3.44126e-13
6720427I07Rik	2.15688e-17	-1.72435	0.036	0.109	3.46675e-13
Tent4b	2.30104e-17	-1.11563	0.105	0.199	3.69847e-13
Tmem59	2.36379e-17	0.47264	0.442	0.32	3.79932e-13
Dnm1l	2.36641e-17	-1.10157	0.126	0.222	3.80354e-13
C2cd3	2.53228e-17	-0.92588	0.166	0.268	4.07013e-13
Slc50a1	2.53413e-17	0.581066	0.373	0.262	4.0731e-13
0610010F05Rik	2.53459e-17	-1.44905	0.053	0.132	4.07384e-13
Scp2	2.5828e-17	0.411533	0.516	0.384	4.15134e-13
Sfpq	2.58908e-17	-0.464933	0.497	0.585	4.16143e-13
Rcor1	2.59428e-17	-1.04537	0.158	0.257	4.16978e-13
Nup214	2.60212e-17	-0.984552	0.151	0.251	4.18239e-13
Gbf1	2.64693e-17	-0.994541	0.197	0.297	4.25441e-13
Coa3	2.76978e-17	0.469276	0.449	0.329	4.45187e-13
Lmbrd2	2.86555e-17	-1.58891	0.051	0.13	4.60579e-13
Btbd7	3.044e-17	-1.10959	0.143	0.24	4.89263e-13
Eif2ak3	3.22659e-17	-1.29052	0.101	0.191	5.18609e-13
Gm49797	3.31619e-17	-1.69578	0.038	0.111	5.33011e-13
Emsy	3.34924e-17	-1.12336	0.12	0.215	5.38324e-13
Med10	3.3665e-17	0.502548	0.435	0.318	5.41097e-13
Mtmr12	3.38504e-17	-1.14465	0.118	0.213	5.44078e-13
Mindy3	3.41879e-17	-0.799802	0.308	0.405	5.49502e-13
Pfkfb3	3.555e-17	-1.1843	0.201	0.293	5.71396e-13
Utp20	3.56549e-17	-1.44539	0.061	0.143	5.73081e-13
Efcab11	3.63722e-17	-2.29888	0.022	0.086	5.8461e-13
Ddi2	3.75587e-17	-1.03763	0.124	0.221	6.0368e-13
Cd28	3.85558e-17	-0.654691	0.57	0.613	6.19707e-13
Ppp1r15b	3.91971e-17	-0.92603	0.193	0.294	6.30015e-13
Ggta1	4.07548e-17	-1.21298	0.101	0.192	6.55052e-13
Trip11	4.0852e-17	-0.846155	0.264	0.362	6.56614e-13
Fam185a	4.26844e-17	-1.47782	0.068	0.151	6.86067e-13
Pcna	4.38303e-17	-0.696341	0.347	0.44	7.04484e-13
Focad	4.42516e-17	-1.6029	0.044	0.119	7.11256e-13
Phkb	4.63573e-17	-1.25482	0.103	0.194	7.45101e-13
Tmem9b	4.72769e-17	0.493775	0.425	0.306	7.59882e-13
Braf	4.88005e-17	-1.13923	0.13	0.225	7.84371e-13
Fam120c	5.05226e-17	-1.88189	0.033	0.103	8.1205e-13
Cep57l1	5.34152e-17	-1.64352	0.041	0.115	8.58542e-13
Rmi2	5.74624e-17	-1.2744	0.061	0.143	9.23593e-13
Eif5a	5.98264e-17	-0.507709	0.85	0.911	9.61589e-13
Polr2a	6.0158e-17	-0.717111	0.273	0.379	9.6692e-13
Snrpg	6.1825e-17	0.211799	0.908	0.836	9.93713e-13
Uba6	6.24155e-17	-1.09255	0.116	0.21	1.0032e-12
Peak1	6.30083e-17	-0.509313	0.566	0.618	1.01273e-12
Foxk2	6.5104e-17	-1.30502	0.074	0.159	1.04642e-12
Atrn	6.51291e-17	-1.40417	0.073	0.156	1.04682e-12
Hdlbp	6.6056e-17	-0.679015	0.322	0.423	1.06172e-12
Pias2	6.78459e-17	-1.21537	0.09	0.178	1.09049e-12
Cux1	7.10964e-17	-1.09074	0.133	0.229	1.14273e-12
Ltn1	7.14144e-17	-1.00886	0.125	0.221	1.14784e-12
Erc1	7.36986e-17	-1.77228	0.039	0.111	1.18456e-12
Slc25a25	7.44827e-17	-1.79552	0.035	0.106	1.19716e-12
Traip	7.61668e-17	-1.83701	0.024	0.09	1.22423e-12
Nsl1	7.64219e-17	-2.33017	0.016	0.076	1.22833e-12
Rnf169	7.74884e-17	-1.0818	0.132	0.227	1.24547e-12
Atf7ip	7.95806e-17	-0.939691	0.346	0.422	1.2791e-12
Katnbl1	8.01569e-17	-1.17371	0.098	0.188	1.28836e-12
Slc25a11	8.11208e-17	0.498859	0.429	0.313	1.30385e-12
Gmnn	8.15536e-17	-0.690292	0.274	0.379	1.31081e-12
Mvb12a	8.252e-17	0.4556	0.466	0.344	1.32634e-12
Noc2l	8.98733e-17	-0.863104	0.174	0.276	1.44453e-12
Nfkbiz	9.5058e-17	-1.11921	0.108	0.2	1.52787e-12
Dnah8	9.57724e-17	-1.73303	0.048	0.123	1.53935e-12
Sra1	9.58638e-17	0.385872	0.527	0.392	1.54082e-12
Rfc5	9.7463e-17	-0.939951	0.13	0.228	1.56652e-12
Dtnb	1.02869e-16	-1.11901	0.13	0.223	1.65341e-12
Ppp3ca	1.03684e-16	-0.842123	0.398	0.469	1.66651e-12
Slc30a9	1.06901e-16	-1.08368	0.162	0.257	1.71822e-12
Tdg	1.07911e-16	-0.883947	0.141	0.24	1.73446e-12
Bcl2a1b	1.10868e-16	0.272249	0.793	0.698	1.78198e-12
Rc3h2	1.17008e-16	-1.079	0.117	0.209	1.88067e-12
Ccnb2	1.17824e-16	-0.552876	0.206	0.32	1.89378e-12
Casp8ap2	1.20805e-16	-0.806948	0.217	0.321	1.9417e-12
Eefsec	1.22828e-16	-1.17076	0.107	0.197	1.97422e-12
Ctc1	1.23307e-16	-1.69711	0.032	0.101	1.98192e-12
Ppp1r12a	1.26686e-16	-0.546887	0.647	0.69	2.03623e-12
Rb1	1.27499e-16	-1.22342	0.117	0.207	2.04929e-12
Sla2	1.29375e-16	0.509058	0.409	0.297	2.07944e-12
Nr4a3	1.34605e-16	-1.80695	0.057	0.134	2.16351e-12
Paxbp1	1.39279e-16	-1.16684	0.085	0.172	2.23864e-12
Pcm1	1.39922e-16	-0.927272	0.194	0.293	2.24897e-12
Net1	1.45691e-16	-1.24472	0.063	0.144	2.34169e-12
Magi3	1.48975e-16	-2.07379	0.031	0.098	2.39447e-12
Cyth1	1.50487e-16	-1.06438	0.175	0.27	2.41878e-12
Clcn5	1.51049e-16	-1.64078	0.05	0.125	2.42781e-12
Hcfc1	1.54736e-16	-0.957839	0.13	0.227	2.48707e-12
Kif5b	1.55593e-16	-0.529755	0.484	0.561	2.50085e-12
Mgst2	1.57879e-16	0.844355	0.169	0.093	2.5376e-12
Fanci	1.62713e-16	-1.90893	0.028	0.095	2.61529e-12
Dtymk	1.68412e-16	-0.76618	0.291	0.384	2.70689e-12
Rere	1.70535e-16	-1.29115	0.085	0.171	2.741e-12
Tgfbr2	1.74993e-16	-0.826853	0.364	0.44	2.81267e-12
Sass6	1.76266e-16	-1.23961	0.065	0.146	2.83313e-12
Hat1	1.80034e-16	-0.769766	0.219	0.322	2.89369e-12
Mms19	1.80365e-16	-1.11052	0.107	0.198	2.89901e-12
Hook3	1.86826e-16	-0.998926	0.145	0.241	3.00286e-12
Adamts14	1.90088e-16	-1.22473	0.106	0.195	3.05528e-12
Edrf1	1.90143e-16	-1.70867	0.036	0.106	3.05616e-12
Chmp5	1.91331e-16	0.549964	0.385	0.277	3.07526e-12
Uhrf2	1.94291e-16	-0.898422	0.324	0.41	3.12284e-12
Kifc5b	1.95295e-16	-1.90306	0.021	0.083	3.13897e-12
Nedd1	1.9848e-16	-1.33455	0.069	0.151	3.19017e-12
Eya3	2.05141e-16	-1.07085	0.12	0.213	3.29722e-12
Mcmbp	2.07408e-16	-0.865249	0.179	0.28	3.33366e-12
Sun1	2.07606e-16	-1.43999	0.053	0.13	3.33685e-12
Cbx3	2.09336e-16	-0.650228	0.344	0.44	3.36466e-12
Slx4ip	2.09544e-16	-1.36872	0.092	0.178	3.368e-12
Sclt1	2.16474e-16	-1.3597	0.072	0.154	3.47938e-12
Fignl1	2.17134e-16	-1.17648	0.086	0.172	3.48999e-12
Fam222b	2.17813e-16	-1.35489	0.07	0.152	3.50091e-12
Snx13	2.20722e-16	-1.3254	0.094	0.179	3.54766e-12
Usp47	2.37089e-16	-0.784867	0.228	0.33	3.81073e-12
Tcp1	2.52843e-16	-0.501313	0.554	0.614	4.06395e-12
Trac	2.63356e-16	0.360515	0.652	0.516	4.23292e-12
Iws1	2.6341e-16	-0.833556	0.174	0.275	4.23378e-12
Ptges3	2.74998e-16	-0.566282	0.463	0.535	4.42004e-12
Sh3rf1	2.83192e-16	-1.51276	0.07	0.15	4.55174e-12
Psme4	2.85961e-16	-0.926093	0.174	0.271	4.59624e-12
Orc6	2.89393e-16	-0.812892	0.201	0.302	4.65142e-12
Ammecr1	2.89948e-16	-1.51204	0.05	0.125	4.66033e-12
Htt	2.9e-16	-1.00979	0.151	0.246	4.66117e-12
Idnk	2.91118e-16	0.489798	0.404	0.289	4.67914e-12
Mapkap1	3.02613e-16	-0.860084	0.205	0.303	4.86391e-12
Cbfa2t2	3.07238e-16	-1.23196	0.089	0.175	4.93823e-12
Brd8	3.08507e-16	-1.00015	0.142	0.236	4.95863e-12
Lrp6	3.10861e-16	-1.43561	0.058	0.135	4.99648e-12
Mir142hg	3.16118e-16	0.317454	0.636	0.507	5.08097e-12
Senp1	3.18441e-16	-0.879123	0.169	0.269	5.1183e-12
Ptp4a3	3.18542e-16	0.616913	0.305	0.205	5.11992e-12
Atp5f1	3.41528e-16	0.251736	0.874	0.797	5.48938e-12
Tasor2	3.44948e-16	-1.00844	0.151	0.246	5.54435e-12
Cenpl	3.5369e-16	-1.54127	0.04	0.111	5.68486e-12
St8sia4	3.64592e-16	-1.20519	0.156	0.247	5.86009e-12
Trim37	3.64848e-16	-1.45791	0.057	0.134	5.8642e-12
Capns1	3.77845e-16	0.375736	0.629	0.499	6.0731e-12
Impdh2	3.97511e-16	-0.712668	0.34	0.428	6.38919e-12
8030462N17Rik	4.21646e-16	-1.30807	0.069	0.149	6.77712e-12
Haus5	4.26617e-16	-1.70439	0.031	0.098	6.85702e-12
Prmt3	4.30411e-16	-1.16564	0.091	0.177	6.918e-12
Piezo1	4.3697e-16	-1.23118	0.078	0.161	7.02342e-12
Srm	4.8945e-16	-1.21732	0.154	0.245	7.86693e-12
Lrrk1	4.91417e-16	-0.975182	0.255	0.345	7.89854e-12
Cenpn	5.12166e-16	-1.84741	0.025	0.088	8.23204e-12
Ttf2	5.19027e-16	-1.29971	0.058	0.135	8.34233e-12
Zmat5	5.37085e-16	0.464729	0.411	0.297	8.63257e-12
Ctla2b	5.42002e-16	0.620888	0.296	0.197	8.7116e-12
Dmtf1	5.42516e-16	-1.15548	0.108	0.196	8.71986e-12
Timeless	5.59611e-16	-1.0763	0.087	0.173	8.99463e-12
Susd6	5.60109e-16	-1.03579	0.174	0.267	9.00263e-12
Dis3	5.76562e-16	-1.24218	0.072	0.153	9.26708e-12
Cdc25b	5.80354e-16	-1.32574	0.091	0.175	9.32803e-12
Orc2	6.26807e-16	-1.02886	0.116	0.207	1.00747e-11
Arhgap21	6.29388e-16	-1.5595	0.04	0.109	1.01162e-11
Trim12c	6.30593e-16	0.514174	0.359	0.25	1.01355e-11
Nars2	6.34562e-16	-1.48318	0.047	0.12	1.01993e-11
Uhrf1bp1l	6.34871e-16	-0.989547	0.158	0.251	1.02043e-11
Cul2	6.38655e-16	-1.08657	0.098	0.185	1.02651e-11
Tiam1	6.63975e-16	-2.36789	0.019	0.079	1.06721e-11
Far1	6.665e-16	-0.891948	0.203	0.3	1.07127e-11
Camkmt	6.81823e-16	-1.4267	0.105	0.191	1.09589e-11
Uqcrq	7.05716e-16	0.264448	0.806	0.692	1.1343e-11
Spn	7.05836e-16	-0.669611	0.461	0.524	1.13449e-11
Tubb6	7.17235e-16	-1.06069	0.098	0.185	1.15281e-11
Psen1	7.23367e-16	-0.91164	0.201	0.296	1.16267e-11
Gins3	7.27593e-16	-1.35495	0.051	0.126	1.16946e-11
Itm2c	7.66204e-16	0.495521	0.382	0.27	1.23152e-11
Sptan1	7.69404e-16	-0.812414	0.271	0.365	1.23666e-11
Vac14	7.8811e-16	-1.27772	0.061	0.139	1.26673e-11
Edem3	8.1158e-16	-1.42197	0.067	0.146	1.30445e-11
Qk	8.92184e-16	-1.12895	0.099	0.186	1.43401e-11
Orc1	8.93773e-16	-1.86832	0.028	0.091	1.43656e-11
Smad2	9.27363e-16	-1.07756	0.121	0.211	1.49055e-11
Gimap9	9.28444e-16	0.442125	0.424	0.305	1.49229e-11
Cramp1l	9.35546e-16	-1.21556	0.08	0.162	1.5037e-11
Wasf2	1.00694e-15	-0.500732	0.482	0.561	1.61845e-11
Pag1	1.03063e-15	-1.21449	0.255	0.338	1.65654e-11
Lrpprc	1.03417e-15	-1.1134	0.112	0.201	1.66221e-11
Hint2	1.05022e-15	0.679486	0.245	0.155	1.68801e-11
Lrrc58	1.10663e-15	-0.957839	0.135	0.228	1.77868e-11
Ndufb9	1.12859e-15	0.276786	0.8	0.674	1.81399e-11
Adam17	1.16157e-15	-0.933769	0.162	0.257	1.867e-11
Rbl2	1.17448e-15	-0.789827	0.352	0.434	1.88774e-11
Arhgap19	1.17784e-15	-2.17728	0.019	0.077	1.89315e-11
Lyar	1.20949e-15	-0.867666	0.216	0.311	1.94402e-11
Raf1	1.33174e-15	-0.980559	0.186	0.279	2.14051e-11
Fnbp4	1.36484e-15	-0.817326	0.208	0.307	2.19371e-11
Rapgef6	1.36757e-15	-0.59394	0.585	0.632	2.1981e-11
Glmp	1.39073e-15	0.406079	0.461	0.342	2.23532e-11
Pacsin2	1.41953e-15	-1.03687	0.128	0.218	2.2816e-11
Ndufa8	1.47276e-15	0.333449	0.603	0.46	2.36716e-11
Fasn	1.49319e-15	-1.22363	0.074	0.155	2.4e-11
Lrrc8b	1.49822e-15	-1.71602	0.036	0.103	2.40809e-11
Akap9	1.55962e-15	-0.947769	0.235	0.325	2.50677e-11
R3hdm2	1.56523e-15	-1.05401	0.147	0.238	2.51579e-11
Gpatch8	1.57241e-15	-0.826509	0.278	0.367	2.52733e-11
Prim1	1.61015e-15	-0.940329	0.13	0.222	2.588e-11
Cemip2	1.61087e-15	-1.39861	0.065	0.142	2.58915e-11
Sec24b	1.62497e-15	-0.972291	0.153	0.246	2.61181e-11
Kcnn4	1.63165e-15	-0.912872	0.152	0.246	2.62255e-11
Xcl1	1.63565e-15	-2.91843	0.194	0.277	2.62899e-11
Znrf2	1.64836e-15	-0.930634	0.228	0.318	2.6494e-11
Gnptg	1.67428e-15	0.520209	0.344	0.239	2.69107e-11
Mapk1ip1l	1.68851e-15	-0.86911	0.221	0.316	2.71394e-11
Slc39a11	1.72356e-15	-1.67544	0.035	0.101	2.77028e-11
Rtf2	1.72941e-15	0.428578	0.425	0.308	2.77968e-11
Zfp808	1.79282e-15	-1.44828	0.052	0.125	2.8816e-11
Ctdspl2	1.82519e-15	-0.826056	0.21	0.305	2.93362e-11
Ttc17	1.83497e-15	-1.09463	0.111	0.198	2.94935e-11
Rc3h1	1.87756e-15	-0.92468	0.162	0.256	3.01781e-11
Khdrbs1	1.91796e-15	-0.485511	0.484	0.562	3.08273e-11
Mrtfb	1.95217e-15	-1.3607	0.078	0.158	3.13772e-11
Itgb2	2.01936e-15	-0.426618	0.727	0.778	3.24572e-11
Cenpm	2.06393e-15	-1.04719	0.09	0.174	3.31735e-11
Ccnt1	2.12246e-15	-0.832701	0.201	0.298	3.41143e-11
Pibf1	2.21828e-15	-1.32148	0.078	0.158	3.56543e-11
Rfc4	2.23065e-15	-0.859072	0.157	0.252	3.58533e-11
Msantd2	2.2325e-15	-1.22087	0.081	0.162	3.58831e-11
Hsbp1	2.23906e-15	0.455604	0.441	0.329	3.59884e-11
BC055324	2.24254e-15	-2.22783	0.015	0.069	3.60444e-11
Ccdc15	2.28454e-15	-1.56918	0.039	0.106	3.67194e-11
Nlrc3	2.34733e-15	-1.09791	0.13	0.219	3.77286e-11
Ebpl	2.4195e-15	0.586482	0.285	0.189	3.88886e-11
Ifi214	2.46098e-15	0.574365	0.26	0.166	3.95553e-11
Mbtd1	2.49021e-15	-1.21453	0.098	0.181	4.00251e-11
Dpm3	2.50682e-15	0.482053	0.394	0.284	4.02921e-11
Zbtb1	2.53801e-15	-0.920844	0.187	0.28	4.07934e-11
Zfp280c	2.5979e-15	-1.14332	0.083	0.165	4.17561e-11
Mcm9	2.61321e-15	-1.40346	0.064	0.139	4.20021e-11
Maf1	2.7368e-15	0.574734	0.306	0.207	4.39885e-11
Aven	2.74989e-15	-1.33635	0.083	0.162	4.4199e-11
Slc30a5	2.75548e-15	-1.14725	0.089	0.171	4.42888e-11
Wdr33	2.80585e-15	-0.701975	0.341	0.426	4.50985e-11
Ptar1	2.80634e-15	-1.35234	0.059	0.134	4.51063e-11
Dkc1	2.85966e-15	-0.776208	0.166	0.263	4.59633e-11
Magt1	3.00011e-15	-0.866634	0.176	0.271	4.82208e-11
Rbbp6	3.00606e-15	-0.707556	0.24	0.339	4.83163e-11
Naxe	3.02741e-15	0.519304	0.371	0.265	4.86596e-11
Nol11	3.03764e-15	-0.8863	0.142	0.234	4.88241e-11
Il21r	3.05677e-15	-0.785151	0.313	0.398	4.91315e-11
Fam126a	3.05821e-15	-1.097	0.123	0.21	4.91546e-11
Atp8b2	3.17016e-15	-1.32909	0.063	0.139	5.09541e-11
Mmd	3.18347e-15	-0.80471	0.227	0.323	5.11678e-11
Fmr1	3.2065e-15	-0.880063	0.173	0.267	5.15381e-11
Chd4	3.21087e-15	-0.47802	0.52	0.597	5.16082e-11
Pcnx	3.36023e-15	-1.28799	0.071	0.149	5.4009e-11
Lclat1	3.38246e-15	-0.808392	0.361	0.437	5.43663e-11
Snx19	3.4463e-15	-1.61038	0.037	0.103	5.53924e-11
Rbbp7	3.44881e-15	-0.538951	0.455	0.528	5.54327e-11
Ubxn7	3.5291e-15	-1.10101	0.112	0.198	5.67233e-11
Ube4a	3.53304e-15	-1.14555	0.109	0.194	5.67866e-11
Psmd1	3.57155e-15	-0.57149	0.317	0.418	5.74055e-11
Atad1	3.58312e-15	-0.905319	0.168	0.261	5.75914e-11
Ibtk	3.68026e-15	-1.33408	0.064	0.139	5.91528e-11
Kpna4	3.69041e-15	-0.693843	0.4	0.474	5.9316e-11
Rpl4	3.73228e-15	0.157277	0.992	0.97	5.9989e-11
Mogs	3.91037e-15	-1.17728	0.074	0.153	6.28513e-11
Rcsd1	4.17064e-15	-1.08769	0.158	0.246	6.70347e-11
Crtam	4.19328e-15	-1.69036	0.091	0.172	6.73986e-11
Srsf10	4.22838e-15	-0.655193	0.31	0.403	6.79627e-11
Taf3	4.30069e-15	-0.906252	0.163	0.257	6.91249e-11
Ank3	4.36842e-15	-1.69348	0.061	0.135	7.02137e-11
Hivep3	4.44845e-15	-1.19122	0.13	0.217	7.14999e-11
Ap1ar	4.5352e-15	-1.09469	0.086	0.168	7.28942e-11
Lpp	4.64071e-15	-1.15055	0.219	0.302	7.45902e-11
Agpat5	4.87228e-15	-0.926654	0.135	0.226	7.83121e-11
Ccdc6	4.92893e-15	-1.29449	0.067	0.143	7.92227e-11
Tshz1	4.96654e-15	-1.10054	0.116	0.202	7.98272e-11
Sppl2a	4.99503e-15	-0.812095	0.279	0.368	8.02851e-11
Hnrnpr	5.10173e-15	-0.630967	0.298	0.395	8.20001e-11
Shprh	5.14595e-15	-1.18467	0.087	0.168	8.27108e-11
Snrnp70	5.17106e-15	-0.536487	0.462	0.533	8.31145e-11
Tubgcp3	5.23473e-15	-1.30532	0.06	0.135	8.41379e-11
Gpr89	5.27091e-15	-1.12158	0.094	0.176	8.47193e-11
3110082I17Rik	5.32567e-15	-1.74397	0.03	0.092	8.55995e-11
Atxn7	5.4744e-15	-1.04179	0.146	0.234	8.79901e-11
Pif1	5.48052e-15	-2.36599	0.013	0.066	8.80883e-11
Atg7	5.61142e-15	-1.22874	0.077	0.156	9.01924e-11
Phf12	5.6373e-15	-0.865645	0.169	0.263	9.06082e-11
Elovl5	5.72821e-15	-1.01893	0.168	0.257	9.20695e-11
Hdac4	5.7435e-15	-1.07514	0.126	0.213	9.23153e-11
Npepps	5.91507e-15	-0.963247	0.175	0.266	9.50729e-11
Metap1	6.18548e-15	-0.976139	0.123	0.211	9.94193e-11
Kansl1l	6.2158e-15	-1.49783	0.068	0.143	9.99065e-11
Epc2	6.28964e-15	-1.08379	0.119	0.205	1.01093e-10
Faf2	6.40692e-15	-0.837612	0.19	0.284	1.02978e-10
Dpp8	6.41861e-15	-0.850035	0.212	0.305	1.03166e-10
Naa38	6.64929e-15	0.451653	0.444	0.333	1.06874e-10
Tm9sf4	6.74457e-15	-1.14059	0.103	0.185	1.08406e-10
Scd2	6.84148e-15	-1.45625	0.052	0.123	1.09963e-10
Timm17b	6.84968e-15	0.454962	0.409	0.298	1.10095e-10
Rrp1b	6.86823e-15	-0.870787	0.158	0.251	1.10393e-10
Foxn2	7.00873e-15	-1.00359	0.146	0.235	1.12651e-10
Phtf1	7.05087e-15	-0.972643	0.167	0.256	1.13329e-10
Setdb1	7.15964e-15	-1.18658	0.081	0.16	1.15077e-10
Rbm26	7.31285e-15	-0.8295	0.191	0.285	1.1754e-10
Izumo1r	7.37047e-15	0.936452	0.13	0.068	1.18466e-10
Mpc2	7.53182e-15	0.430787	0.446	0.334	1.21059e-10
Ran	7.67417e-15	-0.478082	0.863	0.891	1.23347e-10
Usf3	7.77096e-15	-1.28337	0.087	0.166	1.24903e-10
Sh3glb1	7.88031e-15	0.306077	0.718	0.598	1.2666e-10
Hspa4	8.06834e-15	-0.544418	0.452	0.526	1.29682e-10
Spred2	8.08809e-15	-1.36863	0.065	0.139	1.3e-10
Ap1g1	8.14768e-15	-0.918914	0.175	0.266	1.30958e-10
Gpbp1	8.31034e-15	-0.812301	0.26	0.349	1.33572e-10
Map3k2	8.34753e-15	-0.93241	0.179	0.269	1.3417e-10
Selenoi	8.5403e-15	-0.994002	0.15	0.239	1.37268e-10
Gpatch4	8.97086e-15	-1.1754	0.071	0.148	1.44189e-10
Rapgef2	9.36674e-15	-1.1076	0.125	0.21	1.50552e-10
Ybx3	9.64097e-15	-0.630691	0.321	0.413	1.54959e-10
Ireb2	9.75927e-15	-1.075	0.107	0.191	1.56861e-10
Tnpo3	9.90649e-15	-0.877563	0.173	0.265	1.59227e-10
Pnisr	1.00072e-14	-0.76309	0.248	0.341	1.60846e-10
Trak2	1.01114e-14	-1.19333	0.094	0.175	1.6252e-10
Prep	1.05744e-14	-0.9899	0.116	0.202	1.69963e-10
Slc9a8	1.06508e-14	-1.17671	0.083	0.162	1.71191e-10
Atg2b	1.09065e-14	-1.40255	0.051	0.12	1.753e-10
Trim44	1.11543e-14	-0.978123	0.137	0.225	1.79283e-10
Rnf219	1.13059e-14	-1.06368	0.087	0.168	1.81719e-10
Pop1	1.14834e-14	-1.04205	0.074	0.152	1.84573e-10
Itgb1bp1	1.17808e-14	0.535894	0.332	0.233	1.89352e-10
Pabpc4	1.22462e-14	-0.947968	0.111	0.197	1.96833e-10
Serinc3	1.2323e-14	-0.788396	0.323	0.405	1.98068e-10
Dusp4	1.30173e-14	-1.25045	0.072	0.148	2.09227e-10
Atp2c1	1.31456e-14	-0.970486	0.132	0.219	2.1129e-10
Rpl5	1.31642e-14	0.153085	0.978	0.959	2.11588e-10
Zfp91	1.34172e-14	-0.595462	0.344	0.433	2.15654e-10
Gramd4	1.38652e-14	-1.30854	0.059	0.131	2.22855e-10
Wrn	1.38997e-14	-0.965781	0.194	0.281	2.2341e-10
Cdc42	1.41844e-14	0.165773	0.967	0.957	2.27986e-10
Hs2st1	1.42045e-14	-1.21956	0.075	0.152	2.28309e-10
Wdr36	1.42067e-14	-1.04258	0.11	0.194	2.28345e-10
Gm49336	1.42452e-14	-1.03672	0.119	0.204	2.28964e-10
Tial1	1.42607e-14	-0.732772	0.201	0.298	2.29212e-10
Uqcc2	1.43928e-14	0.294683	0.621	0.479	2.31336e-10
[truncated: 5,693 more rows]

## Sheet: Cluster 2
Gene	p_val	avg_log2FC	pct.1	pct.2	p_val_adj
Malat1	0	1.74783	1	0.93	0
Dock2	0	1.60312	0.999	0.77	0
Arhgap15	0	1.56644	0.986	0.657	0
Ptprc	0	1.53129	1	0.933	0
Mbnl1	0	1.45465	0.999	0.815	0
Atxn1	0	1.4338	1	0.762	0
Dock10	4.06063e-276	1.28304	0.999	0.756	6.52664e-272
mt-Co1	3.43177e-274	1.00261	1	0.996	5.51589e-270
Ankrd44	5.1865e-264	1.41671	0.937	0.594	8.33626e-260
Prkch	1.15602e-259	1.25211	0.992	0.726	1.85807e-255
Rabgap1l	5.26091e-259	1.35509	0.981	0.704	8.45586e-255
Cblb	2.20316e-255	1.24491	0.996	0.758	3.54114e-251
Rpsa	7.9931e-244	-0.892713	1	0.999	1.28473e-239
Tox	2.51479e-230	1.42106	0.985	0.727	4.04202e-226
Rplp0	7.20883e-227	-0.850807	1	0.997	1.15867e-222
Hip1	4.65108e-226	1.25543	0.981	0.718	7.47568e-222
Rpl13	1.26814e-218	-0.849643	1	0.999	2.03827e-214
Themis	2.82311e-218	1.13692	0.988	0.691	4.53758e-214
Ets1	4.67717e-215	1.12843	0.984	0.765	7.51762e-211
Lnpep	1.67747e-214	1.29293	0.875	0.543	2.6962e-210
Lcp1	3.82508e-214	0.871672	1	0.99	6.14805e-210
Inpp4b	9.96258e-214	1.54213	0.906	0.596	1.60128e-209
Rpl32	5.71291e-212	-0.817022	1	0.998	9.18236e-208
Ptpn22	1.88956e-209	1.32291	0.919	0.661	3.0371e-205
Rps20	2.05064e-208	-0.838049	1	0.998	3.29599e-204
Ppm1h	4.14347e-208	1.41395	0.862	0.551	6.6598e-204
Rps16	7.00261e-207	-0.802373	1	0.997	1.12553e-202
Utrn	1.00518e-206	1.53146	0.802	0.499	1.61563e-202
Rps15a	6.89998e-206	-0.996833	0.999	0.997	1.10903e-201
Rps4x	5.14325e-202	-0.799591	0.999	0.997	8.26674e-198
Maml2	8.09382e-200	1.89783	0.709	0.384	1.30092e-195
Gm10076	2.44114e-199	-0.87516	0.999	0.996	3.92365e-195
Rpl28	2.4218e-193	-0.803306	0.999	0.995	3.89256e-189
Setbp1	4.56094e-193	1.4682	0.852	0.534	7.33079e-189
Rpl23	9.70549e-193	-0.739672	1	0.997	1.55996e-188
Runx2	1.3782e-191	1.27231	0.871	0.565	2.21518e-187
Skap1	1.52412e-189	1.12293	0.983	0.807	2.44971e-185
Rpl7	1.08108e-188	-0.82096	0.995	0.982	1.73762e-184
Rplp2	1.3708e-187	-0.769818	0.997	0.988	2.20328e-183
Rpl35	3.05943e-186	-0.830027	0.999	0.986	4.91742e-182
Rps8	9.84451e-186	-0.733255	1	0.999	1.58231e-181
Rpl22	1.5229e-185	-0.909005	0.988	0.963	2.44776e-181
Rps10	2.45588e-185	-0.74858	0.999	0.995	3.94733e-181
Rpl14	4.47159e-185	-0.908363	0.99	0.978	7.18718e-181
mt-Co3	3.67237e-184	0.744862	1	0.989	5.9026e-180
Dock8	7.33877e-184	1.11517	0.909	0.625	1.17956e-179
Ikzf1	1.9769e-183	1.03135	0.976	0.724	3.17748e-179
Rps5	2.82105e-183	-0.775533	1	0.995	4.53428e-179
Sh3kbp1	5.83529e-183	1.11934	0.927	0.682	9.37906e-179
Ahnak	8.08349e-182	1.20744	0.938	0.694	1.29926e-177
Rpl39	1.18583e-181	-0.83668	0.999	0.98	1.90598e-177
Rps13	2.3098e-180	-0.772899	0.999	0.993	3.71255e-176
Rps11	5.85194e-180	-0.785965	0.999	0.995	9.40582e-176
Rps3a1	4.76523e-176	-0.67354	1	0.999	7.65915e-172
Rpl8	7.74649e-176	-0.733981	0.999	0.995	1.24509e-171
Cox4i1	7.09195e-175	-0.817234	0.982	0.965	1.13989e-170
Uba52	1.93846e-174	-0.830138	1	0.996	3.11569e-170
Rps7	4.9641e-174	-0.7714	0.999	0.994	7.9788e-170
Tmem163	1.67125e-173	1.22204	0.907	0.624	2.6862e-169
Rpl10a	2.62069e-173	-0.781636	0.999	0.992	4.21223e-169
Peli1	1.48422e-172	1.31115	0.839	0.588	2.38558e-168
Rps18	2.28214e-170	-0.801756	0.999	0.992	3.66808e-166
Rpl27	2.5416e-170	-0.719628	0.997	0.988	4.08511e-166
Rps26	4.92009e-170	-0.75433	1	0.995	7.90807e-166
mt-Co2	1.12311e-169	0.702917	1	0.988	1.80518e-165
Celf2	1.33582e-168	0.969761	0.967	0.737	2.14706e-164
Rps27a	1.87873e-168	-0.693178	0.999	0.997	3.01968e-164
Lyst	4.74519e-168	1.33885	0.832	0.55	7.62694e-164
Rpl35a	8.22588e-168	-0.769878	0.997	0.987	1.32215e-163
Rpl9	9.51228e-166	-0.69003	1	0.996	1.52891e-161
Arid5b	1.74971e-165	1.36375	0.834	0.558	2.81231e-161
Rpl13a	2.80151e-165	-0.768141	1	0.994	4.50286e-161
Rps9	4.31475e-165	-0.683638	0.998	0.995	6.93509e-161
Rack1	8.8911e-164	-0.766307	0.994	0.981	1.42907e-159
Pgls	1.96883e-163	-1.88856	0.162	0.613	3.16451e-159
Rplp1	2.37104e-163	-0.708523	1	0.996	3.81098e-159
Rps3	3.89285e-163	-0.656969	1	0.995	6.25698e-159
Rps6	9.43118e-163	-0.766117	0.997	0.987	1.51587e-158
Eef1b2	1.95436e-162	-0.882918	0.971	0.952	3.14125e-158
Rpl21	4.59313e-162	-0.714538	0.998	0.993	7.38253e-158
Itk	6.01762e-162	1.07492	0.906	0.663	9.67212e-158
Rpl26	1.03139e-161	-0.753123	0.999	0.985	1.65776e-157
Grap2	6.74698e-161	1.14711	0.86	0.593	1.08444e-156
Rpl15	2.75126e-159	-0.713484	0.996	0.988	4.42211e-155
Atp5e	7.58954e-159	-0.91032	0.941	0.926	1.21987e-154
Rps2	7.72328e-159	-0.641175	1	0.999	1.24136e-154
Rpl37a	5.92482e-157	-0.785138	0.998	0.985	9.52297e-153
Rpl24	8.61687e-157	-0.739841	0.995	0.984	1.38499e-152
Rpl34	6.08598e-156	-0.745276	0.999	0.988	9.78199e-152
Ms4a4b	1.99225e-155	0.841374	1	0.956	3.20215e-151
Elmo1	6.52919e-155	1.02635	0.856	0.569	1.04944e-150
Akap13	1.30598e-154	1.00735	0.941	0.723	2.0991e-150
Vps54	2.99194e-154	1.47225	0.72	0.454	4.80894e-150
Rpl11	1.20277e-153	-0.621557	1	0.998	1.93322e-149
Rpl27a	2.73164e-153	-0.649755	0.999	0.996	4.39056e-149
Ubash3b	4.23558e-153	1.06695	0.901	0.649	6.80785e-149
Rpl30	5.45075e-153	-0.699866	0.999	0.994	8.76098e-149
Rpl12	1.66025e-152	-0.795652	0.986	0.971	2.66852e-148
Fyn	5.37025e-152	1.2101	0.833	0.61	8.6316e-148
Macf1	4.23591e-151	1.26817	0.754	0.484	6.80837e-147
Rpl7a	6.24812e-151	-0.738671	0.992	0.979	1.00426e-146
Aurkaip1	8.48456e-151	-1.78176	0.152	0.591	1.36372e-146
mt-Atp8	1.11337e-150	0.664634	0.999	0.954	1.78952e-146
Rpl18	1.5092e-150	-0.610646	1	0.998	2.42574e-146
Rps24	2.65302e-150	-0.715757	1	0.998	4.26419e-146
Cd74	7.56782e-150	1.09755	0.867	0.659	1.21638e-145
Rpl3	1.30123e-149	-0.628149	0.998	0.994	2.09147e-145
Rps12	2.46244e-149	-0.733407	0.996	0.985	3.95789e-145
Atp8b4	7.07103e-149	0.915968	0.924	0.659	1.13653e-144
Rpl37	1.68088e-147	-0.714981	0.997	0.987	2.70168e-143
Rpl17	2.48673e-147	-0.664496	1	0.996	3.99693e-143
Rpl18a	4.04684e-146	-0.680884	1	0.996	6.50449e-142
Ppp1r12a	9.43062e-146	1.09561	0.851	0.64	1.51578e-141
Rpl41	1.59035e-145	-0.961153	0.977	0.949	2.55618e-141
Mrps16	1.76284e-144	-1.67606	0.198	0.621	2.83342e-140
Ankrd11	4.79603e-144	0.968926	0.885	0.639	7.70866e-140
Tmem160	4.92471e-144	-1.64056	0.191	0.621	7.91549e-140
Myl6	5.14449e-144	-0.85941	0.987	0.97	8.26873e-140
Ndufs6	1.4331e-143	-1.95528	0.12	0.538	2.30342e-139
Tpt1	1.58866e-143	-0.724541	1	0.996	2.55345e-139
Fau	2.24981e-143	-0.809552	1	0.998	3.61613e-139
Rps23	4.32366e-143	-0.626377	0.999	0.991	6.94942e-139
Dennd4a	7.45202e-143	1.19393	0.831	0.583	1.19776e-138
Rpl36a	1.11148e-142	-0.838669	0.972	0.948	1.78649e-138
Nhp2	1.57508e-142	-2.15612	0.137	0.543	2.53162e-138
Rpl5	2.63741e-142	-0.807713	0.979	0.959	4.23911e-138
Fli1	8.51846e-142	1.18556	0.81	0.595	1.36917e-137
Naca	7.93004e-141	-0.731548	0.989	0.972	1.27459e-136
Wnk1	1.03506e-140	1.01838	0.875	0.645	1.66365e-136
Rps21	5.31345e-140	-0.749511	0.988	0.967	8.54032e-136
Tomm7	7.257e-140	-1.48041	0.306	0.683	1.16642e-135
Timm13	1.09836e-139	-1.65076	0.209	0.622	1.76539e-135
Havcr2	1.86199e-139	1.14705	0.844	0.596	2.99277e-135
Ndufb6	4.56471e-139	-1.65426	0.181	0.6	7.33687e-135
Rps19	1.0009e-138	-0.668954	0.999	0.994	1.60875e-134
Mrpl20	1.64203e-137	-1.6929	0.171	0.588	2.63923e-133
Ndufa1	4.14646e-137	-1.61214	0.172	0.594	6.6646e-133
Eif1ax	9.8728e-137	-1.90881	0.131	0.538	1.58686e-132
Uqcc2	1.04914e-136	-1.64575	0.17	0.59	1.68629e-132
Npm3	3.50121e-136	-2.08644	0.123	0.521	5.6275e-132
Mrpl54	3.59814e-136	-1.62151	0.183	0.599	5.78328e-132
Lsm6	3.60143e-136	-1.73725	0.153	0.569	5.78858e-132
Rps14	3.93411e-136	-0.61805	0.996	0.991	6.3233e-132
Mrps24	4.21843e-136	-1.70082	0.153	0.569	6.78028e-132
Rpl38	5.47961e-135	-0.731315	0.983	0.962	8.80737e-131
Rpl36	7.27409e-135	-0.773416	0.994	0.98	1.16916e-130
Rps28	7.46108e-135	-0.848828	0.956	0.922	1.19922e-130
Wdr83os	1.7978e-134	-1.70167	0.154	0.567	2.8896e-130
Micos13	2.82802e-134	-1.69469	0.148	0.562	4.54547e-130
Prkcq	5.37876e-133	1.23916	0.753	0.537	8.64528e-129
Rpl29	6.41413e-133	-0.609025	0.999	0.992	1.03094e-128
H2-K1	7.69917e-133	0.737194	1	0.994	1.23749e-128
Rpl19	1.09089e-132	-0.621526	1	0.996	1.75338e-128
Gstp3	1.81197e-132	-2.00021	0.14	0.534	2.91238e-128
Rpl6	5.43252e-132	-0.625751	0.997	0.99	8.73169e-128
Rpl22l1	5.69264e-132	-1.06998	0.888	0.878	9.14978e-128
Uqcr11	1.64436e-130	-1.55373	0.188	0.6	2.64299e-126
Lsm5	2.90203e-130	-1.84923	0.137	0.531	4.66444e-126
Atp5d	8.89444e-130	-0.835967	0.905	0.905	1.4296e-125
Lamtor4	2.62113e-129	-1.6077	0.167	0.575	4.21294e-125
Mllt3	4.37186e-129	1.12347	0.778	0.533	7.02689e-125
Supt4a	6.15812e-129	-1.53102	0.198	0.61	9.89794e-125
Rps15	8.77904e-129	-0.874586	0.963	0.943	1.41105e-124
Arpp19	5.52311e-128	-1.49817	0.215	0.618	8.87729e-124
Dctn3	2.38738e-127	-1.57237	0.152	0.561	3.83723e-123
Mrpl18	6.02157e-126	-1.59859	0.178	0.579	9.67847e-122
Gm44174	1.26071e-125	1.3658	0.708	0.499	2.02634e-121
Pdcd5	1.33202e-125	-1.63757	0.153	0.55	2.14096e-121
Mrps33	1.90164e-125	-1.79175	0.123	0.511	3.05651e-121
Rnaseh2c	2.03649e-125	-2.0577	0.1	0.474	3.27325e-121
Rpl4	2.34464e-125	-0.661538	0.985	0.972	3.76854e-121
Cuta	4.48797e-125	-1.4989	0.162	0.569	7.21351e-121
Snrpf	2.74457e-124	-1.46039	0.36	0.684	4.41135e-120
Atp5l	5.56032e-124	-0.831097	0.9	0.894	8.9371e-120
Srp19	8.94475e-124	-1.77979	0.136	0.52	1.43769e-119
Coro1a	1.1813e-123	-0.648104	0.99	0.983	1.8987e-119
Naa10	1.32193e-123	-2.07286	0.094	0.461	2.12474e-119
Rps25	3.11186e-123	-0.815565	0.943	0.929	5.0017e-119
Ndufa3	8.29604e-123	-1.4578	0.189	0.594	1.33342e-118
Jak1	1.42437e-122	0.898041	0.924	0.749	2.28938e-118
Pebp1	1.94686e-122	-1.58299	0.186	0.58	3.12919e-118
Rpl23a	2.02738e-122	-0.869905	0.91	0.895	3.2586e-118
Vps28	2.58194e-122	-1.47221	0.189	0.592	4.14995e-118
Mrpl30	2.71749e-122	-1.4498	0.182	0.591	4.36782e-118
Cox8a	2.77421e-122	-0.665261	0.986	0.967	4.45899e-118
Iqgap1	3.6515e-122	0.880846	0.917	0.73	5.86906e-118
S100a13	4.38959e-122	-1.38359	0.388	0.698	7.05539e-118
Tnrc6b	5.28454e-122	1.52663	0.626	0.391	8.49385e-118
Selenoh	8.642e-122	-1.68172	0.256	0.607	1.38903e-117
Dynlrb1	1.08865e-121	-1.47051	0.17	0.576	1.74979e-117
Emg1	1.11743e-121	-1.41445	0.219	0.615	1.79604e-117
Snrpd2	2.47165e-121	-1.32414	0.396	0.701	3.97268e-117
Sin3b	4.77092e-121	-1.59833	0.153	0.547	7.66829e-117
Lgals1	1.02947e-120	-0.744654	0.999	0.993	1.65467e-116
Sec61b	1.11165e-120	-0.912667	0.838	0.864	1.78676e-116
Med28	1.33004e-120	-1.58837	0.149	0.544	2.13778e-116
Elob	1.38448e-120	-0.777739	0.937	0.918	2.22527e-116
Chchd2	2.71175e-120	-0.728209	0.947	0.93	4.3586e-116
Mrpl57	3.48449e-120	-1.70855	0.134	0.517	5.60062e-116
Psmb4	6.41349e-120	-1.31439	0.324	0.681	1.03084e-115
Alyref	7.58363e-120	-1.60681	0.239	0.607	1.21892e-115
Ndufv2	7.72982e-120	-1.39279	0.189	0.596	1.24241e-115
Micos10	9.48224e-120	-1.35022	0.229	0.624	1.52408e-115
Ccdc124	1.45323e-119	-1.87102	0.115	0.484	2.33578e-115
Ndufa11	7.40227e-119	-1.25636	0.377	0.706	1.18977e-114
Pitpnc1	1.773e-118	1.24388	0.722	0.508	2.84974e-114
Atp5h	2.79723e-118	-0.809298	0.908	0.901	4.49599e-114
Sf3b5	2.97454e-118	-1.41659	0.226	0.616	4.78097e-114
Ufc1	3.77907e-118	-1.71236	0.128	0.502	6.0741e-114
Btf3	4.64958e-118	-0.842404	0.949	0.909	7.47327e-114
Prkca	7.28473e-118	1.22157	0.714	0.492	1.17087e-113
Mrps14	8.40914e-118	-1.61868	0.148	0.531	1.3516e-113
Rpl10	9.02902e-118	-0.617806	0.994	0.977	1.45123e-113
Cox5b	2.23371e-117	-0.813138	0.93	0.897	3.59024e-113
Mien1	6.61316e-117	-1.98315	0.093	0.449	1.06293e-112
Mrpl12	6.90327e-117	-1.94399	0.121	0.484	1.10956e-112
Bola3	7.36959e-117	-1.83664	0.112	0.473	1.18451e-112
Cox5a	8.65742e-117	-0.810675	0.918	0.911	1.39151e-112
Rps29	2.08038e-116	-0.656011	0.989	0.963	3.34379e-112
Atp5k	3.18749e-116	-1.86837	0.109	0.469	5.12325e-112
Ndufs5	3.3299e-116	-1.56995	0.135	0.516	5.35215e-112
Ndufa5	3.7292e-116	-1.94189	0.098	0.456	5.99394e-112
Mctp2	3.80235e-116	1.36626	0.662	0.433	6.11152e-112
Cox7a2l	4.80675e-116	-1.38663	0.22	0.613	7.72589e-112
Mrpl58	5.21633e-116	-1.78187	0.109	0.474	8.38421e-112
Tomm22	9.63444e-116	-1.3378	0.239	0.628	1.54854e-111
Ndufs7	1.07344e-115	-1.54952	0.151	0.536	1.72534e-111
Ndufa6	1.29997e-115	-1.29943	0.275	0.654	2.08945e-111
Ndufb2	2.09116e-115	-1.89149	0.102	0.46	3.36112e-111
Ikzf3	2.34151e-115	0.948285	0.902	0.705	3.76351e-111
1110008P14Rik	2.49723e-115	-1.99774	0.088	0.441	4.0138e-111
Tomm5	5.74339e-115	-1.85262	0.122	0.486	9.23135e-111
Phgdh	9.34299e-115	-1.98014	0.131	0.487	1.5017e-110
Tmem256	3.30623e-114	-1.77322	0.12	0.485	5.31411e-110
Dpy30	3.97036e-114	-1.97786	0.099	0.452	6.38156e-110
Ndufb3	6.92253e-114	-1.60807	0.134	0.507	1.11266e-109
Gtf2h5	9.83279e-114	-1.50753	0.148	0.531	1.58042e-109
Serf2	1.17379e-113	-0.722099	0.982	0.946	1.88664e-109
Dph3	1.55035e-113	-1.91172	0.098	0.452	2.49188e-109
Oaz1	2.13402e-113	-0.67292	0.977	0.955	3.43001e-109
Smc2	2.97752e-113	-1.88287	0.159	0.512	4.78576e-109
Ndufa12	3.79172e-113	-1.65721	0.14	0.506	6.09444e-109
Tmem258	1.09311e-112	-1.27802	0.272	0.646	1.75695e-108
Nedd9	1.32478e-112	1.14093	0.747	0.54	2.12931e-108
Atp5g2	2.18192e-112	-0.741576	0.956	0.932	3.507e-108
Pop5	2.47945e-112	-2.07662	0.084	0.427	3.98522e-108
Nt5c	2.7001e-112	-1.42511	0.173	0.556	4.33988e-108
Ndufb5	4.27567e-112	-1.26207	0.305	0.663	6.87228e-108
Myl12a	4.82839e-112	-0.791829	0.946	0.918	7.76067e-108
Tmsb4x	4.83646e-112	-0.824821	1	1	7.77364e-108
Rps17	5.3148e-112	-0.8918	0.924	0.905	8.54248e-108
Snrpc	1.0903e-111	-1.47751	0.173	0.553	1.75244e-107
Cope	1.22122e-111	-1.31257	0.206	0.6	1.96287e-107
Aopep	1.41149e-111	0.916655	0.876	0.679	2.26869e-107
Ndufc1	2.19615e-111	-1.75955	0.115	0.474	3.52987e-107
Dnajc1	5.50036e-111	0.98479	0.805	0.602	8.84072e-107
Camk4	5.94186e-111	1.1492	0.76	0.553	9.55035e-107
Cwc15	1.3348e-110	-1.283	0.219	0.609	2.14543e-106
Fkbp3	1.44616e-110	-1.34629	0.193	0.578	2.32442e-106
Rpl36al	2.18576e-110	-0.690836	0.966	0.943	3.51317e-106
Rpl31	2.99026e-110	-0.840825	0.895	0.9	4.80625e-106
Eef1a1	5.22027e-110	-0.46335	1	1	8.39054e-106
Mrps21	1.84744e-109	-1.37166	0.192	0.575	2.96939e-105
Psmb5	2.97509e-109	-1.25081	0.347	0.68	4.78186e-105
Bola2	3.34251e-109	-1.82484	0.108	0.458	5.37242e-105
Hint1	4.08197e-109	-0.826256	0.913	0.905	6.56096e-105
Timm10b	4.20045e-109	-1.48127	0.159	0.532	6.75138e-105
Atp5j2	4.31953e-109	-0.852996	0.825	0.858	6.94278e-105
Mrpl42	5.07992e-109	-1.63773	0.133	0.495	8.16496e-105
Nudt21	5.93448e-109	-1.3477	0.197	0.583	9.53849e-105
Psma6	6.6158e-109	-1.39075	0.191	0.571	1.06336e-104
Snrpd3	7.33895e-109	-1.36708	0.261	0.621	1.17959e-104
Rps27	9.85183e-109	-0.733369	0.987	0.963	1.58348e-104
Ndufc2	1.33609e-108	-1.27955	0.26	0.628	2.1475e-104
Rer1	2.00523e-108	-1.33639	0.199	0.582	3.223e-104
Ndufb11	2.6314e-108	-1.11342	0.405	0.716	4.22945e-104
Pfdn5	3.53315e-108	-0.904743	0.845	0.869	5.67883e-104
Bub3	4.25602e-108	-1.77354	0.142	0.492	6.84071e-104
Nop10	4.53548e-108	-1.65201	0.143	0.504	7.28987e-104
Mrps36	5.3876e-108	-1.68865	0.123	0.478	8.6595e-104
Llph	6.87321e-108	-1.52245	0.142	0.504	1.10473e-103
Magoh	1.16913e-107	-1.7221	0.11	0.462	1.87913e-103
Fkbp8	2.17289e-107	-1.43948	0.153	0.526	3.49249e-103
Polr2j	2.29135e-107	-1.78861	0.109	0.456	3.68289e-103
Atp5mpl	2.30319e-107	-1.20438	0.315	0.669	3.70192e-103
Snrpg	2.61945e-107	-0.901986	0.836	0.854	4.21024e-103
Uqcrh	3.62635e-107	-0.842907	0.91	0.887	5.82864e-103
Ndufv3	9.19665e-107	-1.15794	0.392	0.708	1.47818e-102
Lamtor2	1.25698e-106	-1.54881	0.13	0.49	2.02034e-102
mt-Cytb	1.35864e-106	0.490973	0.999	0.946	2.18375e-102
Snrpe	1.70249e-106	-0.9336	0.786	0.844	2.73641e-102
Tma7	1.99923e-106	-0.947323	0.716	0.815	3.21336e-102
Naa38	2.53697e-106	-1.89278	0.087	0.421	4.07767e-102
Taf10	3.9301e-106	-1.13489	0.404	0.711	6.31684e-102
Fbl	4.14005e-106	-1.69639	0.162	0.516	6.6543e-102
D8Ertd738e	4.8482e-106	-1.1013	0.449	0.735	7.79251e-102
Eif3f	5.93795e-106	-0.732774	0.938	0.919	9.54406e-102
Siva1	6.85997e-106	-2.02804	0.103	0.436	1.1026e-101
Chmp2a	1.04864e-105	-1.38269	0.175	0.549	1.68549e-101
Ndufs8	1.08449e-105	-1.47299	0.155	0.517	1.7431e-101
Trmt112	1.21385e-105	-1.16996	0.399	0.702	1.95102e-101
Prdx2	1.27335e-105	-1.19771	0.297	0.657	2.04666e-101
Ndufa8	2.91803e-105	-1.28134	0.183	0.563	4.69014e-101
Psmd13	3.19118e-105	-1.26114	0.199	0.582	5.12918e-101
Atpif1	3.80117e-105	-1.31856	0.28	0.63	6.10962e-101
Cox6b1	4.00856e-105	-0.76887	0.846	0.873	6.44296e-101
Uqcrfs1	4.28907e-105	-1.23377	0.254	0.629	6.89382e-101
Swi5	4.48878e-105	-1.22896	0.334	0.667	7.21481e-101
Cmip	7.29955e-105	0.898582	0.785	0.563	1.17326e-100
Fam49b	8.18017e-105	0.823377	0.905	0.745	1.3148e-100
Rwdd1	9.81361e-105	-1.27346	0.21	0.589	1.57734e-100
Ech1	1.46151e-104	-1.54178	0.164	0.524	2.34908e-100
Prmt1	1.93393e-104	-1.76749	0.131	0.476	3.1084e-100
Chchd1	2.75123e-104	-1.87151	0.09	0.423	4.42206e-100
Tmem14c	3.04901e-104	-1.2609	0.236	0.613	4.90068e-100
Cox7c	5.27458e-104	-0.78172	0.854	0.88	8.47784e-100
Aimp1	5.75317e-104	-1.48457	0.145	0.506	9.24707e-100
Nlrc5	7.6869e-104	1.16412	0.695	0.504	1.23552e-99
Ssna1	1.14791e-103	-1.80745	0.106	0.444	1.84503e-99
Cyc1	1.26478e-103	-1.43115	0.164	0.526	2.03288e-99
Etfb	1.38955e-103	-1.27598	0.277	0.627	2.23343e-99
Psenen	1.40863e-103	-1.19767	0.225	0.609	2.2641e-99
Tmsb10	1.43632e-103	-0.592011	1	0.998	2.3086e-99
Ndufa2	1.59299e-103	-1.11562	0.453	0.726	2.56041e-99
Ndufb7	1.76878e-103	-1.01278	0.654	0.795	2.84295e-99
Cenpx	2.33607e-103	-1.55286	0.127	0.478	3.75477e-99
Anapc11	2.62028e-103	-1.329	0.187	0.56	4.21158e-99
Cops9	2.67835e-103	-1.4938	0.154	0.512	4.30492e-99
Churc1	3.17848e-103	-1.63499	0.113	0.456	5.10877e-99
Zfp706	3.20183e-103	-1.3039	0.195	0.567	5.1463e-99
Eif3k	3.63724e-103	-0.805279	0.807	0.861	5.84614e-99
Polr2f	5.38193e-103	-1.62318	0.138	0.486	8.65037e-99
Atp5g3	5.8031e-103	-0.692004	0.981	0.958	9.32733e-99
Txn2	6.13495e-103	-1.51596	0.145	0.498	9.8607e-99
Srp14	8.84112e-103	-1.27119	0.25	0.616	1.42103e-98
Ap2s1	1.80314e-102	-1.15904	0.281	0.652	2.89819e-98
Nsa2	2.33115e-102	-1.71957	0.112	0.451	3.74686e-98
Mrpl52	2.66171e-102	-1.17654	0.348	0.679	4.27816e-98
Psmc3	3.31483e-102	-1.27174	0.205	0.58	5.32793e-98
Nme2	3.80945e-102	-0.797068	0.963	0.932	6.12293e-98
Rex1bd	1.04274e-101	-1.65483	0.115	0.456	1.676e-97
Phf5a	1.14101e-101	-1.47691	0.156	0.508	1.83395e-97
Cdk4	1.69001e-101	-1.6995	0.132	0.473	2.71635e-97
Eif3i	1.81112e-101	-1.1105	0.42	0.709	2.91102e-97
Eif6	2.44583e-101	-1.67337	0.122	0.464	3.93118e-97
Lsm8	2.96189e-101	-1.47614	0.147	0.5	4.76065e-97
Plp2	4.47612e-101	-1.28309	0.183	0.552	7.19447e-97
Psmc5	1.45107e-100	-1.63055	0.12	0.454	2.33231e-96
Hdgf	1.68693e-100	-1.60719	0.143	0.484	2.7114e-96
Nol7	4.26381e-100	-1.13663	0.454	0.719	6.85323e-96
Ifi27	4.40686e-100	-1.74095	0.131	0.466	7.08315e-96
Mrpl23	5.20742e-100	-1.62011	0.132	0.474	8.36988e-96
Phb2	5.50311e-100	-1.36235	0.212	0.574	8.84515e-96
Tbca	6.6127e-100	-1.18626	0.198	0.578	1.06286e-95
H2afv	6.7306e-100	-1.49371	0.259	0.599	1.08181e-95
Higd2a	9.523e-100	-1.80383	0.095	0.42	1.53063e-95
Cisd1	1.47473e-99	-1.82413	0.105	0.432	2.37034e-95
Cmss1	1.86051e-99	0.455012	1	0.994	2.9904e-95
Impdh2	1.89869e-99	-1.66845	0.137	0.476	3.05176e-95
Cd226	3.37855e-99	1.28397	0.68	0.481	5.43034e-95
Dctpp1	5.31365e-99	-2.22173	0.079	0.39	8.54063e-95
Zcchc7	5.70632e-99	1.23787	0.633	0.412	9.17177e-95
Ndufb10	6.14474e-99	-1.1112	0.331	0.674	9.87645e-95
Ubxn1	7.90026e-99	-1.14411	0.206	0.588	1.26981e-94
1810037I17Rik	8.93319e-99	-1.14642	0.401	0.694	1.43583e-94
Cox17	1.25617e-98	-1.11624	0.554	0.748	2.01904e-94
Rfc2	1.51017e-98	-1.7608	0.105	0.432	2.42729e-94
Tk1	1.51359e-98	-2.17352	0.087	0.399	2.4328e-94
Sema4d	1.66448e-98	0.859576	0.784	0.582	2.67532e-94
1810058I24Rik	1.76231e-98	-1.42491	0.14	0.489	2.83257e-94
Atp5j	1.91438e-98	-0.79369	0.851	0.869	3.07698e-94
Romo1	2.52518e-98	-1.74268	0.112	0.44	4.05872e-94
Ddt	2.72311e-98	-1.91606	0.093	0.411	4.37685e-94
Slc25a4	2.95612e-98	-1.30762	0.203	0.564	4.75137e-94
Psmb6	3.17607e-98	-1.06301	0.479	0.731	5.10489e-94
Rbm8a	3.81754e-98	-1.55436	0.137	0.477	6.13593e-94
Lsm7	4.53425e-98	-1.6754	0.132	0.464	7.28791e-94
Uqcrq	6.52929e-98	-1.00298	0.543	0.757	1.04945e-93
Eloc	7.85947e-98	-1.12972	0.281	0.642	1.26325e-93
Ube2a	1.61717e-97	-1.54681	0.132	0.468	2.59928e-93
Birc5	1.7195e-97	-2.12361	0.147	0.46	2.76375e-93
Tbcb	3.21594e-97	-1.49371	0.137	0.477	5.16898e-93
Uqcrb	4.63381e-97	-1.15801	0.333	0.659	7.44793e-93
Esd	5.34959e-97	-1.13252	0.264	0.628	8.5984e-93
Ndufs3	6.67317e-97	-1.41827	0.15	0.497	1.07258e-92
Pole4	1.08828e-96	-1.55469	0.136	0.47	1.74919e-92
Lsm2	1.2714e-96	-1.96719	0.095	0.409	2.04352e-92
Rp9	2.6033e-96	-1.31536	0.175	0.529	4.18429e-92
Cks1b	3.45247e-96	-2.22023	0.106	0.413	5.54916e-92
Mrpl28	3.51026e-96	-2.09327	0.068	0.371	5.64205e-92
Ndufb1-ps	3.77658e-96	-1.42664	0.144	0.486	6.0701e-92
Lsm3	3.90977e-96	-2.04642	0.086	0.394	6.28417e-92
Ostc	4.9566e-96	-1.14138	0.232	0.606	7.96674e-92
Cox6c	5.93708e-96	-0.734269	0.886	0.886	9.54267e-92
Snrpa	8.23331e-96	-1.94022	0.092	0.4	1.32334e-91
Exosc8	9.15639e-96	-1.40069	0.153	0.496	1.47171e-91
Cct7	9.91591e-96	-1.15615	0.311	0.651	1.59378e-91
Mcm5	1.25008e-95	-2.10826	0.079	0.383	2.00925e-91
Sec61g	1.41103e-95	-0.970011	0.601	0.776	2.26795e-91
Coa3	1.50859e-95	-1.75337	0.098	0.416	2.42476e-91
Fundc2	1.75133e-95	-1.74797	0.114	0.434	2.81492e-91
Uqcr10	1.95353e-95	-1.13702	0.481	0.72	3.1399e-91
Atp5o	2.03272e-95	-0.971231	0.59	0.772	3.26719e-91
Mrpl36	2.21616e-95	-1.82809	0.098	0.412	3.56203e-91
Vps29	2.95666e-95	-1.26732	0.169	0.526	4.75224e-91
Gm42418	3.35108e-95	0.327264	1	1	5.38619e-91
Ndufab1	3.66331e-95	-1.3776	0.188	0.534	5.88804e-91
Gapdh	5.17001e-95	-0.471935	1	1	8.30976e-91
Sp100	5.4971e-95	0.829307	0.916	0.744	8.8355e-91
Mrpl4	6.02426e-95	-1.28076	0.174	0.531	9.68279e-91
Dnajc19	6.80332e-95	-1.42523	0.146	0.481	1.0935e-90
Aprt	8.07097e-95	-1.27138	0.331	0.645	1.29725e-90
Rab8b	9.41571e-95	1.17292	0.659	0.477	1.51339e-90
Kalrn	1.80042e-94	-2.08835	0.068	0.368	2.89382e-90
Gm10053	3.13152e-94	-1.8801	0.103	0.415	5.03329e-90
Nedd8	3.78184e-94	-0.982847	0.439	0.726	6.07855e-90
Bax	4.88738e-94	-1.26025	0.191	0.546	7.85549e-90
Rbm3	5.5343e-94	-0.636209	0.993	0.973	8.89528e-90
Polr2g	6.3637e-94	-1.71064	0.097	0.413	1.02284e-89
Mrpl43	7.00598e-94	-1.73812	0.092	0.404	1.12607e-89
Pttg1	7.80563e-94	-1.68962	0.117	0.434	1.2546e-89
Ndufb9	7.82954e-94	-0.973867	0.499	0.749	1.25844e-89
Atp5md	8.13775e-94	-1.05896	0.433	0.709	1.30798e-89
Ssrp1	8.6522e-94	-1.36584	0.189	0.532	1.39067e-89
Plekhj1	9.58153e-94	-1.56158	0.12	0.446	1.54004e-89
Nubp1	1.47533e-93	-1.6351	0.106	0.423	2.37129e-89
Puf60	1.62381e-93	-1.3414	0.151	0.494	2.60994e-89
Trir	2.03548e-93	-1.083	0.227	0.598	3.27162e-89
Scand1	2.71698e-93	-1.06793	0.238	0.609	4.367e-89
Mettl23	3.25427e-93	-1.59409	0.13	0.453	5.23059e-89
Alcam	4.51163e-93	1.18914	0.709	0.5	7.25155e-89
Mif	4.88625e-93	-0.795418	0.984	0.949	7.85367e-89
Arpc5l	5.70344e-93	-1.31344	0.152	0.496	9.16713e-89
Cycs	5.84247e-93	-1.47596	0.144	0.477	9.3906e-89
Nop53	7.44945e-93	-1.38917	0.155	0.494	1.19735e-88
Psmb8	8.93984e-93	-0.592822	0.976	0.959	1.4369e-88
C1qbp	9.23116e-93	-1.7598	0.155	0.478	1.48372e-88
Ier3ip1	2.04525e-92	-1.48493	0.135	0.466	3.28733e-88
Ube2s	2.46306e-92	-1.61182	0.154	0.48	3.95888e-88
Txn1	2.99281e-92	-0.756476	0.937	0.902	4.81034e-88
Pfdn2	3.18876e-92	-1.5132	0.122	0.444	5.12529e-88
Eif4a3	3.35574e-92	-1.37222	0.156	0.495	5.39367e-88
Bloc1s1	3.38641e-92	-1.67818	0.121	0.439	5.44297e-88
Ddx39	3.73297e-92	-1.47642	0.164	0.494	6.00001e-88
Mrps12	5.03568e-92	-1.95983	0.075	0.373	8.09385e-88
Rpa2	5.9709e-92	-1.39095	0.164	0.501	9.59703e-88
Psmb10	6.74397e-92	-1.09701	0.312	0.656	1.08396e-87
Map2k2	8.2668e-92	-1.33048	0.157	0.495	1.32872e-87
Pfdn6	8.54573e-92	-1.78908	0.101	0.411	1.37355e-87
Fnbp1	9.34966e-92	1.00105	0.715	0.559	1.50277e-87
Rapgef6	1.86642e-91	0.98462	0.75	0.592	2.9999e-87
Bex3	2.82329e-91	-2.17609	0.068	0.357	4.53788e-87
Gpx4	2.96245e-91	-1.05831	0.428	0.703	4.76155e-87
Psma5	4.41614e-91	-1.11838	0.219	0.581	7.09807e-87
Tmem179b	4.89328e-91	-1.45064	0.142	0.469	7.86497e-87
Sub1	4.91092e-91	-0.806546	0.988	0.958	7.89332e-87
Psmd7	5.70028e-91	-1.59613	0.12	0.438	9.16205e-87
Imp3	5.71524e-91	-2.10021	0.075	0.366	9.18611e-87
Cox7a2	6.17977e-91	-0.850675	0.742	0.82	9.93274e-87
Ndufa7	6.22824e-91	-1.02445	0.358	0.686	1.00106e-86
Gm9844	6.52176e-91	-1.8655	0.09	0.389	1.04824e-86
Eif3d	8.16559e-91	-1.33369	0.156	0.493	1.31245e-86
Tipin	1.16385e-90	-1.79263	0.116	0.422	1.87066e-86
Mrps18c	1.23468e-90	-1.43368	0.127	0.451	1.9845e-86
Park7	2.08506e-90	-1.10799	0.405	0.689	3.35131e-86
Aup1	2.14268e-90	-1.13191	0.186	0.54	3.44393e-86
Prrc2c	2.28259e-90	0.740646	0.912	0.734	3.66881e-86
U2af1	2.70501e-90	-1.14511	0.269	0.615	4.34776e-86
Ciao2a	4.58352e-90	-1.29827	0.162	0.499	7.36709e-86
Srp9	5.10061e-90	-1.0064	0.349	0.674	8.19821e-86
Mrpl21	5.33874e-90	-1.83293	0.081	0.38	8.58095e-86
BC031181	6.01228e-90	-1.48457	0.128	0.448	9.66353e-86
Slc9a9	6.17187e-90	1.42442	0.532	0.307	9.92005e-86
Tomm20	6.23039e-90	-1.12386	0.317	0.649	1.00141e-85
Glrx5	6.36947e-90	-1.74397	0.094	0.397	1.02377e-85
Edf1	7.38064e-90	-0.836741	0.702	0.816	1.18629e-85
Stat1	8.81038e-90	0.813349	0.907	0.731	1.41609e-85
Eif3g	1.48024e-89	-1.86096	0.092	0.391	2.37919e-85
Mrps34	2.08578e-89	-1.93855	0.077	0.37	3.35247e-85
Ost4	2.59619e-89	-1.09589	0.291	0.636	4.17286e-85
Rbis	3.01207e-89	-1.58205	0.119	0.431	4.84129e-85
Hsd17b10	3.38141e-89	-1.99685	0.076	0.366	5.43495e-85
Snf8	4.70121e-89	-1.69014	0.103	0.407	7.55626e-85
Timm17b	5.67872e-89	-1.84821	0.083	0.379	9.1274e-85
Lsm4	6.81301e-89	-1.04426	0.457	0.714	1.09505e-84
Pomp	7.45043e-89	-0.937449	0.584	0.765	1.19751e-84
Ndufs2	1.07586e-88	-1.45205	0.124	0.443	1.72923e-84
Tomm6	1.46682e-88	-0.846339	0.714	0.808	2.35762e-84
Rbm42	2.17525e-88	-1.64254	0.106	0.413	3.49628e-84
Eny2	2.5154e-88	-1.67658	0.101	0.404	4.043e-84
Mrps23	3.12798e-88	-1.71291	0.095	0.395	5.0276e-84
Krtcap2	3.76576e-88	-0.877302	0.664	0.798	6.05271e-84
Knl1	4.60015e-88	-2.51968	0.068	0.346	7.39382e-84
Ifngr1	6.83501e-88	0.829699	0.873	0.692	1.09859e-83
Sra1	7.80507e-88	-1.3665	0.158	0.483	1.25451e-83
Ap2m1	8.34805e-88	-1.14974	0.185	0.534	1.34178e-83
Tyms	1.29031e-87	-2.05101	0.086	0.374	2.07391e-83
Psma4	1.40117e-87	-1.06668	0.331	0.654	2.2521e-83
Eef1d	1.50627e-87	-0.872019	0.713	0.82	2.42102e-83
Spcs1	1.58864e-87	-1.00867	0.343	0.665	2.55342e-83
Hivep2	2.00798e-87	1.3042	0.587	0.38	3.22742e-83
Zmat2	2.24726e-87	-1.60282	0.115	0.422	3.61202e-83
2410006H16Rik	2.54286e-87	-1.31787	0.19	0.526	4.08715e-83
Gadd45gip1	4.5893e-87	-1.59696	0.113	0.419	7.37638e-83
Ndufa10	5.55828e-87	-1.38807	0.131	0.451	8.93382e-83
Polr2k	5.88621e-87	-1.89018	0.078	0.367	9.4609e-83
Actr3	6.2206e-87	0.563321	0.994	0.959	9.99837e-83
Prdx6	6.552e-87	-1.02555	0.222	0.582	1.0531e-82
Arf5	8.24656e-87	-0.766722	0.791	0.838	1.32547e-82
Snrnp25	9.80436e-87	-2.30391	0.049	0.321	1.57585e-82
Rpp21	1.0471e-86	-1.84578	0.086	0.376	1.683e-82
Cox20	1.09281e-86	-1.58891	0.109	0.414	1.75648e-82
Ppp1r11	1.11736e-86	-1.48224	0.127	0.441	1.79593e-82
Mrpl40	1.23674e-86	-1.71906	0.094	0.391	1.98782e-82
Uqcrc1	1.597e-86	-1.20033	0.203	0.543	2.56685e-82
1810009A15Rik	1.631e-86	-2.01193	0.068	0.348	2.6215e-82
Mrpl51	1.81879e-86	-1.55915	0.115	0.42	2.92335e-82
Psma1	2.17492e-86	-1.12788	0.2	0.549	3.49576e-82
Manf	2.65428e-86	-1.11235	0.264	0.608	4.26622e-82
Cops6	3.04222e-86	-1.48566	0.123	0.433	4.88976e-82
Bcas2	3.04763e-86	-1.42961	0.131	0.445	4.89845e-82
Eif3l	3.9702e-86	-1.38245	0.145	0.464	6.38131e-82
Lig1	4.12929e-86	-1.77989	0.112	0.408	6.63701e-82
Pdcd6	4.6162e-86	-1.34253	0.151	0.474	7.41961e-82
Fyb	6.15387e-86	0.761022	0.909	0.749	9.89111e-82
Nans	7.28827e-86	-1.48926	0.125	0.437	1.17144e-81
Brk1	8.2877e-86	-1.14923	0.203	0.55	1.33208e-81
Smdt1	9.27861e-86	-0.992356	0.383	0.692	1.49135e-81
Sap18	1.05546e-85	-1.45257	0.14	0.452	1.69645e-81
Stoml2	1.05988e-85	-1.84434	0.086	0.375	1.70354e-81
Chst11	1.1031e-85	1.15797	0.595	0.38	1.77301e-81
Psmd8	1.17257e-85	-0.97717	0.267	0.624	1.88467e-81
Snrpb	1.43793e-85	-0.995248	0.488	0.73	2.31119e-81
Mycbp2	1.79546e-85	1.0493	0.675	0.521	2.88585e-81
Nudc	2.57239e-85	-1.23712	0.178	0.51	4.13461e-81
Stk39	2.93266e-85	0.777115	0.816	0.628	4.71366e-81
Ndufv1	3.66224e-85	-1.83486	0.083	0.37	5.88632e-81
Epsti1	5.28079e-85	0.831634	0.924	0.735	8.48782e-81
Emc6	6.13173e-85	-1.78154	0.093	0.382	9.85553e-81
Pfdn1	6.76199e-85	-1.29271	0.14	0.46	1.08685e-80
Polr2e	7.03073e-85	-1.81633	0.087	0.374	1.13005e-80
Timm17a	7.50426e-85	-1.48468	0.129	0.437	1.20616e-80
Mpc1	1.97332e-84	-1.42115	0.14	0.454	3.17171e-80
Ubl5	2.20882e-84	-0.816502	0.755	0.823	3.55024e-80
Rnf7	2.32376e-84	-1.38088	0.132	0.443	3.73499e-80
Mcm3	2.32637e-84	-1.55066	0.14	0.446	3.73918e-80
Prelid3b	2.62372e-84	-1.62222	0.115	0.414	4.21711e-80
Elof1	2.87467e-84	-2.00093	0.068	0.344	4.62046e-80
Txnl1	3.14432e-84	-1.20477	0.182	0.511	5.05387e-80
Cdca8	3.39745e-84	-2.03227	0.097	0.378	5.46072e-80
Ebna1bp2	3.57606e-84	-1.56632	0.12	0.423	5.7478e-80
Ubb	3.71351e-84	-0.631737	0.993	0.982	5.96872e-80
Psmc4	5.78389e-84	-1.37603	0.138	0.453	9.29644e-80
Mrpl34	6.4074e-84	-1.99605	0.065	0.342	1.02986e-79
Nrgn	7.07667e-84	-1.72038	0.218	0.52	1.13743e-79
Clspn	8.01986e-84	-2.30384	0.06	0.328	1.28903e-79
Nutf2	9.2619e-84	-1.47772	0.156	0.467	1.48867e-79
Rrm2	1.41685e-83	-2.12588	0.099	0.379	2.27731e-79
Eif3e	1.8854e-83	-0.98196	0.359	0.678	3.0304e-79
Peak1	1.90489e-83	0.861479	0.742	0.575	3.06173e-79
Ccdc12	1.99639e-83	-1.01568	0.239	0.596	3.20879e-79
Kxd1	1.99927e-83	-1.76531	0.097	0.384	3.21343e-79
Polr3k	2.10536e-83	-1.44902	0.115	0.418	3.38395e-79
Mpc2	2.79129e-83	-1.46384	0.112	0.417	4.48643e-79
Dnajc2	3.14805e-83	-1.17166	0.178	0.506	5.05986e-79
Tacc3	7.88425e-83	-2.37425	0.061	0.325	1.26724e-78
Polr2c	7.92482e-83	-1.4595	0.12	0.422	1.27376e-78
Dnajc9	8.58458e-83	-1.31008	0.158	0.476	1.3798e-78
Dtymk	1.01196e-82	-1.53824	0.123	0.424	1.62652e-78
Fkbp2	1.01532e-82	-1.42638	0.142	0.45	1.63193e-78
Selenow	1.2616e-82	-0.770489	0.88	0.878	2.02778e-78
Psmb3	1.34825e-82	-0.734093	0.83	0.854	2.16704e-78
Ppp1ca	1.80445e-82	-0.653822	0.896	0.893	2.9003e-78
Dbi	1.94697e-82	-1.09328	0.431	0.677	3.12936e-78
Bag1	2.25895e-82	-1.00581	0.22	0.572	3.63081e-78
Mrps26	3.34941e-82	-1.73863	0.091	0.374	5.3835e-78
Stk17b	3.60464e-82	0.759238	0.89	0.735	5.79374e-78
Gng10	3.96557e-82	-1.36356	0.145	0.454	6.37387e-78
Map1lc3b	4.27762e-82	-1.13069	0.222	0.556	6.87541e-78
Fmn1	4.60586e-82	-1.59698	0.177	0.482	7.403e-78
Ppp2r1a	4.73113e-82	-1.24831	0.155	0.474	7.60435e-78
Ppp4c	4.85432e-82	-0.936553	0.267	0.623	7.80234e-78
Arl6ip4	5.1281e-82	-1.44581	0.124	0.425	8.24239e-78
Mcm7	6.80089e-82	-1.85571	0.09	0.371	1.09311e-77
Uqcrc2	7.1429e-82	-1.17799	0.168	0.493	1.14808e-77
Mvb12a	8.30792e-82	-1.4531	0.126	0.427	1.33533e-77
Pdap1	9.12176e-82	-1.33235	0.153	0.467	1.46614e-77
Anapc5	9.16447e-82	-1.2526	0.177	0.494	1.473e-77
Trappc6a	9.64943e-82	-1.98078	0.068	0.339	1.55095e-77
Cdk1	1.08393e-81	-2.33239	0.065	0.331	1.7422e-77
Banf1	1.14088e-81	-1.14731	0.441	0.679	1.83374e-77
Pcna	1.18519e-81	-1.40566	0.173	0.481	1.90495e-77
Mrpl15	1.39367e-81	-1.45371	0.118	0.42	2.24005e-77
Rexo2	1.6796e-81	-1.34444	0.153	0.464	2.69961e-77
Rps27l	2.11243e-81	-1.13309	0.374	0.658	3.39531e-77
Gltp	2.11488e-81	-1.31892	0.134	0.442	3.39925e-77
Cox7b	2.23475e-81	-0.855669	0.595	0.77	3.59191e-77
Tmem126a	3.83348e-81	-1.63493	0.107	0.395	6.16156e-77
Cks2	4.0134e-81	-1.99861	0.12	0.4	6.45074e-77
Csnk2b	4.26257e-81	-0.854787	0.65	0.786	6.85123e-77
Taldo1	5.13773e-81	-0.950312	0.326	0.659	8.25788e-77
Cmc2	5.31653e-81	-2.5516	0.042	0.294	8.54526e-77
Mrfap1	5.46566e-81	-1.12884	0.177	0.506	8.78495e-77
Arpc3	6.56916e-81	-0.635809	0.929	0.908	1.05586e-76
Tpx2	6.60546e-81	-1.9448	0.1	0.377	1.0617e-76
Cenpw	8.86328e-81	-2.32717	0.053	0.312	1.4246e-76
Mrpl17	1.14508e-80	-1.58425	0.106	0.397	1.84049e-76
Galk1	1.33401e-80	-1.90298	0.091	0.367	2.14415e-76
Paics	1.53678e-80	-1.30672	0.151	0.46	2.47006e-76
Eif3m	1.78463e-80	-1.00479	0.3	0.628	2.86844e-76
Rtraf	1.91119e-80	-0.926384	0.394	0.691	3.07186e-76
Skp1a	2.26128e-80	-1.22602	0.164	0.48	3.63455e-76
Rabac1	2.779e-80	-1.31544	0.143	0.45	4.46668e-76
Dnajc8	2.83333e-80	-1.04242	0.188	0.523	4.55401e-76
Gm19585	3.47933e-80	-1.20509	0.182	0.505	5.59232e-76
Gmnn	3.5813e-80	-1.54067	0.123	0.414	5.75622e-76
Sdf2l1	3.77124e-80	-1.52625	0.125	0.416	6.06152e-76
Ciao2b	4.47762e-80	-1.71627	0.094	0.372	7.19687e-76
Vdac3	4.54263e-80	-1.27433	0.153	0.463	7.30136e-76
Sdhb	5.30398e-80	-0.966909	0.405	0.689	8.52509e-76
Grpel1	7.41928e-80	-1.57243	0.109	0.395	1.1925e-75
Rpa3	8.43766e-80	-2.1338	0.065	0.325	1.35618e-75
0610010K14Rik	1.26317e-79	-1.56114	0.106	0.394	2.03029e-75
Gas5	1.48868e-79	-1.03214	0.477	0.715	2.39276e-75
Hsbp1	1.58991e-79	-1.4431	0.116	0.409	2.55547e-75
Pa2g4	1.63491e-79	-1.22497	0.366	0.644	2.62778e-75
Selenof	1.73125e-79	-0.961272	0.243	0.592	2.78264e-75
Mea1	1.73157e-79	-1.42666	0.103	0.395	2.78315e-75
Ppa1	2.12066e-79	-1.5438	0.13	0.424	3.40854e-75
Bri3bp	2.23062e-79	-1.66577	0.091	0.369	3.58528e-75
Tuba4a	2.33687e-79	-1.93739	0.081	0.353	3.75605e-75
Nxt1	2.50559e-79	-2.14928	0.054	0.312	4.02724e-75
Ssr4	2.58098e-79	-0.908049	0.477	0.726	4.1484e-75
Cdc34	2.96001e-79	-1.5788	0.106	0.392	4.75763e-75
Med10	3.6464e-79	-1.52348	0.11	0.398	5.86086e-75
Zcrb1	4.40332e-79	-1.15814	0.156	0.47	7.07746e-75
Rrm1	5.18364e-79	-1.41118	0.148	0.447	8.33166e-75
Eif3b	6.12629e-79	-1.42289	0.154	0.456	9.84679e-75
Esyt2	6.67606e-79	1.32883	0.541	0.346	1.07304e-74
Phb	7.69897e-79	-1.56056	0.111	0.399	1.23746e-74
Arhgap26	1.054e-78	1.42471	0.481	0.266	1.69409e-74
Mlf2	1.09546e-78	-1.09606	0.186	0.511	1.76074e-74
Pin4	1.19623e-78	-1.84509	0.073	0.34	1.9227e-74
Rrp1	1.31308e-78	-1.21802	0.159	0.472	2.11052e-74
Mrps7	1.85564e-78	-1.80725	0.082	0.352	2.98257e-74
Mrps15	2.02982e-78	-1.43375	0.117	0.409	3.26253e-74
Ak2	2.27517e-78	-1.53104	0.115	0.402	3.65688e-74
Tsn	2.38802e-78	-1.17633	0.175	0.49	3.83827e-74
Mrto4	6.54576e-78	-2.31684	0.06	0.314	1.0521e-73
Psme1	7.96046e-78	-0.623423	0.928	0.909	1.27948e-73
Idh3b	8.43292e-78	-1.2089	0.162	0.473	1.35542e-73
Fis1	8.89101e-78	-0.866478	0.492	0.742	1.42905e-73
Hif1a	1.09941e-77	0.968766	0.74	0.597	1.76709e-73
Stmn1	1.14444e-77	-1.5743	0.33	0.576	1.83946e-73
Ndufb8	1.16901e-77	-0.915687	0.474	0.713	1.87895e-73
Fam162a	1.46452e-77	-1.21108	0.181	0.494	2.35392e-73
Prelid1	1.58262e-77	-0.596112	0.938	0.917	2.54375e-73
Guk1	1.8119e-77	-1.92481	0.068	0.329	2.91226e-73
Pin1	1.83746e-77	-1.55242	0.107	0.389	2.95335e-73
Selenok	1.97609e-77	-0.941005	0.325	0.65	3.17617e-73
Psmc2	2.00877e-77	-1.40822	0.119	0.409	3.22869e-73
Tbrg1	2.46217e-77	-1.41203	0.115	0.404	3.95745e-73
Eif1	2.73243e-77	-0.512189	0.99	0.976	4.39183e-73
Cox14	2.94162e-77	-1.51807	0.097	0.378	4.72807e-73
Timm50	4.12895e-77	-2.24138	0.051	0.302	6.63647e-73
Pabpn1	4.71268e-77	-1.54948	0.109	0.39	7.57468e-73
Exosc3	4.80064e-77	-1.56463	0.098	0.376	7.71607e-73
Snrpa1	5.20201e-77	-1.53423	0.109	0.392	8.3612e-73
Txndc17	5.6388e-77	-1.04134	0.202	0.526	9.06324e-73
Ldha	7.38833e-77	-0.518498	0.999	0.99	1.18753e-72
Trps1	8.91148e-77	1.1182	0.625	0.447	1.43234e-72
Jarid2	9.06804e-77	1.21706	0.585	0.409	1.45751e-72
Rab5if	1.05981e-76	-1.04787	0.206	0.536	1.70343e-72
Baz1a	1.07794e-76	0.829795	0.818	0.671	1.73257e-72
Sf3b6	1.12462e-76	-0.961383	0.314	0.637	1.80761e-72
Fcf1	1.43482e-76	-1.55767	0.109	0.386	2.30619e-72
Mdh2	1.60267e-76	-0.877617	0.531	0.745	2.57597e-72
Mrpl14	1.90032e-76	-1.61354	0.084	0.355	3.05438e-72
Spc24	2.0477e-76	-2.13962	0.066	0.32	3.29127e-72
Itgal	2.366e-76	0.873391	0.744	0.614	3.80287e-72
Eif1b	2.78252e-76	-1.76915	0.082	0.347	4.47234e-72
Glrx3	2.8302e-76	-1.20276	0.163	0.468	4.54899e-72
Slbp	3.18387e-76	-1.2682	0.17	0.472	5.11744e-72
Rbbp4	3.3239e-76	-1.00463	0.227	0.564	5.3425e-72
Nasp	4.78318e-76	-1.40548	0.151	0.443	7.688e-72
Hcst	4.90781e-76	-1.31179	0.359	0.617	7.88832e-72
Abhd17a	6.14209e-76	-1.61025	0.098	0.371	9.87219e-72
H2afx	6.28578e-76	-1.97823	0.13	0.402	1.01031e-71
Psma7	6.53532e-76	-0.833166	0.684	0.792	1.05042e-71
Snu13	7.72813e-76	-1.08082	0.327	0.63	1.24214e-71
Ilk	8.41927e-76	-1.28766	0.136	0.432	1.35323e-71
Rnps1	1.08841e-75	-1.08099	0.19	0.51	1.74939e-71
Lrch1	1.18268e-75	1.02542	0.637	0.475	1.90092e-71
Aip	1.3228e-75	-1.34524	0.142	0.434	2.12614e-71
AI413582	1.80576e-75	-1.60164	0.102	0.374	2.90239e-71
Klk8	2.24854e-75	-1.84023	0.076	0.336	3.61408e-71
Ptpn18	2.29849e-75	-0.853983	0.86	0.844	3.69437e-71
Anapc15	2.69378e-75	-2.35033	0.048	0.289	4.32972e-71
Snhg1	3.82085e-75	-1.98262	0.07	0.326	6.14125e-71
Thoc7	4.57885e-75	-1.51058	0.112	0.389	7.35959e-71
Timm8b	5.10438e-75	-1.57119	0.103	0.377	8.20427e-71
Tuba1a	5.78209e-75	-1.41864	0.159	0.452	9.29355e-71
Lyar	6.18217e-75	-1.88565	0.082	0.342	9.9366e-71
Picalm	6.33323e-75	1.175	0.587	0.412	1.01794e-70
Eif4e2	6.34087e-75	-1.14072	0.156	0.462	1.01917e-70
Dennd1b	6.65458e-75	1.06025	0.615	0.438	1.06959e-70
Cox6a1	7.78232e-75	-0.759627	0.753	0.824	1.25085e-70
Lypla2	9.38844e-75	-1.4478	0.126	0.407	1.509e-70
Pigx	9.52885e-75	-1.35338	0.124	0.411	1.53157e-70
Emc7	1.20551e-74	-1.32099	0.128	0.414	1.93761e-70
Zgpat	1.49954e-74	-0.970382	0.266	0.598	2.41022e-70
Dpm3	1.69112e-74	-1.64346	0.092	0.359	2.71814e-70
Mdp1	2.06628e-74	-1.58828	0.089	0.357	3.32114e-70
Ubald2	2.34746e-74	-1.65245	0.115	0.386	3.77307e-70
Atxn7l1	2.77399e-74	1.31824	0.532	0.34	4.45864e-70
Incenp	2.96558e-74	-1.83856	0.104	0.369	4.76658e-70
Snrpd1	3.69892e-74	-1.00805	0.446	0.689	5.94528e-70
Cdk2ap2	4.01937e-74	-1.2369	0.17	0.47	6.46034e-70
Mrpl33	4.61954e-74	-0.894364	0.363	0.671	7.42499e-70
Metap2	6.4831e-74	-1.12238	0.196	0.506	1.04203e-69
Tmem147	7.04103e-74	-2.03606	0.061	0.309	1.1317e-69
Rnasek	8.16552e-74	-1.02336	0.22	0.542	1.31244e-69
Tmem208	1.16355e-73	-1.40244	0.105	0.382	1.87017e-69
Akr1b3	1.24246e-73	-1.29883	0.129	0.416	1.997e-69
Atp5b	1.36663e-73	-0.60864	0.946	0.916	2.19658e-69
Hspa5	1.43737e-73	0.495179	0.971	0.803	2.31029e-69
Ccnb2	1.54674e-73	-2.06874	0.091	0.346	2.48607e-69
Nme1	1.63652e-73	-1.03587	0.656	0.757	2.63038e-69
Ubl4a	1.64642e-73	-1.88294	0.073	0.326	2.64629e-69
Gm17018	1.66294e-73	-1.92235	0.07	0.321	2.67284e-69
Med30	1.77898e-73	-1.60857	0.095	0.362	2.85935e-69
Plaat3	1.92806e-73	-0.987964	0.283	0.606	3.09897e-69
Tmbim6	2.16674e-73	0.608028	0.977	0.872	3.4826e-69
Pde3b	2.3072e-73	1.23928	0.545	0.348	3.70836e-69
Lamtor5	2.34624e-73	-1.29004	0.143	0.433	3.77111e-69
Bcl7c	3.06381e-73	-1.85301	0.073	0.327	4.92447e-69
Cdc37	4.08282e-73	-0.953185	0.242	0.575	6.56232e-69
Rnaseh2b	4.46059e-73	-1.55621	0.104	0.371	7.1695e-69
Get4	6.73497e-73	-1.68856	0.084	0.344	1.08251e-68
Ran	6.81169e-73	-0.903641	0.902	0.881	1.09484e-68
Ube2m	8.70191e-73	-1.81896	0.081	0.336	1.39866e-68
Tnik	9.27034e-73	1.30134	0.532	0.343	1.49002e-68
Ndufa13	9.62075e-73	-0.634423	0.869	0.881	1.54634e-68
Gstp1	9.8613e-73	-0.859462	0.499	0.724	1.58501e-68
Cdca3	1.08523e-72	-2.17743	0.065	0.311	1.74428e-68
Timm23	1.08962e-72	-1.00655	0.236	0.56	1.75135e-68
Sys1	1.25951e-72	-1.29024	0.134	0.42	2.02441e-68
Mbd3	1.33482e-72	-1.96466	0.064	0.311	2.14546e-68
Lime1	1.43781e-72	-1.85009	0.075	0.328	2.31099e-68
Sf3b4	1.68005e-72	-1.80817	0.077	0.331	2.70035e-68
Fryl	1.68754e-72	1.26355	0.557	0.389	2.71239e-68
Hspbp1	2.19018e-72	-2.20152	0.05	0.288	3.52027e-68
Rfc4	2.30895e-72	-2.42922	0.045	0.278	3.71117e-68
Sec13	2.76302e-72	-1.26478	0.151	0.438	4.441e-68
Rnf187	3.13244e-72	-1.1331	0.148	0.445	5.03477e-68
Tecr	3.20618e-72	-0.900493	0.261	0.601	5.1533e-68
H2afj	3.25509e-72	-0.881825	0.612	0.764	5.2319e-68
Abracl	4.29364e-72	-0.785592	0.765	0.811	6.90117e-68
Lamtor1	4.52514e-72	-1.17298	0.174	0.471	7.27326e-68
Mrpl13	4.98245e-72	-1.4742	0.101	0.368	8.00829e-68
0610012G03Rik	5.33855e-72	-1.7974	0.065	0.314	8.58065e-68
Psme2	5.94315e-72	-0.602919	0.908	0.897	9.55242e-68
Fkbp4	5.954e-72	-1.64625	0.102	0.365	9.56986e-68
Znrd1	6.00996e-72	-1.67733	0.087	0.344	9.65981e-68
Rbpj	6.05022e-72	1.01955	0.681	0.549	9.72451e-68
Cacybp	6.0777e-72	-1.12781	0.182	0.487	9.76868e-68
Cit	6.59863e-72	-2.84812	0.037	0.263	1.0606e-67
Ppp1r16b	7.74674e-72	1.08345	0.613	0.459	1.24513e-67
Ccna2	8.45739e-72	-1.8465	0.108	0.367	1.35936e-67
Cct3	9.07236e-72	-1.15419	0.182	0.481	1.4582e-67
Ppp1r18	1.04009e-71	-0.96641	0.366	0.655	1.67173e-67
Pbdc1	1.15728e-71	-1.34909	0.126	0.404	1.8601e-67
Rab4b	1.29694e-71	-1.16899	0.154	0.446	2.08457e-67
Mdh1	1.44158e-71	-0.883614	0.41	0.69	2.31705e-67
Borcs8	1.54286e-71	-2.00371	0.062	0.306	2.47984e-67
Magohb	1.79e-71	-1.52897	0.106	0.373	2.87706e-67
Tubb4b	1.86857e-71	-1.72796	0.333	0.576	3.00336e-67
Ahsa1	1.99204e-71	-1.37765	0.12	0.397	3.20181e-67
4932438A13Rik	2.95617e-71	1.15229	0.548	0.361	4.75146e-67
Ube2v1	5.66688e-71	-0.949867	0.231	0.557	9.10837e-67
Ppia	6.07315e-71	-0.417508	1	0.998	9.76138e-67
Slc25a3	7.57087e-71	-0.586428	0.905	0.902	1.21687e-66
Ak6	7.66159e-71	-1.53735	0.099	0.364	1.23145e-66
E2f4	9.64096e-71	-1.31204	0.131	0.408	1.54959e-66
Adrm1	1.29746e-70	-1.29055	0.131	0.412	2.0854e-66
Mthfd2	1.39837e-70	-1.48022	0.109	0.376	2.2476e-66
Ube2l3	1.52449e-70	-0.796051	0.311	0.641	2.45031e-66
Sars	1.74145e-70	-1.18982	0.137	0.421	2.79904e-66
Ripor2	2.03539e-70	1.54103	0.482	0.3	3.27148e-66
Gmfg	2.08374e-70	-0.925339	0.689	0.764	3.3492e-66
Pcbp1	2.1293e-70	-0.882394	0.42	0.689	3.42242e-66
Pycard	2.2397e-70	-0.933818	0.264	0.589	3.59986e-66
Uchl3	2.4588e-70	-1.67733	0.083	0.335	3.95203e-66
1110038B12Rik	2.85523e-70	-2.36976	0.048	0.278	4.58921e-66
Drap1	5.62797e-70	-1.8431	0.072	0.316	9.04584e-66
Zfp593	5.92443e-70	-2.23182	0.049	0.281	9.52233e-66
Hist1h2ap	6.40064e-70	-2.93428	0.057	0.283	1.02878e-65
Kif15	6.95272e-70	-1.85708	0.09	0.341	1.11751e-65
Fam173a	7.82641e-70	-1.333	0.123	0.397	1.25794e-65
H2-D1	7.94989e-70	0.496025	1	0.998	1.27779e-65
Bak1	1.01328e-69	-1.54092	0.09	0.348	1.62865e-65
Atp6v1f	1.14213e-69	-0.815998	0.465	0.718	1.83574e-65
Adh5	1.22578e-69	-1.34305	0.117	0.391	1.9702e-65
S100a4	1.37148e-69	-1.09865	0.953	0.851	2.20438e-65
Idh3g	1.44077e-69	-1.67734	0.086	0.335	2.31575e-65
Cenpf	1.49215e-69	-2.44193	0.093	0.332	2.39833e-65
Trappc4	1.51024e-69	-1.29086	0.133	0.408	2.42742e-65
Slc25a5	1.58507e-69	-0.757183	0.836	0.849	2.54769e-65
Acot7	1.64268e-69	-1.08042	0.167	0.463	2.64027e-65
Strap	1.69618e-69	-1.31573	0.132	0.407	2.72627e-65
Tceal9	1.88731e-69	-2.26894	0.051	0.28	3.03347e-65
Ccdc59	1.89205e-69	-1.2645	0.113	0.385	3.04109e-65
Raly	2.65156e-69	-0.863908	0.334	0.649	4.26185e-65
Sik3	2.78152e-69	1.06866	0.598	0.433	4.47074e-65
Sfr1	2.94653e-69	-1.09328	0.162	0.457	4.73596e-65
Aarsd1	3.13736e-69	-1.83885	0.073	0.315	5.04268e-65
Mrpl35	3.40956e-69	-1.84206	0.067	0.308	5.48019e-65
Cd3d	3.63236e-69	-0.57561	0.986	0.971	5.83829e-65
Zbtb8os	3.71817e-69	-1.39214	0.104	0.368	5.97621e-65
Dazap2	4.11973e-69	-0.875264	0.258	0.586	6.62164e-65
Dazap1	4.6111e-69	-1.0529	0.171	0.469	7.41142e-65
Psat1	4.99883e-69	-1.8996	0.076	0.319	8.03462e-65
Uqcc3	5.89933e-69	-1.83868	0.07	0.311	9.48199e-65
Tmem134	7.01441e-69	-1.16162	0.137	0.422	1.12743e-64
Nucks1	7.17447e-69	-0.974799	0.328	0.62	1.15315e-64
Uchl5	8.24618e-69	-1.3619	0.125	0.397	1.32541e-64
Ube2n	8.31537e-69	-0.944792	0.197	0.509	1.33653e-64
Hprt	8.45222e-69	-0.872179	0.273	0.603	1.35853e-64
Nudcd2	9.03455e-69	-1.82519	0.075	0.318	1.45212e-64
Cmc1	1.00723e-68	-1.23783	0.139	0.417	1.61893e-64
Sem1	1.11712e-68	-0.626368	0.819	0.856	1.79554e-64
Ten1	1.42686e-68	-1.77498	0.068	0.307	2.29339e-64
Fbxl17	1.91178e-68	1.25239	0.516	0.323	3.07281e-64
Mrpl41	1.94659e-68	-1.8747	0.063	0.301	3.12875e-64
Slc25a39	2.18569e-68	-1.5618	0.095	0.349	3.51305e-64
Pcif1	2.22302e-68	-1.59721	0.084	0.335	3.57306e-64
Polr2i	2.23357e-68	-1.91186	0.059	0.294	3.59001e-64
Trim28	2.60365e-68	-1.80921	0.073	0.314	4.18484e-64
Kmt2e	3.47402e-68	0.893128	0.729	0.618	5.58379e-64
Ptbp3	3.54521e-68	0.829836	0.744	0.634	5.69822e-64
Gtf3a	3.81617e-68	-1.79603	0.068	0.307	6.13372e-64
Smim11	4.85351e-68	-2.11115	0.043	0.269	7.80104e-64
Svbp	5.18599e-68	-1.46165	0.101	0.359	8.33544e-64
Psmb7	5.86894e-68	-1.07836	0.182	0.476	9.43314e-64
Kansl1	6.92584e-68	0.992097	0.651	0.513	1.11319e-63
Fdx2	7.67142e-68	-1.9751	0.06	0.294	1.23303e-63
Rtcb	7.96987e-68	-1.33765	0.126	0.395	1.281e-63
Utp3	8.44531e-68	-1.31409	0.12	0.385	1.35742e-63
Alad	9.89506e-68	-1.93866	0.06	0.294	1.59043e-63
Pgp	1.40851e-67	-1.87592	0.071	0.309	2.26389e-63
Trbc1	1.49446e-67	-1.55331	0.153	0.414	2.40205e-63
Ghitm	1.64204e-67	-0.897142	0.233	0.55	2.63925e-63
Itgav	1.75938e-67	1.05798	0.62	0.481	2.82785e-63
Otub1	1.88165e-67	-1.3784	0.116	0.377	3.02438e-63
Mrps17	2.11452e-67	-1.62927	0.079	0.325	3.39866e-63
Myh9	2.30283e-67	0.524809	0.993	0.903	3.70135e-63
AI662270	2.41029e-67	-1.20612	0.14	0.414	3.87406e-63
Hells	2.46236e-67	-1.47567	0.132	0.392	3.95775e-63
Actr10	2.46484e-67	-1.05376	0.177	0.467	3.96173e-63
Gimap5	3.17903e-67	-1.09451	0.215	0.516	5.10965e-63
Ift20	3.21572e-67	-1.44039	0.095	0.351	5.16862e-63
Ube2h	3.61399e-67	1.36642	0.5	0.329	5.80877e-63
Denr	4.25078e-67	-1.1219	0.138	0.416	6.83228e-63
Il2rb	5.17401e-67	0.575334	0.985	0.879	8.31618e-63
Mrps18a	5.74797e-67	-1.62608	0.087	0.333	9.23872e-63
Emc4	6.68497e-67	-1.67652	0.077	0.318	1.07448e-62
Atp2b4	7.21684e-67	1.14409	0.546	0.376	1.15996e-62
Exosc4	7.61647e-67	-2.11919	0.051	0.276	1.2242e-62
Mir142hg	8.07393e-67	-0.940296	0.289	0.593	1.29772e-62
Sdhd	8.10953e-67	-1.25154	0.13	0.399	1.30344e-62
Tmem128	8.42738e-67	-1.0051	0.18	0.476	1.35453e-62
Slc25a11	8.46181e-67	-1.28411	0.123	0.388	1.36007e-62
Rpp25l	8.65632e-67	-2.50034	0.037	0.253	1.39133e-62
Atox1	9.36651e-67	-0.827834	0.417	0.693	1.50548e-62
Psmd6	1.18093e-66	-1.43581	0.115	0.373	1.89811e-62
Cct5	1.22341e-66	-0.922515	0.367	0.651	1.96639e-62
Cenpa	1.2544e-66	-1.43063	0.314	0.565	2.0162e-62
Selenos	1.63095e-66	-1.27069	0.122	0.388	2.62142e-62
Ppib	1.67266e-66	-0.509243	0.919	0.917	2.68847e-62
Sh3bgrl3	1.89241e-66	-0.548736	0.994	0.976	3.04167e-62
Runx1	1.91812e-66	1.1883	0.532	0.351	3.083e-62
Glrx2	2.15049e-66	-1.69187	0.082	0.323	3.45648e-62
Emc8	2.21349e-66	-1.66082	0.079	0.319	3.55774e-62
Hmgn2	2.32108e-66	-1.14348	0.454	0.657	3.73068e-62
Msi2	2.81998e-66	1.00423	0.595	0.433	4.53256e-62
Lrrc8c	3.49364e-66	1.1534	0.571	0.407	5.61533e-62
Prdx5	3.50364e-66	-0.882323	0.291	0.607	5.6314e-62
Ntan1	3.78502e-66	-1.11919	0.145	0.423	6.08367e-62
Emd	3.84118e-66	-1.19767	0.138	0.41	6.17394e-62
Gabarapl2	4.21335e-66	-0.876321	0.24	0.56	6.77211e-62
Ezh2	4.50615e-66	-1.11299	0.214	0.505	7.24273e-62
Fen1	4.64575e-66	-1.6474	0.088	0.333	7.46711e-62
Sipa1l1	5.06424e-66	1.05014	0.582	0.41	8.13975e-62
Plcl2	5.45543e-66	1.13138	0.546	0.371	8.76852e-62
Polr1d	6.44142e-66	-0.738155	0.662	0.792	1.03533e-61
S100a11	7.65398e-66	-0.780122	0.97	0.911	1.23022e-61
Diaph3	8.56314e-66	-1.99493	0.109	0.352	1.37635e-61
Ddost	8.74782e-66	-0.877329	0.272	0.593	1.40604e-61
Psmc1	9.02572e-66	-1.29774	0.12	0.383	1.4507e-61
Hikeshi	9.25113e-66	-1.61085	0.073	0.312	1.48693e-61
1110004F10Rik	1.1568e-65	-1.15565	0.152	0.427	1.85933e-61
Ipcef1	1.22031e-65	1.28094	0.532	0.365	1.9614e-61
Gtdc1	1.39817e-65	1.20162	0.532	0.353	2.24728e-61
Ssbp1	1.59246e-65	-1.35812	0.114	0.372	2.55956e-61
Lsm12	1.62221e-65	-0.853814	0.242	0.56	2.60738e-61
Mrpl32	1.81867e-65	-1.6523	0.079	0.318	2.92314e-61
Cript	2.92024e-65	-1.25122	0.128	0.392	4.69369e-61
Kpna2	2.99294e-65	-2.00743	0.091	0.328	4.81055e-61
Commd1	3.73395e-65	-1.1708	0.127	0.393	6.00158e-61
Scp2	3.92095e-65	-0.984415	0.178	0.468	6.30214e-61
Aurkb	4.19413e-65	-2.29682	0.049	0.268	6.74123e-61
Ebp	4.7892e-65	-1.07289	0.166	0.445	7.69768e-61
Atp5g1	4.87309e-65	-0.885842	0.565	0.73	7.83253e-61
Pip4k2a	5.33044e-65	1.02585	0.619	0.482	8.56762e-61
Orc6	5.38742e-65	-1.62127	0.088	0.328	8.6592e-61
Ramac	7.95872e-65	-1.33334	0.116	0.374	1.27921e-60
Nono	1.01848e-64	-0.873588	0.252	0.568	1.637e-60
Arsb	1.08683e-64	0.77938	0.737	0.593	1.74686e-60
Fam89b	1.13775e-64	-1.72503	0.075	0.308	1.82871e-60
Mad2l1	1.28349e-64	-2.53423	0.035	0.244	2.06296e-60
Vps36	1.2941e-64	-1.12059	0.143	0.415	2.08001e-60
Asf1b	1.29807e-64	-2.17761	0.065	0.287	2.08639e-60
Erg28	1.43751e-64	-1.30033	0.109	0.365	2.3105e-60
Sumo2	1.53914e-64	-0.657285	0.895	0.873	2.47385e-60
Aimp2	1.79554e-64	-2.62452	0.029	0.235	2.88597e-60
Gar1	1.80758e-64	-1.91687	0.074	0.304	2.90532e-60
Tufm	1.83488e-64	-1.49158	0.09	0.335	2.9492e-60
Cib1	1.99039e-64	-1.57153	0.08	0.318	3.19916e-60
Mtch2	2.23563e-64	-1.11692	0.152	0.426	3.59333e-60
Rad51	2.49392e-64	-2.17142	0.051	0.269	4.00848e-60
Cetn3	2.51231e-64	-1.70585	0.076	0.31	4.03804e-60
S100a10	2.62014e-64	-0.759565	0.981	0.926	4.21135e-60
Cdkn2aipnl	2.937e-64	-1.63053	0.079	0.316	4.72064e-60
Hdac1	3.08873e-64	-0.855587	0.248	0.564	4.96451e-60
Cct4	3.12524e-64	-0.917193	0.229	0.534	5.02321e-60
Ccnb1	3.36745e-64	-2.59672	0.048	0.262	5.4125e-60
Tmed2	3.6316e-64	-0.799755	0.294	0.612	5.83707e-60
Lrba	3.95461e-64	1.03594	0.567	0.399	6.35624e-60
Cenpe	3.97547e-64	-1.87596	0.09	0.326	6.38977e-60
Rnaset2b	4.00944e-64	-1.47524	0.093	0.336	6.44438e-60
Actb	4.54452e-64	-0.297627	1	1	7.30441e-60
Znhit1	4.56681e-64	-1.6613	0.074	0.307	7.34024e-60
Eif2s2	4.85159e-64	-0.848704	0.32	0.625	7.79796e-60
Sumo1	5.37839e-64	-0.755528	0.259	0.586	8.64468e-60
Snrpb2	5.58294e-64	-1.66576	0.081	0.316	8.97346e-60
Snapc5	5.81294e-64	-1.43278	0.096	0.343	9.34314e-60
Prpf19	5.86409e-64	-1.66416	0.077	0.312	9.42535e-60
Smc1a	6.01323e-64	-0.895761	0.279	0.585	9.66506e-60
Gemin7	6.02438e-64	-1.70776	0.074	0.305	9.68299e-60
Unc119	7.10648e-64	-1.58792	0.081	0.318	1.14223e-59
Rilpl2	7.39804e-64	-1.04297	0.185	0.468	1.18909e-59
Nsmce4a	7.6102e-64	-1.28886	0.128	0.386	1.22319e-59
Coro1b	8.02169e-64	-1.08026	0.173	0.449	1.28933e-59
Atp6v1g1	8.77578e-64	-0.964878	0.187	0.477	1.41053e-59
Ppdpf	9.75691e-64	-1.26569	0.124	0.385	1.56823e-59
Actr2	9.81019e-64	0.690342	0.824	0.706	1.57679e-59
Iscu	1.04333e-63	-1.46109	0.091	0.335	1.67694e-59
Tomm40	1.08697e-63	-1.7224	0.096	0.332	1.74708e-59
Babam1	1.11669e-63	-1.69897	0.076	0.308	1.79485e-59
Pop7	1.2486e-63	-1.93904	0.055	0.276	2.00687e-59
Cxcr6	1.3641e-63	0.647766	0.965	0.792	2.19252e-59
Znrd2	1.76598e-63	-2.06547	0.051	0.27	2.83846e-59
Fbxo5	1.89787e-63	-2.33069	0.041	0.251	3.05045e-59
Rbx1	1.91816e-63	-0.698956	0.673	0.799	3.08305e-59
Ilf2	1.93241e-63	-1.56589	0.085	0.323	3.10596e-59
Cops5	2.15919e-63	-1.50972	0.087	0.325	3.47046e-59
1500011B03Rik	2.39008e-63	-1.75662	0.07	0.299	3.84157e-59
Naxe	2.39637e-63	-1.50292	0.093	0.334	3.85169e-59
Grcc10	2.89498e-63	-0.901376	0.562	0.722	4.6531e-59
Higd1a	3.68166e-63	-0.894001	0.432	0.682	5.91754e-59
Ccdc34	4.2444e-63	-2.11496	0.059	0.276	6.82202e-59
Nap1l1	4.43193e-63	-0.826789	0.674	0.779	7.12344e-59
Sec11c	4.67e-63	-0.797231	0.544	0.746	7.50608e-59
Hmgn5	5.98422e-63	-1.78058	0.064	0.288	9.61843e-59
Racgap1	6.31982e-63	-1.65026	0.087	0.322	1.01578e-58
Mapre1	8.41049e-63	-0.837309	0.222	0.528	1.35182e-58
Sptssa	8.59044e-63	-1.29044	0.124	0.382	1.38074e-58
Atf6	1.04388e-62	1.0351	0.557	0.384	1.67783e-58
Gimap7	1.07848e-62	-0.952905	0.291	0.584	1.73345e-58
Laptm5	1.1678e-62	0.566992	0.992	0.914	1.877e-58
Atp5f1	1.40493e-62	-0.649764	0.764	0.824	2.25814e-58
Haus4	1.41192e-62	-1.99776	0.057	0.274	2.26938e-58
Ppig	1.65119e-62	-0.85854	0.204	0.506	2.65397e-58
C1d	1.69466e-62	-1.41045	0.104	0.347	2.72382e-58
Commd3	1.77552e-62	-1.11324	0.164	0.433	2.85379e-58
Zmat5	2.95201e-62	-1.28918	0.117	0.369	4.74477e-58
Gpsm3	2.95794e-62	-0.853738	0.248	0.553	4.7543e-58
Hscb	3.17336e-62	-1.71186	0.072	0.299	5.10054e-58
Cct6a	3.88518e-62	-1.02834	0.212	0.497	6.24465e-58
Hmgn1	3.90688e-62	-1.69125	0.087	0.32	6.27953e-58
Hmgb1	4.06857e-62	-0.553244	0.972	0.941	6.53942e-58
Bcl2a1d	4.10875e-62	-0.986764	0.471	0.68	6.604e-58
Vti1b	4.93265e-62	-1.17084	0.143	0.406	7.92825e-58
Ergic3	5.14179e-62	-1.19746	0.123	0.38	8.26439e-58
Anapc13	5.73844e-62	-2.09922	0.049	0.261	9.22339e-58
Foxn3	6.21297e-62	0.951797	0.668	0.545	9.98611e-58
Adprh	6.85144e-62	-1.36993	0.112	0.358	1.10123e-57
Idh3a	7.3094e-62	-1.24868	0.141	0.398	1.17484e-57
Ufm1	8.39115e-62	-1.47905	0.087	0.324	1.34871e-57
Nudt5	8.7881e-62	-1.7228	0.068	0.292	1.41251e-57
Ap1s1	8.87387e-62	-1.37292	0.1	0.34	1.4263e-57
Nop56	9.17641e-62	-1.35033	0.113	0.361	1.47492e-57
Pam16	9.57688e-62	-1.7435	0.066	0.289	1.53929e-57
Ptprcap	9.73798e-62	-0.459885	0.971	0.956	1.56519e-57
Pfn1	1.00637e-61	-0.386454	1	0.999	1.61754e-57
mt-Nd4l	1.1045e-61	0.387617	0.999	0.9	1.77527e-57
Tmbim4	1.13464e-61	-1.20649	0.121	0.377	1.82371e-57
Exosc7	1.20431e-61	-1.78683	0.062	0.283	1.9357e-57
Vamp8	1.38006e-61	-0.853208	0.482	0.704	2.21817e-57
Ruvbl2	1.50803e-61	-2.38118	0.043	0.248	2.42386e-57
Cenpp	1.57643e-61	-2.63934	0.035	0.237	2.53379e-57
Psmd4	1.62368e-61	-0.813176	0.222	0.527	2.60975e-57
Adamts6	1.63542e-61	1.41685	0.466	0.29	2.62862e-57
Pclaf	1.89335e-61	-1.51497	0.396	0.579	3.04318e-57
Ndufa4	1.8955e-61	-0.817292	0.676	0.771	3.04664e-57
Tle5	1.9473e-61	-0.766607	0.533	0.739	3.12989e-57
Cetn2	2.15553e-61	-1.87106	0.059	0.275	3.46458e-57
Shmt2	2.29355e-61	-2.30051	0.048	0.256	3.68643e-57
Chrac1	2.51384e-61	-1.8176	0.065	0.285	4.04049e-57
Use1	3.02942e-61	-1.47024	0.089	0.324	4.86919e-57
Psmg4	3.57395e-61	-1.73823	0.067	0.288	5.74441e-57
Sms	3.61095e-61	-1.02376	0.173	0.449	5.80387e-57
Eif2b2	4.41145e-61	-2.02587	0.051	0.262	7.09052e-57
Polr2l	4.65153e-61	-2.36578	0.042	0.245	7.4764e-57
Ppih	4.80391e-61	-2.01476	0.053	0.265	7.72132e-57
Commd2	4.94807e-61	-1.67661	0.065	0.287	7.95303e-57
Pdcl3	5.34689e-61	-1.6127	0.08	0.307	8.59406e-57
Cs	5.37978e-61	-1.09578	0.162	0.426	8.64692e-57
Ppil1	6.47279e-61	-1.68783	0.076	0.301	1.04037e-56
Crip1	6.49145e-61	-0.745844	0.955	0.9	1.04337e-56
Chd2	6.88173e-61	1.06256	0.563	0.407	1.1061e-56
Mrpl11	7.4074e-61	-1.94761	0.05	0.261	1.19059e-56
Mrpl53	8.1495e-61	-1.83151	0.056	0.271	1.30987e-56
Psmd2	9.23146e-61	-0.951253	0.178	0.458	1.48377e-56
AU020206	1.05126e-60	1.14435	0.596	0.488	1.68969e-56
Mt3	1.14588e-60	-3.45078	0.022	0.211	1.84177e-56
Cct8	1.18454e-60	-0.829327	0.332	0.629	1.90391e-56
Hpf1	1.28136e-60	-1.05266	0.166	0.434	2.05953e-56
Ssbp4	1.47196e-60	-1.39872	0.098	0.334	2.36589e-56
Txndc9	1.60555e-60	-1.12492	0.127	0.384	2.5806e-56
Srsf2	1.93142e-60	-0.911912	0.339	0.616	3.10437e-56
Atp5c1	2.25447e-60	-0.594878	0.819	0.849	3.62361e-56
Snrnp27	2.4191e-60	-1.5902	0.076	0.301	3.88822e-56
Mrpl55	2.63546e-60	-1.83962	0.051	0.263	4.23597e-56
Vdac2	3.13752e-60	-0.805945	0.424	0.684	5.04293e-56
Cirbp	4.05621e-60	-1.44997	0.095	0.329	6.51954e-56
Dut	4.13108e-60	-1.16814	0.556	0.686	6.63988e-56
Cst3	4.73621e-60	0.653701	0.916	0.813	7.61251e-56
Chchd10	4.80546e-60	-1.74123	0.076	0.298	7.72382e-56
Eif3h	4.88045e-60	-0.474023	0.938	0.929	7.84435e-56
Uhrf1	5.01891e-60	-2.01952	0.065	0.278	8.0669e-56
Aak1	5.22675e-60	1.0354	0.576	0.426	8.40095e-56
Ndc80	5.88884e-60	-2.77076	0.027	0.22	9.46513e-56
Smndc1	6.29349e-60	-0.980346	0.166	0.438	1.01155e-55
Vdac1	7.04138e-60	-1.01255	0.181	0.456	1.13176e-55
Tmem223	7.13857e-60	-1.89568	0.059	0.273	1.14738e-55
Pet100	1.23363e-59	-2.1226	0.048	0.254	1.98281e-55
Acp1	1.2368e-59	-1.20271	0.13	0.382	1.98791e-55
Rangap1	1.30389e-59	-1.35785	0.109	0.349	2.09574e-55
Erp29	1.44193e-59	-0.874598	0.224	0.519	2.31762e-55
Dbnl	1.48099e-59	-0.830926	0.215	0.512	2.38039e-55
Wipf1	1.55337e-59	0.88395	0.686	0.597	2.49674e-55
Pold4	1.57451e-59	-1.57773	0.093	0.321	2.53071e-55
Ruvbl1	1.624e-59	-1.75894	0.057	0.271	2.61025e-55
Ncapd2	1.65544e-59	-1.76671	0.083	0.304	2.66079e-55
Nip7	1.82447e-59	-1.7315	0.072	0.291	2.93247e-55
Gm16286	1.98216e-59	-1.31315	0.112	0.352	3.18593e-55
Nsd3	2.01007e-59	0.965111	0.643	0.543	3.23078e-55
Lat	2.01816e-59	-0.688484	0.689	0.793	3.24378e-55
Ppie	2.03638e-59	-1.70049	0.068	0.286	3.27307e-55
Mrpl24	2.72087e-59	-1.43734	0.095	0.326	4.37326e-55
Arid1b	2.9056e-59	1.16633	0.488	0.313	4.67018e-55
Zfas1	3.07517e-59	-1.98003	0.059	0.27	4.94273e-55
Gtf2a2	3.15931e-59	-1.43551	0.085	0.314	5.07795e-55
Cited2	3.24175e-59	-1.19738	0.162	0.42	5.21047e-55
Lncpint	3.5567e-59	1.40995	0.446	0.276	5.71669e-55
Bccip	3.71139e-59	-1.50873	0.079	0.304	5.96532e-55
Glipr1	3.95287e-59	-1.15447	0.168	0.426	6.35345e-55
Ndufa9	4.08916e-59	-1.29664	0.108	0.346	6.57251e-55
Fdx1	4.27866e-59	-2.27919	0.043	0.243	6.87709e-55
Ift27	4.36643e-59	-2.28225	0.038	0.237	7.01816e-55
Eno1	5.0825e-59	-0.622198	0.919	0.889	8.1691e-55
Qdpr	5.45468e-59	-1.79418	0.065	0.28	8.7673e-55
Mrpl16	5.78382e-59	-1.64817	0.068	0.285	9.29634e-55
Tfdp1	6.38317e-59	-1.41626	0.114	0.35	1.02597e-54
Pmf1	7.7655e-59	-1.81113	0.059	0.271	1.24815e-54
Mcts1	7.89298e-59	-1.20913	0.12	0.365	1.26864e-54
AA467197	8.77671e-59	-2.48616	0.043	0.241	1.41068e-54
Ppp1r35	8.81324e-59	-1.9112	0.05	0.257	1.41655e-54
Timm8a1	9.00206e-59	-2.04412	0.065	0.275	1.4469e-54
Dynll1	9.2648e-59	-0.781599	0.683	0.778	1.48913e-54
Eif4g3	9.98327e-59	0.83611	0.641	0.512	1.60461e-54
Sdhc	1.0388e-58	-1.40417	0.101	0.331	1.66967e-54
Abcf1	1.05033e-58	-0.881612	0.209	0.496	1.68819e-54
2210016F16Rik	1.9961e-58	-1.46453	0.084	0.309	3.20834e-54
Lockd	2.49614e-58	-1.72586	0.089	0.311	4.01205e-54
Sarnp	2.64408e-58	-0.744281	0.242	0.544	4.24983e-54
Wbp4	2.95383e-58	-1.32766	0.11	0.346	4.74769e-54
Vma21	3.008e-58	-1.33781	0.109	0.346	4.83476e-54
Mrpl27	3.05585e-58	-1.80725	0.06	0.27	4.91167e-54
Noc2l	3.6107e-58	-1.64005	0.079	0.298	5.80348e-54
Gm45716	3.67424e-58	-2.04048	0.054	0.259	5.9056e-54
Ndufaf8	4.43018e-58	-1.60551	0.072	0.29	7.12063e-54
Dynll2	4.4758e-58	-1.32079	0.112	0.348	7.19395e-54
Itgb1bp1	6.72371e-58	-1.59608	0.078	0.296	1.0807e-53
Polr2h	6.98229e-58	-1.91323	0.057	0.262	1.12226e-53
Snhg3	7.33256e-58	-1.56154	0.098	0.324	1.17856e-53
Ssb	7.70158e-58	-0.750702	0.396	0.673	1.23787e-53
Dnaja2	9.96679e-58	-0.781606	0.246	0.544	1.60196e-53
Trappc1	1.03983e-57	-1.64897	0.071	0.286	1.67132e-53
Lman2	1.07505e-57	-0.797701	0.234	0.537	1.72792e-53
Gm19951	1.13165e-57	0.595754	0.855	0.704	1.8189e-53
Zfp292	1.14355e-57	1.07103	0.579	0.449	1.83802e-53
Exosc5	1.22621e-57	-1.61631	0.075	0.292	1.97088e-53
Commd4	1.3496e-57	-1.2765	0.112	0.347	2.16921e-53
Ncapg	1.38498e-57	-1.96732	0.062	0.269	2.22608e-53
Bri3	1.45702e-57	-1.12074	0.134	0.384	2.34187e-53
Itpa	1.79825e-57	-1.95191	0.05	0.252	2.89033e-53
Dcps	1.87776e-57	-1.15986	0.117	0.359	3.01812e-53
2310011J03Rik	1.94705e-57	-1.65266	0.076	0.291	3.12949e-53
Mif4gd	2.03218e-57	-1.3972	0.111	0.342	3.26632e-53
Metrn	2.03649e-57	-2.42774	0.032	0.221	3.27325e-53
Pdlim2	2.34408e-57	-1.6412	0.069	0.282	3.76764e-53
Zcchc17	2.68868e-57	-1.13384	0.131	0.377	4.32151e-53
Tmed3	2.97654e-57	-1.69073	0.065	0.277	4.7842e-53
Mydgf	3.36688e-57	-1.31069	0.101	0.333	5.41158e-53
Hars	3.84409e-57	-1.56512	0.072	0.287	6.1786e-53
Sf3a2	3.8654e-57	-1.54232	0.075	0.292	6.21286e-53
Pam	4.15006e-57	-0.981767	0.156	0.415	6.67039e-53
Nabp2	4.42279e-57	-1.36208	0.088	0.315	7.10875e-53
Ciapin1	4.53513e-57	-0.984639	0.178	0.443	7.28931e-53
Usp1	4.86587e-57	-1.01903	0.174	0.437	7.82092e-53
Prdx3	5.74561e-57	-1.52726	0.083	0.302	9.23492e-53
Ddx39b	5.75104e-57	-0.749963	0.332	0.629	9.24365e-53
Pnkd	6.87434e-57	-1.6172	0.067	0.279	1.10491e-52
Samm50	7.38235e-57	-1.25416	0.1	0.33	1.18656e-52
Tkt	7.69677e-57	-0.763919	0.49	0.71	1.2371e-52
Cdkn2d	9.58675e-57	-1.9588	0.067	0.273	1.54088e-52
Psph	9.78234e-57	-1.46471	0.087	0.309	1.57232e-52
Gimap1	1.01563e-56	-0.730234	0.362	0.658	1.63242e-52
Ncaph2	1.02228e-56	-1.31869	0.118	0.351	1.64312e-52
Nol12	1.08791e-56	-1.75917	0.054	0.259	1.74859e-52
Hint3	1.31721e-56	-1.70334	0.059	0.267	2.11715e-52
Pcbp2	1.7582e-56	-0.562227	0.772	0.851	2.82596e-52
Hras	1.85343e-56	-1.94926	0.05	0.25	2.97901e-52
Ranbp1	1.9431e-56	-0.983558	0.593	0.716	3.12314e-52
Rbbp7	2.66409e-56	-0.774126	0.275	0.57	4.28199e-52
Cebpzos	3.54054e-56	-2.12905	0.04	0.233	5.69071e-52
Eef1g	3.91478e-56	-0.611752	0.874	0.874	6.29223e-52
Chchd7	4.32539e-56	-1.93401	0.048	0.246	6.9522e-52
Rbmxl1	4.80174e-56	-1.29543	0.108	0.338	7.71784e-52
Rhog	5.04419e-56	-0.701005	0.261	0.57	8.10753e-52
Mrps6	5.17868e-56	-0.825121	0.197	0.468	8.3237e-52
Cisd3	5.29514e-56	-1.84693	0.055	0.257	8.51088e-52
Txnl4a	5.6642e-56	-2.02956	0.048	0.245	9.10406e-52
Ect2	6.65871e-56	-2.55976	0.038	0.226	1.07025e-51
Hspe1	8.0657e-56	-0.948108	0.653	0.75	1.2964e-51
Ier2	8.14837e-56	-1.30522	0.118	0.352	1.30969e-51
Csrp1	9.48428e-56	-1.34364	0.112	0.342	1.52441e-51
Anp32b	1.17127e-55	-0.615958	0.861	0.863	1.88259e-51
Kif11	1.24856e-55	-1.56504	0.126	0.351	2.00682e-51
Arl1	1.30903e-55	-1.17184	0.123	0.359	2.10401e-51
Gm36723	1.31481e-55	1.40074	0.521	0.386	2.11329e-51
Dcun1d5	1.56125e-55	-0.844655	0.213	0.492	2.5094e-51
Snrnp40	1.59393e-55	-1.09299	0.14	0.383	2.56192e-51
Anp32a	1.60985e-55	-0.77125	0.33	0.621	2.58751e-51
Ddx27	1.65826e-55	-1.3821	0.093	0.315	2.66533e-51
Msn	1.70563e-55	0.549613	0.957	0.834	2.74146e-51
Hist1h4i	1.97994e-55	-2.26842	0.037	0.224	3.18236e-51
Rps6ka3	2.07693e-55	1.20367	0.533	0.391	3.33825e-51
Stub1	2.12992e-55	-1.2596	0.098	0.326	3.42343e-51
Sfxn1	2.15076e-55	-1.36133	0.101	0.326	3.45692e-51
Pcbd2	2.45421e-55	-1.54396	0.072	0.282	3.94466e-51
St6galnac3	2.69604e-55	1.65857	0.452	0.292	4.33334e-51
Syf2	3.16007e-55	-0.994281	0.151	0.401	5.07917e-51
Man2a1	3.48946e-55	1.04357	0.501	0.326	5.60862e-51
Gnb2	3.75818e-55	-0.720686	0.435	0.689	6.04053e-51
Trp53	4.12886e-55	-0.922714	0.192	0.459	6.63631e-51
Usp50	4.22077e-55	-2.10995	0.046	0.239	6.78404e-51
Gimap9	4.41126e-55	-1.11867	0.135	0.376	7.09022e-51
Polr2d	4.81106e-55	-1.60445	0.066	0.273	7.73281e-51
Ssr2	5.12252e-55	-0.72784	0.259	0.559	8.23343e-51
Calm3	5.60058e-55	-0.703226	0.589	0.757	9.00181e-51
Mpv17l2	6.65046e-55	-1.82828	0.053	0.25	1.06893e-50
Glo1	7.23062e-55	-1.91799	0.051	0.246	1.16218e-50
Pole3	9.06438e-55	-2.11532	0.041	0.23	1.45692e-50
Rasa1	9.33888e-55	1.25563	0.495	0.35	1.50104e-50
Anapc16	9.89394e-55	-1.4271	0.081	0.295	1.59025e-50
Mettl26	1.12803e-54	-1.88756	0.049	0.244	1.81309e-50
Fam32a	1.23662e-54	-1.41299	0.084	0.3	1.98761e-50
Anxa2	1.31154e-54	-0.546076	0.988	0.948	2.10804e-50
Ddrgk1	1.47266e-54	-1.08698	0.135	0.376	2.367e-50
Rbm17	1.47485e-54	-1.14434	0.132	0.37	2.37053e-50
Aamp	1.53329e-54	-1.32303	0.093	0.315	2.46446e-50
Mtch1	1.58781e-54	-1.11186	0.137	0.376	2.55209e-50
Dmac1	1.61152e-54	-1.80467	0.058	0.257	2.59019e-50
Snx17	1.69791e-54	-1.18873	0.103	0.33	2.72905e-50
Slc9a3r1	1.74752e-54	-0.94284	0.172	0.43	2.80879e-50
Psmb1	1.75482e-54	-0.540754	0.802	0.846	2.82052e-50
Srm	1.78253e-54	-2.05948	0.065	0.265	2.86506e-50
Larp7	1.86238e-54	-1.52367	0.076	0.285	2.9934e-50
Lsm1	1.88681e-54	-1.19595	0.112	0.342	3.03267e-50
Sugt1	2.06982e-54	-0.770786	0.242	0.531	3.32681e-50
Runx3	2.15821e-54	0.772362	0.67	0.554	3.46889e-50
Eif2s1	2.16864e-54	-0.803458	0.252	0.538	3.48565e-50
Eef1akmt1	2.29132e-54	-1.50232	0.072	0.281	3.68284e-50
Dctn2	2.31014e-54	-1.17227	0.115	0.345	3.71308e-50
Btf3l4	2.43556e-54	-1.9281	0.054	0.249	3.91467e-50
Prc1	2.56633e-54	-1.74555	0.09	0.301	4.12487e-50
Lyz2	2.8018e-54	0.972998	0.597	0.491	4.50333e-50
Dda1	3.15388e-54	-1.49988	0.086	0.298	5.06923e-50
Cdk2ap1	3.62496e-54	-2.35165	0.037	0.221	5.8264e-50
Nelfe	3.79899e-54	-2.21408	0.037	0.222	6.10611e-50
Nrm	3.85469e-54	-1.96986	0.05	0.243	6.19565e-50
Kif22	4.00275e-54	-2.27986	0.041	0.228	6.43362e-50
Adsl	4.03345e-54	-1.51984	0.079	0.289	6.48296e-50
Clic1	4.1511e-54	-0.420115	0.984	0.97	6.67207e-50
Jtb	4.70824e-54	-1.31204	0.086	0.304	7.56756e-50
Cdca2	4.7111e-54	-2.55502	0.032	0.212	7.57215e-50
Cd247	5.76152e-54	0.677227	0.819	0.686	9.2605e-50
Kif20b	5.76222e-54	-1.85742	0.065	0.267	9.26162e-50
Cuedc2	6.14117e-54	-1.41635	0.092	0.307	9.8707e-50
Bud31	7.31837e-54	-1.38714	0.089	0.304	1.17628e-49
Isy1	8.42357e-54	-0.756619	0.242	0.531	1.35392e-49
Cnpy2	8.49311e-54	-1.54658	0.074	0.281	1.3651e-49
Pkp3	9.28695e-54	-1.42625	0.109	0.329	1.49269e-49
Reep4	9.53956e-54	-2.16092	0.053	0.243	1.53329e-49
G3bp1	9.82964e-54	-0.697317	0.298	0.597	1.57992e-49
Hmbs	1.10558e-53	-2.02079	0.046	0.235	1.777e-49
Ppp1r14b	1.21677e-53	-1.72718	0.07	0.272	1.95571e-49
Batf	1.25464e-53	-0.865508	0.21	0.482	2.01658e-49
Fdps	1.30337e-53	-1.65167	0.082	0.29	2.09491e-49
Acaa1a	1.59799e-53	-1.33105	0.098	0.315	2.56845e-49
Isg20	1.61188e-53	-1.52021	0.114	0.334	2.59078e-49
Yif1b	1.87258e-53	-1.59519	0.064	0.265	3.00979e-49
Tmem97	2.07492e-53	-1.96011	0.055	0.249	3.33501e-49
Fmc1	2.14265e-53	-2.07462	0.04	0.226	3.44387e-49
Ndufaf3	2.18368e-53	-1.66822	0.062	0.262	3.50983e-49
Jpt1	2.34274e-53	-0.774728	0.601	0.756	3.76548e-49
Gins2	4.20343e-53	-2.49932	0.034	0.212	6.75618e-49
Lage3	4.68702e-53	-1.72067	0.058	0.254	7.53345e-49
Atp6v0e	4.79758e-53	-0.679946	0.478	0.706	7.71114e-49
Actl6a	5.65641e-53	-1.05213	0.129	0.36	9.09154e-49
Gtf3c6	6.77224e-53	-1.90208	0.052	0.243	1.0885e-48
Pdia3	9.17661e-53	0.414583	0.971	0.882	1.47496e-48
Trappc5	9.35197e-53	-1.60612	0.065	0.265	1.50314e-48
Syce2	9.38643e-53	-2.51937	0.032	0.208	1.50868e-48
Smn1	9.54654e-53	-2.0641	0.045	0.23	1.53441e-48
Med21	1.00617e-52	-1.64286	0.061	0.259	1.61721e-48
Kdm7a	1.01242e-52	1.62455	0.33	0.169	1.62726e-48
Nusap1	1.076e-52	-1.76039	0.078	0.28	1.72945e-48
Pgk1	1.25813e-52	-0.551199	0.956	0.901	2.0222e-48
Psma2	1.48486e-52	-0.674966	0.68	0.78	2.38661e-48
Gtpbp4	1.6504e-52	-1.18709	0.119	0.346	2.65269e-48
Mrpl22	1.92441e-52	-1.74573	0.054	0.247	3.0931e-48
Eif5	2.01412e-52	-0.738392	0.266	0.558	3.23729e-48
Naa20	2.15268e-52	-0.995696	0.17	0.415	3.46e-48
Hmgb3	2.22563e-52	-1.65386	0.074	0.275	3.57725e-48
Hmga1	2.44295e-52	-1.52136	0.081	0.287	3.92655e-48
Smu1	3.38034e-52	-1.14183	0.133	0.362	5.43323e-48
Trim27	3.51655e-52	-1.24559	0.099	0.317	5.65215e-48
Isyna1	3.52953e-52	-1.74722	0.057	0.251	5.67301e-48
Phactr2	3.77134e-52	1.14261	0.497	0.344	6.06168e-48
Wdr74	3.86831e-52	-2.36942	0.035	0.212	6.21753e-48
Mad2l2	4.04828e-52	-1.96895	0.044	0.229	6.50681e-48
Stip1	4.54402e-52	-0.98757	0.15	0.394	7.30361e-48
Clpp	4.89668e-52	-2.09852	0.037	0.218	7.87044e-48
Fam104a	5.4207e-52	-1.10255	0.108	0.333	8.71269e-48
Rsl24d1	5.50209e-52	-1.55713	0.072	0.272	8.84351e-48
Bsg	5.94817e-52	-0.689105	0.443	0.696	9.5605e-48
Hmmr	6.0263e-52	-2.09885	0.056	0.244	9.68608e-48
Ncbp2	6.05249e-52	-1.53267	0.074	0.276	9.72817e-48
Tmem234	6.22158e-52	-0.772134	0.233	0.517	9.99994e-48
Smc6	6.68051e-52	-0.712735	0.254	0.541	1.07376e-47
Ppm1g	7.45112e-52	-0.772209	0.236	0.513	1.19762e-47
Chaf1a	8.05774e-52	-2.31156	0.041	0.22	1.29512e-47
Arap2	8.58538e-52	1.21551	0.493	0.348	1.37993e-47
Pdhb	8.94451e-52	-1.25593	0.094	0.309	1.43765e-47
Eef1e1	9.37172e-52	-1.70074	0.069	0.265	1.50632e-47
Bub1b	9.94711e-52	-2.2053	0.04	0.22	1.5988e-47
Dnlz	1.25254e-51	-2.09187	0.036	0.214	2.01321e-47
Glod4	1.40153e-51	-1.48747	0.076	0.279	2.25267e-47
Erh	1.42338e-51	-0.806595	0.744	0.782	2.28779e-47
Serpinb6b	1.69181e-51	-1.04731	0.258	0.515	2.71924e-47
Top2a	1.76178e-51	-1.34771	0.427	0.586	2.8317e-47
Psip1	1.91035e-51	-0.873214	0.195	0.451	3.0705e-47
Slirp	1.93352e-51	-1.54062	0.073	0.273	3.10774e-47
Blvra	1.98548e-51	-1.27665	0.098	0.312	3.19126e-47
Adipor1	2.08581e-51	-0.855473	0.178	0.432	3.35252e-47
Dctn6	2.99999e-51	-1.2432	0.112	0.329	4.82188e-47
Pih1d1	4.3736e-51	-2.11713	0.043	0.222	7.02968e-47
Trappc2l	4.4731e-51	-1.50481	0.079	0.279	7.18961e-47
Ubl7	4.48775e-51	-1.32233	0.093	0.303	7.21316e-47
Phpt1	4.60756e-51	-2.09454	0.04	0.218	7.40573e-47
Ncf4	5.38141e-51	-1.18955	0.112	0.334	8.64954e-47
Tcof1	5.50039e-51	-1.00315	0.145	0.383	8.84078e-47
Eif5b	5.55348e-51	-0.778228	0.211	0.479	8.9261e-47
Ube2c	5.65392e-51	-1.96724	0.222	0.447	9.08754e-47
Cdkn3	5.85638e-51	-2.56734	0.037	0.212	9.41297e-47
Capns1	6.07398e-51	-0.699879	0.287	0.584	9.76271e-47
Nfyb	7.93706e-51	-1.51976	0.084	0.285	1.27572e-46
Ptrh2	9.53363e-51	-1.81202	0.051	0.236	1.53234e-46
Ppp3ca	9.9735e-51	1.04464	0.555	0.43	1.60304e-46
Mcm2	1.01644e-50	-1.69405	0.065	0.257	1.63373e-46
Ptk2b	1.26022e-50	0.928871	0.609	0.517	2.02555e-46
Copz1	1.57993e-50	-1.0611	0.134	0.363	2.53942e-46
Hddc2	1.60498e-50	-1.72636	0.054	0.241	2.57968e-46
Sh2d1a	1.8192e-50	-0.836456	0.214	0.476	2.924e-46
Psmd3	2.36788e-50	-1.16643	0.118	0.338	3.8059e-46
Clns1a	2.54662e-50	-1.20312	0.102	0.316	4.09319e-46
Cmtm7	2.63765e-50	-0.855599	0.488	0.681	4.2395e-46
Sf3a3	2.95406e-50	-1.16637	0.115	0.334	4.74806e-46
Gnptab	3.71532e-50	0.938344	0.575	0.446	5.97163e-46
Nubp2	4.10639e-50	-1.90396	0.047	0.227	6.6002e-46
Lims1	4.30476e-50	0.87259	0.643	0.559	6.91904e-46
Nt5c3b	4.55968e-50	-1.3744	0.084	0.286	7.32878e-46
Rab1b	4.92383e-50	-0.841547	0.182	0.438	7.91408e-46
Kif4	5.31624e-50	-2.27197	0.045	0.221	8.5448e-46
U2af2	5.60628e-50	-0.969106	0.145	0.38	9.01097e-46
Reep5	5.6733e-50	-0.555319	0.8	0.838	9.1187e-46
Cnih4	5.70844e-50	-1.20665	0.104	0.32	9.17518e-46
Fkbp1a	5.99837e-50	-0.613189	0.751	0.814	9.64119e-46
Rpl9-ps6	6.20654e-50	-2.0728	0.04	0.216	9.97577e-46
Srsf6	7.40945e-50	-1.05558	0.141	0.369	1.19092e-45
Cdk17	7.86771e-50	1.01743	0.57	0.466	1.26458e-45
Srsf9	9.21844e-50	-1.067	0.132	0.357	1.48168e-45
Rfc1	9.52208e-50	-1.12907	0.128	0.348	1.53048e-45
Il2rg	1.11867e-49	0.570564	0.957	0.834	1.79803e-45
Snw1	1.17594e-49	-0.816203	0.184	0.437	1.89009e-45
Atic	1.22215e-49	-1.3989	0.101	0.308	1.96435e-45
Hat1	1.26647e-49	-1.08597	0.123	0.344	2.0356e-45
Nop58	1.37265e-49	-0.87657	0.2	0.452	2.20627e-45
Yeats4	1.38135e-49	-1.19027	0.096	0.307	2.22024e-45
Pfdn4	1.4471e-49	-1.69861	0.057	0.242	2.32592e-45
Gps1	1.51094e-49	-1.40414	0.085	0.285	2.42853e-45
1700123O20Rik	1.52382e-49	-1.53507	0.071	0.264	2.44923e-45
Tubb5	1.57289e-49	-0.956263	0.939	0.872	2.52811e-45
Tor2a	1.76783e-49	-1.51766	0.072	0.266	2.84143e-45
Rfc5	1.99992e-49	-1.67086	0.057	0.244	3.21447e-45
Cenpm	2.19908e-49	-2.49747	0.024	0.188	3.53458e-45
Kdelr2	2.20163e-49	-1.00328	0.161	0.396	3.53867e-45
Eif5a	2.68696e-49	-0.738863	0.938	0.889	4.31875e-45
Stat4	2.90047e-49	1.00479	0.591	0.492	4.66192e-45
Birc6	3.17749e-49	0.722493	0.667	0.561	5.10718e-45
Mrps18b	3.53112e-49	-1.98111	0.037	0.21	5.67558e-45
Shcbp1	3.74088e-49	-2.25997	0.033	0.203	6.01271e-45
Cdca4	4.01482e-49	-1.35701	0.09	0.292	6.45302e-45
Esco2	4.08241e-49	-2.77069	0.025	0.187	6.56165e-45
Dhfr	4.69094e-49	-2.27619	0.039	0.21	7.53975e-45
Akip1	4.75366e-49	-2.15766	0.037	0.209	7.64056e-45
Mcrip1	5.0216e-49	-1.18436	0.093	0.299	8.07122e-45
Stpg2	5.65952e-49	-2.05805	0.041	0.215	9.09654e-45
Stat3	5.80979e-49	0.647831	0.836	0.69	9.33808e-45
Imp4	6.32477e-49	-1.52934	0.073	0.265	1.01658e-44
Psme3	6.45666e-49	-1.31297	0.09	0.293	1.03778e-44
Mpdu1	6.5833e-49	-1.18335	0.112	0.325	1.05813e-44
Ncoa2	7.20259e-49	1.07833	0.493	0.338	1.15767e-44
Nsfl1c	7.81422e-49	-1.18113	0.11	0.323	1.25598e-44
Pop4	8.04614e-49	-1.80318	0.047	0.225	1.29326e-44
Vps13b	8.27591e-49	0.950119	0.519	0.365	1.33019e-44
Cmpk1	8.95751e-49	-0.769595	0.203	0.461	1.43974e-44
Rnh1	9.54923e-49	-0.796443	0.199	0.456	1.53485e-44
Anp32e	9.6522e-49	-0.750042	0.356	0.615	1.5514e-44
Ccnf	9.77579e-49	-3.17808	0.019	0.176	1.57126e-44
Taf1d	9.94765e-49	-1.1642	0.117	0.333	1.59889e-44
Smim20	1.12842e-48	-1.45789	0.074	0.267	1.81372e-44
Lclat1	1.48405e-48	1.10833	0.524	0.396	2.38532e-44
Gm8797	1.58972e-48	-0.732581	0.662	0.762	2.55516e-44
Mis18a	1.73041e-48	-2.11513	0.043	0.216	2.78128e-44
Kif23	1.91638e-48	-2.25262	0.038	0.209	3.0802e-44
Prim1	1.93558e-48	-1.72712	0.057	0.238	3.11105e-44
Spag7	1.96334e-48	-1.56249	0.069	0.259	3.15568e-44
Dpm2	2.14345e-48	-1.43422	0.084	0.28	3.44516e-44
Dock11	2.5789e-48	0.914185	0.563	0.438	4.14507e-44
Cbx1	2.94071e-48	-0.876734	0.169	0.41	4.7266e-44
Oxa1l	3.23594e-48	-1.57883	0.072	0.261	5.20112e-44
Tmpo	4.12901e-48	-0.79562	0.278	0.544	6.63656e-44
Ncapg2	4.19511e-48	-1.92463	0.07	0.254	6.7428e-44
Malt1	4.34385e-48	1.17896	0.507	0.373	6.98187e-44
Brix1	4.62267e-48	-1.19357	0.101	0.309	7.43002e-44
Cd2bp2	4.7841e-48	-1.50998	0.065	0.253	7.68949e-44
Thyn1	4.84586e-48	-2.03673	0.039	0.21	7.78875e-44
Ankrd17	5.4307e-48	0.890341	0.564	0.433	8.72877e-44
Aspm	5.51545e-48	-2.06381	0.057	0.234	8.86499e-44
Tpgs1	5.54473e-48	-1.87279	0.048	0.223	8.91205e-44
Creld2	5.65238e-48	-1.30267	0.095	0.297	9.08506e-44
Ddx18	5.81275e-48	-1.40276	0.081	0.276	9.34283e-44
Dlgap5	5.84051e-48	-1.73235	0.062	0.245	9.38745e-44
Psmd9	6.87886e-48	-1.45747	0.079	0.271	1.10564e-43
Bcl2a1b	7.32083e-48	-0.76946	0.618	0.742	1.17668e-43
Gtf2f1	7.76216e-48	-0.948701	0.134	0.358	1.24761e-43
Alg5	7.76914e-48	-1.10031	0.121	0.335	1.24873e-43
Tmco1	7.9922e-48	-1.3784	0.084	0.279	1.28459e-43
Rnaset2a	8.18887e-48	-1.05494	0.134	0.355	1.3162e-43
Tsfm	8.67136e-48	-1.83856	0.052	0.229	1.39375e-43
Snhg8	9.09312e-48	-1.54584	0.064	0.25	1.46154e-43
Tmem238	1.10778e-47	-2.59688	0.023	0.181	1.78054e-43
Commd6	1.15769e-47	-1.2333	0.081	0.279	1.86075e-43
Esf1	1.16292e-47	-1.31875	0.08	0.276	1.86916e-43
Hax1	1.18001e-47	-1.87226	0.05	0.225	1.89664e-43
Dad1	1.27501e-47	-0.535066	0.772	0.827	2.04933e-43
Rab11a	1.36491e-47	-0.770086	0.187	0.435	2.19382e-43
Tnfrsf18	1.3991e-47	-0.755362	0.278	0.549	2.24878e-43
Mrps11	1.42113e-47	-1.7889	0.05	0.226	2.28418e-43
Umps	1.52336e-47	-1.97554	0.041	0.211	2.44849e-43
Arl15	1.61665e-47	0.976199	0.526	0.381	2.59845e-43
Pold2	1.71846e-47	-1.67558	0.055	0.235	2.76208e-43
Emc10	1.88257e-47	-0.945569	0.156	0.386	3.02585e-43
Atf7ip	1.91079e-47	1.11576	0.508	0.382	3.07122e-43
Prpf31	1.93633e-47	-1.73408	0.051	0.229	3.11227e-43
Glrx	1.94834e-47	-0.862898	0.272	0.53	3.13156e-43
Malsu1	2.2649e-47	-1.29976	0.095	0.293	3.64037e-43
Rabggtb	2.39274e-47	-1.29516	0.098	0.297	3.84585e-43
Tmem109	2.55073e-47	-1.54261	0.068	0.254	4.09979e-43
Bub1	3.44778e-47	-2.54892	0.027	0.186	5.54162e-43
Parpbp	3.48384e-47	-3.03113	0.018	0.171	5.59958e-43
Cyb5a	3.67176e-47	-0.862252	0.173	0.412	5.90162e-43
Psmd1	4.11144e-47	-0.788949	0.198	0.445	6.60832e-43
Itgb1	4.35244e-47	0.750409	0.666	0.545	6.99568e-43
Timm10	4.54276e-47	-2.24249	0.033	0.197	7.30158e-43
Fcer1g	4.81763e-47	0.59834	0.667	0.561	7.74338e-43
Ccdc85b	5.12868e-47	-1.83191	0.052	0.227	8.24333e-43
Ftl1	5.49201e-47	-0.67234	0.214	0.478	8.82731e-43
A430005L14Rik	6.14959e-47	-1.76824	0.054	0.23	9.88423e-43
Stard3nl	6.29663e-47	-0.943756	0.14	0.364	1.01206e-42
Mphosph10	7.20296e-47	-1.49385	0.075	0.263	1.15773e-42
Tcea1	8.22796e-47	-0.590158	0.272	0.555	1.32248e-42
Osbpl3	8.23559e-47	0.90247	0.58	0.473	1.32371e-42
Med11	8.32147e-47	-1.72797	0.055	0.231	1.33751e-42
Qars	8.40053e-47	-1.2323	0.095	0.295	1.35022e-42
R3hdm4	8.61486e-47	-1.15872	0.117	0.324	1.38467e-42
Myl12b	9.10898e-47	-0.484372	0.946	0.916	1.46409e-42
Tubg1	9.47026e-47	-2.02167	0.046	0.215	1.52215e-42
Grhpr	9.65106e-47	-2.312	0.033	0.195	1.55122e-42
Trnau1ap	1.00837e-46	-1.80272	0.049	0.222	1.62076e-42
Twistnb	1.00898e-46	-1.17627	0.101	0.305	1.62174e-42
Dohh	1.05415e-46	-1.88648	0.045	0.215	1.69433e-42
Kifc1	1.15367e-46	-2.54369	0.031	0.19	1.8543e-42
Tuba1c	1.16512e-46	-1.29557	0.341	0.557	1.87269e-42
Trmt6	1.18702e-46	-1.44825	0.072	0.259	1.9079e-42
Kars	1.30397e-46	-1.3736	0.084	0.277	2.09587e-42
Ptp4a3	1.32243e-46	-1.48915	0.075	0.262	2.12555e-42
Cfdp1	1.37495e-46	-0.860603	0.15	0.378	2.20995e-42
Nolc1	1.45206e-46	-1.12324	0.156	0.377	2.33389e-42
Sri	1.47728e-46	-0.691185	0.516	0.702	2.37444e-42
Fxn	1.61751e-46	-2.04498	0.047	0.215	2.59982e-42
Dnmt1	2.12211e-46	-0.817219	0.241	0.498	3.41087e-42
Hist1h2ag	2.19347e-46	-1.73909	0.067	0.247	3.52557e-42
Urod	2.21071e-46	-2.03319	0.033	0.196	3.55327e-42
Ust	2.25648e-46	1.61469	0.339	0.19	3.62685e-42
Cnih1	2.37751e-46	-1.17659	0.102	0.305	3.82137e-42
Eif4a1	2.57079e-46	-0.587276	0.872	0.855	4.13203e-42
Mrpl2	2.62991e-46	-1.65343	0.062	0.24	4.22706e-42
Abi1	2.87321e-46	1.03259	0.526	0.413	4.61811e-42
Pag1	3.19355e-46	1.42245	0.441	0.292	5.13299e-42
Nop16	3.48131e-46	-1.77608	0.055	0.23	5.59551e-42
Iah1	3.66135e-46	-1.97217	0.042	0.209	5.88489e-42
Spg21	3.73754e-46	-0.973542	0.134	0.35	6.00735e-42
Serpinb6a	3.89428e-46	-0.914676	0.194	0.429	6.25928e-42
Sod1	4.02235e-46	-1.87759	0.051	0.223	6.46513e-42
Asna1	4.38736e-46	-1.24707	0.095	0.292	7.05181e-42
Tspan31	5.74407e-46	-1.30113	0.091	0.285	9.23245e-42
Frg1	5.84848e-46	-0.811716	0.162	0.393	9.40026e-42
Fzr1	6.78266e-46	-1.75841	0.059	0.233	1.09018e-41
Syngr2	6.97788e-46	-0.768948	0.209	0.459	1.12155e-41
Calm1	7.10333e-46	-0.339416	0.995	0.98	1.14172e-41
Msrb1	7.15015e-46	-1.16976	0.1	0.299	1.14924e-41
Gars	7.18651e-46	-0.81776	0.2	0.445	1.15509e-41
5830405F06Rik	7.53947e-46	-1.54701	0.148	0.345	1.21182e-41
Ino80e	7.75867e-46	-1.35558	0.084	0.274	1.24705e-41
Comt	8.17115e-46	-1.19485	0.108	0.309	1.31335e-41
Arhgdib	8.4151e-46	-0.425334	0.991	0.966	1.35256e-41
Dek	8.54786e-46	-0.701961	0.485	0.688	1.3739e-41
Noc4l	9.11017e-46	-2.13739	0.036	0.198	1.46428e-41
Psmd12	9.22551e-46	-0.816429	0.19	0.428	1.48282e-41
Gsto1	9.4811e-46	-1.87655	0.052	0.224	1.5239e-41
Nsmce1	1.01273e-45	-1.69842	0.057	0.232	1.62776e-41
Gm10260	1.03761e-45	-2.92789	0.021	0.171	1.66775e-41
Mrps28	1.10804e-45	-1.19485	0.099	0.296	1.78095e-41
Ptpmt1	1.164e-45	-1.74973	0.054	0.227	1.8709e-41
Ccdc107	1.19554e-45	-1.75984	0.046	0.214	1.92159e-41
Cdc5l	1.23103e-45	-0.773152	0.188	0.429	1.97864e-41
Exoc4	1.28294e-45	0.829635	0.569	0.441	2.06207e-41
Rbck1	1.32974e-45	-0.927324	0.143	0.364	2.1373e-41
Atp5a1	1.34114e-45	-0.582878	0.713	0.803	2.15561e-41
Suclg1	1.35096e-45	-1.18699	0.102	0.302	2.1714e-41
Klrc1	1.36032e-45	0.4828	0.964	0.814	2.18644e-41
Rfc3	1.50726e-45	-2.18235	0.037	0.199	2.42261e-41
Ptrhd1	1.50867e-45	-1.92327	0.043	0.209	2.42488e-41
Mat2a	1.54712e-45	-0.970001	0.142	0.363	2.48668e-41
Sytl2	1.68532e-45	1.14178	0.468	0.327	2.70882e-41
Ncaph	1.70067e-45	-1.7654	0.054	0.227	2.73349e-41
Ckap2l	1.9436e-45	-1.92547	0.049	0.218	3.12395e-41
Fam92a	1.98704e-45	-1.37248	0.07	0.255	3.19377e-41
Ddx47	2.07672e-45	-1.21755	0.096	0.293	3.33792e-41
Lcp2	2.15619e-45	0.814857	0.646	0.584	3.46564e-41
Hjurp	2.22049e-45	-1.38477	0.093	0.285	3.569e-41
Farp1	2.43147e-45	0.855771	0.579	0.464	3.90811e-41
Tmem167	3.19146e-45	-0.592477	0.391	0.663	5.12964e-41
Surf1	3.36187e-45	-1.32055	0.085	0.273	5.40353e-41
Topbp1	3.7764e-45	-1.02085	0.149	0.365	6.0698e-41
Smim7	4.07806e-45	-1.55927	0.058	0.233	6.55467e-41
Bscl2	4.33793e-45	-0.930412	0.146	0.365	6.97235e-41
Itga4	4.35339e-45	1.1525	0.552	0.446	6.9972e-41
Wdr1	4.71021e-45	-0.61522	0.455	0.699	7.57072e-41
Napa	4.71518e-45	-1.08305	0.115	0.318	7.57871e-41
Ap1m1	5.27085e-45	-1.28432	0.093	0.284	8.47184e-41
Hcfc1r1	5.40635e-45	-1.12834	0.102	0.301	8.68963e-41
Ifi35	5.82581e-45	-0.846437	0.175	0.408	9.36382e-41
Plk1	5.85292e-45	-2.00207	0.054	0.222	9.4074e-41
Rab29	6.51843e-45	-1.51878	0.065	0.243	1.04771e-40
Tmem242	7.01286e-45	-1.62631	0.051	0.221	1.12718e-40
Smc3	7.07571e-45	-0.714267	0.212	0.462	1.13728e-40
Elovl1	7.97586e-45	-1.05933	0.114	0.318	1.28196e-40
Gins4	8.06274e-45	-1.77335	0.051	0.219	1.29592e-40
Wdr61	8.06758e-45	-1.25779	0.076	0.262	1.2967e-40
Nptn	8.09303e-45	1.13647	0.478	0.345	1.30079e-40
Ptpn6	8.91061e-45	-0.668221	0.316	0.588	1.4322e-40
Vcp	9.7949e-45	-0.699403	0.245	0.506	1.57433e-40
Mff	1.05417e-44	-0.938755	0.141	0.357	1.69437e-40
Surf4	1.17844e-44	-0.829683	0.153	0.38	1.89411e-40
Tsr3	1.30416e-44	-1.79371	0.049	0.217	2.09618e-40
Brip1	1.4873e-44	-2.05984	0.046	0.21	2.39054e-40
Chmp5	1.52041e-44	-0.963813	0.129	0.34	2.44376e-40
Akr1a1	1.67474e-44	-0.601576	0.42	0.681	2.69181e-40
Gfer	1.69394e-44	-1.80508	0.046	0.211	2.72267e-40
Lmnb1	1.80756e-44	-0.791786	0.392	0.616	2.90529e-40
Sgf29	1.87307e-44	-1.8056	0.044	0.209	3.01059e-40
Cinp	1.94954e-44	-2.02326	0.037	0.197	3.13349e-40
Taf12	2.06583e-44	-1.10548	0.109	0.309	3.32041e-40
Wdr18	2.12506e-44	-1.86399	0.051	0.217	3.41561e-40
Utp11	2.14046e-44	-1.11422	0.104	0.301	3.44035e-40
Zwint	2.66832e-44	-1.38086	0.077	0.259	4.28879e-40
Thoc3	3.00467e-44	-1.76078	0.049	0.216	4.82941e-40
Tmed9	3.07319e-44	-0.569196	0.349	0.629	4.93954e-40
Mt2	3.29992e-44	-2.393	0.05	0.213	5.30396e-40
Itpkb	3.70151e-44	1.04349	0.501	0.369	5.94943e-40
Sdr39u1	3.78119e-44	-2.53559	0.023	0.172	6.0775e-40
Il18r1	4.3514e-44	0.965411	0.595	0.501	6.994e-40
Tmem192	4.55163e-44	-1.13721	0.107	0.304	7.31583e-40
Rtca	4.85584e-44	-1.39263	0.076	0.257	7.8048e-40
Phax	5.44279e-44	-1.14223	0.097	0.292	8.74819e-40
Rnaseh2a	5.52156e-44	-1.80671	0.046	0.21	8.87481e-40
Cdt1	7.17807e-44	-1.90643	0.049	0.213	1.15373e-39
1700037H04Rik	7.229e-44	-1.80108	0.042	0.204	1.16192e-39
Gng5	7.45392e-44	-0.549896	0.73	0.799	1.19807e-39
Cdc20	7.47962e-44	-2.10222	0.054	0.22	1.2022e-39
Twf2	7.85373e-44	-0.87286	0.141	0.359	1.26233e-39
Nudt19	8.90806e-44	-1.44133	0.075	0.254	1.43179e-39
Ube2b	9.11833e-44	-0.627716	0.261	0.533	1.46559e-39
Nup62	9.31504e-44	-1.54929	0.073	0.248	1.49721e-39
Asnsd1	1.04887e-43	-1.18823	0.093	0.284	1.68584e-39
2210016L21Rik	1.13695e-43	-1.91963	0.045	0.206	1.82741e-39
Bola1	1.14717e-43	-2.12419	0.03	0.183	1.84385e-39
Fh1	1.17272e-43	-1.38801	0.084	0.268	1.88491e-39
Ncapd3	1.30168e-43	-1.37475	0.101	0.288	2.09219e-39
Arhgap9	1.44554e-43	-0.724355	0.194	0.435	2.32341e-39
Bloc1s2	1.79643e-43	-1.4087	0.07	0.247	2.88741e-39
Slc29a1	1.89413e-43	-1.38206	0.076	0.255	3.04443e-39
Hnrnpa1	1.90251e-43	-0.586355	0.802	0.828	3.0579e-39
Tcp1	2.156e-43	-0.700428	0.411	0.647	3.46534e-39
Arpc1a	2.21909e-43	-0.851351	0.171	0.395	3.56674e-39
Psmb2	2.25014e-43	-0.617471	0.457	0.686	3.61665e-39
Fermt3	2.28788e-43	-0.607456	0.263	0.533	3.67731e-39
Ormdl2	2.37596e-43	-1.53781	0.073	0.248	3.81887e-39
Zc3h15	2.53974e-43	-0.628468	0.238	0.495	4.08212e-39
Gng2	2.88555e-43	0.666258	0.816	0.718	4.63795e-39
Myg1	3.02161e-43	-2.07265	0.037	0.193	4.85663e-39
Eci2	3.10689e-43	-1.4864	0.073	0.248	4.99371e-39
Hmgb2	4.24405e-43	-0.778701	0.98	0.928	6.82147e-39
Cep55	4.49536e-43	-1.94324	0.044	0.203	7.22538e-39
Mcm6	5.01066e-43	-0.71838	0.276	0.529	8.05364e-39
Marc2	5.64124e-43	-0.760596	0.173	0.401	9.06716e-39
Atg101	5.85162e-43	-1.86828	0.04	0.197	9.40531e-39
Idnk	5.99627e-43	-0.901845	0.141	0.354	9.63781e-39
Rraga	6.27705e-43	-1.4811	0.07	0.243	1.00891e-38
9130401M01Rik	6.40834e-43	-2.01392	0.037	0.192	1.03001e-38
Mlx	6.5437e-43	-1.24138	0.081	0.265	1.05177e-38
Knstrn	6.57289e-43	-1.85916	0.047	0.208	1.05646e-38
Pola1	7.10176e-43	-1.14629	0.159	0.367	1.14147e-38
Sgo2a	7.2307e-43	-2.35461	0.029	0.179	1.16219e-38
Eif1ad	7.67628e-43	-1.2038	0.091	0.277	1.23381e-38
Neil3	7.9343e-43	-2.38667	0.034	0.185	1.27528e-38
Gm4316	8.3368e-43	-2.02516	0.037	0.192	1.33997e-38
Exosc9	8.85292e-43	-1.6457	0.058	0.225	1.42293e-38
Calm2	9.18436e-43	-0.699733	0.399	0.644	1.4762e-38
Kmt2a	9.37695e-43	0.918009	0.528	0.404	1.50716e-38
Pak1ip1	9.68561e-43	-1.01552	0.117	0.317	1.55677e-38
Maz	1.11152e-42	-1.37329	0.087	0.267	1.78655e-38
Zswim6	1.24217e-42	1.11016	0.456	0.314	1.99654e-38
Mtx1	1.27008e-42	-1.60812	0.054	0.219	2.04141e-38
Sae1	1.2812e-42	-0.684861	0.219	0.466	2.05927e-38
Trip12	1.28755e-42	0.987056	0.542	0.444	2.06947e-38
Pigp	1.38299e-42	-1.42852	0.06	0.232	2.22287e-38
Slc50a1	1.41313e-42	-0.973069	0.122	0.324	2.27133e-38
Cdk9	1.57637e-42	-1.22386	0.092	0.277	2.5337e-38
Pnpla2	1.72044e-42	-1.40679	0.063	0.235	2.76527e-38
Ebpl	1.81343e-42	-1.39395	0.069	0.242	2.91472e-38
Pmvk	1.85208e-42	-1.68487	0.054	0.219	2.97684e-38
Dkc1	1.86616e-42	-1.23713	0.095	0.279	2.99947e-38
Gm43305	2.06069e-42	-1.46102	0.131	0.321	3.31214e-38
Plk4	2.06568e-42	-1.51499	0.074	0.248	3.32017e-38
Ercc1	2.13083e-42	-2.05208	0.034	0.185	3.42488e-38
Psma3	2.20146e-42	-0.589425	0.518	0.719	3.5384e-38
Atp6v1d	2.20997e-42	-0.7785	0.18	0.404	3.55208e-38
Ptbp1	2.39981e-42	-0.683513	0.218	0.466	3.85722e-38
Zfand3	2.41447e-42	1.06259	0.488	0.364	3.88078e-38
Dap	2.91025e-42	-0.810672	0.186	0.411	4.67764e-38
Hnrnpdl	2.94929e-42	-0.638783	0.286	0.554	4.74039e-38
Ccdc25	3.11337e-42	-1.14969	0.099	0.287	5.00413e-38
Ola1	3.19744e-42	-0.683408	0.22	0.465	5.13925e-38
Cisd2	3.35595e-42	-0.814335	0.17	0.389	5.39402e-38
Csk	3.55396e-42	-0.653596	0.209	0.453	5.71228e-38
Rnf126	3.93839e-42	-1.80725	0.048	0.208	6.33018e-38
Coa6	4.22829e-42	-1.96743	0.04	0.195	6.79612e-38
Rap1a	4.25491e-42	0.51391	0.917	0.802	6.83891e-38
Htatip2	4.4996e-42	-1.32353	0.077	0.253	7.23221e-38
Ywhaq	4.56484e-42	-0.528758	0.311	0.596	7.33706e-38
Rad51ap1	4.59019e-42	-2.03673	0.032	0.182	7.37781e-38
Kntc1	4.78113e-42	-2.80238	0.023	0.165	7.68471e-38
Ssu72	4.87998e-42	-0.538224	0.275	0.552	7.84359e-38
Pde7a	4.92333e-42	1.076	0.493	0.368	7.91327e-38
Aph1a	5.3019e-42	-1.08858	0.1	0.29	8.52174e-38
Ccdc115	5.30925e-42	-1.67299	0.054	0.217	8.53355e-38
Zfp511	5.34226e-42	-1.90704	0.04	0.194	8.58662e-38
Cenps	5.45061e-42	-2.69836	0.019	0.158	8.76077e-38
Tln1	5.52899e-42	0.532362	0.896	0.778	8.88674e-38
Pqbp1	5.55217e-42	-1.48176	0.068	0.239	8.924e-38
Rps19bp1	5.68663e-42	-2.16551	0.032	0.181	9.14011e-38
Mrps25	5.8988e-42	-1.44377	0.063	0.232	9.48113e-38
Rrp15	7.55332e-42	-2.06208	0.038	0.19	1.21404e-37
Ubc	8.09724e-42	-0.65634	0.325	0.591	1.30147e-37
Rpp30	8.14017e-42	-2.26163	0.026	0.171	1.30837e-37
Gnptg	8.3963e-42	-1.08064	0.107	0.298	1.34954e-37
Pno1	8.62672e-42	-1.58689	0.063	0.231	1.38657e-37
Cfap298	9.24813e-42	-2.024	0.031	0.179	1.48645e-37
Wbp11	9.31169e-42	-0.952991	0.13	0.331	1.49667e-37
Psmg2	1.03065e-41	-1.4689	0.063	0.231	1.65657e-37
Uba2	1.1156e-41	-0.762468	0.177	0.402	1.7931e-37
Med9	1.23273e-41	-2.25752	0.027	0.172	1.98137e-37
Snhg6	1.24473e-41	-2.1144	0.036	0.186	2.00065e-37
Nup85	1.2486e-41	-1.71563	0.052	0.213	2.00688e-37
Nfkbib	1.38786e-41	-0.981963	0.136	0.339	2.23071e-37
Acbd6	1.42367e-41	-0.830743	0.142	0.353	2.28827e-37
Nfu1	1.64176e-41	-1.04738	0.11	0.302	2.6388e-37
Sept1	1.64881e-41	-0.521819	0.713	0.805	2.65013e-37
Map2k3	1.95075e-41	-0.993188	0.124	0.321	3.13543e-37
Ndufs4	2.25499e-41	-0.546167	0.271	0.544	3.62444e-37
Mis18bp1	2.29224e-41	-1.99976	0.04	0.191	3.68431e-37
S100a6	2.42463e-41	-0.88794	0.997	0.941	3.89711e-37
Dynlt1b	2.63182e-41	-1.50361	0.063	0.23	4.23013e-37
Ddb1	3.25374e-41	-0.926239	0.128	0.33	5.22973e-37
Slc35b1	3.539e-41	-1.02019	0.12	0.316	5.68824e-37
Sorl1	3.86704e-41	1.1722	0.43	0.295	6.21549e-37
Tmem11	4.05811e-41	-1.329	0.081	0.257	6.5226e-37
Acadl	4.43697e-41	-0.571083	0.354	0.621	7.13155e-37
Rsl1d1	4.73033e-41	-0.707037	0.225	0.469	7.60306e-37
Tagln2	5.34099e-41	-0.559012	0.921	0.869	8.58458e-37
Tex261	5.45213e-41	-1.02009	0.109	0.3	8.76321e-37
Ybx1	5.69473e-41	-0.378607	0.949	0.932	9.15314e-37
Cd28	5.70923e-41	0.746685	0.659	0.591	9.17645e-37
Cenph	5.96597e-41	-2.5575	0.021	0.158	9.5891e-37
Eapp	6.67336e-41	-1.01554	0.106	0.296	1.07261e-36
Igbp1	7.07859e-41	-1.22124	0.097	0.278	1.13774e-36
Uck2	7.08252e-41	-1.24706	0.1	0.281	1.13837e-36
Mrpl48	7.65939e-41	-1.40773	0.067	0.234	1.23109e-36
Mrps35	7.72238e-41	-1.23887	0.079	0.254	1.24122e-36
Tm2d2	7.90737e-41	-1.80304	0.043	0.195	1.27095e-36
Ngdn	8.15196e-41	-1.11333	0.084	0.264	1.31026e-36
Atraid	8.38223e-41	-1.40971	0.06	0.225	1.34728e-36
Coq7	8.4443e-41	-2.34021	0.023	0.164	1.35725e-36
Cdc26	8.56055e-41	-0.983891	0.109	0.301	1.37594e-36
Aldoa	8.69817e-41	-0.453288	0.995	0.973	1.39806e-36
Psmd10	9.27809e-41	-1.50208	0.063	0.227	1.49127e-36
Trappc3	9.86055e-41	-1.29921	0.074	0.246	1.58489e-36
Hint2	1.0456e-40	-1.73766	0.048	0.204	1.68059e-36
Nop9	1.13186e-40	-1.80197	0.043	0.196	1.81924e-36
Gnl3	1.14915e-40	-1.55505	0.071	0.239	1.84702e-36
BC004004	1.15974e-40	-0.733883	0.167	0.388	1.86405e-36
Got2	1.31564e-40	-0.69892	0.214	0.449	2.11463e-36
Ptges3	1.49858e-40	-0.58048	0.298	0.573	2.40867e-36
Trappc6b	1.61114e-40	-0.840822	0.134	0.338	2.58959e-36
Snrnp70	1.6506e-40	-0.562387	0.299	0.571	2.65301e-36
Srsf10	1.69513e-40	-0.747668	0.202	0.428	2.72457e-36
Dbf4	1.74676e-40	-1.33629	0.086	0.261	2.80757e-36
Tardbp	1.80769e-40	-0.876221	0.155	0.363	2.9055e-36
Med29	1.88185e-40	-1.76518	0.04	0.19	3.02469e-36
Cdc45	1.90706e-40	-2.65248	0.023	0.16	3.06521e-36
Ythdf2	2.17497e-40	-0.97685	0.115	0.309	3.49582e-36
Nars	2.35965e-40	-0.97756	0.128	0.324	3.79266e-36
Cops4	2.36945e-40	-0.775665	0.167	0.383	3.80841e-36
Sf3b2	2.38483e-40	-0.547171	0.468	0.693	3.83313e-36
Med8	2.6752e-40	-1.04691	0.099	0.285	4.29984e-36
Luc7l3	3.38446e-40	-0.615527	0.245	0.496	5.43985e-36
Pole	3.4292e-40	-1.89549	0.039	0.187	5.51176e-36
Bckdk	3.43819e-40	-1.89148	0.041	0.191	5.5262e-36
Faap20	3.52097e-40	-1.67288	0.048	0.202	5.65926e-36
Lta4h	3.94498e-40	-0.824509	0.147	0.352	6.34076e-36
2310033P09Rik	4.07055e-40	-1.73404	0.046	0.199	6.5426e-36
Gps2	4.22976e-40	-0.925061	0.121	0.316	6.79849e-36
Rad23a	4.52765e-40	-1.1706	0.093	0.272	7.27729e-36
Adam10	4.66572e-40	0.934319	0.501	0.374	7.49922e-36
Rgs19	4.87555e-40	-1.25264	0.093	0.269	7.83647e-36
Pafah1b3	4.96704e-40	-2.26718	0.029	0.171	7.98352e-36
Smim26	5.18591e-40	-2.10279	0.029	0.171	8.33532e-36
Dnajb1	5.35301e-40	-1.04246	0.099	0.283	8.6039e-36
Luc7l2	5.57285e-40	0.586895	0.764	0.672	8.95725e-36
Sart1	6.16229e-40	-1.14603	0.101	0.283	9.90466e-36
Immp1l	6.43832e-40	-0.96362	0.112	0.301	1.03483e-35
Rbm38	6.6957e-40	-1.09771	0.102	0.285	1.0762e-35
Acd	6.90297e-40	-1.42989	0.064	0.228	1.10951e-35
Nuf2	6.91008e-40	-2.35191	0.026	0.164	1.11066e-35
Cox16	7.05126e-40	-0.477002	0.231	0.489	1.13335e-35
Taf11	7.58364e-40	-1.56724	0.055	0.213	1.21892e-35
Bbip1	7.95026e-40	-1.16332	0.086	0.262	1.27784e-35
Cst7	9.37383e-40	-0.684276	0.587	0.718	1.50666e-35
Heph	1.01392e-39	-2.19581	0.03	0.171	1.62967e-35
Atf4	1.13672e-39	-1.09952	0.115	0.3	1.82705e-35
Card19	1.26536e-39	-1.26699	0.087	0.261	2.03381e-35
Cd160	1.28864e-39	-0.884787	0.162	0.369	2.07123e-35
Josd2	1.31135e-39	-1.85378	0.043	0.191	2.10773e-35
Fth1	1.3377e-39	0.376555	0.997	0.992	2.15008e-35
Osgep	1.37377e-39	-1.39733	0.071	0.237	2.20807e-35
Tcf25	1.4076e-39	-0.571346	0.268	0.531	2.26243e-35
Washc3	1.41257e-39	-1.1152	0.095	0.273	2.27043e-35
Farsa	1.41381e-39	-1.58985	0.052	0.208	2.27242e-35
Chaf1b	1.42093e-39	-1.81695	0.051	0.204	2.28387e-35
Etfa	1.46117e-39	-0.685912	0.189	0.411	2.34853e-35
Eif4e	1.57414e-39	-0.735219	0.186	0.41	2.53012e-35
Mastl	1.6867e-39	-2.96771	0.017	0.147	2.71103e-35
1700097N02Rik	1.75107e-39	-2.16492	0.034	0.176	2.8145e-35
Paxx	1.81012e-39	-2.01701	0.034	0.177	2.9094e-35
Mcm4	2.10927e-39	-0.791192	0.189	0.407	3.39024e-35
Psmc6	2.14612e-39	-0.751596	0.179	0.395	3.44946e-35
Pglyrp1	2.14866e-39	-0.714105	0.598	0.718	3.45354e-35
Mpp6	2.25439e-39	-1.00438	0.112	0.298	3.62348e-35
Srp72	2.44608e-39	-0.663199	0.175	0.396	3.93158e-35
Ythdf3	2.61513e-39	1.20595	0.372	0.23	4.2033e-35
Ralbp1	3.01552e-39	-0.667942	0.211	0.442	4.84685e-35
Depdc1a	3.2206e-39	-1.97796	0.037	0.182	5.17647e-35
Serpina3g	3.26011e-39	-0.742643	0.267	0.507	5.23997e-35
Gtf2b	3.36874e-39	-0.871398	0.13	0.325	5.41457e-35
Pycr2	3.59841e-39	-1.57796	0.057	0.214	5.78373e-35
Maf1	3.68951e-39	-1.20013	0.087	0.261	5.93015e-35
Rad51b	4.14105e-39	-1.45025	0.106	0.285	6.65591e-35
Spr	4.1974e-39	-1.95441	0.037	0.181	6.74647e-35
Fam172a	4.59876e-39	0.879445	0.551	0.455	7.39159e-35
Slc35b2	5.14747e-39	-1.30034	0.07	0.236	8.27353e-35
Timm22	5.17507e-39	-1.40562	0.062	0.223	8.31789e-35
Ik	5.24239e-39	-0.802278	0.128	0.326	8.42609e-35
Sar1b	5.83855e-39	-0.746506	0.178	0.394	9.3843e-35
Huwe1	6.04807e-39	0.782159	0.53	0.402	9.72107e-35
Ube2j2	6.29609e-39	-0.761454	0.167	0.377	1.01197e-34
Sf3b3	6.5193e-39	-0.739235	0.202	0.423	1.04785e-34
Ppp1r2	6.53866e-39	-0.808035	0.137	0.334	1.05096e-34
Eno1b	7.09232e-39	-1.78893	0.043	0.19	1.13995e-34
Tuba1b	7.38111e-39	-1.06058	0.913	0.829	1.18637e-34
Mkrn1	7.38151e-39	-0.658326	0.192	0.416	1.18643e-34
Asrgl1	7.9815e-39	-1.40376	0.068	0.229	1.28287e-34
Cenpk	8.1707e-39	-2.3226	0.03	0.168	1.31328e-34
Cdc14a	8.1983e-39	1.11277	0.468	0.347	1.31771e-34
Mrpl45	8.73228e-39	-1.48145	0.057	0.212	1.40354e-34
Ptpn7	8.75394e-39	-0.692229	0.173	0.391	1.40702e-34
Lyrm2	8.79649e-39	-2.14332	0.028	0.165	1.41386e-34
Sumo3	9.50996e-39	-1.29753	0.075	0.242	1.52854e-34
Echs1	1.03301e-38	-1.58469	0.054	0.207	1.66035e-34
Akt1	1.05706e-38	-1.42873	0.068	0.229	1.69902e-34
Nudt16l1	1.05747e-38	-1.64726	0.044	0.192	1.69967e-34
Spc25	1.06002e-38	-2.08034	0.032	0.172	1.70377e-34
Srrm2	1.37081e-38	0.451877	0.933	0.819	2.20331e-34
Arl3	1.42441e-38	-1.48993	0.053	0.207	2.28946e-34
Sar1a	1.42518e-38	-0.745124	0.175	0.388	2.29069e-34
Rpl7l1	1.47064e-38	-1.03063	0.112	0.296	2.36377e-34
Ddx21	1.48019e-38	-0.680244	0.239	0.473	2.3791e-34
Tpd52l2	1.59984e-38	-1.14651	0.092	0.265	2.57142e-34
Nrp1	1.64329e-38	0.955465	0.546	0.457	2.64126e-34
Blmh	1.64433e-38	-0.705821	0.162	0.375	2.64293e-34
Npm1	1.67063e-38	-0.510486	0.995	0.973	2.6852e-34
Lrrc59	1.89827e-38	-1.20846	0.091	0.263	3.0511e-34
Uxt	1.96205e-38	-1.59253	0.046	0.195	3.1536e-34
Prdx1	2.44315e-38	-0.563285	0.789	0.816	3.92687e-34
Gabarap	2.57054e-38	-0.606287	0.521	0.71	4.13163e-34
Rab5c	2.77608e-38	-0.653457	0.184	0.403	4.46199e-34
Pak2	2.78776e-38	0.537121	0.799	0.719	4.48076e-34
Mpst	2.78942e-38	-2.01227	0.033	0.173	4.48343e-34
Tpi1	2.90891e-38	-0.623353	0.929	0.87	4.67549e-34
Ccdc58	3.04214e-38	-1.58826	0.054	0.206	4.88963e-34
Mybbp1a	3.21325e-38	-1.13106	0.118	0.301	5.16466e-34
Il31ra	3.43951e-38	-1.06008	0.156	0.353	5.52832e-34
Mrpl46	3.56846e-38	-1.60823	0.045	0.192	5.73558e-34
Rdx	3.73561e-38	-0.742335	0.187	0.402	6.00425e-34
Mad2l1bp	3.78986e-38	-1.90804	0.037	0.178	6.09143e-34
Timeless	4.24608e-38	-1.966	0.04	0.183	6.82473e-34
Odc1	4.26646e-38	-0.683066	0.276	0.521	6.85748e-34
Zc3hav1	4.34525e-38	0.865226	0.572	0.516	6.98413e-34
Sh3bp1	4.67707e-38	-0.996075	0.109	0.29	7.51745e-34
Rac2	4.91988e-38	-0.424514	0.989	0.963	7.90773e-34
Gpi1	5.20895e-38	-0.458612	0.844	0.859	8.37235e-34
Ablim1	5.46477e-38	0.905172	0.572	0.513	8.78353e-34
Pgrmc1	5.86267e-38	-1.10462	0.087	0.258	9.42308e-34
Rala	6.14822e-38	-0.789712	0.135	0.328	9.88204e-34
Adam19	6.21367e-38	1.01068	0.509	0.405	9.98722e-34
Blm	6.29292e-38	-1.9719	0.043	0.187	1.01146e-33
Ska1	6.96224e-38	-2.32222	0.026	0.159	1.11904e-33
Aars	6.98651e-38	-1.37124	0.077	0.239	1.12294e-33
Aco2	7.07049e-38	-0.800956	0.138	0.336	1.13644e-33
Stk19	7.22731e-38	-1.57413	0.056	0.207	1.16165e-33
Cfl1	7.86251e-38	-0.242284	1	0.995	1.26374e-33
Arih1	8.08722e-38	0.851731	0.523	0.412	1.29986e-33
Prdx4	8.122e-38	-1.80725	0.043	0.187	1.30545e-33
Apex1	8.26292e-38	-1.73565	0.048	0.196	1.3281e-33
Tars	8.79912e-38	-1.18524	0.087	0.257	1.41428e-33
H2afz	8.94445e-38	-0.629798	0.986	0.945	1.43764e-33
Nup37	9.05544e-38	-1.88827	0.042	0.185	1.45548e-33
Hirip3	9.50752e-38	-2.06821	0.029	0.164	1.52814e-33
Mns1	1.17769e-37	-2.21397	0.029	0.163	1.8929e-33
Emc2	1.18228e-37	-0.823316	0.14	0.334	1.90028e-33
Abhd8	1.19139e-37	-1.6096	0.054	0.204	1.91492e-33
Rps27rt	1.19877e-37	-2.91377	0.016	0.141	1.92678e-33
Bzw1	1.21759e-37	-0.539625	0.379	0.635	1.95702e-33
Mt1	1.50418e-37	-1.58751	0.325	0.511	2.41767e-33
Limd2	1.50768e-37	-0.600354	0.598	0.735	2.42329e-33
Psmg3	1.66e-37	-1.94022	0.038	0.178	2.66812e-33
Nmi	1.75922e-37	-0.704276	0.178	0.392	2.8276e-33
Acads	1.96098e-37	-1.71687	0.053	0.2	3.15189e-33
Atad5	1.96373e-37	-1.40562	0.076	0.236	3.15631e-33
Parl	2.09234e-37	-1.13404	0.104	0.278	3.36302e-33
Ttk	2.21602e-37	-3.19554	0.013	0.135	3.56181e-33
Slc28a2	2.33081e-37	1.22421	0.383	0.25	3.74631e-33
1500009L16Rik	2.36817e-37	-2.50454	0.025	0.155	3.80636e-33
Cstb	2.48449e-37	-0.518151	0.264	0.521	3.99332e-33
Vasp	2.51165e-37	-0.525793	0.314	0.586	4.03698e-33
Cox19	2.60842e-37	-1.73717	0.04	0.182	4.19251e-33
Ggh	2.67322e-37	-0.986578	0.101	0.279	4.29667e-33
Arfrp1	2.68085e-37	-1.21069	0.085	0.251	4.30894e-33
Ogfr	3.00299e-37	-1.04995	0.115	0.293	4.82671e-33
Copb2	3.00519e-37	-0.644892	0.186	0.402	4.83025e-33
Usp25	3.00994e-37	0.936859	0.536	0.452	4.83788e-33
Rae1	3.20867e-37	-1.11919	0.102	0.275	5.1573e-33
Usp39	3.32611e-37	-1.27022	0.071	0.231	5.34606e-33
Mrps10	3.41794e-37	-1.53529	0.06	0.212	5.49365e-33
Faim	3.5246e-37	-1.33297	0.074	0.233	5.66509e-33
Fignl1	3.64176e-37	-1.8803	0.041	0.182	5.8534e-33
2610001J05Rik	3.7417e-37	-1.7614	0.051	0.197	6.01404e-33
Wdr76	3.75558e-37	-1.58927	0.062	0.214	6.03635e-33
Grk2	3.80208e-37	-0.668876	0.187	0.405	6.11108e-33
Nudt1	3.84157e-37	-2.15572	0.027	0.159	6.17456e-33
Hsp90ab1	4.01096e-37	-0.315007	1	0.998	6.44682e-33
Lap3	4.11336e-37	-1.66134	0.049	0.195	6.6114e-33
Pdcd2	4.2556e-37	-1.31914	0.074	0.234	6.84003e-33
Nelfcd	4.28935e-37	-1.58541	0.041	0.185	6.89427e-33
Dcaf15	4.62361e-37	-2.15503	0.029	0.161	7.43152e-33
Mrpl19	4.70531e-37	-1.51104	0.059	0.21	7.56284e-33
Rrp7a	4.9537e-37	-1.38548	0.064	0.219	7.96208e-33
Pes1	5.30083e-37	-1.11524	0.095	0.267	8.52002e-33
Dnpep	5.79875e-37	-1.92385	0.037	0.175	9.32034e-33
Lxn	6.19451e-37	-1.67389	0.046	0.19	9.95644e-33
Rpn1	6.33518e-37	-0.652125	0.242	0.48	1.01825e-32
Cip2a	6.4262e-37	-1.98811	0.034	0.17	1.03288e-32
Cnot6l	7.73788e-37	0.880166	0.549	0.475	1.24371e-32
Hnrnpa0	8.04846e-37	-0.958763	0.11	0.288	1.29363e-32
Tbc1d10c	8.31971e-37	-0.560136	0.272	0.524	1.33723e-32
Mcrs1	8.3537e-37	-1.30785	0.067	0.224	1.34269e-32
Sephs2	8.43351e-37	-1.18492	0.087	0.252	1.35552e-32
Acaa2	8.55536e-37	-1.16912	0.092	0.259	1.3751e-32
Eif2b4	8.84996e-37	-1.68249	0.044	0.186	1.42245e-32
Exosc1	9.2057e-37	-1.28317	0.076	0.236	1.47963e-32
Ugcg	9.28326e-37	0.87606	0.559	0.48	1.4921e-32
Atp6v0b	9.84922e-37	-0.653353	0.196	0.415	1.58306e-32
Entpd1	1.02171e-36	1.00127	0.505	0.405	1.64219e-32
1110038F14Rik	1.0417e-36	-1.42486	0.06	0.212	1.67433e-32
Rcc1	1.08639e-36	-2.02381	0.035	0.17	1.74616e-32
Eci1	1.10988e-36	-1.52408	0.053	0.201	1.78391e-32
Rpa1	1.28932e-36	-0.756115	0.173	0.377	2.07233e-32
Gvin1	1.58587e-36	1.34525	0.311	0.178	2.54896e-32
Eprs	1.59734e-36	-0.690848	0.223	0.44	2.56741e-32
Mybl2	1.63076e-36	-2.86936	0.018	0.14	2.62112e-32
Rcc2	1.71987e-36	-1.252	0.085	0.248	2.76435e-32
Cad	1.72961e-36	-1.69858	0.048	0.191	2.78e-32
Smco4	1.77101e-36	-1.84109	0.04	0.179	2.84655e-32
Chmp1a	1.79687e-36	-1.25164	0.08	0.24	2.88811e-32
Spag5	2.14641e-36	-2.67329	0.018	0.142	3.44992e-32
Smarcb1	2.16601e-36	-0.74979	0.159	0.358	3.48143e-32
Pkm	2.36978e-36	-0.344693	0.991	0.971	3.80895e-32
Chtop	2.41534e-36	-0.823078	0.133	0.322	3.88218e-32
Ppp3cc	2.41632e-36	1.03876	0.493	0.4	3.88375e-32
Ddx24	2.5293e-36	-0.495253	0.336	0.601	4.06535e-32
Eif4h	2.54889e-36	-0.558863	0.246	0.483	4.09683e-32
Clint1	2.60223e-36	0.91657	0.55	0.486	4.18256e-32
Tex30	2.62329e-36	-1.59782	0.049	0.194	4.21642e-32
Hes6	2.85461e-36	-1.98091	0.033	0.166	4.58822e-32
Nosip	3.27936e-36	-1.14344	0.086	0.251	5.27092e-32
Rpn2	3.28403e-36	-0.572767	0.294	0.55	5.27842e-32
Eif2b1	3.52629e-36	-1.92585	0.033	0.167	5.66781e-32
Cnot8	3.58696e-36	-1.24645	0.074	0.232	5.76532e-32
Vars	3.59881e-36	-0.840888	0.173	0.372	5.78437e-32
Smim8	4.10196e-36	-1.95783	0.032	0.164	6.59308e-32
Spint2	4.25067e-36	-1.15606	0.086	0.25	6.8321e-32
Rbmx2	4.34098e-36	-2.36535	0.023	0.149	6.97725e-32
Pdzd11	4.34922e-36	-1.33693	0.067	0.22	6.9905e-32
Impa2	4.43278e-36	-0.790294	0.159	0.359	7.12481e-32
Mrpl44	4.60398e-36	-1.6426	0.053	0.197	7.39997e-32
Sdhaf4	5.23122e-36	-1.66916	0.04	0.18	8.40815e-32
Nup43	5.71589e-36	-2.30241	0.028	0.156	9.18715e-32
Cdca7	5.71965e-36	-1.80557	0.046	0.185	9.19319e-32
Poc1a	6.11483e-36	-2.2635	0.023	0.149	9.82836e-32
Tradd	6.19524e-36	-1.43883	0.054	0.202	9.95761e-32
Prps1	6.51061e-36	-1.70161	0.044	0.184	1.04645e-31
Ccnh	6.97139e-36	-0.892458	0.116	0.295	1.12051e-31
Nup93	7.52379e-36	-1.15297	0.092	0.257	1.2093e-31
Lman1	8.25598e-36	-0.947908	0.117	0.296	1.32698e-31
Rdm1	8.58779e-36	-1.83279	0.043	0.18	1.38032e-31
Prmt5	8.9704e-36	-1.55017	0.054	0.199	1.44181e-31
2310039H08Rik	1.01432e-35	-2.04563	0.029	0.159	1.63032e-31
Trip13	1.01606e-35	-2.32808	0.023	0.149	1.63311e-31
Rbfa	1.02442e-35	-1.32404	0.065	0.218	1.64655e-31
Rpl10-ps3	1.02799e-35	-2.58461	0.02	0.142	1.65229e-31
Rbm7	1.16028e-35	-1.11749	0.096	0.263	1.86492e-31
Prim2	1.27205e-35	-1.32472	0.09	0.25	2.04456e-31
Tssc4	1.27335e-35	-2.28213	0.026	0.152	2.04666e-31
Cnp	1.31906e-35	-0.843315	0.139	0.327	2.12013e-31
Mri1	1.32293e-35	-0.970152	0.115	0.291	2.12635e-31
Derl2	1.34112e-35	-0.892285	0.117	0.294	2.15558e-31
Gusb	1.34351e-35	-1.01631	0.104	0.274	2.15943e-31
Gm11808	1.53298e-35	-2.19719	0.026	0.152	2.46396e-31
Psmb9	1.6947e-35	-0.505411	0.758	0.803	2.72389e-31
Sec11a	1.81187e-35	-0.483818	0.294	0.556	2.91222e-31
Mettl1	1.83305e-35	-2.54345	0.021	0.143	2.94626e-31
Scamp3	2.01034e-35	-0.685551	0.178	0.385	3.23123e-31
Pcnp	2.06487e-35	-0.61147	0.209	0.427	3.31887e-31
Tnks2	2.13293e-35	0.852775	0.523	0.423	3.42826e-31
Cers2	2.14323e-35	-0.825947	0.134	0.319	3.44481e-31
Lyrm9	2.21433e-35	-1.72904	0.043	0.18	3.55909e-31
Yipf4	2.2555e-35	-0.997705	0.094	0.261	3.62527e-31
Rbm22	2.30032e-35	-1.25317	0.07	0.223	3.69731e-31
Nenf	2.45956e-35	-1.69835	0.04	0.176	3.95326e-31
Pus1	2.46029e-35	-1.85886	0.037	0.171	3.95442e-31
Shmt1	2.53731e-35	-2.31301	0.029	0.156	4.07822e-31
Sla2	2.56392e-35	-0.764524	0.164	0.358	4.12099e-31
Aunip	2.59664e-35	-2.87737	0.014	0.13	4.17357e-31
Inpp5d	2.8204e-35	1.04328	0.479	0.381	4.53322e-31
Abcf2	2.86049e-35	-1.20876	0.081	0.24	4.59767e-31
Eef2	3.1083e-35	-0.259131	0.997	0.991	4.99597e-31
Mak16	3.14954e-35	-0.762903	0.156	0.348	5.06225e-31
Mphosph8	3.16254e-35	-0.947754	0.112	0.284	5.08315e-31
Fbxo6	3.16601e-35	-1.66974	0.045	0.183	5.08873e-31
Junb	3.23614e-35	-0.727808	0.297	0.529	5.20145e-31
Tm2d3	3.32202e-35	-1.33173	0.061	0.21	5.33948e-31
4930453N24Rik	3.49081e-35	-0.813317	0.121	0.301	5.61078e-31
St6galnac4	3.69272e-35	-1.39782	0.057	0.204	5.93531e-31
Bnip3l	3.69572e-35	-0.6676	0.22	0.435	5.94013e-31
Ppp1r7	3.69676e-35	-1.05999	0.093	0.258	5.9418e-31
1190007I07Rik	3.8229e-35	-2.01164	0.028	0.155	6.14455e-31
Prr13	3.85999e-35	-0.59993	0.399	0.628	6.20416e-31
Ms4a6b	4.2056e-35	0.427283	0.967	0.833	6.75966e-31
Prpsap1	4.29502e-35	-1.17592	0.088	0.248	6.90338e-31
Eed	4.35308e-35	-0.912202	0.129	0.306	6.9967e-31
Pold1	4.41452e-35	-2.33838	0.023	0.146	7.09546e-31
Tcf19	4.66815e-35	-2.51405	0.021	0.141	7.50312e-31
Brca1	5.11557e-35	-1.89615	0.039	0.173	8.22225e-31
Hspa14	5.26759e-35	-0.986696	0.097	0.263	8.4666e-31
Fam50a	5.52695e-35	-1.09439	0.079	0.237	8.88347e-31
Cltb	5.78596e-35	-1.35949	0.058	0.204	9.29978e-31
Tmem120a	6.2824e-35	-1.43755	0.05	0.192	1.00977e-30
Zfp414	6.76257e-35	-1.69555	0.042	0.178	1.08695e-30
Isca2	6.80247e-35	-1.30457	0.075	0.227	1.09336e-30
Zfp330	7.19193e-35	-1.26754	0.086	0.242	1.15596e-30
Meaf6	7.22548e-35	-1.39747	0.07	0.22	1.16135e-30
Ndufaf4	7.77509e-35	-1.76539	0.043	0.178	1.24969e-30
Jmjd1c	7.91128e-35	1.02763	0.421	0.293	1.27158e-30
Prkcsh	8.03554e-35	-0.663984	0.179	0.384	1.29155e-30
Ppil3	8.59883e-35	-0.923269	0.106	0.276	1.38209e-30
Epb41l4aos	9.23736e-35	-2.37307	0.022	0.143	1.48472e-30
Aldh9a1	9.42364e-35	-1.27336	0.062	0.211	1.51466e-30
Tmem60	9.51167e-35	-1.46543	0.05	0.191	1.52881e-30
Mpnd	1.09983e-34	-1.5122	0.048	0.187	1.76775e-30
Tcf12	1.31608e-34	1.02823	0.446	0.323	2.11534e-30
Col4a3bp	1.32541e-34	1.03128	0.438	0.315	2.13033e-30
Znhit2	1.32685e-34	-1.63214	0.046	0.183	2.13265e-30
Eva1b	1.32841e-34	-1.46023	0.061	0.206	2.13515e-30
Il18rap	1.36416e-34	0.935414	0.579	0.522	2.19262e-30
Dhps	1.49559e-34	-1.22526	0.073	0.226	2.40386e-30
Asf1a	1.50037e-34	-1.94197	0.03	0.158	2.41155e-30
Smim12	1.58793e-34	-1.39921	0.054	0.197	2.55227e-30
Cdkn2c	1.83885e-34	-2.22995	0.031	0.157	2.95559e-30
Dok2	1.84712e-34	-0.80815	0.147	0.334	2.96887e-30
Rab10	1.92787e-34	0.745484	0.634	0.596	3.09867e-30
Serp1	2.0114e-34	-0.718358	0.174	0.374	3.23292e-30
Rheb	2.0464e-34	-0.618149	0.213	0.431	3.28918e-30
BC003965	2.16013e-34	-1.49782	0.057	0.199	3.47198e-30
Ecsit	2.45506e-34	-1.6579	0.04	0.173	3.94602e-30
Sap30	2.57525e-34	-1.6982	0.049	0.186	4.1392e-30
Cdipt	2.62649e-34	-0.979287	0.101	0.268	4.22156e-30
Them6	2.84537e-34	-2.46799	0.023	0.144	4.57336e-30
Parvg	2.91005e-34	-1.14165	0.091	0.25	4.67732e-30
Gspt1	2.92877e-34	-0.566149	0.244	0.474	4.70741e-30
Fam111a	2.95449e-34	-0.773145	0.129	0.309	4.74875e-30
Gcsh	2.99316e-34	-1.98181	0.035	0.162	4.81091e-30
Brms1	3.09782e-34	-1.44055	0.062	0.206	4.97912e-30
[truncated: 5,970 more rows]

## Sheet: Cluster 3
Gene	p_val	avg_log2FC	pct.1	pct.2	p_val_adj
Rad51b	0	3.38106	0.659	0.162	0
Diaph3	0	3.11893	0.738	0.211	0
Pola1	0	2.79674	0.715	0.243	0
Mki67	0	2.76112	0.864	0.469	0
Gm26917	0	2.53281	0.837	0.373	0
Atp10a	0	2.19506	0.81	0.325	0
Stag1	0	2.07299	0.841	0.375	0
Elmo1	0	1.9767	0.932	0.559	0
Themis	0	1.82048	0.972	0.701	0
Rps15a	0	-1.81074	0.987	1	0
Atp8b4	0	1.77776	0.947	0.659	0
Atxn1	0	1.71389	0.997	0.767	0
Xist	0	1.68844	0.957	0.713	0
Uba52	0	-1.68178	0.981	1	0
Cblb	0	1.67682	0.989	0.765	0
Tmsb4x	0	-1.67426	0.999	1	0
Rpl35	0	-1.65681	0.936	1	0
mt-Cytb	0	1.63968	0.995	0.948	0
Gm10076	0	-1.63446	0.981	1	0
Rpl22	0	-1.63346	0.837	0.997	0
Fau	0	-1.63298	0.989	1	0
mt-Nd1	0	1.6311	0.98	0.876	0
Rps11	0	-1.62043	0.977	1	0
Rpl32	0	-1.61286	0.99	1	0
Rps12	0	-1.60738	0.934	0.999	0
mt-Atp8	0	1.60629	0.994	0.956	0
Atp5e	0	-1.60304	0.699	0.979	0
Prkch	0	1.60215	0.986	0.733	0
Myl6	0	-1.59827	0.864	0.996	0
Rpl39	0	-1.59733	0.911	0.999	0
Rps5	0	-1.59634	0.978	1	0
Rpl35a	0	-1.57509	0.943	0.999	0
Rps7	0	-1.5734	0.971	1	0
Tpt1	0	-1.57295	0.981	1	0
Rps24	0	-1.57271	0.991	1	0
Rpl37a	0	-1.56603	0.932	0.999	0
Rps26	0	-1.56359	0.978	1	0
Dock10	0	1.55771	0.99	0.763	0
Rpl36	0	-1.54815	0.91	0.998	0
Rpl34	0	-1.54796	0.946	0.999	0
Ikzf1	0	1.54717	0.974	0.73	0
Rps13	0	-1.54189	0.969	1	0
Rps20	0	-1.54127	0.99	1	0
Rps16	0	-1.53901	0.985	1	0
Rpl13	0	-1.53468	0.997	1	0
Rps28	0	-1.53447	0.7	0.978	0
Rpl24	0	-1.53036	0.929	0.999	0
Rplp0	0	-1.52845	0.988	1	0
Rps27	0	-1.52188	0.838	0.996	0
Rps18	0	-1.5174	0.963	1	0
Rpl27	0	-1.51739	0.944	0.999	0
Rps10	0	-1.50516	0.977	1	0
Rps4x	0	-1.5007	0.985	1	0
Eef1b2	0	-1.49822	0.804	0.988	0
Mbnl1	0	1.4967	0.998	0.819	0
Rpl26	0	-1.4963	0.932	1	0
Dock2	0	1.49562	0.995	0.776	0
Rpl38	0	-1.48542	0.83	0.996	0
mt-Co3	0	1.48521	0.996	0.99	0
Serf2	0	-1.4763	0.777	0.991	0
Rpl12	0	-1.46397	0.875	0.995	0
Rpl28	0	-1.46301	0.977	1	0
Rpl7	0	-1.46044	0.918	0.999	0
Rpl36a	0	-1.45652	0.795	0.987	0
Rpl10a	0	-1.45462	0.963	1	0
Rpl30	0	-1.45459	0.973	1	0
Rpl37	0	-1.45368	0.942	0.999	0
Rpl19	0	-1.44976	0.982	1	0
Rpl17	0	-1.44832	0.981	1	0
Rps21	0	-1.44809	0.854	0.996	0
mt-Co2	0	1.44113	0.997	0.989	0
Rpsa	0	-1.43949	0.998	1	0
Rpl18a	0	-1.43538	0.983	1	0
Rpl21	0	-1.43522	0.969	0.999	0
Rplp1	0	-1.42602	0.984	1	0
Rps27a	0	-1.4213	0.985	1	0
Rps29	0	-1.41864	0.833	0.997	0
Rpl13a	0	-1.41845	0.974	1	0
Rps14	0	-1.41796	0.961	0.999	0
Ptprc	0	1.41439	0.999	0.935	0
Rpl14	0	-1.41315	0.904	0.997	0
Rpl9	0	-1.41064	0.983	1	0
Rps9	0	-1.40896	0.977	0.999	0
Rpl23	0	-1.40865	0.986	1	0
Rpl15	0	-1.40858	0.947	0.999	0
Rps23	0	-1.40077	0.958	1	0
Rplp2	0	-1.39756	0.945	0.999	0
Lgals1	0	-1.39495	0.978	0.998	0
Rpl8	0	-1.38339	0.977	1	0
Tmsb10	0	-1.37594	0.992	1	0
Cox4i1	0	-1.3752	0.846	0.995	0
Rpl6	0	-1.3687	0.955	0.999	0
Rpl27a	0	-1.36803	0.983	1	0
Rpl29	0	-1.3627	0.966	0.999	0
Rps3	0	-1.35606	0.977	1	0
Rpl7a	0	-1.35497	0.907	0.998	0
Rps8	0	-1.33072	0.996	1	0
Rps3a1	0	-1.32692	0.994	1	0
Rpl10	0	-1.32302	0.896	0.998	0
Rps19	0	-1.30995	0.974	1	0
Rack1	0	-1.29399	0.915	0.998	0
Naca	0	-1.29203	0.883	0.995	0
Rpl11	0	-1.28565	0.989	1	0
Rpl18	0	-1.23937	0.99	1	0
Rps6	0	-1.2359	0.944	0.999	0
Rpl3	0	-1.1831	0.973	0.999	0
Gapdh	0	-1.17127	1	1	0
Pfn1	0	-1.14049	0.994	1	0
Ppia	0	-1.07031	0.992	1	0
Eef1a1	0	-0.992588	1	1	0
Atp5l	7.62386e-307	-1.63115	0.61	0.956	1.22538e-302
Rps2	1.49228e-304	-1.00121	0.997	1	2.39854e-300
Arhgap15	2.48368e-303	1.54654	0.969	0.668	3.99202e-299
Macf1	6.45922e-302	1.76065	0.89	0.461	1.03819e-297
Cep128	7.82073e-302	3.04297	0.57	0.13	1.25703e-297
Rpl36al	3.17936e-300	-1.3942	0.771	0.986	5.11018e-296
Uqcrh	4.12041e-297	-1.67471	0.593	0.956	6.62274e-293
Rabgap1l	1.81094e-296	1.57941	0.977	0.71	2.91072e-292
Btf3	1.51503e-290	-1.58069	0.7	0.963	2.4351e-286
Rpl22l1	1.64875e-290	-1.79489	0.607	0.939	2.65003e-286
Cox5b	1.71742e-290	-1.5432	0.63	0.962	2.76041e-286
Cox8a	2.15179e-289	-1.25399	0.873	0.991	3.45858e-285
mt-Nd4l	5.53168e-289	1.48493	0.983	0.906	8.89107e-285
Atp5h	1.32761e-288	-1.53187	0.63	0.961	2.13386e-284
Ankrd11	1.85105e-288	1.52583	0.94	0.632	2.97519e-284
Mllt3	1.96115e-288	1.87085	0.893	0.513	3.15216e-284
Oaz1	4.3979e-288	-1.29927	0.827	0.988	7.06874e-284
Rpl41	6.24396e-287	-1.481	0.805	0.987	1.00359e-282
Atp13a3	1.20379e-285	2.32226	0.696	0.226	1.93485e-281
Kcnq5	1.78144e-282	2.35796	0.8	0.376	2.8633e-278
Ubb	2.95589e-281	-1.28088	0.932	0.995	4.75101e-277
mt-Co1	4.11487e-281	1.15429	0.999	0.996	6.61383e-277
Coro1a	4.67571e-281	-1.13319	0.93	0.996	7.51527e-277
Lnpep	3.51539e-280	1.60949	0.902	0.544	5.65029e-276
Celf2	3.29044e-278	1.44185	0.963	0.743	5.28873e-274
Cmip	4.45225e-278	1.75576	0.899	0.543	7.15611e-274
Ankrd44	1.8404e-277	1.50371	0.941	0.6	2.95808e-273
Zcchc7	1.9453e-277	1.84842	0.827	0.374	3.12669e-273
Sec61b	5.8072e-277	-1.63714	0.542	0.927	9.33391e-273
mt-Nd2	6.59763e-277	1.61172	0.965	0.803	1.06044e-272
Rps25	2.12023e-276	-1.43499	0.743	0.972	3.40784e-272
Tox	4.48964e-275	1.62246	0.968	0.736	7.2162e-271
Dyrk1a	1.47108e-273	2.22226	0.685	0.217	2.36447e-269
S100a10	2.93689e-272	-1.6015	0.764	0.973	4.72046e-268
Sub1	2.69651e-270	-1.47789	0.85	0.988	4.3341e-266
Sh3bgrl3	5.2883e-270	-1.2564	0.906	0.996	8.49988e-266
Elob	1.14654e-269	-1.39604	0.699	0.969	1.84284e-265
Runx2	5.27173e-269	1.6819	0.898	0.566	8.47325e-265
Canx	5.27619e-267	1.96244	0.875	0.609	8.48043e-263
Myl12a	1.19641e-266	-1.44299	0.722	0.967	1.92298e-262
Dock8	3.75277e-266	1.51378	0.93	0.626	6.03182e-262
Man2a1	1.13784e-265	1.97395	0.744	0.277	1.82885e-261
Stk39	2.90882e-265	1.63955	0.9	0.614	4.67534e-261
Rpl23a	4.09128e-265	-1.50342	0.646	0.953	6.57592e-261
Cd52	3.87693e-264	-1.44737	0.962	0.995	6.23139e-260
Exoc4	4.10757e-264	1.93944	0.815	0.39	6.60209e-260
Atp5j2	6.4737e-264	-1.58138	0.544	0.917	1.04052e-259
Rpl5	2.56216e-262	-1.26152	0.856	0.986	4.11815e-258
Actb	2.182e-261	-0.695112	1	1	3.50712e-257
Psme1	3.04012e-261	-1.40083	0.676	0.964	4.88639e-257
Nme2	5.71969e-261	-1.4473	0.776	0.973	9.19326e-257
Pfdn5	1.7427e-259	-1.61321	0.551	0.932	2.80105e-255
Rps15	2.37436e-259	-1.37881	0.789	0.98	3.81631e-255
Eif3f	4.84525e-259	-1.37288	0.705	0.969	7.78777e-255
Cox6c	1.00728e-258	-1.45366	0.635	0.94	1.619e-254
Sema4d	1.19179e-258	1.6462	0.887	0.564	1.91557e-254
Gnptab	4.04218e-258	1.78903	0.822	0.396	6.49699e-254
Eif4g3	1.75326e-257	1.67865	0.853	0.469	2.81801e-253
Bard1	3.33478e-257	2.70472	0.562	0.147	5.36e-253
Snd1	9.61193e-256	2.02408	0.769	0.349	1.54493e-251
Snrpg	4.89708e-255	-1.6109	0.561	0.913	7.87108e-251
Atp5g2	2.13042e-254	-1.32539	0.762	0.974	3.42423e-250
Lbr	5.87752e-254	2.12672	0.768	0.371	9.44695e-250
Atp5d	7.28628e-254	-1.38046	0.665	0.957	1.17112e-249
Hsp90b1	3.15024e-251	1.58443	0.984	0.901	5.06339e-247
S100a6	7.36918e-251	-1.82681	0.909	0.961	1.18445e-246
Hspa5	1.1689e-248	1.65713	0.97	0.807	1.87877e-244
Camk4	1.41225e-248	1.62833	0.875	0.532	2.26991e-244
Tmem163	6.05006e-248	1.58433	0.916	0.628	9.72426e-244
Ptpn18	8.62537e-247	-1.70283	0.548	0.912	1.38636e-242
Cox5a	1.43885e-246	-1.37878	0.711	0.956	2.31266e-242
Chchd2	3.99251e-246	-1.24854	0.739	0.975	6.41716e-242
AW112010	2.88454e-245	-1.4912	0.973	0.99	4.63632e-241
Huwe1	4.80867e-245	1.90388	0.775	0.352	7.72898e-241
Mif	1.72899e-244	-1.37502	0.83	0.983	2.77901e-240
Nsd2	2.04899e-243	1.99577	0.762	0.364	3.29334e-239
Cox6b1	1.3034e-241	-1.41545	0.577	0.93	2.09496e-237
Eif3k	3.50647e-241	-1.48377	0.559	0.913	5.63596e-237
Ubl5	4.85559e-241	-1.64941	0.479	0.881	7.80439e-237
Dennd1b	6.09824e-241	1.6964	0.813	0.398	9.8017e-237
Hip1	2.91099e-240	1.33102	0.957	0.729	4.67884e-236
S100a11	5.21719e-240	-1.54456	0.751	0.959	8.38558e-236
Ppm1h	1.41827e-239	1.50275	0.896	0.55	2.27959e-235
Trps1	1.59865e-239	1.88409	0.812	0.411	2.56951e-235
Eif1	1.10939e-236	-1.0364	0.907	0.995	1.78312e-232
Vps13b	2.74755e-236	1.85119	0.75	0.319	4.41614e-232
Rps17	2.23643e-235	-1.44474	0.705	0.952	3.59462e-231
Pvt1	3.28631e-235	2.31244	0.661	0.241	5.28208e-231
Selenow	4.81992e-235	-1.45896	0.598	0.938	7.74706e-231
Chst11	4.85454e-234	1.8416	0.771	0.347	7.80271e-230
Tomm6	2.74835e-233	-1.63451	0.441	0.865	4.41742e-229
Osbpl3	1.7816e-231	1.64357	0.825	0.422	2.86357e-227
Cox7a2	2.36263e-231	-1.58421	0.477	0.876	3.79746e-227
Lcp1	4.2335e-231	1.04447	1	0.99	6.80451e-227
Tma7	1.42859e-230	-1.62762	0.464	0.867	2.29617e-226
Alcam	3.73523e-230	1.82031	0.833	0.478	6.00364e-226
Atp5j	9.86432e-230	-1.41143	0.589	0.925	1.58549e-225
Grap2	2.19648e-228	1.52053	0.894	0.592	3.5304e-224
Ncapg2	2.44128e-226	2.58875	0.536	0.15	3.92387e-222
Mctp2	3.35159e-226	1.63099	0.816	0.405	5.38701e-222
Ankrd17	2.84567e-223	1.73498	0.784	0.388	4.57385e-219
Inpp4b	5.93294e-223	1.40527	0.915	0.6	9.53601e-219
Lrch1	1.40845e-222	1.64561	0.818	0.44	2.2638e-218
Atp5g3	4.60231e-222	-1.13085	0.863	0.984	7.3973e-218
Gmfg	3.61831e-219	-1.84125	0.401	0.825	5.81572e-215
Psmb8	6.45612e-219	-1.06987	0.847	0.987	1.03769e-214
S100a4	2.69805e-218	-1.83431	0.686	0.911	4.33658e-214
Atp2a2	1.88281e-217	2.16974	0.686	0.294	3.02624e-213
Runx3	3.84917e-217	1.65934	0.838	0.52	6.18677e-213
Kmt2a	1.20451e-216	1.70568	0.765	0.355	1.93601e-212
Arhgdib	2.10742e-216	-1.08319	0.89	0.988	3.38726e-212
Hint1	2.31887e-216	-1.31303	0.721	0.947	3.72713e-212
Abracl	4.35784e-216	-1.57597	0.502	0.867	7.00436e-212
Rpl31	6.23616e-216	-1.32127	0.684	0.945	1.00234e-211
Ndufb7	1.29714e-214	-1.64793	0.426	0.841	2.0849e-210
Dnajc1	9.07646e-214	1.40729	0.875	0.591	1.45886e-209
Setbp1	1.55802e-213	1.5548	0.862	0.538	2.50421e-209
Vps54	2.66975e-213	1.54581	0.819	0.438	4.29109e-209
Rbm3	9.21344e-213	-1.08228	0.932	0.987	1.48088e-208
Cox7c	1.1274e-212	-1.28903	0.631	0.928	1.81207e-208
Lrba	1.69229e-211	1.71859	0.765	0.36	2.72002e-207
Uqcrq	3.56939e-211	-1.7713	0.355	0.793	5.73709e-207
Psmb3	3.96391e-211	-1.38537	0.591	0.905	6.3712e-207
Txn1	4.17701e-211	-1.28532	0.716	0.95	6.71371e-207
Ranbp2	8.11899e-211	1.91089	0.729	0.354	1.30497e-206
Cers6	8.75703e-211	1.94235	0.696	0.289	1.40752e-206
Arpc3	9.43343e-211	-1.21323	0.717	0.954	1.51624e-206
Srgap2	1.20393e-210	1.94803	0.666	0.26	1.93508e-206
Crip1	3.46381e-210	-1.42918	0.713	0.954	5.56738e-206
Farp1	4.36658e-210	1.72931	0.793	0.42	7.0184e-206
Birc6	2.82168e-208	1.48065	0.839	0.526	4.53529e-204
Kansl1	2.97215e-208	1.49811	0.828	0.478	4.77713e-204
Cit	1.7896e-207	2.45587	0.523	0.154	2.87642e-203
Fam172a	3.36483e-207	1.65849	0.779	0.408	5.40829e-203
Snrpe	5.14412e-207	-1.47204	0.565	0.89	8.26814e-203
Psme2	9.46021e-207	-1.20667	0.674	0.948	1.52054e-202
Sec61g	9.52668e-207	-1.63519	0.389	0.818	1.53122e-202
Mycbp2	2.24249e-206	1.461	0.843	0.488	3.60436e-202
Lyst	8.55373e-206	1.48953	0.866	0.548	1.37484e-201
Cd3d	1.08506e-205	-1.10566	0.907	0.988	1.74401e-201
Cox7b	7.7326e-205	-1.64239	0.394	0.809	1.24286e-200
Ndufa2	1.19268e-204	-1.85453	0.292	0.755	1.917e-200
Fnbp1	2.00459e-203	1.42355	0.853	0.533	3.22197e-199
Dennd1a	2.49343e-203	1.9793	0.647	0.246	4.0077e-199
Atf6	1.01538e-202	1.70364	0.744	0.348	1.63202e-198
Fyn	3.04142e-202	1.27712	0.902	0.6	4.88847e-198
Mllt10	9.86772e-202	1.75569	0.725	0.326	1.58604e-197
Rac2	1.01503e-201	-1.09099	0.887	0.986	1.63145e-197
Arl15	6.10818e-201	1.76617	0.732	0.34	9.81767e-197
E2f3	7.0486e-201	2.20883	0.586	0.205	1.13292e-196
B4galt5	1.21365e-200	1.77205	0.733	0.353	1.9507e-196
Ubash3b	3.70912e-200	1.45935	0.892	0.656	5.96168e-196
Rpl4	2.00718e-199	-0.944894	0.893	0.992	3.22614e-195
Plcl2	2.22957e-199	1.68136	0.741	0.332	3.58358e-195
S100a13	2.23531e-199	-2.07331	0.26	0.719	3.59281e-195
Pdia3	2.5138e-199	1.44652	0.971	0.884	4.04043e-195
Pitpnc1	3.70284e-199	1.514	0.837	0.488	5.95157e-195
Edf1	4.37193e-199	-1.44106	0.484	0.861	7.027e-195
Sem1	3.02753e-198	-1.28353	0.584	0.906	4.86615e-194
Atp5o	4.52856e-197	-1.60601	0.412	0.806	7.27876e-193
Glg1	1.19871e-196	1.6944	0.723	0.334	1.92669e-192
Slc7a1	1.35744e-196	2.2945	0.55	0.177	2.18181e-192
Pds5a	1.83515e-196	1.85048	0.691	0.309	2.94964e-192
Msi2	9.96827e-196	1.70301	0.769	0.399	1.6022e-191
Grcc10	1.87827e-195	-1.8796	0.345	0.766	3.01894e-191
Sipa1l1	2.02578e-195	1.71261	0.755	0.376	3.25604e-191
Psma7	4.08017e-195	-1.51745	0.46	0.838	6.55805e-191
Arsb	1.01781e-194	1.52686	0.847	0.572	1.63592e-190
Nup210	1.31067e-194	1.65137	0.746	0.374	2.10664e-190
Pip4k2a	2.30855e-194	1.48417	0.802	0.446	3.71054e-190
Etv6	3.56736e-194	1.81327	0.721	0.336	5.73382e-190
Adam10	7.1038e-194	1.67152	0.722	0.328	1.14179e-189
Setd5	4.55441e-193	1.68946	0.745	0.374	7.3203e-189
Lrrc8c	5.90766e-192	1.58245	0.755	0.371	9.49537e-188
Knl1	4.56233e-191	2.24653	0.592	0.227	7.33304e-187
Itk	2.26491e-190	1.24017	0.899	0.67	3.64039e-186
Smg1	2.95051e-190	1.69131	0.726	0.344	4.74235e-186
Wnk1	4.18675e-190	1.23587	0.885	0.647	6.72937e-186
Sh3kbp1	4.8323e-190	1.21011	0.904	0.691	7.76696e-186
mt-Atp6	5.3105e-190	1.09982	0.973	0.88	8.53556e-186
Prkca	1.75035e-189	1.5884	0.813	0.476	2.81334e-185
mt-Nd5	9.80553e-189	1.22861	0.928	0.733	1.57604e-184
Gls	4.31518e-188	1.65547	0.738	0.362	6.93579e-184
Usp34	4.70942e-188	1.59843	0.754	0.386	7.56946e-184
Ppp1ca	1.03465e-187	-1.1518	0.688	0.938	1.663e-183
Aak1	1.8517e-187	1.53994	0.767	0.387	2.97624e-183
Sik3	4.80008e-187	1.63394	0.762	0.401	7.71517e-183
Zfp407	1.22875e-186	1.98581	0.581	0.202	1.97498e-182
Fli1	2.36827e-186	1.30501	0.87	0.587	3.80653e-182
Uqcr10	1.24201e-185	-1.81653	0.32	0.75	1.99628e-181
Rab8b	2.46879e-185	1.48267	0.794	0.452	3.96809e-181
4932438A13Rik	2.4917e-185	1.62508	0.721	0.328	4.00492e-181
Itgav	4.94715e-185	1.49504	0.79	0.448	7.95155e-181
Cox17	1.25348e-184	-1.69557	0.387	0.779	2.01471e-180
Ssh2	2.16356e-184	1.74005	0.676	0.286	3.47749e-180
Aldoa	2.33024e-184	-1.00189	0.915	0.991	3.74539e-180
Gmds	4.37212e-184	2.01487	0.641	0.279	7.02731e-180
Arf5	5.44716e-184	-1.2643	0.558	0.888	8.75522e-180
Gng5	9.98028e-184	-1.39059	0.494	0.849	1.60413e-179
Slc10a7	2.3134e-183	1.93522	0.591	0.213	3.71833e-179
H2afj	2.56855e-183	-1.56865	0.405	0.806	4.12843e-179
Akap13	4.62656e-183	1.08715	0.928	0.731	7.43626e-179
Brip1	6.51745e-183	2.5563	0.449	0.12	1.04755e-178
Csnk2b	1.06108e-182	-1.45877	0.457	0.825	1.70547e-178
Fbxl17	1.24995e-182	1.72638	0.674	0.293	2.00904e-178
Mms22l	1.9362e-182	2.2037	0.531	0.174	3.11205e-178
Cdkal1	2.40294e-182	2.03217	0.551	0.183	3.86224e-178
Pdzd8	2.86256e-182	1.99697	0.57	0.201	4.601e-178
Jazf1	8.46196e-182	2.36097	0.54	0.182	1.36009e-177
Gramd1b	9.14113e-182	1.85964	0.697	0.321	1.46925e-177
Prim2	7.96832e-181	2.37935	0.503	0.157	1.28075e-176
Tfrc	8.4341e-181	2.52341	0.531	0.181	1.35561e-176
Ets1	1.21879e-180	1.07935	0.955	0.776	1.95896e-176
Cfl1	1.59285e-180	-0.692022	0.978	1	2.5602e-176
Nkg7	2.61865e-179	-1.05477	0.979	0.996	4.20896e-175
Arih1	2.83381e-179	1.62582	0.73	0.37	4.55478e-175
Nedd9	7.53195e-179	1.35389	0.835	0.526	1.21061e-174
Snrpd2	9.86698e-179	-1.84982	0.288	0.718	1.58592e-174
Tcf12	1.39678e-178	1.70366	0.661	0.28	2.24505e-174
Atp11b	7.84699e-178	1.58781	0.721	0.349	1.26125e-173
Cbx5	2.09066e-177	1.87125	0.643	0.282	3.36032e-173
Iqgap1	2.32362e-177	1.15185	0.911	0.735	3.73476e-173
Calm1	4.38803e-176	-0.833191	0.924	0.995	7.05288e-172
Picalm	5.81886e-176	1.46946	0.754	0.38	9.35265e-172
Ndufv3	2.28194e-174	-1.76383	0.301	0.721	3.66776e-170
Cep350	3.08596e-174	1.7755	0.638	0.264	4.96006e-170
Itpr1	3.51165e-174	2.01376	0.658	0.304	5.64428e-170
Arid1b	9.2778e-174	1.63821	0.666	0.278	1.49122e-169
Aopep	2.91773e-173	1.2302	0.89	0.681	4.68966e-169
Cenpp	3.70785e-173	2.6555	0.461	0.141	5.95963e-169
R3hdm1	3.52973e-172	1.76699	0.635	0.267	5.67334e-168
Atp6v1f	3.57089e-172	-1.64505	0.331	0.741	5.73948e-168
Ncoa2	5.34531e-172	1.63496	0.677	0.301	8.59152e-168
Dock11	6.19134e-172	1.49963	0.75	0.4	9.95134e-168
Zeb1	6.34361e-172	1.87069	0.599	0.232	1.01961e-167
Atp5md	1.28099e-171	-1.69786	0.309	0.73	2.05893e-167
Ppp1r16b	4.05961e-171	1.4602	0.773	0.428	6.52501e-167
Pomp	8.45245e-171	-1.4921	0.417	0.797	1.35856e-166
Pkp4	3.62756e-170	2.45907	0.468	0.139	5.83058e-166
Fis1	3.77118e-169	-1.55532	0.367	0.763	6.06142e-165
Arid5b	7.8987e-169	1.38954	0.848	0.56	1.26956e-164
Myl12b	8.22727e-169	-1.05351	0.767	0.956	1.32237e-164
Uggt1	1.26423e-168	1.75967	0.601	0.232	2.03199e-164
Cdk6	1.56789e-168	1.98536	0.724	0.399	2.52007e-164
Eef1d	3.58839e-168	-1.32751	0.525	0.858	5.76763e-164
Skap1	4.26362e-168	1.05123	0.961	0.815	6.85292e-164
Sptbn1	5.63529e-168	1.75403	0.691	0.343	9.0576e-164
Havcr2	8.54158e-168	1.37716	0.84	0.602	1.37289e-163
Chd2	1.62519e-167	1.58189	0.722	0.376	2.61217e-163
Lcor	2.033e-167	1.74037	0.624	0.256	3.26763e-163
Tomm7	3.00557e-167	-1.82917	0.258	0.686	4.83086e-163
Hivep2	4.08203e-167	1.51488	0.726	0.355	6.56104e-163
Zswim6	9.74379e-167	1.77025	0.64	0.277	1.56612e-162
Prrc2c	1.33613e-166	1.1369	0.91	0.738	2.14756e-162
Dennd4a	3.35064e-166	1.31408	0.857	0.583	5.38549e-162
Cd3g	4.64989e-166	-1.04966	0.915	0.981	7.47376e-162
Med14	1.02476e-165	1.74016	0.656	0.298	1.6471e-161
Rsrc1	1.41174e-165	1.83945	0.638	0.288	2.26908e-161
Mad1l1	3.26826e-165	2.2027	0.477	0.15	5.25308e-161
Ubr5	4.80244e-165	1.52317	0.725	0.377	7.71896e-161
Clasp1	5.06709e-165	1.88963	0.552	0.199	8.14434e-161
Aspm	6.21505e-165	2.52824	0.463	0.143	9.98945e-161
Dleu2	6.27339e-165	1.84771	0.622	0.264	1.00832e-160
Tcf20	6.69772e-165	1.7525	0.622	0.262	1.07652e-160
Krtcap2	6.33439e-164	-1.33677	0.491	0.832	1.01813e-159
Gpx4	9.7251e-164	-1.70129	0.314	0.722	1.56312e-159
Peli1	1.08848e-163	1.25736	0.862	0.588	1.74951e-159
Itgb1	4.86697e-163	1.58992	0.8	0.519	7.82268e-159
Ulbp1	5.77084e-163	2.46062	0.421	0.115	9.27548e-159
Pde3b	1.1674e-162	1.60976	0.682	0.323	1.87636e-158
Erap1	3.61043e-162	1.79465	0.638	0.294	5.80305e-158
Eif3i	6.79099e-162	-1.6797	0.333	0.722	1.09152e-157
Ptpn22	1.01712e-161	1.05138	0.907	0.668	1.63481e-157
Faf1	1.62017e-161	1.84568	0.603	0.256	2.6041e-157
Mcph1	1.62722e-161	2.29241	0.44	0.127	2.61544e-157
Ndufb10	2.1817e-161	-1.7823	0.261	0.682	3.50665e-157
Nlrc5	1.34446e-160	1.30711	0.8	0.485	2.16096e-156
Herc1	5.62451e-160	1.70812	0.624	0.265	9.04027e-156
Vti1a	1.11342e-159	1.70173	0.687	0.355	1.7896e-155
Esyt2	1.70848e-159	1.44622	0.696	0.317	2.74605e-155
Taf10	2.09455e-159	-1.62853	0.325	0.721	3.36658e-155
Psmb6	4.27223e-159	-1.57206	0.372	0.749	6.86676e-155
Ndufb11	1.08863e-158	-1.60322	0.333	0.725	1.74976e-154
Iqgap2	1.52284e-158	1.75322	0.647	0.311	2.44767e-154
Kif15	2.54336e-158	2.05186	0.564	0.233	4.08795e-154
Ndufb9	3.24311e-158	-1.44652	0.39	0.767	5.21266e-154
Phlpp1	4.68497e-158	1.92735	0.595	0.248	7.53015e-154
Phactr2	6.73673e-158	1.74006	0.662	0.311	1.08279e-153
Nrf1	1.2075e-157	1.74223	0.598	0.245	1.94082e-153
Utrn	6.07e-157	1.21845	0.815	0.502	9.75631e-153
Xpo1	3.15231e-156	1.70493	0.643	0.301	5.06671e-152
Gstp1	4.87506e-156	-1.52271	0.357	0.75	7.83569e-152
Smyd3	7.89325e-156	2.0176	0.581	0.243	1.26868e-151
Dlg1	1.90675e-155	1.61314	0.6	0.235	3.06472e-151
Gtdc1	2.21008e-155	1.76133	0.68	0.325	3.55227e-151
Gm8797	4.42307e-155	-1.42041	0.459	0.804	7.1092e-151
Dynll1	1.86928e-154	-1.36695	0.49	0.818	3.00449e-150
Gsk3b	3.90496e-154	1.56437	0.673	0.32	6.27645e-150
Rrbp1	4.07172e-154	1.40874	0.795	0.545	6.54448e-150
Pou2f1	9.44027e-154	2.22229	0.428	0.124	1.51733e-149
Hmgcr	1.13519e-153	1.97724	0.56	0.225	1.8246e-149
Trmt112	1.272e-153	-1.6346	0.323	0.713	2.04449e-149
Tbl1xr1	1.33315e-153	1.62614	0.646	0.295	2.14278e-149
Ndufa11	2.3754e-153	-1.58563	0.315	0.712	3.81798e-149
Atp5mpl	5.04823e-153	-1.72656	0.262	0.673	8.11401e-149
Ndufb8	5.68243e-153	-1.52377	0.357	0.733	9.13336e-149
Psmb4	1.09779e-152	-1.72731	0.29	0.681	1.76448e-148
Ndufa6	1.40375e-152	-1.845	0.248	0.651	2.25624e-148
Cog5	1.61958e-152	1.56398	0.655	0.301	2.60316e-148
Dgkh	4.76976e-152	1.57269	0.689	0.345	7.66643e-148
Smg6	5.01262e-152	1.64512	0.681	0.342	8.05678e-148
Rtn3	5.4381e-152	1.44114	0.76	0.476	8.74066e-148
Gm47283	6.32079e-152	2.13147	0.527	0.197	1.01594e-147
Pan3	1.09628e-151	1.62268	0.62	0.267	1.76206e-147
Pds5b	2.07548e-151	1.81375	0.564	0.224	3.33591e-147
Hcst	2.39988e-151	-2.1885	0.247	0.636	3.85733e-147
Nsd3	2.4482e-151	1.2104	0.802	0.511	3.935e-147
Wwox	8.35733e-151	2.35057	0.514	0.197	1.34327e-146
Atp5g1	8.49728e-151	-1.49657	0.398	0.763	1.36577e-146
Tnks	3.45037e-150	2.04861	0.414	0.113	5.54578e-146
1810037I17Rik	4.95937e-150	-1.67911	0.324	0.705	7.9712e-146
Atox1	6.84641e-150	-1.57497	0.315	0.709	1.10042e-145
Ifi27l2a	1.43657e-149	-2.06072	0.839	0.879	2.30899e-145
Ccl5	1.6635e-149	-2.40832	0.927	0.912	2.67375e-145
Tnik	2.09675e-149	1.53149	0.667	0.317	3.37011e-145
Sept11	8.31992e-149	1.38447	0.768	0.485	1.33726e-144
Ndufb5	1.06476e-148	-1.71134	0.261	0.665	1.71139e-144
Actg1	1.63238e-148	-0.612176	1	1	2.62373e-144
Rbx1	5.99014e-148	-1.2002	0.509	0.832	9.62795e-144
Anxa2	6.64075e-148	-0.984274	0.891	0.969	1.06737e-143
Asxl1	7.32586e-148	1.67353	0.605	0.262	1.17749e-143
Ralgapa2	1.15791e-147	1.66981	0.601	0.251	1.86111e-143
Trpm7	1.23414e-147	1.63694	0.566	0.218	1.98363e-143
Tmem164	2.06941e-147	1.67855	0.601	0.261	3.32616e-143
Atp5c1	2.36966e-147	-1.0766	0.634	0.889	3.80876e-143
Psmb1	3.01994e-147	-1.06949	0.614	0.886	4.85394e-143
Gm42047	3.33603e-147	2.35614	0.565	0.25	5.36201e-143
Vamp8	5.55656e-147	-1.58839	0.355	0.727	8.93106e-143
Zfand3	8.40239e-147	1.514	0.671	0.327	1.35052e-142
Rps6ka3	2.31146e-146	1.45604	0.697	0.359	3.7152e-142
Spata5	3.60482e-146	1.82058	0.557	0.224	5.79402e-142
Strn3	5.30688e-146	1.64687	0.597	0.249	8.52975e-142
Psma2	1.59153e-145	-1.26706	0.501	0.816	2.55807e-141
Cdk17	1.77347e-145	1.3126	0.754	0.428	2.8505e-141
Cdc14a	2.43156e-145	1.46839	0.662	0.308	3.90825e-141
Tm9sf3	4.05815e-145	1.53425	0.725	0.433	6.52266e-141
Mrps16	9.00921e-145	-1.92145	0.207	0.61	1.44805e-140
Prelid1	9.48186e-145	-0.926866	0.777	0.953	1.52402e-140
Usp15	1.80135e-144	1.50317	0.674	0.342	2.89531e-140
Mrpl52	6.87681e-144	-1.65503	0.305	0.681	1.10531e-139
Plcl1	1.26097e-143	2.6056	0.425	0.133	2.02676e-139
Arpc1b	1.68082e-143	-0.811967	0.86	0.979	2.70159e-139
Osbpl8	1.8603e-143	1.60487	0.651	0.317	2.99006e-139
Tm9sf2	2.33105e-143	1.69258	0.634	0.316	3.7467e-139
Mast2	2.50466e-143	2.24728	0.386	0.106	4.02574e-139
Atxn7l1	5.2268e-143	1.5035	0.656	0.317	8.40103e-139
D8Ertd738e	6.19043e-143	-1.41755	0.376	0.745	9.94988e-139
Snrpf	8.8517e-143	-1.69742	0.315	0.687	1.42273e-138
Cnot1	1.07983e-142	1.56667	0.637	0.305	1.73562e-138
Zfp292	1.38124e-142	1.31869	0.742	0.417	2.22007e-138
Mrtfa	3.04729e-142	1.61383	0.589	0.25	4.89791e-138
mt-Nd4	3.84108e-142	1.21954	0.861	0.676	6.17376e-138
Atp2b1	4.16295e-142	1.35529	0.722	0.404	6.69111e-138
Ascc3	6.8757e-142	1.59948	0.618	0.28	1.10513e-137
Atp5f1	6.99935e-142	-1.10036	0.573	0.864	1.125e-137
Bub1	2.76282e-141	2.32851	0.382	0.106	4.44069e-137
Chsy1	3.03602e-141	1.52884	0.673	0.341	4.87979e-137
Ndufa7	4.9982e-141	-1.52671	0.304	0.691	8.03361e-137
Ndufa13	5.94845e-141	-0.984524	0.667	0.924	9.56094e-137
Fbxo11	5.96206e-141	1.63853	0.595	0.258	9.58282e-137
Mbd5	6.1791e-141	1.71724	0.539	0.212	9.93166e-137
H2afz	1.63052e-140	-1.13589	0.892	0.966	2.62074e-136
Usp37	1.99392e-140	2.12016	0.437	0.142	3.20483e-136
Polr1d	8.71354e-140	-1.20629	0.519	0.82	1.40053e-135
Stt3b	9.79785e-140	1.8223	0.532	0.212	1.57481e-135
Fbxw11	1.48955e-139	1.62459	0.57	0.235	2.39415e-135
Ssr4	2.78159e-139	-1.37898	0.38	0.742	4.47085e-135
Rngtt	6.88218e-139	1.56064	0.618	0.284	1.10617e-134
AI506816	7.37461e-139	1.72419	0.682	0.386	1.18532e-134
Slc38a1	7.90724e-139	1.5149	0.705	0.411	1.27093e-134
Lrch3	2.73197e-138	1.73476	0.557	0.233	4.3911e-134
Tbc1d5	7.37806e-138	1.76342	0.532	0.21	1.18587e-133
Rbpj	9.08166e-138	1.28152	0.785	0.529	1.4597e-133
Smdt1	1.02819e-137	-1.51806	0.326	0.698	1.6526e-133
H3f3b	1.26487e-137	-0.704401	0.961	0.997	2.03303e-133
Usp24	1.81087e-137	1.76836	0.498	0.179	2.91061e-133
Luc7l2	3.32804e-137	1.07433	0.845	0.656	5.34916e-133
Ndufa4	8.61735e-137	-1.31898	0.518	0.803	1.38507e-132
March6	9.04981e-137	1.77873	0.514	0.194	1.45458e-132
Pign	9.38956e-137	2.17646	0.366	0.097	1.50918e-132
Rap1gds1	1.08593e-136	1.57582	0.617	0.286	1.74542e-132
Svil	1.17878e-136	1.64329	0.58	0.255	1.89465e-132
Id2	1.24265e-136	-1.2629	0.72	0.89	1.99731e-132
Rbm6	1.24367e-136	1.57418	0.62	0.29	1.99895e-132
Galnt1	2.00381e-136	1.60401	0.632	0.313	3.22072e-132
Kif13b	3.096e-136	1.48441	0.696	0.38	4.9762e-132
Ppp6r3	3.84582e-136	1.58213	0.589	0.26	6.18138e-132
Nrp1	6.99997e-136	1.56454	0.714	0.423	1.1251e-131
Phf20l1	1.44964e-135	1.40011	0.729	0.44	2.33001e-131
Itpkb	3.39249e-135	1.46104	0.673	0.335	5.45274e-131
Nol7	4.09273e-135	-1.43357	0.374	0.731	6.57825e-131
Lsp1	1.45312e-134	-1.02411	0.679	0.911	2.3356e-130
Fndc3a	1.49523e-134	1.66976	0.589	0.262	2.40329e-130
Dbi	1.65397e-134	-1.57749	0.341	0.691	2.65843e-130
Cbfb	3.09564e-134	1.51452	0.656	0.35	4.97563e-130
Kdm6a	5.04657e-134	1.57822	0.597	0.267	8.11136e-130
Apc	6.59001e-134	1.62429	0.55	0.222	1.05921e-129
Tmem131l	9.2179e-134	1.82355	0.452	0.15	1.48159e-129
Nup155	1.04282e-133	2.1863	0.382	0.109	1.67613e-129
Trbc2	1.46216e-133	-1.42911	0.565	0.831	2.35013e-129
Celf1	1.72688e-133	1.57412	0.581	0.253	2.77561e-129
Rai1	2.0497e-133	1.84111	0.486	0.179	3.29449e-129
Atp11c	3.21285e-133	2.10366	0.372	0.103	5.16402e-129
Sri	3.51825e-133	-1.41166	0.384	0.727	5.65488e-129
Timm13	3.80735e-133	-1.82982	0.227	0.609	6.11956e-129
Aprt	1.05644e-132	-1.69132	0.273	0.651	1.69801e-128
Nptn	1.3905e-132	1.46069	0.645	0.311	2.23495e-128
Ucp2	2.20157e-132	-0.976966	0.758	0.942	3.53859e-128
Kif4	3.12593e-132	2.18167	0.419	0.136	5.02431e-128
Zfp148	3.57095e-132	1.47701	0.636	0.317	5.73959e-128
Rbl1	3.6247e-132	1.8635	0.493	0.187	5.82597e-128
Uqcc2	4.81103e-132	-1.94538	0.192	0.576	7.73277e-128
Top2a	5.01854e-132	1.35874	0.783	0.506	8.0663e-128
Psmb5	6.85234e-132	-1.60027	0.327	0.678	1.10138e-127
Gstp3	7.95093e-132	-2.38394	0.145	0.524	1.27795e-127
Hspe1	1.04788e-131	-1.43459	0.477	0.787	1.68426e-127
Pde7a	1.44748e-131	1.39429	0.664	0.334	2.32654e-127
Ect2	1.67995e-131	2.17879	0.422	0.14	2.70019e-127
Stil	1.83815e-131	2.46133	0.324	0.079	2.95446e-127
Foxn3	2.01443e-131	1.33951	0.789	0.522	3.2378e-127
Cdyl	4.19116e-131	1.94515	0.449	0.155	6.73646e-127
BC052040	4.57306e-131	2.30926	0.347	0.092	7.35028e-127
Pum2	1.21702e-130	1.44803	0.671	0.368	1.95612e-126
Swi5	1.5364e-130	-1.58766	0.304	0.666	2.46945e-126
Suco	2.23462e-130	1.53854	0.605	0.281	3.59171e-126
Jmjd1c	2.693e-130	1.54691	0.587	0.26	4.32847e-126
Reep5	2.83579e-130	-1.03616	0.608	0.879	4.55796e-126
Thada	2.95601e-130	1.76903	0.483	0.178	4.7512e-126
Psmb9	5.11665e-130	-1.09515	0.552	0.847	8.224e-126
Tnrc6a	5.61841e-130	1.63054	0.576	0.26	9.03047e-126
Mrpl54	6.35432e-130	-1.89166	0.206	0.585	1.02133e-125
Clasp2	7.34543e-130	1.78708	0.505	0.196	1.18063e-125
Diaph2	8.12748e-130	1.78966	0.506	0.196	1.30633e-125
Atp2b4	2.01128e-129	1.4366	0.673	0.352	3.23274e-125
Itgal	3.2551e-129	1.04804	0.832	0.598	5.23193e-125
Mdfic	5.39922e-129	1.42976	0.679	0.374	8.67816e-125
Rev3l	7.3146e-129	1.92465	0.44	0.15	1.17568e-124
Brca1	7.65843e-129	2.28403	0.359	0.101	1.23094e-124
Nme1	8.05563e-129	-1.39381	0.495	0.79	1.29478e-124
Ckap5	1.10604e-128	1.69056	0.612	0.307	1.77775e-124
Lims1	1.81689e-128	1.1954	0.781	0.531	2.92029e-124
Larp4b	1.84799e-128	1.4844	0.652	0.349	2.97027e-124
Galnt7	2.38215e-128	1.83196	0.469	0.17	3.82883e-124
Btbd9	2.70707e-128	1.67566	0.571	0.263	4.35107e-124
Nsd1	3.70992e-128	1.30507	0.713	0.414	5.96296e-124
Adam19	3.85029e-128	1.38996	0.688	0.369	6.18858e-124
Stim1	4.06414e-128	1.56313	0.576	0.253	6.53229e-124
Uqcrb	6.03565e-128	-1.55281	0.297	0.66	9.7011e-124
Rps27l	7.14124e-128	-1.6657	0.313	0.665	1.14781e-123
Arid2	7.62838e-128	1.70739	0.508	0.199	1.22611e-123
Runx1	8.76315e-128	1.60092	0.645	0.33	1.4085e-123
Rtraf	1.03116e-127	-1.44397	0.35	0.695	1.65738e-123
Xylt1	2.03352e-127	2.30664	0.348	0.094	3.26848e-123
Prkcq	2.66473e-127	1.17692	0.791	0.533	4.28302e-123
Ccdc88c	3.97789e-127	1.419	0.652	0.336	6.39366e-123
Ash1l	6.15663e-127	1.45417	0.61	0.285	9.89554e-123
Umad1	7.05307e-127	2.02029	0.413	0.134	1.13364e-122
Cox6a1	1.33804e-126	-1.06177	0.588	0.858	2.15064e-122
Tnks2	1.52668e-126	1.35983	0.684	0.39	2.45383e-122
Fto	1.42883e-125	1.97382	0.44	0.156	2.29656e-121
Ankib1	2.3532e-125	1.56375	0.578	0.266	3.7823e-121
Psmb10	2.56142e-125	-1.57181	0.295	0.652	4.11698e-121
Ranbp9	4.08867e-125	1.55873	0.563	0.247	6.57173e-121
Phip	4.74507e-125	1.50189	0.615	0.3	7.62675e-121
Sumo2	6.38646e-125	-0.981672	0.733	0.908	1.0265e-120
Fryl	6.62823e-125	1.24257	0.692	0.364	1.06536e-120
Chd7	7.3321e-125	1.41537	0.693	0.398	1.17849e-120
Raph1	9.14166e-125	1.85216	0.479	0.183	1.46934e-120
Diaph1	1.46287e-124	1.18858	0.777	0.546	2.35127e-120
Mthfd1l	1.66419e-124	1.61573	0.597	0.294	2.67486e-120
Smchd1	3.34244e-124	1.1954	0.778	0.548	5.3723e-120
Igf2r	3.43722e-124	1.56368	0.585	0.265	5.52464e-120
Nipbl	5.27904e-124	1.25081	0.737	0.449	8.48501e-120
Rad54b	1.37452e-123	2.60037	0.258	0.051	2.20927e-119
Actr2	2.76201e-123	0.946487	0.87	0.699	4.43937e-119
Gm44174	6.18408e-123	1.14172	0.768	0.49	9.93967e-119
Vps13a	1.50808e-122	1.37759	0.676	0.378	2.42394e-118
Polq	1.57003e-122	2.66291	0.273	0.059	2.52352e-118
Mcu	1.72953e-122	1.85105	0.482	0.19	2.77987e-118
Ezh2	1.96334e-122	1.47991	0.675	0.399	3.15568e-118
Atrx	2.43723e-122	1.16652	0.775	0.552	3.91736e-118
Rock2	2.64393e-122	1.58772	0.546	0.238	4.24958e-118
Tspo	3.33713e-122	-1.02128	0.629	0.877	5.36377e-118
Fars2	4.55112e-122	1.61845	0.569	0.26	7.31501e-118
Ambra1	5.13847e-122	1.5387	0.568	0.256	8.25907e-118
Neil3	5.26012e-122	2.28058	0.366	0.111	8.45459e-118
Kmt2c	5.35394e-122	1.57644	0.506	0.197	8.60538e-118
AW554918	5.3781e-122	2.01986	0.406	0.134	8.64423e-118
Srgn	1.19366e-121	-0.940209	0.875	0.964	1.91857e-117
Med13	2.82625e-121	1.49472	0.558	0.24	4.54262e-117
Ncapd3	3.31339e-121	1.77543	0.494	0.199	5.32562e-117
Ecpas	8.35264e-121	1.69823	0.523	0.224	1.34252e-116
Nedd8	1.0459e-120	-1.28648	0.409	0.727	1.68108e-116
Prdx2	1.04849e-120	-1.50597	0.295	0.65	1.68524e-116
Mtmr3	1.08112e-120	1.61791	0.494	0.191	1.73769e-116
Maml2	2.78292e-120	1.21151	0.703	0.392	4.47298e-116
Srbd1	3.06167e-120	1.89624	0.414	0.14	4.92102e-116
Ost4	5.77214e-120	-1.57596	0.284	0.63	9.27757e-116
Ndufa3	7.20216e-120	-1.71286	0.214	0.58	1.1576e-115
Smg7	8.6615e-120	1.61058	0.526	0.224	1.39216e-115
Atad2	1.05334e-119	1.58859	0.587	0.285	1.69303e-115
Mef2a	1.05967e-119	1.43705	0.629	0.317	1.7032e-115
Etfb	1.12496e-119	-1.67086	0.272	0.621	1.80815e-115
Fam49b	1.29088e-119	0.920767	0.893	0.751	2.07484e-115
Zfp280d	1.82626e-119	1.81785	0.448	0.163	2.93535e-115
Park7	5.12975e-119	-1.38281	0.349	0.695	8.24505e-115
Cd226	6.47608e-119	1.39413	0.719	0.477	1.0409e-114
Akap11	1.07461e-118	2.03762	0.359	0.106	1.72722e-114
Dtl	1.13203e-118	2.02668	0.418	0.146	1.81951e-114
Fkbp1a	1.23032e-118	-1.0471	0.596	0.846	1.9775e-114
Cntrl	1.41413e-118	1.17891	0.76	0.512	2.27293e-114
Cnn2	1.48727e-118	-0.876331	0.768	0.941	2.39048e-114
Tnfaip8	2.24684e-118	1.3314	0.736	0.509	3.61134e-114
Sec63	5.31241e-118	1.56188	0.567	0.267	8.53863e-114
Sppl3	7.54074e-118	1.59699	0.494	0.195	1.21202e-113
Rapgef6	1.03066e-117	1.01541	0.812	0.582	1.65658e-113
Hyou1	1.49574e-117	2.0332	0.408	0.141	2.40411e-113
Rttn	1.53741e-117	2.28521	0.31	0.08	2.47109e-113
Sacs	3.70727e-117	2.0728	0.356	0.106	5.9587e-113
Ralgapa1	4.0254e-117	1.61186	0.499	0.202	6.47002e-113
Cep295	6.64156e-117	1.91691	0.41	0.14	1.0675e-112
Pgls	6.72244e-117	-1.72891	0.239	0.587	1.0805e-112
Slc2a3	6.82124e-117	1.593	0.608	0.31	1.09638e-112
Map4	7.66661e-117	1.30396	0.701	0.418	1.23225e-112
Mdm4	9.11311e-117	1.60352	0.501	0.202	1.46475e-112
Spidr	1.12699e-116	1.93206	0.387	0.124	1.81141e-112
Srp14	1.19479e-116	-1.63817	0.256	0.607	1.92038e-112
Pum1	1.3132e-116	1.48409	0.598	0.299	2.1107e-112
Bcl2a1b	1.56634e-116	-1.28101	0.482	0.769	2.51758e-112
Prdx1	1.69364e-116	-1.05946	0.628	0.85	2.72219e-112
Sdhb	2.5561e-116	-1.33959	0.361	0.693	4.10841e-112
Nr3c1	3.01122e-116	1.40802	0.601	0.294	4.83993e-112
Pag1	6.7321e-116	1.37958	0.575	0.266	1.08205e-111
Stag2	9.30798e-116	1.34496	0.63	0.324	1.49607e-111
Cnot4	1.09983e-115	1.45995	0.594	0.296	1.76776e-111
Eml4	1.32312e-115	1.33803	0.674	0.385	2.12665e-111
Gabarap	1.53893e-115	-1.26663	0.399	0.732	2.47352e-111
Prkcb	1.63998e-115	1.37636	0.656	0.358	2.63594e-111
Ugcg	1.6722e-115	1.23647	0.723	0.446	2.68772e-111
Rapgef1	1.94011e-115	1.28405	0.684	0.375	3.11834e-111
Kcnq1ot1	5.88097e-115	2.07602	0.397	0.137	9.45249e-111
Anapc1	6.11615e-115	1.72263	0.478	0.193	9.83049e-111
Fam193a	9.08192e-115	1.55662	0.514	0.216	1.45974e-110
Trak1	9.63861e-115	1.7609	0.444	0.164	1.54921e-110
Bcl11b	9.84781e-115	1.38517	0.68	0.403	1.58284e-110
Nup98	1.00262e-114	1.65219	0.503	0.211	1.61151e-110
Cyba	1.68868e-114	-0.74221	0.855	0.975	2.71422e-110
2610507B11Rik	1.83218e-114	1.57794	0.506	0.207	2.94486e-110
Man1a2	1.92176e-114	1.54372	0.561	0.264	3.08884e-110
Atp9b	2.00572e-114	1.51952	0.537	0.236	3.2238e-110
Col4a3bp	2.9102e-114	1.37811	0.594	0.284	4.67757e-110
Xpo4	3.86952e-114	1.91339	0.411	0.144	6.21948e-110
Psma4	4.12172e-114	-1.45885	0.316	0.65	6.62484e-110
Lin52	5.93756e-114	2.2164	0.321	0.088	9.54344e-110
Zfp638	7.11393e-114	1.52497	0.57	0.272	1.14342e-109
Haus6	7.26507e-114	1.88231	0.407	0.141	1.16771e-109
Ubap2	8.03763e-114	1.67267	0.486	0.198	1.29189e-109
Dync1h1	8.55708e-114	1.52264	0.597	0.305	1.37538e-109
Ttll5	1.0093e-113	2.20086	0.304	0.078	1.62224e-109
Cenpe	1.02453e-113	1.81725	0.518	0.229	1.64673e-109
Il2rb	1.21095e-113	0.808863	0.969	0.885	1.94635e-109
Baz1b	1.53234e-113	1.40226	0.649	0.369	2.46293e-109
Mrps24	1.71738e-113	-1.79167	0.2	0.55	2.76035e-109
Anln	2.01285e-113	2.33615	0.308	0.082	3.23526e-109
Wac	2.06061e-113	1.31341	0.666	0.377	3.31202e-109
Ndufa1	2.10992e-113	-1.69197	0.224	0.574	3.39127e-109
Abhd2	2.13694e-113	1.66439	0.461	0.175	3.4347e-109
Ptbp3	3.22246e-113	0.997321	0.821	0.619	5.17945e-109
Selenoh	4.64965e-113	-1.80294	0.274	0.596	7.47338e-109
Slc25a3	5.43381e-113	-0.838605	0.775	0.931	8.73377e-109
Ap2s1	8.33037e-113	-1.44199	0.303	0.64	1.33894e-108
Uqcr11	9.69113e-113	-1.68169	0.234	0.581	1.55766e-108
Atp1a1	1.49054e-112	1.58803	0.638	0.371	2.39574e-108
Lamtor4	1.86633e-112	-1.77405	0.209	0.557	2.99976e-108
Helz	2.37639e-112	1.4576	0.514	0.213	3.81958e-108
Supt4a	2.39179e-112	-1.66651	0.25	0.59	3.84432e-108
Slmap	3.04075e-112	1.57519	0.506	0.214	4.8874e-108
Erh	3.44364e-112	-1.20917	0.579	0.817	5.53497e-108
Ran	3.49149e-112	-1.16363	0.77	0.91	5.61187e-108
Atpif1	4.02544e-112	-1.53389	0.282	0.623	6.4701e-108
Med13l	4.06784e-112	1.58897	0.498	0.207	6.53824e-108
Ano6	4.4432e-112	1.64195	0.482	0.196	7.14156e-108
Micos13	7.29703e-112	-1.76213	0.189	0.545	1.17285e-107
Sf3b5	7.66771e-112	-1.62443	0.266	0.599	1.23243e-107
Snx25	8.49365e-112	1.83346	0.429	0.157	1.36518e-107
Ap3b1	8.90601e-112	1.31547	0.681	0.397	1.43146e-107
Zzef1	1.3792e-111	1.56417	0.494	0.204	2.21678e-107
Prpf8	1.38914e-111	1.49211	0.652	0.387	2.23276e-107
Higd1a	1.44365e-111	-1.39121	0.368	0.69	2.32038e-107
Mastl	2.55331e-111	2.4279	0.305	0.083	4.10394e-107
Phtf2	3.61918e-111	2.0253	0.355	0.109	5.8171e-107
H3f3a	4.73073e-111	-0.766226	0.822	0.951	7.60369e-107
Traf3	4.75867e-111	1.69178	0.491	0.208	7.64861e-107
Cdca2	5.97246e-111	1.94606	0.387	0.131	9.59954e-107
Arhgap26	9.29775e-111	1.4146	0.56	0.254	1.49443e-106
Mrpl33	9.45858e-111	-1.32433	0.337	0.67	1.52028e-106
Pglyrp1	9.64712e-111	-1.24439	0.446	0.748	1.55058e-106
Tlk1	1.08395e-110	1.38791	0.611	0.313	1.74223e-106
Agtpbp1	1.46322e-110	1.8593	0.401	0.139	2.35183e-106
Xrn1	2.21336e-110	1.36728	0.601	0.3	3.55753e-106
Ncor1	9.69731e-110	0.975418	0.816	0.619	1.55865e-105
Cst7	1.17407e-109	-1.25392	0.443	0.746	1.88708e-105
Ahnak	2.25476e-109	0.914816	0.897	0.707	3.62408e-105
Ptk2b	2.31791e-109	1.08379	0.75	0.488	3.72557e-105
Aurkaip1	4.59863e-109	-1.66293	0.221	0.567	7.39137e-105
Ptprj	8.12054e-109	1.50897	0.559	0.264	1.30521e-104
Hsp90ab1	1.09078e-108	-0.590916	0.991	1	1.75321e-104
Lsm4	1.2006e-108	-1.25699	0.415	0.718	1.92973e-104
Srcap	1.2135e-108	1.54706	0.494	0.208	1.95046e-104
Nup205	1.45897e-108	1.86294	0.403	0.145	2.34501e-104
Ago2	1.76237e-108	1.34062	0.639	0.353	2.83266e-104
Zzz3	1.87122e-108	1.69992	0.432	0.16	3.00762e-104
Phc3	3.47737e-108	1.46365	0.511	0.217	5.58918e-104
Jak1	5.13444e-108	0.788092	0.899	0.758	8.25259e-104
Myh9	5.19495e-108	0.704919	0.982	0.907	8.34985e-104
Prrc2b	5.728e-108	1.29725	0.634	0.334	9.20661e-104
Acsl4	6.07961e-108	1.46419	0.556	0.266	9.77176e-104
Ech1	6.39681e-108	-1.95013	0.175	0.514	1.02816e-103
Vps28	9.53517e-108	-1.63146	0.23	0.575	1.53259e-103
Pfkfb3	3.18831e-107	1.61057	0.508	0.223	5.12457e-103
Bcl2a1d	3.46804e-107	-1.40263	0.392	0.693	5.57418e-103
Naa16	4.04394e-107	1.72003	0.461	0.187	6.49982e-103
Hspa8	4.65369e-107	-0.586167	0.977	0.999	7.47987e-103
Slc9a9	7.05743e-107	1.40109	0.597	0.298	1.13434e-102
Cbl	1.05115e-106	1.30767	0.617	0.32	1.68951e-102
Slc25a5	1.37782e-106	-1.00318	0.689	0.881	2.21457e-102
Plekha5	1.73983e-106	1.55946	0.51	0.225	2.79643e-102
Ptpra	2.38499e-106	1.49885	0.542	0.256	3.83339e-102
Htt	3.34893e-106	1.66223	0.451	0.178	5.38273e-102
Nr2c2	3.74473e-106	1.43767	0.529	0.238	6.01891e-102
Ankrd28	5.24073e-106	1.84252	0.396	0.14	8.42343e-102
Pom121	5.40169e-106	1.88105	0.402	0.145	8.68214e-102
Mrps14	5.9656e-106	-1.8295	0.176	0.517	9.58852e-102
Ndc1	6.64687e-106	2.36321	0.28	0.072	1.06835e-101
Ndufb6	7.26268e-106	-1.60204	0.245	0.578	1.16733e-101
Il18r1	8.46751e-106	1.2593	0.716	0.477	1.36098e-101
Mrpl30	1.9348e-105	-1.58992	0.23	0.572	3.10981e-101
Supt3	2.50151e-105	1.72456	0.496	0.221	4.02068e-101
Limd2	2.71368e-105	-1.14176	0.46	0.762	4.36169e-101
Kif11	5.68111e-105	1.58805	0.537	0.258	9.13125e-101
Tbc1d1	5.90719e-105	1.37267	0.583	0.292	9.49463e-101
Map2k5	7.86659e-105	1.64327	0.455	0.182	1.2644e-100
Srgap3	1.65857e-104	1.78552	0.532	0.261	2.66581e-100
Cd247	1.77886e-104	0.989909	0.837	0.685	2.85917e-100
Cox7a2l	1.87036e-104	-1.56147	0.271	0.594	3.00624e-100
Fth1	1.9314e-104	-0.578986	0.97	0.998	3.10434e-100
Baz1a	2.46761e-104	0.91809	0.829	0.671	3.9662e-100
Kif20b	2.9462e-104	1.79877	0.447	0.18	4.73543e-100
Kntc1	4.13263e-104	2.14825	0.323	0.098	6.64237e-100
Mtbp	5.40329e-104	2.12968	0.322	0.097	8.68471e-100
B2m	6.28472e-104	-0.605446	0.992	0.997	1.01014e-99
Kif24	1.21979e-103	2.67549	0.225	0.046	1.96056e-99
Ankle2	1.78372e-103	1.68305	0.411	0.149	2.86698e-99
Gabpb2	1.93055e-103	1.54553	0.531	0.254	3.10298e-99
Ep400	2.16707e-103	1.37029	0.614	0.334	3.48314e-99
Ptprcap	2.45399e-103	-0.667442	0.864	0.979	3.94429e-99
Srp9	2.86755e-103	-1.28197	0.353	0.667	4.60902e-99
Blm	4.02273e-103	2.02043	0.353	0.117	6.46574e-99
Taldo1	5.09213e-103	-1.29831	0.327	0.652	8.18458e-99
Eif3h	6.58463e-103	-0.733287	0.824	0.954	1.05835e-98
Tmem245	9.30163e-103	2.02468	0.347	0.113	1.49505e-98
Scaf8	1.39308e-102	1.4301	0.524	0.238	2.2391e-98
Rlf	1.75756e-102	1.33916	0.594	0.304	2.82493e-98
Ctla2a	1.88294e-102	-1.47634	0.446	0.715	3.02645e-98
Ndufs6	2.24201e-102	-1.80215	0.184	0.516	3.60359e-98
Tmem258	2.63923e-102	-1.3589	0.308	0.63	4.24204e-98
Tmem160	3.0332e-102	-1.47077	0.266	0.596	4.87526e-98
Zranb3	4.41967e-102	2.59558	0.23	0.049	7.10374e-98
Ppp3ca	5.06546e-102	1.19176	0.676	0.406	8.14171e-98
Ksr1	5.86586e-102	2.17721	0.324	0.1	9.42819e-98
Scfd2	1.07491e-101	1.87247	0.406	0.154	1.7277e-97
Ptch1	1.55518e-101	1.81352	0.412	0.158	2.49964e-97
Sik2	2.31991e-101	1.87987	0.363	0.122	3.72879e-97
Ttc39b	4.03421e-101	1.17587	0.696	0.437	6.48419e-97
Zgrf1	5.75868e-101	2.26546	0.272	0.07	9.25593e-97
Sept1	1.39896e-100	-0.915064	0.552	0.838	2.24855e-96
Myo5a	1.72188e-100	1.81536	0.399	0.148	2.76758e-96
Lclat1	2.65334e-100	1.16312	0.662	0.369	4.26472e-96
Atad5	3.00763e-100	1.89445	0.411	0.16	4.83416e-96
Clcn3	3.04253e-100	1.5161	0.564	0.287	4.89026e-96
Tmem87a	8.22927e-100	1.64792	0.419	0.161	1.32269e-95
Mrpl20	8.42429e-100	-1.61467	0.241	0.564	1.35404e-95
Herc2	8.70075e-100	1.46805	0.501	0.223	1.39847e-95
Dpy19l1	9.00482e-100	1.78345	0.386	0.138	1.44734e-95
Ndufs5	9.42215e-100	-1.81827	0.172	0.5	1.51442e-95
Timm10b	9.46323e-100	-1.74341	0.192	0.518	1.52103e-95
Pycard	1.29228e-99	-1.47247	0.254	0.584	2.07708e-95
Tmem131	1.57763e-99	1.56977	0.438	0.173	2.53573e-95
Suz12	3.68729e-99	1.29206	0.641	0.375	5.92658e-95
Tgfbr2	7.06706e-99	1.19169	0.657	0.374	1.13589e-94
Cul3	8.04867e-99	1.35236	0.56	0.28	1.29366e-94
Slx4ip	9.38161e-99	1.81621	0.355	0.118	1.50791e-94
Map3k5	1.07774e-98	1.47956	0.487	0.213	1.73225e-94
Gstcd	1.23356e-98	1.91064	0.348	0.115	1.9827e-94
Xpr1	1.48219e-98	1.56403	0.419	0.16	2.38232e-94
Chchd3	1.70088e-98	1.32949	0.628	0.369	2.73382e-94
Alms1	1.83958e-98	2.32361	0.254	0.062	2.95676e-94
Lmtk2	3.96736e-98	1.70377	0.367	0.124	6.37673e-94
Arid1a	4.09279e-98	1.21997	0.644	0.368	6.57834e-94
Pdia4	4.26661e-98	1.44032	0.611	0.363	6.85773e-94
Ube3c	5.04475e-98	1.59258	0.445	0.182	8.10843e-94
Nek7	5.30301e-98	1.50578	0.509	0.236	8.52353e-94
Ppp1r15b	5.65081e-98	1.50587	0.496	0.225	9.08255e-94
Rfx3	6.11509e-98	1.91202	0.319	0.096	9.82878e-94
Akt3	6.3089e-98	1.75218	0.395	0.146	1.01403e-93
Bmp2k	9.83909e-98	1.68293	0.403	0.151	1.58144e-93
Trip12	1.0535e-97	1.11091	0.684	0.416	1.69328e-93
Fbxw7	1.23898e-97	1.73098	0.386	0.139	1.99141e-93
Lsm5	2.10957e-97	-1.81937	0.195	0.51	3.39072e-93
Nktr	2.82164e-97	1.14709	0.68	0.414	4.53522e-93
Atf7ip	3.05298e-97	1.23021	0.634	0.357	4.90706e-93
1110008P14Rik	3.69453e-97	-2.16653	0.113	0.429	5.93821e-93
Rad54l2	3.80811e-97	1.53204	0.473	0.204	6.12078e-93
Tmem256	3.91046e-97	-1.90028	0.151	0.471	6.28528e-93
Lin54	5.19873e-97	1.8416	0.369	0.131	8.35591e-93
Scand1	6.06209e-97	-1.44723	0.275	0.594	9.74359e-93
Banf1	1.6308e-96	-1.33536	0.406	0.681	2.62119e-92
Nfat5	1.85175e-96	1.39099	0.552	0.275	2.97632e-92
Zfr	1.86829e-96	1.30365	0.619	0.359	3.0029e-92
Prr14l	1.8698e-96	1.41236	0.523	0.249	3.00534e-92
Cnot6l	2.14524e-96	1.08942	0.703	0.443	3.44804e-92
Gfod1	2.15477e-96	1.65145	0.436	0.177	3.46336e-92
Arfgef1	2.55784e-96	1.36253	0.544	0.266	4.11122e-92
Ppp1r12a	3.80448e-96	0.844707	0.838	0.647	6.11494e-92
Prkdc	3.9499e-96	1.68477	0.426	0.171	6.34867e-92
Dip2b	5.88643e-96	1.28984	0.596	0.319	9.46125e-92
Rfx7	6.1969e-96	1.42103	0.5	0.225	9.96027e-92
Gpatch8	6.87325e-96	1.2841	0.581	0.298	1.10474e-91
Lat	7.54204e-96	-0.940392	0.57	0.817	1.21223e-91
Nup153	7.56719e-96	1.38324	0.522	0.244	1.21627e-91
Dcaf5	8.10122e-96	1.47804	0.486	0.214	1.30211e-91
Calm3	9.34334e-96	-1.01808	0.501	0.772	1.50175e-91
Tle5	9.48981e-96	-1.06228	0.461	0.75	1.5253e-91
Nsmce2	1.08777e-95	1.36657	0.601	0.338	1.74838e-91
Gm39323	1.1581e-95	1.68897	0.39	0.144	1.86141e-91
Mien1	1.30353e-95	-2.07617	0.12	0.436	2.09517e-91
Arpp19	1.31332e-95	-1.42892	0.288	0.594	2.11091e-91
Xpo6	1.32777e-95	1.54197	0.473	0.207	2.13412e-91
G2e3	1.40186e-95	1.95252	0.346	0.117	2.25321e-91
Malt1	1.58084e-95	1.17124	0.631	0.349	2.54088e-91
Spag9	2.3483e-95	1.19607	0.626	0.339	3.77443e-91
Herc4	2.63545e-95	1.29751	0.555	0.272	4.23596e-91
Abcc4	4.39681e-95	2.01413	0.312	0.096	7.06699e-91
Agfg1	4.92136e-95	1.19692	0.67	0.415	7.9101e-91
Mphosph9	5.52747e-95	1.94715	0.333	0.109	8.88431e-91
Setx	5.89805e-95	1.25204	0.611	0.335	9.47994e-91
Galnt3	8.83134e-95	1.53695	0.508	0.245	1.41946e-90
Kdm2b	9.98559e-95	1.30576	0.609	0.339	1.60498e-90
Dynlrb1	1.03086e-94	-1.53616	0.238	0.553	1.6569e-90
Pspc1	1.11703e-94	1.46112	0.49	0.222	1.79541e-90
Rab10	1.1622e-94	0.970614	0.775	0.567	1.868e-90
St7	1.18733e-94	2.07853	0.311	0.097	1.9084e-90
Npm3	2.14899e-94	-1.86355	0.188	0.499	3.45407e-90
Abi1	2.33751e-94	1.1459	0.658	0.387	3.75708e-90
Znrf3	2.74623e-94	2.10755	0.303	0.092	4.41402e-90
Snrpd3	2.75245e-94	-1.45068	0.303	0.605	4.42401e-90
Txndc17	3.65759e-94	-1.68488	0.206	0.518	5.87885e-90
Mdn1	3.96188e-94	1.92433	0.375	0.14	6.36793e-90
Dis3l2	4.21819e-94	1.59857	0.449	0.192	6.77989e-90
Mrps21	6.48948e-94	-1.49919	0.238	0.557	1.04305e-89
Spcs1	1.09685e-93	-1.22356	0.356	0.656	1.76297e-89
Mrps33	1.3913e-93	-1.71955	0.173	0.492	2.23623e-89
Rbl2	2.17542e-93	1.28265	0.629	0.371	3.49656e-89
Lcorl	4.01353e-93	1.62809	0.415	0.165	6.45094e-89
Adamts6	4.32331e-93	1.47676	0.545	0.276	6.94886e-89
Brd4	4.48221e-93	1.10721	0.697	0.463	7.20425e-89
Emg1	5.59714e-93	-1.38616	0.283	0.593	8.99629e-89
Eno1	5.96903e-93	-0.774926	0.757	0.924	9.59402e-89
Csnk1g1	9.58343e-93	1.30297	0.531	0.257	1.54034e-88
Cdk19	1.10666e-92	1.72588	0.405	0.159	1.77873e-88
Gas2	1.27553e-92	1.79992	0.405	0.163	2.05016e-88
Npat	1.36695e-92	1.76558	0.371	0.136	2.1971e-88
Esyt1	1.48951e-92	1.03445	0.766	0.606	2.39408e-88
Cdk13	1.84944e-92	1.31721	0.572	0.298	2.97261e-88
Malat1	2.31361e-92	0.464388	0.998	0.932	3.71866e-88
Stt3a	2.70146e-92	1.46809	0.559	0.308	4.34206e-88
Xpo7	2.77175e-92	1.57285	0.485	0.228	4.45504e-88
Ccnf	5.31938e-92	1.95951	0.324	0.107	8.54984e-88
Bola2	6.01438e-92	-2.0287	0.139	0.444	9.66691e-88
Rictor	6.17091e-92	1.45759	0.457	0.196	9.91851e-88
Nbas	7.28222e-92	1.78861	0.357	0.127	1.17047e-87
Cep192	8.76693e-92	1.54319	0.469	0.212	1.40911e-87
Serinc3	1.28913e-91	1.30292	0.606	0.341	2.07202e-87
Elovl5	1.41038e-91	1.58014	0.448	0.194	2.26691e-87
Pkm	2.04284e-91	-0.600839	0.924	0.986	3.28346e-87
Cops9	2.41783e-91	-1.60001	0.18	0.499	3.88618e-87
Gnb2	3.2263e-91	-1.10269	0.387	0.694	5.18563e-87
Atp5b	4.63462e-91	-0.738096	0.822	0.943	7.44922e-87
Prr13	9.93043e-91	-1.34579	0.351	0.634	1.59612e-86
Lrrk1	1.05824e-90	1.52908	0.535	0.282	1.70091e-86
Stk24	1.09528e-90	1.0258	0.746	0.527	1.76044e-86
Ahcyl2	1.27533e-90	1.55931	0.44	0.187	2.04984e-86
Tnrc6b	1.42019e-90	1.06125	0.663	0.387	2.28267e-86
Pdss2	1.49679e-90	1.9065	0.315	0.101	2.40579e-86
Stat5b	1.6309e-90	1.37255	0.509	0.243	2.62135e-86
Fkbp5	1.86835e-90	1.75968	0.415	0.174	3.003e-86
Ubr1	2.14689e-90	1.48386	0.438	0.182	3.45069e-86
Itga4	2.46011e-90	1.36362	0.669	0.423	3.95413e-86
Plac8	2.68502e-90	-1.63721	0.506	0.711	4.31564e-86
Nrip1	2.78824e-90	1.37518	0.51	0.243	4.48154e-86
Tspan14	2.91533e-90	1.33128	0.508	0.238	4.68581e-86
Dmxl1	2.92594e-90	1.58665	0.417	0.168	4.70287e-86
Ythdf3	2.92669e-90	1.38283	0.477	0.21	4.70406e-86
Asxl2	3.3008e-90	1.28571	0.544	0.272	5.30538e-86
Ddt	5.19312e-90	-2.17596	0.102	0.403	8.34691e-86
Rif1	6.36584e-90	1.29793	0.589	0.324	1.02318e-85
Lnpk	6.98065e-90	1.83976	0.356	0.13	1.122e-85
Rex1bd	9.6547e-90	-1.90339	0.138	0.444	1.5518e-85
Rwdd1	9.74741e-90	-1.4456	0.267	0.569	1.5667e-85
Slc7a6	1.05069e-89	1.8671	0.329	0.111	1.68878e-85
Akap10	1.1645e-89	1.45881	0.432	0.178	1.8717e-85
Pdcd5	1.35775e-89	-1.54243	0.217	0.528	2.18231e-85
Mis18bp1	1.75609e-89	1.88428	0.345	0.122	2.82257e-85
Ktn1	1.86307e-89	1.58391	0.415	0.169	2.99452e-85
Ganab	2.24391e-89	1.54204	0.432	0.181	3.60664e-85
Psenen	2.24433e-89	-1.33135	0.279	0.589	3.60731e-85
Ncor2	2.24559e-89	1.46615	0.478	0.22	3.60933e-85
Hjurp	2.25293e-89	1.55174	0.455	0.203	3.62113e-85
Pik3cd	2.51152e-89	1.10063	0.68	0.419	4.03676e-85
Churc1	5.19557e-89	-1.89332	0.139	0.444	8.35083e-85
Dido1	7.19161e-89	1.45679	0.456	0.199	1.15591e-84
Tagln2	1.17838e-88	-0.867974	0.758	0.905	1.89401e-84
Brca2	1.20088e-88	2.09396	0.308	0.101	1.93018e-84
Lamc1	1.20678e-88	1.60583	0.407	0.164	1.93966e-84
Ipo11	1.22751e-88	1.84692	0.33	0.113	1.97298e-84
Ext1	1.6096e-88	2.23156	0.282	0.085	2.5871e-84
Esd	1.65041e-88	-1.24843	0.31	0.61	2.6527e-84
Elk3	2.23444e-88	1.27232	0.607	0.352	3.59141e-84
Immp2l	2.31796e-88	2.2309	0.312	0.105	3.72566e-84
Ndufb1-ps	2.37906e-88	-1.72765	0.167	0.474	3.82386e-84
Entpd1	3.71482e-88	1.32152	0.623	0.382	5.97082e-84
Itsn2	3.89609e-88	1.11777	0.652	0.391	6.26218e-84
Lncpint	3.96606e-88	1.22931	0.537	0.26	6.37464e-84
Crybg3	4.19862e-88	1.7342	0.35	0.125	6.74844e-84
mt-Nd3	4.76905e-88	1.58175	0.454	0.206	7.66529e-84
Sppl2a	5.1112e-88	1.34896	0.564	0.304	8.21523e-84
Cobll1	6.83121e-88	1.59876	0.452	0.203	1.09798e-83
Rbm33	8.41357e-88	1.44081	0.46	0.204	1.35231e-83
Dctn3	9.07335e-88	-1.47745	0.229	0.536	1.45836e-83
Ndufb2	9.73949e-88	-1.86715	0.142	0.444	1.56543e-83
Cwc15	1.22494e-87	-1.30264	0.283	0.587	1.96884e-83
Nop10	1.35765e-87	-1.85754	0.192	0.486	2.18215e-83
Taf15	1.50806e-87	1.18878	0.639	0.396	2.4239e-83
Ubr3	1.52196e-87	1.51593	0.426	0.178	2.44625e-83
Tnrc6c	1.53587e-87	1.32554	0.551	0.288	2.4686e-83
Cox20	1.54432e-87	-2.13824	0.112	0.407	2.48219e-83
Ticrr	1.72164e-87	2.1586	0.274	0.081	2.7672e-83
Sf3b6	2.26618e-87	-1.19946	0.326	0.628	3.64244e-83
Kdm2a	2.83349e-87	1.25213	0.515	0.247	4.55427e-83
Eif3m	3.15967e-87	-1.25085	0.322	0.616	5.07854e-83
Agps	3.44036e-87	1.49572	0.462	0.21	5.52969e-83
Fam120a	3.67165e-87	1.34546	0.523	0.263	5.90145e-83
Rftn1	5.30406e-87	1.34315	0.519	0.257	8.52521e-83
AU020206	7.35881e-87	0.987572	0.715	0.464	1.18278e-82
Kidins220	9.17467e-87	1.36786	0.471	0.211	1.47465e-82
Ltb	1.19379e-86	-1.1817	0.505	0.75	1.91879e-82
Adnp	2.98337e-86	1.39764	0.469	0.212	4.79517e-82
Ly75	3.09765e-86	1.33751	0.513	0.251	4.97885e-82
Gatad2b	3.78051e-86	1.35184	0.531	0.273	6.07641e-82
Clcn5	3.87921e-86	1.98945	0.267	0.076	6.23505e-82
Znrf2	5.57708e-86	1.28348	0.519	0.252	8.96403e-82
Otud4	6.12127e-86	1.40219	0.482	0.226	9.83871e-82
Ablim1	6.90313e-86	1.02769	0.718	0.483	1.10954e-81
Efcab11	7.70504e-86	2.68505	0.202	0.045	1.23843e-81
Ppp4r3a	8.51938e-86	1.24553	0.562	0.3	1.36932e-81
Naa38	9.06736e-86	-2.05197	0.115	0.408	1.4574e-81
Tmem135	9.70659e-86	1.4128	0.451	0.196	1.56014e-81
Abtb2	1.16769e-85	1.7046	0.404	0.169	1.87684e-81
Scaf4	1.34447e-85	1.53651	0.432	0.188	2.16097e-81
Mbd2	1.35831e-85	1.23154	0.606	0.357	2.18321e-81
Cnot2	1.97236e-85	1.37051	0.499	0.243	3.17018e-81
Rnaseh2c	2.09929e-85	-1.82377	0.156	0.454	3.37419e-81
Rb1	2.29796e-85	1.63491	0.38	0.148	3.69352e-81
Tpp2	2.55544e-85	1.18037	0.604	0.343	4.10736e-81
Lsm6	2.86639e-85	-1.42621	0.241	0.542	4.60714e-81
Foxj3	3.71902e-85	1.63147	0.357	0.132	5.97758e-81
Stk4	4.43359e-85	0.941708	0.737	0.509	7.12611e-81
Mdh2	4.50106e-85	-0.982667	0.499	0.748	7.23455e-81
Ppp1r12b	6.23394e-85	1.99769	0.274	0.082	1.00198e-80
Cyp51	7.04336e-85	1.84299	0.404	0.175	1.13208e-80
C2cd5	7.58302e-85	1.50263	0.423	0.179	1.21882e-80
Rptor	1.09011e-84	1.51253	0.42	0.178	1.75213e-80
Sfmbt1	1.1112e-84	2.0279	0.3	0.098	1.78604e-80
Lamtor2	1.50923e-84	-1.66438	0.173	0.473	2.42578e-80
Map3k1	1.52691e-84	1.38644	0.517	0.261	2.4542e-80
Kif18a	1.67026e-84	1.98638	0.306	0.102	2.6846e-80
Sp4	1.79149e-84	1.46092	0.447	0.198	2.87946e-80
6720427I07Rik	2.34758e-84	2.11287	0.239	0.063	3.77326e-80
Psmd8	2.44275e-84	-1.21909	0.314	0.607	3.92624e-80
Crebbp	2.66738e-84	1.16056	0.593	0.324	4.28728e-80
Chmp2a	3.29688e-84	-1.51118	0.236	0.528	5.29907e-80
Atp5k	4.00528e-84	-1.71109	0.152	0.453	6.43769e-80
Cstf3	4.58484e-84	1.46677	0.471	0.224	7.36921e-80
Zeb2	4.9208e-84	1.24012	0.578	0.321	7.90921e-80
Gon4l	4.98764e-84	1.20061	0.592	0.334	8.01664e-80
Ndufc2	5.20425e-84	-1.2692	0.323	0.607	8.36479e-80
Raf1	5.35174e-84	1.38777	0.469	0.215	8.60186e-80
Pias2	7.61821e-84	1.68271	0.339	0.121	1.22448e-79
Rab3gap1	9.02622e-84	1.34568	0.489	0.233	1.45078e-79
Micos10	9.53782e-84	-1.26831	0.306	0.599	1.53301e-79
Gabarapl2	1.27855e-83	-1.4145	0.256	0.55	2.05501e-79
Tmem168	1.49187e-83	1.70729	0.337	0.12	2.39789e-79
Bloc1s1	1.68317e-83	-1.93102	0.138	0.428	2.70537e-79
Arpc5	1.81741e-83	-0.69843	0.754	0.921	2.92113e-79
Capg	1.93531e-83	-1.34318	0.399	0.653	3.11062e-79
Mdh1	2.02175e-83	-1.09898	0.416	0.683	3.24956e-79
E130307A14Rik	2.12798e-83	2.04666	0.26	0.075	3.42031e-79
Dph3	2.30741e-83	-1.87682	0.144	0.435	3.7087e-79
Romo1	2.31024e-83	-1.87133	0.135	0.428	3.71325e-79
Jund	2.65518e-83	-0.81703	0.706	0.893	4.26766e-79
Zbtb20	2.81381e-83	1.40406	0.459	0.208	4.52264e-79
Bola3	3.33655e-83	-1.74968	0.16	0.455	5.36283e-79
Rad18	3.42361e-83	1.74046	0.377	0.151	5.50278e-79
Sec11c	4.45427e-83	-0.991918	0.506	0.75	7.15934e-79
Ndufa12	5.05449e-83	-1.65486	0.196	0.487	8.12409e-79
Ino80	6.78211e-83	1.56416	0.38	0.15	1.09009e-78
Vwa8	7.02529e-83	1.56501	0.389	0.157	1.12917e-78
Srsf4	7.85855e-83	1.38877	0.514	0.272	1.2631e-78
Slc4a7	1.07977e-82	1.49593	0.414	0.175	1.73552e-78
Polr2j	1.13809e-82	-1.73655	0.146	0.441	1.82925e-78
A330023F24Rik	1.22123e-82	1.42575	0.408	0.168	1.96288e-78
Depdc5	1.74878e-82	1.75241	0.341	0.125	2.81081e-78
Zfp644	2.32136e-82	1.48369	0.432	0.191	3.73112e-78
Ric8b	2.53549e-82	1.88168	0.265	0.077	4.07529e-78
Eef2	2.7029e-82	-0.45852	0.969	0.998	4.34437e-78
Lpp	2.72768e-82	1.36162	0.493	0.24	4.38421e-78
Dgcr8	2.73976e-82	1.84074	0.325	0.117	4.40362e-78
Psen1	2.91133e-82	1.37093	0.48	0.232	4.67939e-78
Azin1	2.95791e-82	1.36045	0.525	0.275	4.75425e-78
Ss18	3.01804e-82	1.20865	0.555	0.293	4.8509e-78
Dnajc13	3.40378e-82	1.36853	0.467	0.217	5.4709e-78
Il18rap	3.41834e-82	1.01651	0.715	0.493	5.49429e-78
Rcsd1	4.13572e-82	1.64472	0.419	0.186	6.64734e-78
Mapk1	4.16964e-82	1.03151	0.685	0.453	6.70187e-78
Acaca	4.65924e-82	1.74429	0.341	0.127	7.4888e-78
Cab39	4.76509e-82	1.07766	0.672	0.435	7.65893e-78
Rcor1	4.86822e-82	1.3941	0.439	0.193	7.82468e-78
Elp4	5.01237e-82	1.7007	0.376	0.152	8.05638e-78
Map1lc3b	7.35169e-82	-1.41333	0.25	0.543	1.18164e-77
Fam107b	8.08606e-82	0.880669	0.803	0.657	1.29967e-77
Atp6v0e	1.02571e-81	-0.987071	0.435	0.71	1.64863e-77
Mlxip	1.36639e-81	1.45006	0.408	0.169	2.1962e-77
Pgk1	1.65213e-81	-0.736915	0.81	0.933	2.65547e-77
Selenok	1.78478e-81	-1.17568	0.352	0.638	2.86868e-77
Smc5	2.39336e-81	1.41962	0.461	0.213	3.84685e-77
Abcb7	2.76735e-81	1.4945	0.426	0.188	4.44796e-77
Med28	3.75089e-81	-1.4374	0.225	0.519	6.02881e-77
Jpt1	3.89297e-81	-0.983282	0.524	0.769	6.25718e-77
Fxyd5	3.95698e-81	-0.604856	0.973	0.992	6.36006e-77
Hs2st1	3.98779e-81	1.80188	0.301	0.1	6.40958e-77
B4galt1	4.89533e-81	1.23976	0.543	0.284	7.86826e-77
Mea1	6.17269e-81	-2.05509	0.107	0.388	9.92136e-77
Arhgap35	7.47105e-81	2.27011	0.217	0.054	1.20082e-76
Eea1	8.74316e-81	1.08919	0.717	0.499	1.40529e-76
Gadd45gip1	1.11744e-80	-2.00657	0.129	0.41	1.79606e-76
Ndufa8	1.20925e-80	-1.37965	0.251	0.541	1.94363e-76
Abcc1	1.86259e-80	1.97792	0.274	0.085	2.99375e-76
Os9	3.00276e-80	1.07037	0.659	0.413	4.82633e-76
Ncoa1	3.08976e-80	1.4113	0.472	0.226	4.96617e-76
Mbnl3	3.09325e-80	1.85314	0.35	0.136	4.97178e-76
Pacsin2	3.10839e-80	1.53634	0.387	0.159	4.99611e-76
Slf2	3.39536e-80	1.67207	0.322	0.113	5.45737e-76
Tsc22d2	4.08053e-80	1.79233	0.329	0.12	6.55863e-76
Snrpc	4.69499e-80	-1.43182	0.245	0.53	7.54626e-76
Usp9x	4.77437e-80	1.30908	0.51	0.258	7.67384e-76
A630089N07Rik	5.00378e-80	1.98567	0.31	0.111	8.04258e-76
Ubr2	5.07577e-80	1.25771	0.497	0.243	8.15828e-76
Slf1	5.08096e-80	1.7012	0.37	0.15	8.16662e-76
Tasor	6.05459e-80	1.41119	0.44	0.198	9.73155e-76
Snrpb	7.78787e-80	-0.973523	0.469	0.729	1.25174e-75
Plaat3	8.64352e-80	-1.25541	0.307	0.594	1.38927e-75
Cwc27	1.00996e-79	1.54673	0.399	0.169	1.62331e-75
Myef2	1.63718e-79	1.72908	0.332	0.122	2.63145e-75
Ndufc1	2.33412e-79	-1.67498	0.169	0.455	3.75163e-75
Topbp1	2.52595e-79	1.32185	0.524	0.28	4.05996e-75
Tab2	2.98211e-79	1.2677	0.519	0.266	4.79314e-75
Snx13	3.22251e-79	1.63486	0.336	0.124	5.17954e-75
Setd2	3.25448e-79	1.32445	0.49	0.242	5.23092e-75
Npm1	3.30101e-79	-0.701769	0.94	0.985	5.30572e-75
Ptbp2	4.01523e-79	1.66277	0.338	0.126	6.45367e-75
Dnajc15	4.7142e-79	-0.90502	0.558	0.79	7.57713e-75
Numb	6.86529e-79	1.62141	0.379	0.157	1.10346e-74
Slc20a2	7.11832e-79	1.9604	0.26	0.078	1.14413e-74
Hectd1	1.30076e-78	1.00274	0.684	0.463	2.09071e-74
Larp1	1.32577e-78	1.34666	0.503	0.259	2.13092e-74
Higd2a	1.8781e-78	-1.87466	0.126	0.406	3.01867e-74
Sesn1	2.53731e-78	1.93852	0.291	0.098	4.07822e-74
Susd6	3.53024e-78	1.30415	0.449	0.205	5.67415e-74
Chchd1	3.69376e-78	-1.9186	0.13	0.407	5.93697e-74
Csnk1g3	3.94368e-78	1.22856	0.493	0.241	6.33868e-74
Spn	4.03427e-78	1.14063	0.68	0.475	6.48429e-74
Ppp1r18	6.43349e-78	-1.14715	0.38	0.646	1.03405e-73
Gimap7	6.73338e-78	-1.37225	0.302	0.576	1.08226e-73
Plec	7.02087e-78	1.17964	0.581	0.331	1.12846e-73
Nin	8.19271e-78	1.34775	0.444	0.205	1.31681e-73
Nfatc3	8.34984e-78	1.08466	0.605	0.347	1.34207e-73
Tomm20	8.71308e-78	-1.18558	0.37	0.631	1.40045e-73
Stxbp5	1.03869e-77	1.44123	0.429	0.193	1.66949e-73
Gimap5	1.11881e-77	-1.53316	0.225	0.508	1.79827e-73
Gm9844	1.15912e-77	-2.00453	0.104	0.38	1.86306e-73
Cop1	1.18273e-77	1.36596	0.42	0.184	1.901e-73
Ndufs7	1.2273e-77	-1.35837	0.221	0.512	1.97263e-73
Pbx3	1.23342e-77	1.8951	0.333	0.128	1.98247e-73
Tet3	1.50773e-77	1.37936	0.444	0.204	2.42338e-73
Ptms	1.51726e-77	-1.08061	0.452	0.708	2.43869e-73
Eloc	1.70338e-77	-1.14675	0.347	0.62	2.73784e-73
Ero1l	2.20295e-77	1.43729	0.481	0.241	3.54079e-73
Klrc2	3.4786e-77	1.74858	0.295	0.099	5.59116e-73
Ccdc47	3.78437e-77	1.41601	0.468	0.232	6.08262e-73
Taf3	4.06854e-77	1.43214	0.429	0.196	6.53937e-73
Zfp808	4.21956e-77	1.98799	0.257	0.078	6.7821e-73
Il21r	4.48334e-77	1.20825	0.58	0.337	7.20607e-73
Lin9	4.79107e-77	2.02414	0.251	0.075	7.70069e-73
Lemd3	5.08732e-77	1.8712	0.266	0.083	8.17684e-73
Depdc1a	5.35747e-77	1.8049	0.321	0.118	8.61107e-73
Mrpl12	6.84983e-77	-1.72871	0.185	0.462	1.10097e-72
Pms1	7.66055e-77	1.78239	0.303	0.106	1.23128e-72
Uhrf2	8.31888e-77	1.33525	0.585	0.351	1.33709e-72
Ppp2r5e	8.78035e-77	1.3699	0.464	0.223	1.41127e-72
Vps13d	8.96633e-77	1.32912	0.434	0.196	1.44116e-72
Uqcrfs1	1.04429e-76	-1.17716	0.327	0.605	1.67849e-72
Fam13b	1.45065e-76	1.45409	0.378	0.155	2.33164e-72
Fancm	2.23107e-76	1.77128	0.291	0.098	3.58599e-72
Plekhj1	2.63825e-76	-1.69274	0.153	0.432	4.24046e-72
Nhp2	2.66539e-76	-1.64486	0.243	0.512	4.28408e-72
Mrpl57	2.70679e-76	-1.48252	0.209	0.493	4.35062e-72
Pdpk1	2.92565e-76	1.3377	0.453	0.214	4.7024e-72
Nlk	2.94104e-76	1.40459	0.438	0.203	4.72714e-72
Rasa2	3.01068e-76	1.31603	0.479	0.238	4.83906e-72
Cenpc1	3.10322e-76	1.61767	0.382	0.162	4.9878e-72
Psma6	3.3434e-76	-1.36502	0.273	0.545	5.37385e-72
Ufc1	3.39683e-76	-1.50385	0.198	0.479	5.45972e-72
Cbfa2t2	4.28054e-76	1.66228	0.326	0.12	6.88011e-72
Pcnt	4.32849e-76	1.42132	0.438	0.204	6.95718e-72
Zfp706	4.46963e-76	-1.2835	0.26	0.545	7.18404e-72
Spred1	5.04607e-76	1.89915	0.253	0.076	8.11055e-72
Slc38a2	5.40083e-76	1.35666	0.481	0.245	8.68076e-72
Ddhd1	5.43354e-76	1.62087	0.326	0.12	8.73333e-72
Ldha	6.47455e-76	-0.541818	0.975	0.995	1.04065e-71
Adam17	7.86112e-76	1.4216	0.431	0.196	1.26352e-71
Prdx5	8.14247e-76	-1.18439	0.318	0.595	1.30874e-71
Nsmaf	8.95619e-76	1.10242	0.61	0.365	1.43953e-71
Gbf1	1.03154e-75	1.328	0.471	0.234	1.65799e-71
Rbbp8	1.09862e-75	1.494	0.454	0.222	1.76581e-71
Braf	1.10934e-75	1.57792	0.387	0.166	1.78304e-71
Ralgapb	1.30447e-75	1.39962	0.38	0.156	2.09667e-71
Srrm2	1.69323e-75	0.683262	0.907	0.827	2.72152e-71
Nup160	2.4374e-75	1.7039	0.317	0.116	3.91763e-71
Spopl	2.60049e-75	1.40512	0.353	0.135	4.17977e-71
Gimap4	2.88731e-75	-0.819975	0.659	0.858	4.64077e-71
Gnaq	4.19149e-75	1.83983	0.284	0.096	6.73698e-71
Pcbp1	4.52944e-75	-1.02376	0.428	0.682	7.28017e-71
Mrps36	4.92503e-75	-1.53044	0.176	0.459	7.91601e-71
Atr	5.02817e-75	1.59815	0.356	0.143	8.08177e-71
Sorl1	5.19925e-75	1.12865	0.534	0.275	8.35675e-71
Uvrag	7.08886e-75	1.27883	0.462	0.22	1.13939e-70
Parpbp	8.17818e-75	1.92355	0.3	0.107	1.31448e-70
Itpk1	9.55592e-75	1.43329	0.447	0.214	1.53592e-70
Kat6a	1.20453e-74	1.19152	0.506	0.259	1.93605e-70
Fkbp3	1.25361e-74	-1.2886	0.276	0.552	2.01492e-70
Ctdspl2	1.38812e-74	1.32501	0.481	0.244	2.23113e-70
Srpk2	1.40211e-74	1.06284	0.618	0.377	2.25362e-70
Eif2ak3	1.6656e-74	1.52217	0.346	0.135	2.67711e-70
Relch	2.20606e-74	1.39329	0.421	0.192	3.54579e-70
Ndufb3	2.49431e-74	-1.45389	0.203	0.484	4.0091e-70
Mkln1	2.54867e-74	1.24258	0.498	0.256	4.09648e-70
Mrpl4	3.50007e-74	-1.42425	0.241	0.509	5.62566e-70
Kpna3	4.40351e-74	1.46048	0.425	0.198	7.07777e-70
Ndufv2	5.10944e-74	-1.23551	0.29	0.566	8.2124e-70
Otud7b	6.68692e-74	1.50511	0.37	0.153	1.07479e-69
1810058I24Rik	7.02718e-74	-1.48381	0.19	0.471	1.12948e-69
Myo9b	8.11814e-74	1.19934	0.495	0.251	1.30483e-69
Zbtb1	8.22352e-74	1.24045	0.46	0.218	1.32177e-69
Brd1	8.55311e-74	1.61113	0.332	0.127	1.37474e-69
Mgat5	9.43688e-74	1.63857	0.327	0.124	1.51679e-69
Creb1	1.17779e-73	1.31019	0.509	0.273	1.89307e-69
Mia3	1.61628e-73	1.31644	0.472	0.234	2.59784e-69
Nf1	2.36524e-73	1.58921	0.353	0.142	3.80165e-69
Man1a	2.79907e-73	1.27539	0.474	0.237	4.49894e-69
Ubxn1	2.89425e-73	-1.18115	0.279	0.564	4.65194e-69
Strn	3.22179e-73	1.43063	0.384	0.162	5.17838e-69
Tmx3	3.25312e-73	1.23485	0.492	0.251	5.22873e-69
Slc6a6	3.78931e-73	1.44238	0.439	0.213	6.09056e-69
Fcho2	4.43026e-73	1.18433	0.52	0.274	7.12076e-69
Trerf1	4.93418e-73	1.69504	0.464	0.238	7.93071e-69
Reps1	5.15957e-73	1.42221	0.389	0.167	8.29297e-69
Nt5c	7.61076e-73	-1.33616	0.257	0.53	1.22328e-68
Ndufs8	7.97565e-73	-1.41023	0.219	0.496	1.28193e-68
Hmbox1	8.49726e-73	1.68024	0.291	0.101	1.36576e-68
Ipcef1	9.85842e-73	1.08214	0.601	0.354	1.58454e-68
P4hb	1.01309e-72	1.14279	0.691	0.514	1.62833e-68
Atp5a1	1.1482e-72	-0.780841	0.622	0.821	1.84551e-68
Ptma	1.25374e-72	-0.50039	0.997	0.999	2.01513e-68
Il12rb2	1.38372e-72	1.28609	0.548	0.31	2.22406e-68
Ccny	1.38895e-72	1.31023	0.459	0.222	2.23246e-68
Mrpl18	1.58556e-72	-1.31248	0.285	0.547	2.54846e-68
Dgkz	1.64608e-72	1.10219	0.61	0.382	2.64575e-68
Trim33	1.95853e-72	1.36298	0.411	0.185	3.14794e-68
Dock9	2.25694e-72	1.69216	0.326	0.125	3.62758e-68
Sp3	2.29349e-72	1.28783	0.467	0.231	3.68633e-68
Rnf111	3.22659e-72	1.26367	0.431	0.197	5.18609e-68
Gtf2h5	3.23231e-72	-1.37571	0.231	0.505	5.19529e-68
Dclk2	4.28277e-72	1.81571	0.27	0.09	6.8837e-68
Magoh	5.25617e-72	-1.67475	0.176	0.44	8.44824e-68
Vim	5.6776e-72	-0.554661	0.952	0.975	9.1256e-68
Cdc27	6.26726e-72	1.41382	0.425	0.199	1.00734e-67
Cdk2ap2	6.29981e-72	-1.57626	0.189	0.459	1.01257e-67
Kif14	6.88067e-72	2.12472	0.255	0.083	1.10593e-67
Pik3ca	9.17664e-72	1.19474	0.452	0.212	1.47496e-67
Foxn2	9.79085e-72	1.4041	0.401	0.178	1.57368e-67
Hsd17b12	1.0171e-71	1.30638	0.5	0.273	1.63479e-67
Stat4	1.06878e-71	1.14702	0.679	0.475	1.71785e-67
Lmbrd2	1.24783e-71	1.89025	0.257	0.083	2.00564e-67
Sytl2	1.3084e-71	1.19658	0.55	0.312	2.10299e-67
Vdac2	1.61272e-71	-0.962494	0.423	0.679	2.59213e-67
Pwwp2a	1.78658e-71	1.67603	0.313	0.118	2.87157e-67
Numa1	1.94686e-71	1.29083	0.486	0.255	3.12919e-67
Sin3b	1.94962e-71	-1.31496	0.247	0.519	3.13362e-67
Rock1	3.29569e-71	0.846697	0.762	0.594	5.29716e-67
Emsy	3.76158e-71	1.45265	0.371	0.157	6.04599e-67
Ahctf1	4.44294e-71	1.39046	0.412	0.189	7.14113e-67
E130308A19Rik	6.26524e-71	1.74579	0.305	0.113	1.00701e-66
Tex2	7.33509e-71	1.4861	0.331	0.128	1.17897e-66
Kpna4	8.45463e-71	0.986052	0.648	0.419	1.35891e-66
Thrap3	9.33469e-71	1.01399	0.668	0.467	1.50037e-66
Rab27a	1.15318e-70	1.17997	0.581	0.361	1.8535e-66
Wdhd1	1.42285e-70	1.67159	0.314	0.119	2.28694e-66
Cope	1.53685e-70	-1.18152	0.303	0.571	2.47018e-66
Hivep1	2.37414e-70	1.63719	0.341	0.138	3.81595e-66
Atf7	2.63843e-70	1.47038	0.362	0.151	4.24075e-66
Ube2a	2.66417e-70	-1.52873	0.183	0.45	4.28212e-66
Rfwd3	2.79449e-70	1.5443	0.367	0.158	4.49158e-66
Ier3ip1	3.20705e-70	-1.47268	0.18	0.45	5.1547e-66
Atp2c1	3.5151e-70	1.43637	0.378	0.163	5.64982e-66
Ikzf3	3.73842e-70	0.783865	0.862	0.717	6.00876e-66
Tshz1	4.0623e-70	1.62785	0.352	0.148	6.52933e-66
Cenpx	4.45504e-70	-1.50298	0.188	0.457	7.16058e-66
Ube4a	5.11372e-70	1.46162	0.346	0.14	8.21928e-66
Pcm1	5.27345e-70	1.31497	0.461	0.233	8.47601e-66
Notch1	5.55327e-70	1.12906	0.535	0.29	8.92576e-66
Cenpf	6.80269e-70	1.38009	0.48	0.244	1.0934e-65
R3hdm2	9.58398e-70	1.37864	0.399	0.18	1.54043e-65
Slc38a10	1.06437e-69	1.32378	0.437	0.21	1.71076e-65
Mid1	1.08597e-69	1.94582	0.279	0.099	1.74548e-65
Pop5	1.11029e-69	-1.76237	0.147	0.407	1.78457e-65
Lrrc8d	1.28395e-69	1.67061	0.312	0.118	2.0637e-65
Rapgef2	1.34413e-69	1.38343	0.37	0.155	2.16041e-65
Tbl1x	1.41471e-69	1.34179	0.479	0.257	2.27387e-65
Eif3e	1.46443e-69	-0.970342	0.403	0.662	2.35378e-65
Zfc3h1	1.69805e-69	1.22453	0.471	0.238	2.72927e-65
Ankhd1	2.14045e-69	1.22638	0.514	0.282	3.44034e-65
Trak2	2.47893e-69	1.60573	0.32	0.124	3.98438e-65
Ints6	3.18279e-69	1.53785	0.39	0.18	5.1157e-65
Dpy30	3.78093e-69	-1.65059	0.171	0.429	6.07709e-65
Cycs	3.93123e-69	-1.52568	0.196	0.459	6.31867e-65
Cspp1	4.21309e-69	1.57462	0.327	0.129	6.77169e-65
Kif16b	4.42637e-69	1.69443	0.281	0.098	7.11451e-65
Srp19	5.32094e-69	-1.35905	0.225	0.493	8.55235e-65
Gm43305	5.64765e-69	1.77173	0.457	0.246	9.07747e-65
Map3k3	6.66506e-69	1.71921	0.294	0.107	1.07128e-64
Rnf216	7.48708e-69	1.35533	0.407	0.186	1.2034e-64
Ccdc124	8.98842e-69	-1.4195	0.191	0.459	1.44471e-64
Ankfy1	9.01453e-69	1.30331	0.425	0.2	1.4489e-64
Galnt2	9.09125e-69	1.33814	0.425	0.201	1.46124e-64
Fam169b	1.04113e-68	1.30395	0.482	0.254	1.67341e-64
Atad1	1.31565e-68	1.37879	0.422	0.203	2.11464e-64
Ppp1r11	1.56169e-68	-1.54858	0.163	0.427	2.51011e-64
Tomm22	1.61615e-68	-1.11238	0.343	0.597	2.59764e-64
Slc39a10	1.73014e-68	1.86382	0.274	0.096	2.78085e-64
Trappc9	1.79509e-68	1.49573	0.393	0.182	2.88524e-64
Fam185a	1.84751e-68	1.74363	0.284	0.102	2.96951e-64
Memo1	1.9279e-68	1.33424	0.486	0.264	3.09871e-64
Ndufa5	2.05013e-68	-1.60975	0.173	0.432	3.29517e-64
Gimap1	2.14017e-68	-1.00362	0.389	0.646	3.43989e-64
Ppp4r1	2.33938e-68	1.58737	0.292	0.106	3.76009e-64
Sra1	2.56627e-68	-1.36429	0.195	0.468	4.12477e-64
Tet2	2.65869e-68	1.29443	0.42	0.195	4.27331e-64
Tbcb	3.13587e-68	-1.42858	0.189	0.459	5.04028e-64
Rsf1	3.17749e-68	1.16098	0.516	0.284	5.10718e-64
Ssbp3	4.88952e-68	1.40109	0.463	0.243	7.85893e-64
Arhgap10	5.59542e-68	1.21481	0.496	0.268	8.99352e-64
Psma1	6.00045e-68	-1.25381	0.265	0.528	9.64452e-64
Ftx	6.29878e-68	2.08689	0.212	0.06	1.0124e-63
C2cd3	6.73743e-68	1.33811	0.429	0.208	1.08291e-63
Cd44	7.07955e-68	1.21927	0.563	0.342	1.1379e-63
Kdm4c	7.25727e-68	1.27539	0.414	0.191	1.16646e-63
Arhgdia	8.03352e-68	-0.718441	0.594	0.822	1.29123e-63
Rnasek	8.41516e-68	-1.24049	0.26	0.527	1.35257e-63
Inpp5d	9.47266e-68	1.01533	0.593	0.358	1.52254e-63
Rps6ka5	1.03604e-67	2.11366	0.22	0.065	1.66522e-63
Zfp654	1.06758e-67	1.20198	0.473	0.245	1.71592e-63
Rere	1.11656e-67	1.5588	0.312	0.119	1.79465e-63
Med26	1.29944e-67	1.87986	0.24	0.075	2.08859e-63
Nufip2	1.33524e-67	1.32685	0.438	0.214	2.14613e-63
Cep152	1.35515e-67	1.83679	0.245	0.078	2.17813e-63
Btbd7	1.51506e-67	1.29537	0.401	0.181	2.43516e-63
Fanca	2.29233e-67	2.04243	0.221	0.066	3.68446e-63
Peak1	3.16049e-67	0.673224	0.776	0.571	5.07985e-63
Slc12a6	3.79028e-67	1.31973	0.401	0.184	6.09211e-63
Phkb	3.84473e-67	1.41406	0.343	0.139	6.17964e-63
Wrn	4.87508e-67	1.28857	0.448	0.223	7.83571e-63
Gng10	6.36254e-67	-1.58337	0.185	0.439	1.02265e-62
Ccdc82	6.54693e-67	1.40405	0.402	0.186	1.05229e-62
Cd28	6.55981e-67	0.925398	0.738	0.576	1.05436e-62
Mrpl36	6.71863e-67	-1.68601	0.14	0.396	1.07989e-62
Ppp3cb	7.54643e-67	1.22424	0.516	0.291	1.21294e-62
Cenpi	8.9572e-67	2.16746	0.193	0.051	1.43969e-62
Mrpl58	9.33095e-67	-1.39481	0.183	0.45	1.49976e-62
Srebf2	1.04611e-66	1.32535	0.444	0.225	1.68141e-62
Sh3rf1	1.07565e-66	1.73396	0.281	0.102	1.72889e-62
Atrn	1.1551e-66	1.56498	0.291	0.106	1.8566e-62
Prf1	1.16339e-66	0.924936	0.94	0.858	1.86992e-62
Tlk2	1.17322e-66	1.29626	0.394	0.177	1.88571e-62
Mms19	1.23092e-66	1.49374	0.343	0.144	1.97845e-62
Parp8	1.26718e-66	1.54048	0.348	0.147	2.03673e-62
Lsm7	1.32481e-66	-1.53633	0.187	0.446	2.12936e-62
Cdc7	1.32902e-66	1.88374	0.24	0.077	2.13614e-62
Ercc6	1.39574e-66	1.74009	0.25	0.082	2.24336e-62
Rad21	1.41967e-66	1.05089	0.664	0.472	2.28184e-62
Psmc5	1.49568e-66	-1.50647	0.176	0.435	2.40401e-62
Btaf1	1.88535e-66	1.44431	0.366	0.16	3.03032e-62
Pias1	2.10319e-66	1.24359	0.464	0.241	3.38046e-62
Atrnl1	2.11283e-66	2.00919	0.228	0.07	3.39595e-62
Kalrn	2.11846e-66	-1.9348	0.106	0.353	3.405e-62
Ireb2	2.36228e-66	1.43467	0.338	0.138	3.79689e-62
Trip11	2.37606e-66	1.14126	0.531	0.301	3.81905e-62
Gigyf2	2.42086e-66	1.30335	0.429	0.209	3.89104e-62
Etnk1	2.4488e-66	1.1709	0.494	0.263	3.93595e-62
Ndufab1	2.82081e-66	-1.34558	0.258	0.511	4.53389e-62
Pebp1	2.89446e-66	-1.24381	0.296	0.548	4.65227e-62
Siva1	3.28622e-66	-1.73288	0.164	0.415	5.28195e-62
Qk	3.59285e-66	1.58979	0.328	0.134	5.77479e-62
Ppp3cc	4.10192e-66	1.04145	0.603	0.378	6.59302e-62
Cyth1	4.10684e-66	1.27617	0.435	0.211	6.60092e-62
mt-Nd6	4.14075e-66	1.46493	0.425	0.208	6.65542e-62
Tnpo1	4.43167e-66	1.2662	0.473	0.251	7.12302e-62
Arpc4	5.12991e-66	-0.649886	0.679	0.87	8.2453e-62
Tomm5	5.20683e-66	-1.528	0.203	0.461	8.36894e-62
Coa3	6.82673e-66	-1.54868	0.14	0.4	1.09726e-61
Slc5a3	8.64789e-66	2.20293	0.163	0.037	1.38998e-61
Cuta	9.16636e-66	-1.16973	0.269	0.538	1.47331e-61
Tmem50a	9.64899e-66	-0.836493	0.498	0.748	1.55088e-61
Gpsm3	1.11892e-65	-1.20574	0.277	0.54	1.79844e-61
Wapl	1.15906e-65	1.05132	0.598	0.374	1.86296e-61
Banp	1.23656e-65	1.47768	0.344	0.145	1.98753e-61
Ranbp1	1.25042e-65	-1.06294	0.531	0.727	2.0098e-61
Scai	1.33207e-65	1.59374	0.298	0.113	2.14103e-61
E2f7	1.38173e-65	1.93915	0.235	0.075	2.22085e-61
Tbck	1.47302e-65	1.44991	0.355	0.153	2.36758e-61
Rnf169	1.50179e-65	1.34668	0.382	0.17	2.41383e-61
Pttg1	1.50262e-65	-1.5795	0.161	0.418	2.41517e-61
Bptf	1.95296e-65	1.04423	0.567	0.334	3.13899e-61
Hira	2.21985e-65	1.44495	0.365	0.16	3.56797e-61
Exoc2	2.68874e-65	1.1474	0.482	0.251	4.32162e-61
Clta	2.7863e-65	-0.62538	0.702	0.888	4.47843e-61
R3hcc1l	3.28807e-65	1.44184	0.352	0.15	5.28492e-61
Taok1	3.32033e-65	1.22585	0.44	0.218	5.33677e-61
Abr	3.53532e-65	1.07058	0.56	0.328	5.68232e-61
Cox14	3.55665e-65	-1.73927	0.118	0.368	5.71661e-61
Atp6v0a2	3.92143e-65	1.20222	0.491	0.267	6.30291e-61
Pfdn6	4.19655e-65	-1.70971	0.145	0.395	6.74512e-61
Arap2	4.39646e-65	1.06485	0.565	0.335	7.06644e-61
Tmem209	4.77584e-65	1.60031	0.306	0.119	7.67621e-61
Ifi27	5.47023e-65	-1.57753	0.194	0.445	8.7923e-61
Tpi1	5.58054e-65	-0.786146	0.802	0.898	8.96961e-61
Cept1	5.97627e-65	1.25215	0.435	0.215	9.60566e-61
Tbc1d31	6.71742e-65	1.99831	0.216	0.064	1.07969e-60
Bcas3	9.34317e-65	1.28372	0.424	0.205	1.50173e-60
Nsa2	1.20403e-64	-1.44193	0.172	0.431	1.93524e-60
Mtf2	2.04585e-64	1.2904	0.465	0.25	3.28829e-60
Polr2g	2.47133e-64	-1.60897	0.144	0.396	3.97217e-60
Nop53	2.48735e-64	-1.34862	0.217	0.474	3.99792e-60
Med15	3.00699e-64	1.23268	0.439	0.219	4.83313e-60
Fnip1	3.01563e-64	1.4154	0.353	0.152	4.84703e-60
Myo10	3.81392e-64	1.94217	0.333	0.145	6.13011e-60
Fmn1	3.92902e-64	-1.61371	0.221	0.466	6.31511e-60
Usp47	4.2586e-64	1.14197	0.494	0.269	6.84485e-60
Pafah1b1	4.30882e-64	0.778042	0.761	0.617	6.92557e-60
Polr2k	4.90898e-64	-1.86326	0.111	0.354	7.8902e-60
Rbis	6.54657e-64	-1.51899	0.163	0.415	1.05223e-59
Ssna1	7.78649e-64	-1.49943	0.17	0.423	1.25152e-59
Slc30a9	8.19083e-64	1.27812	0.414	0.2	1.31651e-59
Selenoi	1.27376e-63	1.38191	0.392	0.184	2.04732e-59
Wipf1	1.28641e-63	0.792078	0.754	0.584	2.06765e-59
Babam2	1.28704e-63	1.12599	0.564	0.348	2.06866e-59
Rpp21	1.46754e-63	-1.7158	0.118	0.363	2.35877e-59
Dtnb	1.49742e-63	1.43705	0.37	0.168	2.40681e-59
Kat2b	1.731e-63	1.48003	0.334	0.14	2.78223e-59
Sys1	1.94575e-63	-1.51929	0.156	0.409	3.12741e-59
Magi3	2.14661e-63	2.10381	0.202	0.058	3.45024e-59
Kcnk5	2.59115e-63	1.59997	0.287	0.108	4.16475e-59
Usp25	2.70288e-63	0.928028	0.643	0.431	4.34434e-59
Actr3	2.85154e-63	0.456678	0.985	0.962	4.58327e-59
Kansl1l	3.26897e-63	1.74849	0.268	0.097	5.25421e-59
Smarcc1	3.30487e-63	1.15755	0.543	0.323	5.31192e-59
Dcp1a	3.58174e-63	1.51465	0.326	0.136	5.75693e-59
Thoc2	3.6795e-63	1.02591	0.579	0.356	5.91405e-59
Fancd2	4.8137e-63	1.92429	0.225	0.071	7.73706e-59
Paxip1	5.29158e-63	1.65519	0.278	0.103	8.50516e-59
Vps29	6.56544e-63	-1.20227	0.242	0.503	1.05526e-58
Slc25a4	7.64754e-63	-1.15938	0.286	0.539	1.22919e-58
Pcbp2	1.46041e-62	-0.656152	0.71	0.863	2.34732e-58
Tank	1.67031e-62	1.21913	0.497	0.278	2.68469e-58
Stim2	1.67463e-62	1.35733	0.397	0.189	2.69164e-58
Sgms1	1.70428e-62	1.85517	0.246	0.084	2.73928e-58
Jarid2	1.91879e-62	0.926517	0.632	0.402	3.08406e-58
Gpi1	2.16201e-62	-0.625079	0.711	0.887	3.475e-58
Ipo7	2.3731e-62	1.24348	0.502	0.291	3.81428e-58
Larp4	2.56383e-62	1.30967	0.432	0.218	4.12084e-58
Elf4	4.36493e-62	1.07115	0.556	0.337	7.01576e-58
Fbxo42	4.40815e-62	1.57839	0.313	0.128	7.08522e-58
Ep300	4.57415e-62	1.13808	0.461	0.24	7.35203e-58
Ylpm1	6.14332e-62	1.31259	0.411	0.202	9.87416e-58
Ppib	7.21374e-62	-0.523625	0.793	0.945	1.15946e-57
Mtmr12	8.14191e-62	1.37606	0.357	0.158	1.30865e-57
Rasa1	8.93431e-62	0.962658	0.57	0.337	1.43601e-57
Hmgn2	1.01875e-61	-1.17956	0.46	0.651	1.63744e-57
Cux1	1.09494e-61	1.40512	0.375	0.173	1.75989e-57
Sec24b	1.16258e-61	1.28365	0.399	0.19	1.86861e-57
Hmgb1	1.16573e-61	-0.583135	0.886	0.96	1.87367e-57
Gpr174	1.19196e-61	1.07768	0.506	0.282	1.91584e-57
Mrpl43	1.33057e-61	-1.56023	0.142	0.387	2.13862e-57
Mapk8ip3	1.66019e-61	1.63357	0.27	0.099	2.66843e-57
Dmtf1	1.9339e-61	1.36588	0.338	0.143	3.10836e-57
Mfsd14b	2.24437e-61	1.4116	0.321	0.132	3.60737e-57
Smc4	2.46255e-61	0.797857	0.77	0.608	3.95805e-57
Sun2	2.65117e-61	1.45079	0.361	0.163	4.26123e-57
Rexo5	2.73232e-61	1.59092	0.279	0.104	4.39165e-57
Dazap2	2.94464e-61	-1.05487	0.313	0.567	4.73293e-57
Lgals3	3.0848e-61	-0.979912	0.651	0.788	4.9582e-57
Pin4	3.13096e-61	-1.85746	0.096	0.33	5.0324e-57
Dym	3.32106e-61	1.51719	0.331	0.142	5.33794e-57
Eef1g	3.35839e-61	-0.676952	0.749	0.901	5.39795e-57
Glcci1	4.02256e-61	1.17531	0.443	0.225	6.46546e-57
Mrps12	4.23179e-61	-1.6665	0.117	0.358	6.80176e-57
Ggta1	4.2596e-61	1.47624	0.329	0.14	6.84645e-57
Mpc2	4.36035e-61	-1.52098	0.156	0.401	7.0084e-57
Gm10053	4.81474e-61	-1.62605	0.155	0.398	7.73873e-57
Hectd4	5.59284e-61	1.5215	0.275	0.102	8.98937e-57
Syne3	6.49656e-61	1.52572	0.306	0.123	1.04419e-56
Ubr4	8.44189e-61	1.23999	0.43	0.22	1.35686e-56
Ino80d	8.73273e-61	1.24897	0.397	0.191	1.40361e-56
Lmnb1	8.92567e-61	0.794407	0.726	0.54	1.43462e-56
Nol10	9.49368e-61	1.33969	0.39	0.187	1.52592e-56
Mir155hg	9.68062e-61	1.58261	0.37	0.175	1.55597e-56
Ifi47	1.0271e-60	-1.17923	0.354	0.586	1.65086e-56
Trappc4	1.06784e-60	-1.54096	0.154	0.398	1.71634e-56
Edem3	1.20897e-60	1.56779	0.27	0.099	1.94318e-56
Eif3g	1.21997e-60	-1.65951	0.136	0.375	1.96085e-56
Ehmt1	1.32208e-60	1.33209	0.399	0.195	2.12497e-56
Rsbn1	1.34802e-60	1.24792	0.45	0.239	2.16667e-56
Plk4	1.43945e-60	1.37749	0.38	0.178	2.31363e-56
H2afv	1.70888e-60	-1.31171	0.345	0.573	2.74668e-56
Tmbim6	2.10716e-60	0.604212	0.949	0.88	3.38683e-56
Mrpl17	2.13534e-60	-1.67115	0.145	0.382	3.43213e-56
Cnbp	2.35345e-60	-0.782246	0.629	0.805	3.7827e-56
Rc3h1	2.81062e-60	1.25387	0.407	0.2	4.51751e-56
Stat3	2.96131e-60	0.889905	0.81	0.699	4.75971e-56
Gak	3.32319e-60	1.16224	0.448	0.232	5.34136e-56
Tmem14c	3.35805e-60	-1.01478	0.333	0.584	5.39739e-56
Pfkp	3.92933e-60	0.827084	0.766	0.635	6.3156e-56
Cyld	3.9751e-60	0.997824	0.585	0.371	6.38917e-56
H2-T22	4.49428e-60	-0.88543	0.445	0.684	7.22366e-56
Dctpp1	4.62331e-60	-1.78876	0.136	0.371	7.43105e-56
Hsd17b10	5.44031e-60	-1.76941	0.116	0.351	8.7442e-56
Nipa2	5.65033e-60	1.23942	0.44	0.232	9.08178e-56
Mrpl40	5.80691e-60	-1.65246	0.138	0.375	9.33344e-56
Akap9	6.18363e-60	1.18931	0.481	0.269	9.93896e-56
Lime1	6.63768e-60	-1.97147	0.091	0.319	1.06687e-55
Mrtfb	6.66607e-60	1.56597	0.284	0.111	1.07144e-55
Zc3h13	6.71311e-60	1.10685	0.503	0.286	1.079e-55
Mrps18c	6.83433e-60	-1.36497	0.184	0.432	1.09848e-55
Llph	7.34828e-60	-1.25622	0.229	0.478	1.18109e-55
Zfp609	8.07475e-60	1.78811	0.25	0.089	1.29785e-55
Pdss1	8.99367e-60	1.6828	0.295	0.119	1.44555e-55
Pibf1	9.49534e-60	1.59525	0.284	0.111	1.52619e-55
Zfp106	9.4966e-60	1.09948	0.511	0.294	1.52639e-55
Tmem260	1.01297e-59	1.54248	0.274	0.102	1.62815e-55
Trappc8	1.09274e-59	1.28021	0.37	0.169	1.75637e-55
Fyb	1.12268e-59	0.638392	0.86	0.763	1.80449e-55
Sun1	1.16371e-59	1.67519	0.246	0.086	1.87043e-55
Txn2	1.16401e-59	-1.2614	0.225	0.474	1.87091e-55
Slc16a1	1.2084e-59	1.87291	0.225	0.074	1.94226e-55
Atf2	1.22357e-59	1.33473	0.4	0.197	1.96664e-55
Dnm1l	1.29776e-59	1.35925	0.364	0.167	2.08589e-55
Hdac4	1.32145e-59	1.32493	0.357	0.16	2.12397e-55
Svbp	1.36466e-59	-1.66876	0.114	0.351	2.19342e-55
Timm8b	2.19387e-59	-1.67408	0.13	0.365	3.52621e-55
Hif1a	2.25134e-59	0.810631	0.75	0.598	3.61858e-55
Rnf7	2.97145e-59	-1.38877	0.18	0.426	4.77601e-55
Mia2	3.14094e-59	1.31471	0.462	0.26	5.04844e-55
Cemip2	3.22199e-59	1.67636	0.262	0.097	5.17871e-55
Gcnt1	3.92752e-59	1.48388	0.329	0.142	6.31271e-55
Foxk2	4.94577e-59	1.56208	0.283	0.111	7.94934e-55
Iqsec1	5.08558e-59	1.3729	0.354	0.16	8.17405e-55
Tnfsf10	5.19854e-59	1.22129	0.49	0.28	8.35561e-55
Dpm3	6.53728e-59	-1.68207	0.114	0.348	1.05074e-54
Zfp871	7.15287e-59	1.35716	0.355	0.161	1.14968e-54
Slc35a3	7.26712e-59	1.46363	0.294	0.116	1.16804e-54
Katnbl1	9.3758e-59	1.47093	0.32	0.137	1.50697e-54
2410006H16Rik	9.8762e-59	-1.34854	0.267	0.502	1.5874e-54
Ly6c2	1.14108e-58	-1.07583	0.89	0.877	1.83406e-54
Taok3	1.15986e-58	0.953285	0.627	0.431	1.86425e-54
Lamtor5	1.20279e-58	-1.41606	0.178	0.42	1.93324e-54
Dpp4	1.21826e-58	1.22441	0.444	0.233	1.95811e-54
Ammecr1	1.26854e-58	1.66332	0.238	0.082	2.03893e-54
Gatad2a	1.30881e-58	1.02012	0.582	0.379	2.10365e-54
Cdc73	1.31651e-58	1.38883	0.364	0.17	2.11603e-54
Zmat2	1.37709e-58	-1.4333	0.162	0.406	2.2134e-54
Mta3	1.51643e-58	1.00211	0.562	0.345	2.43736e-54
Naa10	1.64403e-58	-1.42254	0.194	0.432	2.64245e-54
Tspan5	2.08866e-58	1.42358	0.368	0.174	3.3571e-54
Rpn2	2.09408e-58	1.10912	0.63	0.472	3.36581e-54
Wdr76	2.169e-58	1.49241	0.338	0.151	3.48623e-54
Spen	2.59355e-58	1.29849	0.345	0.152	4.16861e-54
Tap2	2.72608e-58	0.877372	0.706	0.56	4.38163e-54
Epb41l2	2.75416e-58	1.63758	0.267	0.101	4.42676e-54
Ift20	3.33263e-58	-1.67576	0.11	0.342	5.35654e-54
Bdp1	3.84243e-58	1.1853	0.467	0.259	6.17594e-54
Epb41	3.84298e-58	1.05391	0.483	0.263	6.17682e-54
Dnajc19	4.08394e-58	-1.24857	0.213	0.46	6.56412e-54
Phf21a	4.5383e-58	1.16022	0.452	0.242	7.29441e-54
Ddi2	4.59062e-58	1.28489	0.362	0.166	7.3785e-54
Mrpl34	4.88254e-58	-1.85373	0.102	0.328	7.8477e-54
Phf12	6.09603e-58	1.20549	0.412	0.207	9.79814e-54
Mib1	6.24104e-58	1.46791	0.285	0.112	1.00312e-53
Tbca	7.96776e-58	-1.05499	0.307	0.547	1.28066e-53
Gpx1	8.65535e-58	-0.907028	0.44	0.659	1.39118e-53
Hipk3	9.53054e-58	1.33035	0.315	0.13	1.53184e-53
Tpk1	1.00655e-57	1.37427	0.355	0.164	1.61783e-53
Plxdc2	1.0538e-57	2.01989	0.257	0.097	1.69378e-53
Fkbp8	1.1581e-57	-1.16733	0.255	0.496	1.86142e-53
Dad1	1.21169e-57	-0.569162	0.655	0.851	1.94755e-53
Arpc2	1.28754e-57	-0.42331	0.964	0.991	2.06946e-53
Cplane1	1.29959e-57	1.4201	0.316	0.133	2.08884e-53
Ptar1	1.58436e-57	1.61353	0.25	0.09	2.54653e-53
Mrpl42	1.7165e-57	-1.2446	0.223	0.468	2.75892e-53
Tmem179b	2.81161e-57	-1.25965	0.203	0.449	4.5191e-53
Slc30a7	3.58317e-57	1.29456	0.354	0.162	5.75923e-53
Sos1	3.65569e-57	1.51769	0.262	0.098	5.87578e-53
Tm9sf4	4.18309e-57	1.44599	0.317	0.136	6.72348e-53
Airn	4.21618e-57	1.31266	0.444	0.241	6.77666e-53
Xiap	4.82697e-57	1.11591	0.477	0.263	7.75838e-53
Sin3a	4.92161e-57	1.34709	0.339	0.15	7.9105e-53
Phtf1	6.35304e-57	1.26339	0.404	0.202	1.02112e-52
Rabac1	6.48377e-57	-1.33294	0.195	0.433	1.04214e-52
Aebp2	7.06045e-57	1.00807	0.564	0.356	1.13483e-52
Zmpste24	7.21952e-57	1.42817	0.385	0.194	1.16039e-52
Gas5	8.03978e-57	-0.835089	0.484	0.709	1.29223e-52
Gm19585	8.10762e-57	-1.27854	0.25	0.483	1.30314e-52
Rbm8a	8.64031e-57	-1.33639	0.217	0.452	1.38876e-52
Fundc2	9.28761e-57	-1.38	0.176	0.414	1.4928e-52
Prex1	9.62486e-57	0.967802	0.608	0.396	1.547e-52
Slc44a2	1.11036e-56	1.13575	0.465	0.258	1.78469e-52
St8sia4	1.21297e-56	1.23621	0.393	0.193	1.9496e-52
Timm17b	1.28197e-56	-1.62661	0.133	0.362	2.06051e-52
Mettl23	1.29011e-56	-1.33444	0.192	0.433	2.0736e-52
1810009A15Rik	1.46955e-56	-1.73646	0.108	0.333	2.362e-52
Sos2	1.76037e-56	1.2287	0.377	0.18	2.82944e-52
Bex3	1.79497e-56	-1.71658	0.115	0.341	2.88505e-52
Ciao2b	1.86848e-56	-1.62332	0.13	0.358	3.0032e-52
Zc3hav1	1.89789e-56	0.79819	0.691	0.491	3.05047e-52
Bst2	1.95762e-56	-0.930278	0.439	0.665	3.14649e-52
Hsbp1	2.0156e-56	-1.45389	0.159	0.393	3.23967e-52
Ubac2	2.0833e-56	1.04055	0.571	0.369	3.34849e-52
Gpbp1	2.16912e-56	1.09537	0.502	0.294	3.48643e-52
8030462N17Rik	2.4392e-56	1.53276	0.269	0.103	3.92053e-52
Klk8	2.52174e-56	-1.8385	0.103	0.324	4.05319e-52
Gm49797	2.53013e-56	1.75785	0.215	0.071	4.06667e-52
Gapvd1	2.68062e-56	1.14407	0.459	0.254	4.30856e-52
Zbp1	2.74437e-56	-1.17033	0.317	0.547	4.41102e-52
Specc1l	2.80937e-56	1.46864	0.316	0.137	4.5155e-52
Extl3	3.25323e-56	1.45022	0.325	0.145	5.22891e-52
Trrap	3.28996e-56	1.33583	0.366	0.175	5.28795e-52
Nf2	3.33233e-56	1.35179	0.33	0.145	5.35605e-52
Lpgat1	3.4197e-56	1.1961	0.444	0.242	5.49648e-52
Epc2	3.7724e-56	1.38336	0.341	0.154	6.06339e-52
Lsm3	3.99548e-56	-1.66727	0.15	0.374	6.42194e-52
Aip	4.13055e-56	-1.34801	0.183	0.42	6.63903e-52
Nck2	4.24424e-56	1.68189	0.228	0.078	6.82177e-52
Snrpd1	4.41239e-56	-0.958013	0.486	0.676	7.09203e-52
Ubl4a	4.7704e-56	-1.79139	0.094	0.316	7.66746e-52
Cyfip2	4.93758e-56	0.835585	0.683	0.512	7.93618e-52
Pak2	5.55278e-56	0.683907	0.813	0.717	8.92499e-52
Mark2	5.8564e-56	0.985556	0.56	0.345	9.41299e-52
Tubgcp3	6.28836e-56	1.5597	0.25	0.091	1.01073e-51
Gm17018	8.86548e-56	-1.80273	0.091	0.311	1.42495e-51
Ptpn4	1.0607e-55	1.23423	0.385	0.188	1.70487e-51
Mrps23	1.08541e-55	-1.53501	0.149	0.378	1.74458e-51
Tmem126a	1.0905e-55	-1.4983	0.149	0.38	1.75275e-51
Atxn7	1.10165e-55	1.23553	0.376	0.181	1.77068e-51
Aimp1	1.13858e-55	-1.13511	0.235	0.479	1.83004e-51
Mvb12a	1.16555e-55	-1.38598	0.176	0.41	1.8734e-51
Brip1os	1.1727e-55	1.39077	0.37	0.182	1.88488e-51
Uqcc3	1.23998e-55	-1.95443	0.087	0.303	1.99302e-51
Wdr83os	1.30156e-55	-1.08504	0.289	0.529	2.092e-51
1810026B05Rik	1.51664e-55	0.989481	0.515	0.297	2.43769e-51
Lcp2	1.56942e-55	0.774514	0.729	0.568	2.52253e-51
Tmco4	1.58522e-55	1.48227	0.316	0.139	2.54792e-51
St3gal3	1.59218e-55	1.59357	0.263	0.101	2.55912e-51
Nsf	1.59564e-55	1.25581	0.433	0.233	2.56467e-51
Ubc	1.66237e-55	-1.05494	0.348	0.58	2.67193e-51
Rora	1.84838e-55	1.70862	0.378	0.192	2.9709e-51
Fgfr1op	1.97721e-55	1.69696	0.235	0.083	3.17797e-51
Eefsec	2.03256e-55	1.40645	0.328	0.147	3.26693e-51
Ppm1b	2.04264e-55	1.20104	0.433	0.231	3.28313e-51
Fam168a	2.06811e-55	1.46652	0.321	0.142	3.32407e-51
Ipo9	2.41598e-55	1.51143	0.289	0.119	3.8832e-51
Tmem161b	2.44314e-55	1.58261	0.242	0.087	3.92687e-51
Kctd9	2.45528e-55	1.60938	0.258	0.098	3.94637e-51
Ubxn7	2.88666e-55	1.31315	0.333	0.148	4.63972e-51
Prkce	3.59258e-55	1.66141	0.283	0.117	5.77435e-51
Capns1	4.99038e-55	-0.979315	0.332	0.568	8.02104e-51
Usp31	5.05198e-55	2.0475	0.159	0.041	8.12005e-51
Bax	5.9264e-55	-1.12869	0.283	0.518	9.5255e-51
Mga	6.01324e-55	1.29748	0.34	0.154	9.66508e-51
Mrpl51	6.03935e-55	-1.41964	0.171	0.402	9.70705e-51
Coro2a	8.78232e-55	1.06369	0.569	0.368	1.41158e-50
Ap1g1	1.08533e-54	1.12195	0.415	0.211	1.74445e-50
Cd8b1	1.12838e-54	-0.540171	0.94	0.968	1.81365e-50
Pbrm1	1.13325e-54	1.05353	0.572	0.386	1.82147e-50
Anks1	1.14296e-54	1.55728	0.26	0.1	1.83708e-50
Grpel1	1.27637e-54	-1.43566	0.151	0.38	2.0515e-50
Lypla2	1.34361e-54	-1.40577	0.162	0.393	2.15959e-50
Caprin1	1.37541e-54	0.895875	0.647	0.466	2.2107e-50
Tmpo	1.53598e-54	0.908425	0.645	0.459	2.46878e-50
Abl2	1.57481e-54	1.43093	0.297	0.124	2.53119e-50
Parg	1.96456e-54	1.18897	0.374	0.181	3.15763e-50
Mpc1	2.03402e-54	-1.31786	0.2	0.434	3.26928e-50
Tpx2	2.0382e-54	1.09586	0.497	0.285	3.276e-50
Dgkd	2.44516e-54	1.05677	0.473	0.26	3.93011e-50
Adamts14	2.50611e-54	1.48828	0.322	0.145	4.02807e-50
Snu13	2.72726e-54	-1.0711	0.4	0.608	4.38353e-50
Gnasas1	2.78518e-54	2.06318	0.176	0.051	4.47661e-50
Elf1	2.8357e-54	0.755604	0.745	0.604	4.55781e-50
Prr11	3.21551e-54	1.79071	0.238	0.087	5.16829e-50
Mrpl14	3.4358e-54	-1.59488	0.118	0.342	5.52236e-50
9930021J03Rik	3.46158e-54	1.59066	0.262	0.102	5.56379e-50
Depdc1b	3.51631e-54	2.31533	0.151	0.039	5.65177e-50
Far1	5.02737e-54	1.19661	0.444	0.245	8.0805e-50
Use1	6.2382e-54	-1.75822	0.1	0.316	1.00267e-49
Ppdpf	6.46693e-54	-1.53001	0.151	0.374	1.03943e-49
Hcfc1	6.47745e-54	1.29216	0.362	0.174	1.04112e-49
Vrk2	6.78289e-54	1.34703	0.362	0.176	1.09021e-49
Slc9a8	7.00749e-54	1.41988	0.284	0.116	1.12631e-49
Pkp3	7.26953e-54	-1.95066	0.111	0.324	1.16843e-49
Ska2	8.64115e-54	1.52655	0.302	0.131	1.38889e-49
Armc8	9.60743e-54	1.40758	0.309	0.135	1.5442e-49
Akr1a1	9.70006e-54	-0.788641	0.445	0.67	1.55909e-49
Tap1	1.1571e-53	0.8245	0.783	0.692	1.8598e-49
Polr2e	1.4265e-53	-1.55117	0.134	0.357	2.29282e-49
Sap18	1.52707e-53	-1.25978	0.202	0.432	2.45445e-49
Flnb	1.65757e-53	1.40581	0.32	0.143	2.66421e-49
Mapkap1	1.82319e-53	1.17583	0.444	0.248	2.93042e-49
Ubn2	1.83185e-53	1.16134	0.435	0.234	2.94434e-49
Erc1	1.86262e-53	1.78684	0.211	0.071	2.9938e-49
Pdia6	1.86643e-53	1.10869	0.613	0.443	2.99991e-49
Bub1b	1.86823e-53	1.41719	0.333	0.154	3.00281e-49
Dhcr24	1.89619e-53	1.59085	0.29	0.123	3.04775e-49
Eif1ax	2.08875e-53	-1.21558	0.279	0.497	3.35724e-49
Ankrd12	2.73447e-53	0.891532	0.615	0.424	4.39511e-49
Ercc6l2	3.19956e-53	1.51606	0.274	0.111	5.14265e-49
Hells	3.23583e-53	1.03761	0.513	0.304	5.20094e-49
Tbc1d2b	3.37897e-53	1.15657	0.403	0.205	5.43101e-49
Psma3	3.44858e-53	-0.750064	0.519	0.715	5.54291e-49
Med10	3.48971e-53	-1.45109	0.157	0.382	5.60901e-49
Apaf1	4.13432e-53	1.29383	0.362	0.176	6.64509e-49
Camkmt	5.08619e-53	1.44308	0.316	0.142	8.17504e-49
Fut8	5.2766e-53	1.35254	0.378	0.191	8.48108e-49
Cdk5rap2	5.41919e-53	1.50128	0.28	0.115	8.71026e-49
Iars	5.76915e-53	1.43865	0.335	0.158	9.27275e-49
Ube3a	5.80259e-53	0.937721	0.574	0.373	9.3265e-49
Leprotl1	5.81931e-53	-0.719112	0.556	0.762	9.35338e-49
Ndufs3	5.86769e-53	-1.17687	0.241	0.47	9.43114e-49
Elf2	6.13824e-53	1.07812	0.461	0.257	9.86599e-49
Itgb2	6.27278e-53	0.735371	0.828	0.754	1.00822e-48
Dut	7.05451e-53	-1.09952	0.531	0.689	1.13387e-48
Slc37a3	9.70306e-53	1.17532	0.35	0.163	1.55957e-48
Itch	1.01358e-52	1.13347	0.448	0.249	1.62913e-48
Sptlc2	1.03542e-52	1.06963	0.485	0.283	1.66423e-48
Snapc5	1.12553e-52	-1.66031	0.118	0.333	1.80906e-48
Cct5	1.13667e-52	-0.878942	0.412	0.635	1.82697e-48
Cep120	1.27136e-52	1.32426	0.335	0.155	2.04345e-48
Ciao2a	1.35901e-52	-1.18104	0.246	0.474	2.18434e-48
Snrpb2	1.38104e-52	-1.78913	0.097	0.307	2.21975e-48
Mrpl41	1.76808e-52	-1.88036	0.085	0.292	2.84183e-48
Glrx	1.8791e-52	-1.18455	0.299	0.518	3.02027e-48
Dpp8	2.00094e-52	1.13259	0.448	0.251	3.21611e-48
AI413582	2.22614e-52	-1.51946	0.14	0.361	3.57807e-48
Kxd1	2.26555e-52	-1.54893	0.149	0.367	3.64141e-48
Mrps34	2.36821e-52	-1.53883	0.132	0.352	3.80643e-48
Tnpo3	2.57859e-52	1.16826	0.406	0.212	4.14457e-48
Limk2	2.8448e-52	1.26717	0.37	0.183	4.57244e-48
Grb2	2.84632e-52	0.814298	0.685	0.519	4.5749e-48
Psd4	3.03244e-52	1.08766	0.461	0.26	4.87404e-48
Mcmbp	3.08626e-52	1.14905	0.422	0.224	4.96054e-48
Cdk12	3.18003e-52	1.10051	0.437	0.236	5.11126e-48
Tmem30a	3.42804e-52	0.903868	0.634	0.458	5.50989e-48
Rnf213	3.49278e-52	1.00548	0.595	0.4	5.61395e-48
Hace1	3.55917e-52	1.58019	0.228	0.082	5.72066e-48
Zmiz1	4.1848e-52	1.19721	0.44	0.247	6.72623e-48
Mapk1ip1l	4.62202e-52	1.16248	0.456	0.262	7.42897e-48
Fam222b	4.96371e-52	1.49282	0.266	0.107	7.97817e-48
Dnajc10	5.15554e-52	1.27715	0.361	0.176	8.2865e-48
Micu3	5.44327e-52	1.57571	0.24	0.09	8.74897e-48
Kmt2e	5.97726e-52	0.65237	0.758	0.614	9.60725e-48
Eif4a1	6.30921e-52	-0.637302	0.756	0.88	1.01408e-47
Cip2a	6.48604e-52	1.49085	0.277	0.115	1.0425e-47
Arpc5l	6.57524e-52	-1.15002	0.239	0.47	1.05684e-47
Kif18b	6.5928e-52	1.97245	0.191	0.061	1.05966e-47
Chd6	8.04273e-52	1.21659	0.342	0.159	1.29271e-47
Adk	8.85089e-52	1.69372	0.298	0.133	1.4226e-47
Sema7a	9.36526e-52	1.46325	0.312	0.14	1.50528e-47
Bbs9	9.68868e-52	1.6632	0.219	0.077	1.55726e-47
Smarca2	9.82831e-52	1.19218	0.402	0.21	1.57971e-47
Nemp1	1.00266e-51	1.6765	0.224	0.08	1.61157e-47
Nlrc3	1.01143e-51	1.36616	0.35	0.168	1.62567e-47
Rbms1	1.08295e-51	0.841191	0.657	0.488	1.74062e-47
Zfx	1.21541e-51	1.13142	0.4	0.207	1.95354e-47
Notch2	1.26416e-51	1.51316	0.245	0.093	2.03188e-47
Mapk14	1.50251e-51	1.07219	0.461	0.262	2.41498e-47
Sclt1	1.66055e-51	1.6041	0.267	0.109	2.66901e-47
Mtmr2	1.68722e-51	1.44511	0.294	0.127	2.71187e-47
Zfp827	2.00692e-51	1.66781	0.256	0.102	3.22573e-47
Usp6nl	2.13895e-51	2.16704	0.147	0.038	3.43793e-47
Phf5a	2.25695e-51	-1.12005	0.251	0.48	3.6276e-47
Erbin	2.26989e-51	0.964667	0.506	0.297	3.64839e-47
Arhgap18	2.33324e-51	1.2274	0.463	0.275	3.75022e-47
Borcs8	2.42996e-51	-1.88805	0.09	0.295	3.90567e-47
Pi4ka	2.75392e-51	1.24449	0.383	0.197	4.42637e-47
Lrrc8b	2.81084e-51	1.84911	0.198	0.066	4.51786e-47
Nup107	3.18377e-51	1.42133	0.337	0.162	5.11727e-47
Gxylt1	4.01888e-51	1.19573	0.388	0.199	6.45954e-47
Gm49336	4.1004e-51	1.34187	0.331	0.155	6.59056e-47
Nfatc1	5.99734e-51	0.836872	0.656	0.474	9.63952e-47
Clic1	8.15054e-51	-0.391629	0.928	0.983	1.31004e-46
Clptm1	8.36923e-51	1.20221	0.418	0.228	1.34519e-46
Coro1b	8.99519e-51	-1.22958	0.21	0.436	1.4458e-46
Mrpl23	9.70055e-51	-1.23924	0.225	0.447	1.55917e-46
Prpf39	9.96909e-51	1.26956	0.304	0.132	1.60233e-46
Smim11	1.0019e-50	-2.00985	0.064	0.26	1.61035e-46
Emp3	1.12139e-50	-0.680554	0.587	0.78	1.80241e-46
Disp1	1.20146e-50	1.75547	0.209	0.072	1.9311e-46
Sdccag8	1.23479e-50	1.34837	0.326	0.152	1.98468e-46
Soat1	1.32956e-50	1.38576	0.349	0.171	2.13701e-46
Eif5a	1.47041e-50	-0.764644	0.829	0.914	2.36338e-46
Enox2	1.77701e-50	1.51865	0.3	0.133	2.85619e-46
Cops6	1.87232e-50	-1.28508	0.191	0.412	3.00938e-46
Gen1	1.87362e-50	1.77788	0.215	0.077	3.01147e-46
Rc3h2	1.92715e-50	1.21787	0.338	0.158	3.09751e-46
Nrd1	1.95276e-50	0.944159	0.539	0.339	3.13868e-46
Cmtr1	2.08144e-50	1.24334	0.395	0.209	3.3455e-46
Cpne1	2.48955e-50	1.03805	0.47	0.271	4.00145e-46
Rprd1a	2.84521e-50	1.73165	0.188	0.06	4.57311e-46
Eny2	3.21683e-50	-1.33653	0.163	0.384	5.17041e-46
Lrp6	3.48531e-50	1.57647	0.241	0.093	5.60193e-46
Znhit1	3.961e-50	-1.76783	0.093	0.298	6.36652e-46
Tmem134	3.96158e-50	-1.29353	0.185	0.405	6.36744e-46
Ostc	4.05201e-50	-0.923597	0.351	0.572	6.51279e-46
Add3	4.12566e-50	1.06258	0.469	0.274	6.63118e-46
Aatf	4.43779e-50	1.34228	0.372	0.192	7.13286e-46
Tbc1d22a	4.68064e-50	1.32147	0.318	0.146	7.52319e-46
Rasal2	4.69699e-50	1.98066	0.187	0.061	7.54947e-46
Lrrfip1	4.86232e-50	0.729728	0.715	0.563	7.81521e-46
Eif4g1	4.86636e-50	0.957241	0.623	0.457	7.82171e-46
Prmt1	5.09694e-50	-1.32533	0.234	0.446	8.19231e-46
Nfkb1	5.21285e-50	1.02512	0.511	0.311	8.37861e-46
Dhx9	5.41535e-50	0.895846	0.639	0.472	8.70409e-46
Wdr44	5.47208e-50	1.13477	0.378	0.19	8.79528e-46
Pold4	5.67209e-50	-1.74768	0.107	0.313	9.11675e-46
Mrpl21	5.98935e-50	-1.43073	0.144	0.36	9.62668e-46
Focad	6.545e-50	1.65344	0.218	0.079	1.05198e-45
Stk10	6.61852e-50	0.959727	0.553	0.358	1.0638e-45
Wdr70	6.87638e-50	1.27823	0.351	0.172	1.10524e-45
Gnas	7.88144e-50	-0.497613	0.756	0.912	1.26678e-45
Faf2	8.02213e-50	1.12064	0.421	0.231	1.2894e-45
Cstb	8.4952e-50	-1.00345	0.282	0.512	1.36543e-45
Atp6v1g1	8.60081e-50	-1.1	0.233	0.461	1.38241e-45
Glrx2	8.74651e-50	-1.62456	0.105	0.313	1.40583e-45
Vkorc1l1	9.57172e-50	1.80705	0.195	0.065	1.53846e-45
Adgre5	9.94742e-50	0.912474	0.594	0.401	1.59885e-45
Hcfc1r1	1.35345e-49	-1.77781	0.097	0.298	2.17539e-45
Zwilch	1.37782e-49	1.6894	0.228	0.086	2.21457e-45
Elof1	1.54366e-49	-1.56415	0.118	0.327	2.48113e-45
AI504432	1.61323e-49	1.39389	0.276	0.116	2.59294e-45
Zmynd11	1.70603e-49	1.22189	0.386	0.202	2.7421e-45
Ramac	1.72341e-49	-1.37715	0.146	0.362	2.77003e-45
Lsm2	2.04685e-49	-1.47646	0.174	0.386	3.2899e-45
Znrd1	2.07084e-49	-1.60092	0.123	0.331	3.32845e-45
Fam193b	2.08396e-49	1.57504	0.23	0.086	3.34954e-45
Zfp280c	2.09784e-49	1.41068	0.28	0.119	3.37185e-45
Wdr20	2.20255e-49	1.5076	0.277	0.119	3.54015e-45
Edem1	2.20845e-49	1.05344	0.502	0.313	3.54964e-45
Ccnt2	2.26551e-49	1.3112	0.317	0.146	3.64136e-45
Zdhhc21	2.28301e-49	1.25409	0.34	0.163	3.66948e-45
Pold3	2.40297e-49	1.24823	0.366	0.185	3.86229e-45
Ptpn13	2.42667e-49	1.24159	0.333	0.156	3.90039e-45
Senp1	2.68432e-49	1.11554	0.404	0.214	4.3145e-45
Slc23a2	2.71142e-49	1.54822	0.224	0.082	4.35806e-45
Hacd3	3.10178e-49	1.24854	0.383	0.2	4.98549e-45
Slc25a25	3.23155e-49	1.68835	0.2	0.068	5.19406e-45
Smarca4	3.60434e-49	0.94198	0.544	0.349	5.79325e-45
Polr2f	3.78401e-49	-1.16395	0.239	0.457	6.08204e-45
Cep170	3.80692e-49	1.34576	0.288	0.124	6.11886e-45
Fam126a	3.99006e-49	1.27064	0.336	0.161	6.41322e-45
Zdhhc5	4.03261e-49	1.44725	0.246	0.096	6.48161e-45
Fnbp4	4.09423e-49	1.05843	0.447	0.252	6.58066e-45
Tgoln1	4.22253e-49	0.908124	0.543	0.341	6.78687e-45
Snf8	4.49954e-49	-1.34779	0.17	0.386	7.23211e-45
Cep83	4.93464e-49	1.22015	0.388	0.204	7.93145e-45
Fchsd2	4.98563e-49	1.2625	0.33	0.155	8.0134e-45
Lsm8	5.1296e-49	-1.16951	0.256	0.469	8.24481e-45
Eya3	6.32866e-49	1.21792	0.341	0.162	1.01721e-44
Slc30a5	6.72122e-49	1.42404	0.287	0.126	1.0803e-44
Map3k2	7.24424e-49	1.01968	0.411	0.216	1.16437e-44
Bag1	7.30964e-49	-0.91737	0.319	0.543	1.17488e-44
Hdac8	7.48986e-49	1.23489	0.378	0.197	1.20385e-44
Cisd1	7.96679e-49	-1.31524	0.192	0.407	1.2805e-44
Gtf2a1	8.31603e-49	1.446	0.258	0.105	1.33664e-44
Tango6	8.51469e-49	1.92595	0.178	0.056	1.36857e-44
Otub1	8.69871e-49	-1.37678	0.151	0.364	1.39814e-44
Cotl1	9.81646e-49	-0.697921	0.578	0.757	1.5778e-44
Shisa5	1.04279e-48	-0.583019	0.882	0.928	1.67608e-44
Dock5	1.10439e-48	1.34323	0.298	0.133	1.77508e-44
Arhgef18	1.10902e-48	1.17819	0.366	0.184	1.78253e-44
Cpt1a	1.21465e-48	1.31063	0.3	0.133	1.95231e-44
Npepps	1.22957e-48	1.21594	0.396	0.215	1.9763e-44
Cib1	1.36695e-48	-1.65745	0.105	0.308	2.19709e-44
Ric1	1.58377e-48	1.32649	0.297	0.132	2.5456e-44
Man2b1	1.64879e-48	1.03317	0.487	0.297	2.6501e-44
Magohb	1.79986e-48	-1.54192	0.149	0.358	2.89291e-44
Nhlrc2	1.99023e-48	1.34597	0.332	0.161	3.19889e-44
Hook3	2.11777e-48	1.1663	0.371	0.189	3.4039e-44
Hscb	2.33969e-48	-1.77756	0.092	0.29	3.76058e-44
Magt1	2.61154e-48	1.18587	0.401	0.219	4.19752e-44
Prdx6	2.79544e-48	-0.957895	0.336	0.55	4.49311e-44
Mrps18a	3.10464e-48	-1.51533	0.115	0.322	4.99008e-44
Tyw1	3.44751e-48	1.41839	0.292	0.132	5.54118e-44
AU040320	3.59213e-48	1.27667	0.302	0.135	5.77364e-44
Trappc6a	3.67736e-48	-1.63408	0.119	0.322	5.91062e-44
Tasp1	3.79144e-48	1.52497	0.269	0.114	6.09399e-44
Npc2	4.00213e-48	-0.734963	0.634	0.787	6.43262e-44
Ccdc15	4.69329e-48	1.72671	0.2	0.069	7.54352e-44
Psme4	4.99229e-48	1.0846	0.406	0.218	8.02411e-44
Lrmp	5.63824e-48	0.839442	0.608	0.418	9.06234e-44
Nup93	7.7857e-48	1.30465	0.369	0.194	1.2514e-43
Mdp1	8.17129e-48	-1.45585	0.134	0.342	1.31337e-43
Anapc11	8.96684e-48	-0.967919	0.306	0.527	1.44124e-43
Atad2b	9.03896e-48	1.06651	0.414	0.224	1.45283e-43
Hltf	1.02056e-47	1.14123	0.384	0.199	1.64035e-43
Cenpo	1.09102e-47	1.72335	0.198	0.069	1.75359e-43
Wdr37	1.12859e-47	1.33914	0.292	0.13	1.81398e-43
Bbx	1.14e-47	1.16821	0.395	0.21	1.83232e-43
Nudcd3	1.26763e-47	1.07486	0.43	0.239	2.03746e-43
Gm20732	1.2702e-47	1.98571	0.138	0.036	2.0416e-43
Cct7	1.37735e-47	-0.842363	0.411	0.622	2.21381e-43
Ndufaf8	1.39134e-47	-1.79175	0.087	0.282	2.2363e-43
Gpd2	1.40831e-47	1.00112	0.535	0.348	2.26358e-43
Atp8a1	1.69894e-47	1.22855	0.309	0.141	2.73071e-43
Ncoa6	1.72009e-47	1.31151	0.31	0.143	2.76469e-43
Paxbp1	1.7951e-47	1.31564	0.287	0.126	2.88526e-43
Tasor2	1.8191e-47	1.14854	0.376	0.195	2.92384e-43
Taf1	1.8452e-47	1.20383	0.377	0.197	2.96578e-43
Spata13	2.02992e-47	0.95396	0.487	0.289	3.26268e-43
Thy1	2.17173e-47	-0.408552	0.918	0.977	3.49063e-43
Cpeb4	2.53613e-47	1.56683	0.207	0.074	4.07632e-43
Capzb	2.79035e-47	-0.425862	0.883	0.965	4.48493e-43
Ypel3	2.94304e-47	-1.70528	0.106	0.305	4.73034e-43
Psma5	3.03118e-47	-0.933535	0.335	0.548	4.87201e-43
Mindy3	3.2341e-47	0.885543	0.545	0.351	5.19817e-43
Slc9a1	3.34464e-47	1.3637	0.28	0.122	5.37584e-43
Slc1a5	3.79512e-47	0.995815	0.564	0.389	6.0999e-43
Lrig2	4.59463e-47	1.62919	0.208	0.075	7.38495e-43
Pcca	4.77429e-47	1.45119	0.229	0.087	7.67371e-43
Scaf11	4.91316e-47	0.840083	0.626	0.442	7.89692e-43
Polr2c	5.79956e-47	-1.26818	0.19	0.401	9.32163e-43
Abl1	6.76222e-47	1.50547	0.25	0.103	1.08689e-42
Tbrg1	6.97526e-47	-1.31273	0.173	0.385	1.12113e-42
Psmc3	9.75115e-47	-0.931743	0.33	0.545	1.5673e-42
Rps6kb1	9.89078e-47	1.09994	0.444	0.26	1.58974e-42
Tacc1	1.01551e-46	0.926784	0.571	0.386	1.63224e-42
Ppp1r35	1.0384e-46	-2.00937	0.064	0.249	1.66902e-42
Fam120c	1.06426e-46	1.75866	0.192	0.067	1.71058e-42
Mrpl28	1.08325e-46	-1.45041	0.144	0.348	1.74111e-42
Dcaf1	1.12722e-46	1.3956	0.274	0.119	1.81178e-42
Nfatc2	1.1311e-46	1.32715	0.321	0.154	1.81802e-42
Ndufaf3	1.19124e-46	-1.96647	0.07	0.256	1.91467e-42
Anapc13	1.20165e-46	-1.9358	0.067	0.253	1.93142e-42
Nfe2l1	1.29768e-46	1.42638	0.26	0.109	2.08577e-42
Ybx1	1.33154e-46	-0.479309	0.882	0.947	2.14019e-42
Sfswap	1.42706e-46	1.1384	0.347	0.17	2.29372e-42
Wdr33	1.60622e-46	0.936535	0.555	0.377	2.58168e-42
Galnt11	1.73641e-46	1.45743	0.225	0.086	2.79093e-42
Commd4	1.83952e-46	-1.47307	0.134	0.337	2.95666e-42
BC031181	1.90992e-46	-1.17985	0.21	0.424	3.06981e-42
Syncrip	2.12895e-46	0.830092	0.638	0.462	3.42186e-42
Cenpj	2.22049e-46	1.49863	0.233	0.091	3.56899e-42
Brk1	2.31603e-46	-0.914661	0.303	0.521	3.72255e-42
Heatr1	2.44134e-46	1.31499	0.338	0.17	3.92397e-42
Uhrf1bp1l	2.49019e-46	1.14523	0.379	0.2	4.00248e-42
Prc1	2.5873e-46	1.05008	0.415	0.226	4.15857e-42
Ccnl1	2.61907e-46	1.00025	0.487	0.299	4.20963e-42
Atm	2.69723e-46	1.20561	0.342	0.17	4.33526e-42
Rpp25l	3.02068e-46	-2.06153	0.061	0.243	4.85513e-42
Mre11a	3.20746e-46	1.33232	0.311	0.147	5.15535e-42
Ilrun	3.51542e-46	1.03951	0.452	0.264	5.65034e-42
Gpm6b	3.67304e-46	1.61369	0.344	0.179	5.90368e-42
Arhgap11a	4.16492e-46	1.36435	0.299	0.138	6.69427e-42
Cdon	4.16542e-46	1.54573	0.207	0.075	6.69507e-42
Virma	4.19327e-46	1.09091	0.438	0.255	6.73985e-42
Ptpn12	4.22996e-46	1.20212	0.382	0.203	6.79882e-42
Pop7	4.51255e-46	-1.84369	0.078	0.266	7.25302e-42
Ccdc6	4.84259e-46	1.40107	0.249	0.102	7.78349e-42
Glrx5	6.11622e-46	-1.3519	0.169	0.375	9.83061e-42
Ghitm	6.36767e-46	-0.95103	0.312	0.526	1.02348e-41
Atg7	6.96668e-46	1.47342	0.263	0.113	1.11976e-41
Ube2i	6.98069e-46	-0.60124	0.621	0.784	1.12201e-41
Tmcc1	7.30284e-46	1.4734	0.277	0.123	1.17379e-41
Ube2k	8.75892e-46	0.946422	0.573	0.407	1.40782e-41
Aplp2	1.00001e-45	1.03676	0.405	0.218	1.60731e-41
Cep250	1.13595e-45	1.0649	0.443	0.26	1.82581e-41
Slco3a1	1.13959e-45	1.38099	0.298	0.139	1.83166e-41
Foxp1	1.14311e-45	0.947952	0.542	0.347	1.83733e-41
Psmb2	1.19462e-45	-0.740447	0.48	0.676	1.92011e-41
Shprh	1.1992e-45	1.32737	0.28	0.124	1.92747e-41
E2f2	1.2076e-45	1.35921	0.283	0.127	1.94097e-41
Ift80	1.30723e-45	1.7	0.205	0.075	2.1011e-41
Itih5	1.35015e-45	1.30977	0.301	0.139	2.1701e-41
Mbtd1	1.37241e-45	1.24549	0.297	0.136	2.20587e-41
Polr2h	1.38137e-45	-1.89034	0.071	0.255	2.22028e-41
Acsl5	1.49344e-45	0.986623	0.531	0.347	2.4004e-41
Rpn1	1.50779e-45	1.09936	0.562	0.406	2.42347e-41
Dnmt3a	1.51664e-45	1.336	0.349	0.181	2.4377e-41
Fancc	1.6858e-45	1.71268	0.201	0.073	2.70959e-41
Secisbp2l	1.71156e-45	1.19089	0.349	0.176	2.75099e-41
Ermp1	1.74661e-45	1.31656	0.283	0.125	2.80733e-41
Arhgap17	1.95309e-45	1.20669	0.337	0.166	3.1392e-41
Syf2	2.11977e-45	-1.23754	0.181	0.39	3.4071e-41
Tec	2.18166e-45	1.35672	0.273	0.12	3.50657e-41
0610012G03Rik	2.81328e-45	-1.58231	0.105	0.3	4.52179e-41
Pcnx	2.95965e-45	1.35462	0.256	0.107	4.75704e-41
Trim44	3.09325e-45	1.19296	0.349	0.176	4.97179e-41
Ttc17	3.10817e-45	1.24855	0.315	0.151	4.99576e-41
Mrpl35	3.31022e-45	-1.62602	0.102	0.295	5.32051e-41
Zdhhc20	3.55223e-45	0.865091	0.556	0.372	5.7095e-41
Kdm3b	3.83641e-45	1.05703	0.39	0.208	6.16626e-41
Rnf19a	3.83721e-45	1.02911	0.436	0.248	6.16755e-41
Psmd13	4.57608e-45	-0.884551	0.332	0.546	7.35514e-41
Ttc37	5.30718e-45	1.48302	0.245	0.101	8.53022e-41
Crkl	5.93229e-45	1.20421	0.318	0.152	9.53497e-41
Imp3	6.35174e-45	-1.36972	0.143	0.345	1.02092e-40
Nrros	6.39659e-45	1.25211	0.354	0.185	1.02812e-40
Rab5if	6.40357e-45	-0.94445	0.294	0.51	1.02925e-40
Nars2	6.43307e-45	1.5703	0.214	0.081	1.03399e-40
Myb	6.47411e-45	1.50993	0.245	0.102	1.04058e-40
Chrac1	6.70897e-45	-1.70085	0.087	0.276	1.07833e-40
Jak2	7.00578e-45	1.06525	0.375	0.196	1.12604e-40
Epc1	7.38441e-45	1.06114	0.404	0.222	1.1869e-40
Bcap29	8.33607e-45	1.12975	0.459	0.286	1.33986e-40
Cd3e	9.29206e-45	-0.418788	0.965	0.98	1.49351e-40
Sel1l	1.28555e-44	1.17523	0.339	0.17	2.06626e-40
Mlec	1.46e-44	0.909142	0.565	0.388	2.34665e-40
Hnrnpu	1.56799e-44	0.525743	0.903	0.85	2.52023e-40
Trappc2l	1.60458e-44	-1.72145	0.087	0.273	2.57904e-40
U2af1	1.67593e-44	-0.904591	0.391	0.582	2.69373e-40
Snrnp25	1.73642e-44	-1.54372	0.108	0.302	2.79095e-40
Unc13b	1.86123e-44	1.867	0.236	0.098	2.99155e-40
Ankrd52	2.05899e-44	1.28694	0.3	0.14	3.30941e-40
Mrps26	2.50724e-44	-1.36758	0.155	0.355	4.02989e-40
Polr2i	2.53481e-44	-1.58734	0.092	0.282	4.07421e-40
Espl1	2.8238e-44	1.60254	0.195	0.07	4.53869e-40
Gas2l3	3.06521e-44	2.07288	0.147	0.043	4.92671e-40
Ntan1	3.3495e-44	-1.16257	0.197	0.406	5.38365e-40
Morrbid	3.46206e-44	1.42773	0.395	0.229	5.56457e-40
Orc4	3.55699e-44	1.22498	0.343	0.175	5.71715e-40
Zfp593	4.35635e-44	-1.82521	0.085	0.269	7.00197e-40
Rspry1	4.52036e-44	1.2155	0.317	0.154	7.26557e-40
Opa1	4.72498e-44	1.17662	0.336	0.169	7.59446e-40
Erp44	5.23743e-44	0.877871	0.594	0.431	8.41812e-40
[truncated: 6,373 more rows]

## Sheet: Cluster 4
Gene	p_val	avg_log2FC	pct.1	pct.2	p_val_adj
Trbv4	9.18592e-260	2.51624	0.911	0.272	1.47645e-255
Trav14-1	4.01901e-229	2.11406	0.879	0.224	6.45975e-225
5830405F06Rik	2.87529e-198	2.17142	0.85	0.265	4.62146e-194
S100a6	8.0865e-161	1.34854	1	0.948	1.29974e-156
Tmsb4x	2.06389e-149	0.944406	1	1	3.3173e-145
Rps15a	6.33309e-149	0.908716	1	0.997	1.01792e-144
Cd52	4.28643e-145	1.06705	1	0.989	6.88957e-141
AW112010	8.35865e-142	1.10952	1	0.986	1.34349e-137
Trav8-1	2.36442e-137	2.44831	0.364	0.054	3.80033e-133
Cd3g	1.82383e-136	0.982825	1	0.967	2.93144e-132
Tpt1	5.1752e-135	0.816916	1	0.996	8.3181e-131
Nkg7	7.92867e-133	0.959475	1	0.993	1.27438e-128
Sub1	1.9262e-115	0.959991	1	0.961	3.09597e-111
Cd3d	3.70552e-114	0.834552	1	0.972	5.95588e-110
S100a11	1.67289e-113	1.06955	0.996	0.916	2.68884e-109
Sdcbp2	2.4753e-109	2.14449	0.561	0.17	3.97854e-105
Myl6	6.21385e-109	0.821431	1	0.971	9.98751e-105
Rac2	1.46447e-108	0.840375	1	0.966	2.35384e-104
Eef1a1	7.42441e-108	0.571061	1	1	1.19333e-103
Fxyd5	4.89302e-107	0.788547	1	0.988	7.86455e-103
Ly6c2	3.82988e-103	1.26091	0.984	0.872	6.15577e-99
Ly6a	5.29452e-103	0.884389	1	0.983	8.50988e-99
S100a10	1.00551e-102	0.979475	1	0.932	1.61616e-98
Fau	2.17395e-101	0.705356	1	0.998	3.4942e-97
Klrd1	2.15734e-100	1.12969	0.982	0.836	3.46749e-96
Lgals1	1.11605e-99	0.786062	1	0.994	1.79383e-95
Hcst	1.37379e-98	1.24836	0.917	0.54	2.20809e-94
Rps24	1.18972e-95	0.629429	1	0.998	1.91224e-91
Cd8b1	6.77764e-95	0.800166	0.998	0.96	1.08937e-90
Ccl5	6.67985e-92	1.28	0.986	0.909	1.07365e-87
Rpl34	8.88746e-91	0.64069	1	0.989	1.42848e-86
Arhgdib	2.35305e-90	0.736439	1	0.969	3.78206e-86
Rpl30	2.21227e-89	0.626212	1	0.995	3.55578e-85
Sh3bgrl3	4.64668e-88	0.746635	0.998	0.978	7.46861e-84
Rps7	8.05877e-88	0.599149	1	0.994	1.29529e-83
Pfn1	8.49111e-85	0.556404	1	0.999	1.36478e-80
S100a4	7.2147e-82	0.978121	0.98	0.863	1.15962e-77
Ltb	7.76238e-82	1.16902	0.949	0.688	1.24765e-77
B2m	2.5518e-81	0.586274	1	0.996	4.10151e-77
Rps11	1.9827e-80	0.574573	1	0.995	3.18679e-76
Ifi27l2a	6.40734e-80	1.0977	0.968	0.865	1.02985e-75
Uba52	1.39927e-79	0.558279	1	0.996	2.24905e-75
Cd3e	1.61216e-79	0.662138	1	0.975	2.59123e-75
Shisa5	1.70179e-76	0.795056	0.992	0.914	2.73529e-72
Cst7	1.6763e-75	1.05477	0.927	0.674	2.69432e-71
Gmfg	3.06696e-75	0.945973	0.951	0.734	4.92952e-71
Rpl39	1.00747e-74	0.608043	1	0.983	1.61931e-70
Serf2	4.28587e-74	0.666784	0.996	0.95	6.88868e-70
Rps13	3.95756e-73	0.554165	1	0.994	6.36099e-69
Ctla2a	5.97178e-73	1.23052	0.895	0.65	9.59844e-69
Cxcr6	7.60977e-73	0.831719	0.99	0.813	1.22312e-68
Uqcrh	1.66141e-72	0.780011	0.978	0.885	2.67039e-68
Pglyrp1	5.82615e-72	0.998715	0.923	0.677	9.36437e-68
Capg	1.09697e-71	1.13419	0.887	0.587	1.76316e-67
Lgals3	2.76179e-71	0.980433	0.951	0.75	4.43903e-67
Actg1	4.87859e-71	0.513355	1	1	7.84135e-67
Ptms	5.4693e-71	1.05531	0.923	0.643	8.79081e-67
Rps27	7.15334e-70	0.643294	1	0.965	1.14976e-65
Rpl27	7.29782e-68	0.544683	1	0.989	1.17298e-63
Selenow	2.22265e-67	0.769095	0.978	0.871	3.57247e-63
Ptpn18	3.50562e-66	0.7948	0.966	0.839	5.63458e-62
Rpl24	5.34057e-65	0.548096	1	0.985	8.5839e-61
Trbc2	5.89833e-65	1.04044	0.933	0.773	9.48039e-61
Myl12b	7.94069e-64	0.689745	0.988	0.917	1.27631e-59
Rpl18a	9.338e-64	0.498994	1	0.997	1.5009e-59
Myl12a	1.24124e-63	0.702947	0.996	0.918	1.99504e-59
Rpl17	8.18232e-63	0.497394	1	0.996	1.31514e-58
Rpl9	2.76043e-62	0.497688	1	0.997	4.43683e-58
Ech1	3.77492e-62	1.13159	0.783	0.429	6.06743e-58
Grcc10	3.97206e-62	0.9351	0.913	0.675	6.38429e-58
Tuba1b	6.42345e-62	-1.63629	0.63	0.862	1.03244e-57
Tubb5	9.79124e-62	-1.45818	0.719	0.897	1.57375e-57
Rpl23	6.11951e-61	0.475531	1	0.997	9.83589e-57
Rps3	5.77566e-60	0.473365	1	0.996	9.28323e-56
Coro1a	9.91597e-60	0.524131	1	0.983	1.59379e-55
Prr13	2.21251e-58	0.996357	0.848	0.563	3.55617e-54
Fkbp1a	2.52322e-58	0.802107	0.96	0.79	4.05558e-54
Rpl27a	4.91534e-58	0.485105	1	0.997	7.90042e-54
Pfdn5	1.53152e-57	0.721846	0.984	0.855	2.46161e-53
Actb	1.97772e-57	0.377896	1	1	3.1788e-53
Rpl37a	2.39469e-57	0.53064	1	0.986	3.84899e-53
Cnn2	1.07193e-56	0.665488	0.986	0.904	1.72291e-52
Rpl37	7.43056e-56	0.477352	1	0.988	1.19431e-51
Rpl19	1.08407e-55	0.446415	1	0.997	1.74242e-51
Cox8a	1.29578e-55	0.542214	0.996	0.969	2.08271e-51
Lsp1	1.42074e-54	0.711159	0.96	0.863	2.28356e-50
Anxa2	1.45046e-54	0.626938	0.988	0.953	2.33132e-50
Mki67	6.32761e-54	-3.01292	0.243	0.562	1.01704e-49
Abracl	1.27265e-53	0.735476	0.951	0.791	2.04553e-49
mt-Nd1	3.69525e-53	-1.40406	0.769	0.904	5.93938e-49
Gabarap	8.95167e-53	0.846755	0.909	0.655	1.4388e-48
Gstp3	1.09931e-52	1.04346	0.759	0.434	1.76692e-48
Zgpat	1.66197e-52	0.97918	0.808	0.513	2.67129e-48
Hmgb2	1.88333e-52	-1.11222	0.824	0.947	3.02707e-48
Rps4x	3.46173e-52	0.447321	1	0.997	5.56404e-48
Id2	1.44022e-51	0.722978	0.966	0.852	2.31486e-47
Mettl23	1.5213e-51	1.10595	0.68	0.369	2.44518e-47
Glrx	1.14157e-50	1.07226	0.761	0.458	1.83485e-46
S100a13	1.27467e-50	0.839339	0.874	0.62	2.04877e-46
Rps10	2.31593e-50	0.436634	1	0.996	3.72239e-46
Ptma	5.49926e-50	-0.630996	0.996	0.998	8.83896e-46
Rps16	6.72727e-49	0.419482	1	0.997	1.08127e-44
Arpc3	1.4288e-48	0.609421	0.982	0.907	2.29652e-44
Ucp2	2.76281e-48	0.69205	0.972	0.904	4.44066e-44
Eif3f	4.31031e-48	0.571382	0.988	0.918	6.92796e-44
Rpl32	6.95565e-48	0.426579	1	0.998	1.11798e-43
Ppp1r18	7.00228e-48	0.891438	0.842	0.58	1.12548e-43
Rpl21	7.10859e-48	0.441093	1	0.994	1.14256e-43
Atp5l	7.53484e-48	0.604665	0.994	0.887	1.21107e-43
Rpl29	9.42461e-48	0.440058	1	0.993	1.51482e-43
Srp14	2.44361e-47	0.944157	0.806	0.525	3.92762e-43
Itm2b	2.61626e-47	0.555894	0.992	0.931	4.20512e-43
Gimap4	6.51773e-47	0.708919	0.937	0.814	1.04759e-42
Rps9	6.95569e-47	0.423835	1	0.995	1.11799e-42
[truncated: 7,442 more rows]

## Sheet: Cluster 5
Gene	p_val	avg_log2FC	pct.1	pct.2	p_val_adj
[truncated: 7,555 more rows]

[truncated: 2 more sheets: Cluster 6, Cluster 7]
