# Supplementary material for: Dietary restriction reprograms CD8+ T cell fate to enhance anti-tumour immunity and immunotherapy responses
Source: Nat Metab. 2025 Dec 9;7(12):2489–509. doi: 10.1038/s42255-025-01415-6 (PMC12727518; doi:10.1038/s42255-025-01415-6)
Supplement: Supplementary file 10 — DR tracing results [file 42255_2025_1415_MOESM10_ESM.csv]

	Sample_Name	Citric acid	Lactate	Taurine	Aspartic acid	Succinate	Pyroglutamic acid	ATP	Malate	Glutamic acid	UTP	Proline	Asparagine	L-Glutathione (reduced)	Alanine	Itaconic acid	2,3-Bisphospho-D-glyceric acid	Tyrosine	AMP	L-Glutathione oxidized	Glycine	Serine	Pantothenic acid	Leucine	Isoleucine	UDP-Hexose	L-Phenylalanine	Glutamine	Tryptophan	Threonine	ADP	UDP-N-acetylglucosamine	Gluconic acid	N-Acetyl-L-aspartic acid	GMP	UMP	GTP	CDP-ethanolamine	Uridine 5'-diphosphoglucuronic acid	NAD+	Orotidine	Ethyl trifluoroacetate_142.02427_1.003	Trifluoroacetic acid_113.99289_13.235	N-(4-{[4-Nitro-2-(trifluoromethyl)phenyl]sulfonyl}phenyl)acetamide_388.03341_1.023	2-(4-Chlorophenyl)-2-oxoethyl 2,3-dihydroxybenzoate_306.03037_1.021	HEPES_238.09874_1.252	5,5,6,6,7,7-Hexafluoro-1,3-dioxocane_224.02722_1.019	Dinoterb_240.07455_19.439	2,2,2-Trifluoroethyl trifluoroacetate_195.99583_13.235
IP_MC00263_S01_AL_RA_1	IP_MC00263_S01_AL_RA_1	12.11422	1.46971	0	46.97513	0.14439	0.2208	1.29389	18.83826	49.17808	7.33167	0	0	5.97346	0	0	71.45879	0	0.73249	15.32523	6.89122	8.93267	0	0	0	99.99997	0	0	0	0	0	20.07349	74.11397	0	3.79937	0	0	0	100	0	0	0.05928	0	0	0	0	0	0	0.21182
IP_MC00263_S02_AL_RA_2	IP_MC00263_S02_AL_RA_2	9.25557	1.29471	0	46.86808	0.24449	0.05139	0	19.66334	50.66732	7.14073	0	0	6.58495	0	0	69.11798	0	0	15.85458	7.21793	10.69589	0	0	0	99.99997	0	0	0	0	0	16.75433	73.77435	0	0	0	0	0	100	10.07916	0	0.05411	0	0	0	0	0	0	0
IP_MC00263_S03_AL_LA_3	IP_MC00263_S03_AL_LA_3	12.21839	1.61006	0	47.41078	0.18858	0	0.93666	20.14078	49.79669	4.47076	0	0.74162	1.91557	0	0.00237	67.90473	0	0	19.41563	5.45548	11.29779	0	0	0	92.33802	0	0	0.01515	0	0	13.61635	79.82694	0	0	0	0	0	0	0	0	0.0553	0	0	0	0	0	0	0
IP_MC00263_S04_AL_LA_4	IP_MC00263_S04_AL_LA_4	13.68446	1.93004	0	52.00047	0.31881	0	1.78904	24.08499	57.32114	9.9138	0	0	6.85914	0	0	67.18474	0	1.73535	17.64132	6.95894	12.26883	0	0	0	92.45869	0	1.08126	0	0	0	21.90466	57.46009	0	6.87844	0	0	0	100	14.56922	0	0.0515	0	0	0	0	0	0	0
IP_MC00263_S05_AL_RA_5	IP_MC00263_S05_AL_RA_5	19.87794	0.63667	0	45.27732	0.70983	0.07103	2.33968	34.82282	60.90708	12.53819	0	0	7.39994	0	0	67.09718	0	1.65501	18.50224	5.60867	7.70885	0	0	0	92.81985	0	0	0.00795	0	0	28.72724	44.49027	0.5559	9.78008	7.80742	5.66673	0	91.44105	20.12798	0	0.04906	0	0	0	0	0	0	0
IP_MC00263_S06_AL_RA_6	IP_MC00263_S06_AL_RA_6	21.42286	2.67531	0	55.71216	0.95932	0.24542	1.69412	31.646	60.7519	9.7999	0	0	5.46582	0	0.00206	69.32329	0	1.14081	18.91068	8.66837	15.21385	0	0.01951	0	99.99998	0.94561	0	0.00628	0	0	27.0726	67.52727	0	9.52314	0	5.88461	0	69.91876	20.50215	0	0.05201	0	0	0	0	0.00745	0	0.08302
IP_MC00263_S07_AL_RA_7	IP_MC00263_S07_AL_RA_7	18.92277	2.66005	0	55.89619	0.66036	0.25122	1.70705	34.01196	61.15298	12.1644	0	0	9.43804	0	0	57.86809	0	2.114	19.92214	9.92165	12.73055	0	0	0	92.07263	0	0	0.04103	0	0	26.92729	31.54606	0	10.02933	3.99614	8.07355	0	100	20.05343	0	0.05989	0	0	0	0	0	0	0
IP_MC00263_S08_AL_LA_8	IP_MC00263_S08_AL_LA_8	11.08718	1.87053	0	52.3258	0.42917	0.60146	2.34817	22.86533	53.3257	6.92196	0	0	5.32308	0	0	50.94232	0	1.22263	25.6535	8.31471	14.12123	0	0	0	92.191	0	0	0	0	0	19.15841	26.95501	0	8.11971	0	5.43937	0	100	18.25016	0	0.0492	0	0	0	0	0	0	0
IP_MC00263_S09_AL_RA_9	IP_MC00263_S09_AL_RA_9	16.8296	2.48202	0	54.2624	0.64751	0	1.86089	30.72116	58.91652	10.5239	0	0	8.69329	0	0	58.96878	0	1.92984	22.70923	8.56881	13.65597	0	0	0	99.99997	0	0	0.02911	0	0	27.55825	50.68274	0	12.18209	5.2834	11.85811	1.3203	77.25683	16.4998	0	0.05476	0	0	0	0.04848	0	0	0
IP_MC00263_S10_AL_LA_10	IP_MC00263_S10_AL_LA_10	15.64464	3.07647	0	47.77252	0.69445	0.20709	2.58545	28.86026	55.95945	7.97467	0	0	5.16923	0	0.00172	62.4465	0	1.6037	14.32346	7.75416	14.19251	0	0	0	99.99997	0	0	0	0	0	23.65244	40.38783	0	7.12261	5.54643	0	0	100	12.5652	0.89046	0.08994	0	0	0	0	0	0	0.11262
IP_MC00263_S11_AL_RA_11	IP_MC00263_S11_AL_RA_11	17.76251	2.99061	0	49.91532	0.49296	0.32338	1.31266	31.05296	55.83808	9.16773	0	0	6.3326	0	0	65.77249	0	0.88811	16.50716	7.17741	12.2015	0	0	0	99.99996	0	0	0.00702	0	0	27.88466	54.53893	0	2.11163	0	6.13441	0	77.89031	11.68823	0	0.05264	0	0	0	0	0	0	0
IP_MC00263_S12_AL_LA_12	IP_MC00263_S12_AL_LA_12	17.36533	3.12246	0	47.58376	0.79575	0.33452	1.85105	28.77674	52.93631	10.08771	0	0	4.59562	0	0	69.30113	0	1.65327	14.21694	7.25769	11.0815	0	0	0	92.09099	0	0	0.02605	0	0	23.09618	65.62357	1.89118	0	0	5.56405	0	89.32453	15.80801	0	0.05452	0.00004	0	0	0	0	0	0
IP_MC00263_S13_CR_LA_1	IP_MC00263_S13_CR_LA_1	31.86307	3.28846	0	56.57844	2.69284	1.55002	2.70544	39.63421	62.8707	11.46723	0.04708	0	8.79886	0.10397	0	53.21196	0	2.19298	23.29776	11.33791	19.98998	0	0	0	91.69529	0	0	0	0	0	26.73926	29.85422	6.7934	9.48283	3.76833	15.60758	0	74.36009	23.95492	0	0.05928	0	0	0	0	0	0	0
IP_MC00263_S14_CR_LA_2	IP_MC00263_S14_CR_LA_2	28.27599	2.9604	0	55.73225	1.74567	0.02699	3.0522	36.86128	61.03852	12.48396	0	0	8.61593	0.18837	0	52.50047	0	2.63076	22.70077	9.72832	16.56292	0	0	0	92.88761	0	0	0	0	0	28.84937	29.76489	0	11.2291	7.01199	12.95934	0	81.06636	20.17375	0	0.05662	0	0	0	0.03462	0	0	0
IP_MC00263_S15_CR_LA_3	IP_MC00263_S15_CR_LA_3	22.4988	2.39848	0	52.05258	1.73457	0.66653	2.96956	29.10624	56.43377	11.29892	0	0	0.591	0	0	49.31656	0	1.52966	21.29694	9.6184	14.63327	0	0	0	91.98241	0	0	0.01094	0	0	30.84879	19.77135	1.19903	0	0	10.52517	0	76.35444	18.67277	0	0.0488	0	0	0	0	0	0	0
IP_MC00263_S16_CR_LA_4	IP_MC00263_S16_CR_LA_4	24.63799	2.20656	0	55.32579	2.41536	0.88963	2.52937	35.29168	59.69839	13.69554	0	0	6.55871	0	0	58.78112	0	2.18924	18.59361	10.90495	18.03957	0	0	0	92.62062	0	0	0.00791	0	0	29.36067	42.97894	13.18428	8.63957	0	12.02822	0	70.71025	25.61941	0	0.05827	0	0	0	0	0	0	0
IP_MC00263_S17_CR_RA_5	IP_MC00263_S17_CR_RA_5	33.30031	4.08959	0	54.73227	5.18324	1.89815	2.50817	40.24169	61.91228	13.2379	0	0	8.10755	0.10744	0.0025	57.49356	0	2.88376	19.63632	10.45932	18.83775	0	0	0	92.8175	0	0	0	0	1.28308	27.81775	43.31969	1.39813	11.50587	10.07328	12.24735	0	78.77546	27.35709	0	0.05198	0	0	0	0	0	0	0
IP_MC00263_S18_CR_RA_6	IP_MC00263_S18_CR_RA_6	26.12768	2.61386	0	54.84965	4.23176	1.84624	2.67896	34.79229	60.87777	13.36935	0	0	9.32928	0	0.00059	58.47985	0	1.4016	20.30171	12.60632	19.55189	0	0	0	99.99997	0	0	0	0	0	31.90501	39.54823	31.33759	5.55792	6.15603	13.53033	0	78.21786	24.62542	5.03139	0.05952	0.00004	0	0	0	0	0	0
IP_MC00263_S19_CR_RA_7	IP_MC00263_S19_CR_RA_7	20.88826	3.37846	0	50.30418	2.67648	0.37414	2.41222	28.98677	55.51766	12.98131	0	0	0	0	0	49.05069	0	1.72947	10.57436	8.56287	16.07793	0	0	0	93.09854	0	0	0	0	0	24.93709	32.23445	7.80744	5.49964	3.02903	0	0	76.63487	17.58383	0	0.05043	0	0	0	0	0	0	0
IP_MC00263_S20_CR_RA_8	IP_MC00263_S20_CR_RA_8	23.4773	3.68548	0	50.84047	1.43596	0.41788	2.48925	34.7573	57.33956	11.21914	0	0	5.29879	0	0	49.67116	0	2.66171	11.95634	9.55893	15.27435	0	0	0	92.84428	0	0	0.00465	0	0	24.96706	35.40279	0	9.67575	5.89202	9.96965	0	72.92939	16.70333	0	0.05134	0.00003	0	0	0	0	0	0
IP_MC00263_S21_CR_LA_9	IP_MC00263_S21_CR_LA_9	26.98002	4.13106	0	49.97545	1.70931	0.47167	3.04948	33.98737	57.72594	13.14207	0	0	4.31053	0	0	52.92184	0	3.60997	13.38382	8.47662	14.46429	0	0	0	92.77558	0	0	0	0	0	26.70963	26.10583	3.5031	7.40679	0	11.166	0.54236	77.91178	23.13716	0	0.05548	0	0	0	0	0	0	0
IP_MC00263_S22_CR_LA_10	IP_MC00263_S22_CR_LA_10	22.77495	1.26794	0	53.6823	2.67929	0.35779	2.07153	35.96885	60.78966	14.64592	0.11176	0	0	0	0.00222	57.44788	0	1.56797	17.71212	10.31864	15.93739	0	0	0	92.00259	0	0	0	0	0	28.33783	31.05022	5.00409	9.06249	3.50452	11.41698	0	69.53034	23.90303	0	0.05542	0	0	0	0	0	0	0
IP_MC00263_S23_CR_LA_11	IP_MC00263_S23_CR_LA_11	27.72477	2.3056	0	54.07731	1.93058	0.68374	2.3663	38.15661	59.61926	15.27039	0	0	2.17837	0	0	58.4564	0	2.70481	19.53967	10.79137	18.54277	0	0	0	91.79219	0	0	0	0	0	29.13592	51.10221	4.54863	13.42471	2.95799	9.45062	0	99.99863	23.90288	0	0.05166	0	0	0	0.01559	0	0	0
IP_MC00263_S24_CR_RA_12	IP_MC00263_S24_CR_RA_12	19.26922	1.91758	0	54.38426	0.81136	0.07647	2.61094	31.01522	57.24202	16.47803	0	0	9.50944	0	0	48.48481	0	2.34192	18.34281	9.60996	14.76113	0	0	0	90.7069	0	0	0	0	0	30.16625	32.10736	0	10.35837	0	7.15009	0	68.87778	22.21205	0	0.06011	0.00004	0	0	0.09428	0	0	0
[truncated: 265 more columns]
