# Supplementary material for: Dietary restriction reprograms CD8+ T cell fate to enhance anti-tumour immunity and immunotherapy responses
Source: Nat Metab. 2025 Dec 9;7(12):2489–509. doi: 10.1038/s42255-025-01415-6 (PMC12727518; doi:10.1038/s42255-025-01415-6)
Supplement: Supplementary file 11 — Chronic stim results [file 42255_2025_1415_MOESM11_ESM.xlsx]

## Sheet: TCA Cycle
	citrate						fumarate						malate						aKG						Succinate						Glutamate						Aspartate						BOHB
	Acute			chronic			Acute			chronic			Acute			chronic			Acute			chronic			Acute			chronic			Acute			chronic			Acute			chronic			Acute			chronic
M+0	3.46358e+07	3.46616e+07	3.56366e+07	8.8813e+07	9.53205e+07	1.17172e+08	1.25979e+06	1.45042e+06	1.5181e+06	4.76468e+06	3.61724e+06	3.97596e+06	6.39795e+07	6.21954e+07	6.33787e+07	1.87999e+08	1.73785e+08	1.77511e+08	6.74124e+06	6.39364e+06	6.25806e+06	1.2333e+07	1.16491e+07	1.47085e+07	1.20967e+07	1.3096e+07	1.20336e+07	2.2095e+07	2.07575e+07	2.13443e+07	5.14589e+07	4.13206e+07	4.0071e+07	6.51882e+07	6.15641e+07	6.70041e+07	2.97332e+07	7.83755e+06	7.14037e+06	9.82489e+06	8.36301e+06	1.13295e+07	0	0	0	0	0	0
+1	5.35165e+06	5.05519e+06	5.28819e+06	4.96002e+06	4.52318e+06	6.50058e+06	164571	111438	99720.2	214513	131247	112527	8.61725e+06	8.26731e+06	8.30118e+06	9.45298e+06	8.79224e+06	9.41879e+06	570916	584097	509252	385552	412189	399267	1.29565e+06	1.46599e+06	1.30628e+06	987727	886879	1.04972e+06	6.4401e+06	5.46752e+06	5.05362e+06	3.09362e+06	2.91432e+06	2.98232e+06	5.81334e+06	1.48481e+06	1.38912e+06	531874	463339	681739	110408	77238.5	85012.1	137367	150236	160193
+2	3.21099e+07	3.20401e+07	3.40492e+07	6.82182e+07	6.88673e+07	8.41143e+07	309738	311795	272091	582249	376187	457981	1.69457e+07	1.52978e+07	1.70694e+07	2.71831e+07	2.45291e+07	2.61974e+07	2.32165e+06	2.20659e+06	2.06914e+06	2.45123e+06	2.21164e+06	2.73231e+06	2.55569e+06	3.0336e+06	2.76918e+06	3.11349e+06	2.87922e+06	3.20178e+06	2.04422e+07	1.67926e+07	1.66348e+07	1.36735e+07	1.30862e+07	1.54742e+07	8.80514e+06	2.38939e+06	2.13648e+06	1.58577e+06	1.26299e+06	2.20537e+06	145538	149328	150021	244209	231565	221805
+3	7.90482e+06	6.94306e+06	7.40159e+06	5.67886e+06	5.33884e+06	7.93487e+06	62522.5	51003.5	100516	114066	55174	84279.7	5.70953e+06	6.2865e+06	5.62307e+06	5.37206e+06	4.73592e+06	5.36652e+06	502322	522240	481014	263304	291044	312790	858116	1.0388e+06	950024	579753	540167	639304	5.52134e+06	4.68748e+06	4.6746e+06	1.90574e+06	1.73568e+06	2.09834e+06	3.63881e+06	985993	885800	321341	286333	411394	1.61597e+06	1.6838e+06	1.63023e+06	5.0826e+06	4.52369e+06	4.42379e+06
+4	7.73219e+06	7.6141e+06	8.16242e+06	9.74032e+06	9.23174e+06	1.25154e+07	0	0	0	0	0	0	1.03022e+06	948555	934002	576401	530932	547604	344027	348836	337879	210016	186150	222633	152629	184425	151453	64417	62810.2	73664.6	3.66617e+06	3.35852e+06	3.14447e+06	1.42717e+06	1.28359e+06	1.54474e+06	661602	224853	180680	48016.4	36442.4	64647.7	4.83136e+07	4.9582e+07	4.81369e+07	1.47166e+08	1.25349e+08	1.18432e+08
+5	2.56225e+06	2.63049e+06	2.83665e+06	2.0487e+06	1.81669e+06	2.72978e+06													72815.5	85180.9	80818.2	29778.4	23638.1	25759.1							821576	599477	617664	179464	161458	187511
+6	563332	518940	563573	251595	278064	370140
Total Abund.	9.086e+07	8.94635e+07	9.39382e+07	1.79711e+08	1.85376e+08	2.31337e+08	1.79662e+06	1.92466e+06	1.99042e+06	5.67551e+06	4.17985e+06	4.63075e+06	9.62821e+07	9.29956e+07	9.53063e+07	2.30583e+08	2.12373e+08	2.19042e+08	1.0553e+07	1.01406e+07	9.73616e+06	1.56729e+07	1.47738e+07	18401226	1.69588e+07	1.88188e+07	1.72106e+07	2.68404e+07	2.51266e+07	2.63088e+07	8.83503e+07	7.22262e+07	7.01962e+07	8.54677e+07	8.07454e+07	8.92911e+07	4.86521e+07	1.29226e+07	1.17325e+07	1.23119e+07	1.04121e+07	1.46927e+07	5.01855e+07	5.14923e+07	5.00021e+07	1.5263e+08	1.30255e+08	1.23238e+08
Avg	9.14206e+07			1.98808e+08			1.9039e+06			4.8287e+06			9.48613e+07			2.20666e+08			1.01432e+07			1.62826e+07			1.76627e+07			2.60919e+07			7.69242e+07			8.51681e+07			2.44357e+07			1.24722e+07			5.056e+07			1.35374e+08
ttest	0.0193121						0.02692						0.00123806						0.0402645						0.0161553						0.323505						0.43302						0.0109734
Total label	5.62242e+07	5.48019e+07	5.83016e+07	9.08977e+07	9.00558e+07	1.14165e+08	536831	474236	472328	910828	562608	654788	3.23026e+07	3.08001e+07	3.19276e+07	4.25845e+07	3.85882e+07	4.15303e+07	3.81174e+06	3.74694e+06	3.4781e+06	3.33989e+06	3.12466e+06	3.69276e+06	4.86209e+06	5.72281e+06	5.17694e+06	4.74538e+06	4.36907e+06	4.96447e+06	3.68914e+07	3.09056e+07	3.01252e+07	2.02795e+07	1.91813e+07	2.22871e+07	1.89189e+07	5.08504e+06	4.59208e+06	2.487e+06	2.0491e+06	3.36315e+06	5.01855e+07	5.14923e+07	5.00021e+07	1.5263e+08	1.30255e+08	1.23238e+08
Avg	5.64426e+07			9.83728e+07			494465			709408			3.16768e+07			4.0901e+07			3.67893e+06			3.38577e+06			5.25395e+06			4.69298e+06			3.26407e+07			2.05826e+07			9.532e+06			2.63309e+06			5.056e+07			1.35374e+08
ttest	0.0265264						0.124866						0.00644901						0.373056						0.293497						0.0415685						0.286828						0.0109734
FE	61.88	61.2561	62.0638	50.58	48.58	49.35	29.88	24.64	23.73	16.0484	13.46	14.14	33.55	33.12	33.5	18.4682	18.17	18.96	36.12	36.95	35.7236	21.31	21.15	20.068	28.67	30.41	30.08	17.68	17.3883	18.87	41.7558	42.79	42.9157	23.7276	23.7552	24.96	38.8861	39.35	39.14	20.2	19.68	22.89	100	100	100	100	100	100
Avg	61.7333			49.5033			26.0833			14.5495			33.39			18.5327			36.2645			20.8427			29.72			17.9794			42.4872			24.1476			39.1254			20.9233			100			100
ttest	0.0014432						0.0113106						0.000120553						0.00040059						0.00299269						0.000360344						0.00310422						#DIV/0!
M+2 FE	35.34	35.8136	36.2464	37.96	37.15	36.36	17.24	16.2	13.67	10.259	9	9.89	17.6	16.45	17.91	11.7888	11.55	11.96	22	21.76	21.2521	15.64	14.97	14.8485	15.07	16.12	16.09	11.6	11.4589	12.17	23.1377	23.25	23.6976	15.9984	16.2068	17.33	18.0982	18.49	18.21	12.88	12.13	15.01	96.27	96.29	96.2696	96.42	96.2339	96.1004
Avg	35.8			37.1567			15.7033			9.71632			17.32			11.7663			21.6707			15.1528			15.76			11.743			23.3618			16.5117			18.2661			13.34			96.2765			96.2514
ttest	0.201645						0.0324349						0.00349751						0.000439235						0.00739032						0.00125398						0.0334182						0.813393
M+2 Abund.	3.21099e+07	3.20401e+07	3.40492e+07	6.82182e+07	6.88673e+07	8.41143e+07	309738	311795	272091	582249	376187	457981	1.69457e+07	1.52978e+07	1.70694e+07	2.71831e+07	2.45291e+07	2.61974e+07	2.32165e+06	2.20659e+06	2.06914e+06	2.45123e+06	2.21164e+06	2.73231e+06	2.55569e+06	3.0336e+06	2.76918e+06	3.11349e+06	2.87922e+06	3.20178e+06	2.04422e+07	1.67926e+07	1.66348e+07	1.36735e+07	1.30862e+07	1.54742e+07	8.80514e+06	2.38939e+06	2.13648e+06	1.58577e+06	1.26299e+06	2.20537e+06	4.83136e+07	4.9582e+07	4.81369e+07	1.47166e+08	1.25349e+08	1.18432e+08	*MIDs for BOHB are M+4, not M+2
Avg	3.27331e+07			7.37333e+07			297875			472139			1.64376e+07			2.59698e+07			2.19913e+06			2.46506e+06			2.78616e+06			3.06483e+06			1.79565e+07			1.40779e+07			4.44367e+06			1.68471e+06			4.86775e+07			1.30316e+08
ttest	0.0120258						0.101952						0.00137512						0.318353						0.332008						0.139154						0.34602						0.0112957
12C	3.46358e+07	3.46616e+07	3.56366e+07	8.8813e+07	9.53205e+07	1.17172e+08	1.25979e+06	1.45042e+06	1.5181e+06	4.76468e+06	3.61724e+06	3.97596e+06	6.39795e+07	6.21954e+07	6.33787e+07	1.87999e+08	1.73785e+08	1.77511e+08	6.74124e+06	6.39364e+06	6.25806e+06	1.2333e+07	1.16491e+07	1.47085e+07	1.20967e+07	1.3096e+07	1.20336e+07	2.2095e+07	2.07575e+07	2.13443e+07	5.14589e+07	4.13206e+07	4.0071e+07	6.51882e+07	6.15641e+07	6.70041e+07	2.97332e+07	7.83755e+06	7.14037e+06	9.82489e+06	8.36301e+06	1.13295e+07	0	0	0	0	0	0
13C	5.62242e+07	5.48019e+07	5.83016e+07	9.08977e+07	9.00558e+07	1.14165e+08	536831	474236	472328	910828	562608	654788	3.23026e+07	3.08001e+07	3.19276e+07	4.25845e+07	3.85882e+07	4.15303e+07	3.81174e+06	3.74694e+06	3.4781e+06	3.33989e+06	3.12466e+06	3.69276e+06	4.86209e+06	5.72281e+06	5.17694e+06	4.74538e+06	4.36907e+06	4.96447e+06	3.68914e+07	3.09056e+07	3.01252e+07	2.02795e+07	1.91813e+07	2.22871e+07	1.89189e+07	5.08504e+06	4.59208e+06	2.487e+06	2.0491e+06	3.36315e+06	5.01855e+07	5.14923e+07	5.00021e+07	1.5263e+08	1.30255e+08	1.23238e+08
	malate:citrate M+2
	Acute			chronic
Cit M+2 FE	35.34	35.8136	36.2464	37.96	37.15	36.36
Mal M+2 FE	17.6	16.45	17.91	11.7888	11.55	11.96
Cit M+2 Abund	3.21099e+07	3.20401e+07	3.40492e+07	6.82182e+07	6.88673e+07	8.41143e+07
Mal M+2 Abund	1.69457e+07	1.52978e+07	1.70694e+07	2.71831e+07	2.45291e+07	2.61974e+07
Mal:Cit M+2	0.498019	0.459323	0.494118	0.310559	0.310902	0.328933
Avg	0.48382			0.316798
ttest	0.00455165
Mal:Cit M+2 Abund	0.527739	0.477457	0.501314	0.398473	0.356179	0.31145
Avg	0.50217			0.355367
ttest	0.021072

## Sheet: Acetyl
	Acetyl Aspartate						Acetyl Methionine						Acetyl Serine						UDP Glc NAc						Glc-6-P
	Acute			chronic			Acute			chronic			Acute			chronic			Acute			chronic			Acute			chronic
M+0	1.23258e+06	1.18576e+06	1.14976e+06	337510	362837	379361	249139	290647	156372	1.55035e+06	1.46372e+06	1.68352e+06	257256	161569	213606	783418	845471	668261	5.49742e+06	5.60045e+06	5.31908e+06	1.1601e+07	1.12555e+07	1.25252e+07	36932.2	61836.1	127534	61156.1	42084.3	59521.8
+1	0	0	0	0	0	0	0	5304.03	5593.92	8540.42	20730.4	10672.1	0	0	0	0	0	0	614041	637765	545842	730434	701734	781721	0	0	0	0	0	0
+2	4950.1	0	9389.11	12458.9	18294.3	14903.2	316187	375444	206055	1.10999e+06	1.13965e+06	1.26998e+06	173298	125563	107606	383772	314615	329143	4.94732e+06	4.86932e+06	4.68342e+06	7.3248e+06	7.09862e+06	7.97444e+06	29210	0	0	0	31302.3	0
+3	0	0	0	0	0	0	0	0	0	0	0	0	0	0	0	0	0	0	546485	595328	560812	499232	467823	524838	37267.9	25787	62334.2	41199.9	54257.4	23808.7
+4	0	0	0	0	0	0	0	0	0	0	0	0	0	0	0	0	0	0	365530	343132	299407	288491	279504	314460	0	0	0	4828.11	0	0
+5	0	0	0	0	0	0	0	0	0	0	0	0	0	0	0	0	0	0	88064.9	77598.8	105944	16368.3	19823	26574.1	225286	196560	240381	192802	325544	0
+6	0	0	0	0	0	0													4825.47	0	0	0	0	0	3.02878e+06	2.34688e+06	3.15218e+06	2.91875e+06	3.0252e+06	1.96894e+06
Total Abund.	1.23753e+06	1.18576e+06	1.15915e+06	349969	381131	394264	565326	671396	368021	2.66888e+06	2.6241e+06	2.96416e+06	430553	287131	321212	1.16719e+06	1.16009e+06	997404	1.20637e+07	1.21236e+07	1.15145e+07	2.04603e+07	1.9823e+07	2.21473e+07	3.35747e+06	2.63106e+06	3.58243e+06	3.21874e+06	3.47839e+06	2.05227e+06
Avg	1.19414e+06			375121			534914			2.75238e+06			346299			1.10823e+06			1.19006e+07			2.08102e+07			3.19032e+06			2.91647e+06
ttest	0.00194104						0.00758896						0.0057824						0.00971818						0.729664
Total label	4950.1	0	9389.11	12458.9	18294.3	14903.2	316187	380748	211649	1.11853e+06	1.16038e+06	1.28065e+06	173298	125563	107606	383772	314615	329143	6.56626e+06	6.52315e+06	6.19542e+06	8.85933e+06	8.5675e+06	9.62203e+06	3.32054e+06	2.56922e+06	3.45489e+06	3.15758e+06	3.4363e+06	1.99275e+06
Avg	4779.74			15218.8			302861			1.18652e+06			135489			342510			6.42828e+06			9.01629e+06			3.11488e+06			2.86221e+06
ttest	0.119277						0.0108733						0.00211463						0.0259709						0.743724
FE	0.4	0	0.81	3.56	4.8	3.78	55.93	56.71	57.51	41.91	44.22	43.2043	40.25	43.73	33.5	32.88	27.12	33	54.43	53.8054	53.8054	43.3	43.22	43.4457	98.9	97.6498	96.44	98.1	98.7901	97.0997
Avg	0.403333			4.04667			56.7167			43.1114			39.16			31			54.0136			43.3219			97.6633			97.9966
ttest	0.0244939						0.00171212						0.222515						0.000456939						0.62539
M+2 FE	0.4	0	0.81	3.56	4.8	3.78	55.93	55.92	55.99	41.59	43.43	42.8443	40.25	43.73	33.5	32.88	27.12	33	41.01	40.164	40.6741	35.8	35.81	36.0064	90.21	89.1989	87.99	90.68	86.9713	95.9396
Avg	0.403333			4.04667			55.9467			42.6214			39.16			31			40.616			35.8721			89.133			91.197
ttest	0.0244939						0.00164755						0.222515						0.00276621						0.567679
M+2 Abund.	4950.1	0	9389.11	12458.9	18294.3	14903.2	316187	375444	206055	1.10999e+06	1.13965e+06	1.26998e+06	173298	125563	107606	383772	314615	329143	4.94732e+06	4.86932e+06	4.68342e+06	7.3248e+06	7.09862e+06	7.97444e+06	3.02878e+06	2.34688e+06	3.15218e+06	2.91875e+06	3.0252e+06	1.96894e+06
Avg	4779.74			15218.8			299229			1.1732e+06			135489			342510			4.83335e+06			7.46595e+06			2.84261e+06			2.63763e+06
ttest	0.119277						0.0116959						0.00211463						0.0155324						0.740531
																									*MIDs for G-6-P are M+6, not M+2

## Sheet: MC00494_Merged_MID_FE
Sample	M0_Histidine_IP	M1_Histidine_IP	M2_Histidine_IP	M3_Histidine_IP	M4_Histidine_IP	M5_Histidine_IP	M6_Histidine_IP	M0_Glycine_IP	M1_Glycine_IP	M2_Glycine_IP	M0_Serine_IP	M1_Serine_IP	M2_Serine_IP	M3_Serine_IP	M0_Asparagine_IP	M1_Asparagine_IP	M2_Asparagine_IP	M3_Asparagine_IP	M4_Asparagine_IP	M0_Glutamine_IP	M1_Glutamine_IP	M2_Glutamine_IP	M3_Glutamine_IP	M4_Glutamine_IP	M5_Glutamine_IP	M0_Threonine_IP	M1_Threonine_IP	M2_Threonine_IP	M3_Threonine_IP	M4_Threonine_IP	M0_Alanine_IP	M1_Alanine_IP	M2_Alanine_IP	M3_Alanine_IP	M0_Citrulline_IP	M1_Citrulline_IP	M2_Citrulline_IP	M3_Citrulline_IP	M4_Citrulline_IP	M5_Citrulline_IP	M6_Citrulline_IP	M0_Taurine_IP	M1_Taurine_IP	M2_Taurine_IP	M0_Creatine_IP	M1_Creatine_IP	M2_Creatine_IP	M3_Creatine_IP	M4_Creatine_IP
S29_DKO-DR_1	100	0	0	0	0	0	0	99.6832	0.316845	0	0	0	0	0	100	0	0	0	0	100	0	0	0	0	0	100	0	0	0	0	100	0	0	0	0	0	0	0	0	0	0	100	0	0	100	0	0	0	0
S30_DKO-DR_2	100	0	0	0	0	0	0	100	0	0	0	0	0	0	100	0	0	0	0	99.5598	0	0.440194	0	0	0	100	0	0	0	0	100	0	0	0	0	0	0	0	0	0	0	100	0	0	100	0	0	0	0
S31_DKO-DR_3	100	0	0	0	0	0	0	100	0	0	0	0	0	0	100	0	0	0	0	100	0	0	0	0	0	100	0	0	0	0	100	0	0	0	0	0	0	0	0	0	0	100	0	0	100	0	0	0	0
S32_DKO-DR_4	100	0	0	0	0	0	0	100	0	0	0	0	0	0	100	0	0	0	0	99.8105	0	0.189507	0	0	0	100	0	0	0	0	100	0	0	0	0	0	0	0	0	0	0	100	0	0	100	0	0	0	0
S13_WT-DR_1	100	0	0	0	0	0	0	100	0	0	0	0	0	0	100	0	0	0	0	92.4292	0.111478	2.19427	2.90008	1.69535	0.669594	100	0	0	0	0	100	0	0	0	0	0	0	0	0	0	0	100	0	0	100	0	0	0	0
S14_WT-DR_2	100	0	0	0	0	0	0	100	0	0	0	0	0	0	100	0	0	0	0	89.5802	0	4.08546	2.11459	2.71096	1.50883	100	0	0	0	0	100	0	0	0	0	0	0	0	0	0	0	100	0	0	100	0	0	0	0
S15_WT-DR_3	100	0	0	0	0	0	0	100	0	0	0	0	0	0	100	0	0	0	0	90.6608	0	4.10487	2.55633	1.60837	1.06966	100	0	0	0	0	100	0	0	0	0	0	0	0	0	0	0	100	0	0	100	0	0	0	0
S16_WT-DR_4	100	0	0	0	0	0	0	100	0	0	0	0	0	0	100	0	0	0	0	89.6722	0	3.68722	2.36568	2.59956	1.67531	100	0	0	0	0	100	0	0	0	0	0	0	0	0	0	0	100	0	0	100	0	0	0	0
TC_Blank-process_1	0	0	0	0	0	0	0	100	0	0	99.5467	0.453306	0	0	0	0	0	0	0	0	0	0	0	0	0	100	0	0	0	0	100	0	0	0	0	0	0	0	0	0	0	100	0	0	0	0	0	0	0
TC_Blank-process_2	0	0	0	0	0	0	0	100	0	0	100	0	0	0	100	0	0	0	0	100	0	0	0	0	0	100	0	0	0	0	100	0	0	0	100	0	0	0	0	0	0	100	0	0	0	0	0	0	0
TC_QC-NL_1	99.0766	0	0	0	0.923414	0	0	100	0	0	100	0	0	0	100	0	0	0	0	100	0	0	0	0	0	100	0	0	0	0	100	0	0	0	100	0	0	0	0	0	0	100	0	0	100	0	0	0	0
TC_QC-NL_2	97.6434	0	0	0	0	2.35661	0	100	0	0	100	0	0	0	100	0	0	0	0	100	0	0	0	0	0	100	0	0	0	0	100	0	0	0	0	0	0	0	0	0	0	100	0	0	100	0	0	0	0
TC_QC-NL_3	100	0	0	0	0	0	0	100	0	0	100	0	0	0	100	0	0	0	0	100	0	0	0	0	0	100	0	0	0	0	100	0	0	0	0	0	0	0	0	0	0	100	0	0	100	0	0	0	0
TC_QC-NL_4	100	0	0	0	0	0	0	100	0	0	100	0	0	0	100	0	0	0	0	100	0	0	0	0	0	100	0	0	0	0	100	0	0	0	0	0	0	0	0	0	0	100	0	0	100	0	0	0	0
TC_QC-NL_5	100	0	0	0	0	0	0	100	0	0	100	0	0	0	100	0	0	0	0	100	0	0	0	0	0	100	0	0	0	0	100	0	0	0	0	0	0	0	0	0	0	100	0	0	100	0	0	0	0
[truncated: 1,294 more columns]

## Sheet: MC00494_Merged_MID_Poolsize
Sample	M0_Histidine_IP	M1_Histidine_IP	M2_Histidine_IP	M3_Histidine_IP	M4_Histidine_IP	M5_Histidine_IP	M6_Histidine_IP	M0_Glycine_IP	M1_Glycine_IP	M2_Glycine_IP	M0_Serine_IP	M1_Serine_IP	M2_Serine_IP	M3_Serine_IP	M0_Asparagine_IP	M1_Asparagine_IP	M2_Asparagine_IP	M3_Asparagine_IP	M4_Asparagine_IP	M0_Glutamine_IP	M1_Glutamine_IP	M2_Glutamine_IP	M3_Glutamine_IP	M4_Glutamine_IP	M5_Glutamine_IP	M0_Threonine_IP	M1_Threonine_IP	M2_Threonine_IP	M3_Threonine_IP	M4_Threonine_IP	M0_Alanine_IP	M1_Alanine_IP	M2_Alanine_IP	M3_Alanine_IP	M0_Citrulline_IP	M1_Citrulline_IP	M2_Citrulline_IP	M3_Citrulline_IP	M4_Citrulline_IP	M5_Citrulline_IP	M6_Citrulline_IP	M0_Taurine_IP	M1_Taurine_IP	M2_Taurine_IP	M0_Creatine_IP	M1_Creatine_IP	M2_Creatine_IP	M3_Creatine_IP	M4_Creatine_IP
S29_DKO-DR_1	67516.8	0	0	0	0	0	0	2.42083e+06	7694.65	0	0	0	0	0	2.13373e+06	0	0	0	0	1.79617e+06	0	0	0	0	0	1.55348e+06	0	0	0	0	2.51461e+06	0	0	0	0	0	0	0	0	0	0	63142117	0	0	135701	0	0	0	0
S30_DKO-DR_2	123612	0	0	0	0	0	0	2.35914e+06	0	0	0	0	0	0	2.00237e+06	0	0	0	0	2.21089e+06	0	9775.25	0	0	0	1.75225e+06	0	0	0	0	2.46292e+06	0	0	0	0	0	0	0	0	0	0	5.61494e+07	0	0	125994	0	0	0	0
S31_DKO-DR_3	40015.6	0	0	0	0	0	0	1.70352e+06	0	0	0	0	0	0	1.4389e+06	0	0	0	0	1.52102e+06	0	0	0	0	0	1.26445e+06	0	0	0	0	1.93777e+06	0	0	0	0	0	0	0	0	0	0	4.08437e+07	0	0	87293.1	0	0	0	0
S32_DKO-DR_4	103646	0	0	0	0	0	0	1.36524e+06	0	0	0	0	0	0	1.68032e+06	0	0	0	0	2.57088e+06	0	4881.27	0	0	0	1.80005e+06	0	0	0	0	1.98465e+06	0	0	0	0	0	0	0	0	0	0	3.22847e+07	0	0	49970.9	0	0	0	0
S13_WT-DR_1	24907.8	0	0	0	0	0	0	1.73231e+06	0	0	0	0	0	0	1.69885e+06	0	0	0	0	2.87849e+06	3471.7	68335.2	90316.2	52797.5	20852.9	1.67465e+06	0	0	0	0	2.19761e+06	0	0	0	0	0	0	0	0	0	0	6.17592e+07	0	0	80366.8	0	0	0	0
S14_WT-DR_2	73748.1	0	0	0	0	0	0	2.46982e+06	0	0	0	0	0	0	2.11709e+06	0	0	0	0	3.34848e+06	0	152713	79042.7	101335	56399.7	1.86128e+06	0	0	0	0	2.66446e+06	0	0	0	0	0	0	0	0	0	0	7.37165e+07	0	0	118458	0	0	0	0
S15_WT-DR_3	67297.5	0	0	0	0	0	0	2.41721e+06	0	0	0	0	0	0	2.47781e+06	0	0	0	0	3.94732e+06	0	178724	111301	70027.4	46572.2	2.3134e+06	0	0	0	0	3.18057e+06	0	0	0	0	0	0	0	0	0	0	7.06472e+07	0	0	100625	0	0	0	0
S16_WT-DR_4	25863.7	0	0	0	0	0	0	2.50567e+06	0	0	0	0	0	0	2.21771e+06	0	0	0	0	3.72543e+06	0	153185	98281.8	107999	69600.6	2.30435e+06	0	0	0	0	3.23937e+06	0	0	0	0	0	0	0	0	0	0	6.05264e+07	0	0	104744	0	0	0	0
TC_Blank-process_1	0	0	0	0	0	0	0	154492	0	0	528342	2405.91	0	0	0	0	0	0	0	0	0	0	0	0	0	112151	0	0	0	0	182770	0	0	0	0	0	0	0	0	0	0	22100.6	0	0	0	0	0	0	0
TC_Blank-process_2	0	0	0	0	0	0	0	127950	0	0	702851	0	0	0	7335.14	0	0	0	0	9810	0	0	0	0	0	91628.1	0	0	0	0	118221	0	0	0	8556.24	0	0	0	0	0	0	65431.6	0	0	0	0	0	0	0
TC_QC-NL_1	91259.2	0	0	0	850.554	0	0	2.81008e+06	0	0	2.0108e+06	0	0	0	1.94786e+06	0	0	0	0	1.81114e+06	0	0	0	0	0	1.51805e+06	0	0	0	0	2.56733e+06	0	0	0	6593.47	0	0	0	0	0	0	4.46393e+07	0	0	88741.7	0	0	0	0
TC_QC-NL_2	80873.7	0	0	0	0	1951.88	0	2.63911e+06	0	0	2.07867e+06	0	0	0	2.18846e+06	0	0	0	0	1.9892e+06	0	0	0	0	0	1.85177e+06	0	0	0	0	2.61746e+06	0	0	0	0	0	0	0	0	0	0	4.56734e+07	0	0	97584	0	0	0	0
TC_QC-NL_3	70597.3	0	0	0	0	0	0	2.84508e+06	0	0	2.06547e+06	0	0	0	2.20913e+06	0	0	0	0	1.98851e+06	0	0	0	0	0	1.77024e+06	0	0	0	0	2.61847e+06	0	0	0	0	0	0	0	0	0	0	4.59067e+07	0	0	97359.3	0	0	0	0
TC_QC-NL_4	67871.1	0	0	0	0	0	0	2.67162e+06	0	0	2.06466e+06	0	0	0	2.13342e+06	0	0	0	0	2.01844e+06	0	0	0	0	0	1.81295e+06	0	0	0	0	2.69075e+06	0	0	0	0	0	0	0	0	0	0	4.54176e+07	0	0	59751	0	0	0	0
TC_QC-NL_5	61657.1	0	0	0	0	0	0	2.806e+06	0	0	2.11025e+06	0	0	0	2.12192e+06	0	0	0	0	1.93177e+06	0	0	0	0	0	1.78683e+06	0	0	0	0	2.52682e+06	0	0	0	0	0	0	0	0	0	0	4.57858e+07	0	0	85823.2	0	0	0	0
[truncated: 1,294 more columns]
