# Supplementary material for: Dietary restriction reprograms CD8+ T cell fate to enhance anti-tumour immunity and immunotherapy responses
Source: Nat Metab. 2025 Dec 9;7(12):2489–509. doi: 10.1038/s42255-025-01415-6 (PMC12727518; doi:10.1038/s42255-025-01415-6)
Supplement: Supplementary file 12 — Raw source data Fig. 1 [file 42255_2025_1415_MOESM12_ESM.xlsx]

## Sheet: Figure 1B
Each point is a mosuse and their recpective weight loss.
	50% DR								AL
Weight loss total	-16.5858	-16.7454	-18.6923	-18.9433	-1.15396	-22.9791	-18.7779	-21.3105		7.38659	7.87551	-5.11563	1.80766	4.13647	2.89249
	pvalue	<0.0001

## Sheet: Figure 1C
Each point is a mosuse and their recpective weight loss.
		AL								DR
	Fat Mass	63.3333		6.77083	-33.3333	4.0201	32	-35.7895		-65.9091	-78.3019	-66.2857	-65.2985	-15.7692	-68.8889	-81.2057	-60.5932
	Lean Mass	2.46609		14.0854	2.3718	2.06246	1.86294	9.14634		-6.65788	-5.79427	-11.6371	-7.01996	5.7888	-13.8871	-3.62595	-12.5448
			pvalue
		fat mass	<0.0001
		lean mass	0.29

## Sheet: Figure 1D
Kaplan Meijer Graph					Raw tumor data
Numerous experimental repliates merged					Numerous experimental repliates merged for figure
					once tumors hit onset (1500mm3) tumors were recoreded as "0" and excluded.											Round #2																		Round #3
Days PTI	Restricted Diet	Regular Diet			Days PTI	reg 1 lisa	reg 2 lisa	reg 3 lisa	reg 4 lisa	reg 5 lisa	CR1 lisa	cr2 lisa	cr3 lisa	cr 4 lisa	cr5 lisa	00 (CR #1)	01 (CR #1)	03 (CR #1)	10 (CR #1)	30 (CR #1)	00 (Ad-Lib #1)	03 (Ad-Lib #1)	30 (Ad-Lib #1)	00 (CR #2)	01 (CR #2)	03 (CR #2)	10 (CR #2)	30 (CR #2)	00 (Ad-Lib #2)	01 (Ad-Lib #2)	03 (Ad-Lib #2)	10 (Ad-Lib #2)	30 (Ad-Lib #2)	00	01	03	10	30	00 (Reg. D)	01 (Reg. D)	03 (Reg. D)	10 (Reg. D)	30 (Reg. D)
9		1			0	0	0	0	0	0	0	0	0	0	0
9		1			1																													0	0	0	0	0	0	0	0	0	0
11	1				2																													0	0	0	0	0	0	0	0	0	0
11	1				3																													0	0	0	0	0	0	0	0	0	0
11		1			4																													0	0	0	0	0	0	0	0	0	0
13	1				5																													16	22.95	4.5	17.6	17.63	25	0	25	0	0
13	1				6																													56.5	62.1	23.12	64.68	47.05	108.42		82.08	64.84	26.04
13		1			7	0	55.44	111.85	0	15.66	0	9.86	15.63	15.48	0																			39.27	22.04	7.8	43.78	20.36	96.8	58.82	37.2	89.78	4
13		1			8											67.98	23.62	13.56	62.41	15.99	12	53.47	36.8	28.7	107.48	34.4	69.62	76.91	123.69	151.12	61.4	43.12	39.69
13		1			9											109.63	35.72	20.44	102.11	21.16	16	53.47	36.8	48.4	195	44	118.26	146.97	309.49	431.15	134.46	93.5	62.72	18.94	38.51	21.86	96.51	35.51	146.64	118.39	74.1	194.83	17.3
13		1			10	18.76	493.03	215.31	109.75	77.56	68.75	27.97	42.37	43.81	0
15		1			11											123.56	40.28	35.2	165.16	65.46	207.83	103.79	52.05	59.85	589.88	129.48	291.78	169.04	343.01	811.73	678.81	142.98	150.48	48.6	33.87	10.85	188.47	28.15	259.8	319.42	104.51	390.46	17.3
18	1				12	128.76	1380.6	650.15	433.14	106.03	127.47	59.09	63	67.8	14.57																			24.06	49.5	23.96	237.7	42.95	473.48	349.36	174.39	307.71	32.85
20	1				13											143.47	42.94	62.43	399.76	81.54	336.86	251.79	130.3	72	525.23	140.84	491.04	440	425.01	2079.21	968.6	310.55	273.3
22	1				14	457.59	2052.74*	991.42	715.13	138.46	139.79	96.3	144.73	107.83	52.57																			30.41	91	66.62	460.64	33.17	475.32	531.06	155.29	825.47	97.6
22	1				15											135.77	66.69	71.44	472.98	95.63	658.35	236.84	251.16	61.67	659.83	161.58	770.57	955.92	1089.7	0*	2189.1	639	1049.93
22		1			16	1268.98		1531.04	1601.4	297.54	135.39	100.29	137.96	123.18	59.89																			29.37	98.85	79.81	437.4	29.99	0*	562.4	176.26	1355.54	186.92
25	1				17
25	1				18											178.42	82.5	144	671.51	145.73	1927.64	491.4	493.29	71.71	861.12	337.92	525.36	1343.71	2208.86	0*	0*	0*	2012.8	27.08	97.53	44.96	369.58	20.52	0*	671.09	250.56	2421.28	397.79
25		1			19	2199.77*				548.15	81.98	105.96	122.2	137.1	61.27
					20											339.53	89.86	245.7	987.9	218.3	0*	613.56	590.21	88.44	1596.88	1319.65	688.35	1963.37	0*	0*	0*	0*	0*
11		1			21					804.09	70.83	117.97	69.78	163.26	55.48																			39.7	142.39	141.27	394.16	27.84	0*	688.69	392.06	0*	2033.09
11		1			22											520.22	120.71		1932.08	386.5	0*	1117.17	718.72	120.75	0*	1591.79	931.22	0*	0*	0*	0*	0*	0*
11		1			23																													60.14	236.58	222.48	514.07	48.57	0*	1824.78	735.57	0*	0*
14	1				24					1530.5	65.81	136.15	43.85	196.11	56.29
18		1			25											556.42	287.24	0*	0*	414.92	0*	0*	1127.34	279.86	0*	0*	1448.73	0*	0*	0*	0*	0*	0*	56.49	278.8	506.59	410.83	76.03	0*	0*	897.72	0*	0*
18		1			26						69.72	164.65	30.45	269.74	50.14
25	1				27
25	1				28						118.56	202.62	27.39	392.5	46.27																			111.83	397.9	1613.59	1040.92	133.9	0*	0*	1993.24	0*	0*
35	1				29
37					30																													140.24	506.74	0*	1708.26	135.8
					31						209.87	300.78	23.92	452.13	81.96
10		1			32																													161.27	823.14	0*	0*	220.11
12		1			33						246.75	339.69	17.31	600.97	191.52
12		1			34
14		1			35						405.64	590.1	15.66	772.6	339.97																			107.45	1239.19	0*	0*	278.85
17		1			37																													220.38	0*	0*	0*	419.42
26	1				38						677	763.62	18.63	1124.26	570.96																			211.03	0*	0*	0*	562.58
31	1				39
35	1				40						1217.84	1517.69	40.95	1506.37	1731.04
35	1				41
					42								58.26
			pvalue	<0.0001

## Sheet: Figure 1E
Kaplan Meijer Graph					Raw tumor data, tumor growth plots
Numerous experimental repliates merged					Numerous experimental repliates merged for figure
					once tumors hit onset (1500mm3) tumors were recoreded as "0" and excluded.
	Days PTI	Restricted Diet	Regular Diet
BMO-00056	16		1				Round 1										Round 2
	20	1				Days PTI	Caloric Restriction (00) #1	Caloric Restriction (01) #1	Caloric Restriction (03) #1	Caloric Restriction (10) #1	Caloric Restriction (30) #1	Ad-Lib (00) #1	Ad-Lib (01) #1	Ad-Lib (03) #1	Ad-Lib (10) #1	Ad-Lib (30) #1	Caloric Restriction (00) #2	Caloric Restriction (01) #2	Caloric Restriction (03) #2	Caloric Restriction (10) #2	Caloric Restriction (30) #2	Ad-Lib (00) #2	Ad-Lib (01) #2	Ad-Lib (03) #2	Ad-Lib (10) #2	Ad-Lib (30) #2
	20		1			1
	20		1			2
	20		1			3
	20		1			4
	20		1			5
	20		1			6
	20		1			7
	22		1			8
	25	1				9
	25		1			10		7.29		11.07		16	14	20.25	0	5.76	0	0	0	0	0	0	0	0	0	0
	25	1				11
	27	1				12
	27	1				13	43.49	35.22	53.26	47.61	68.95	38.81	73.17	111.43	12.25	79.55	39.52		24.15	46	53.41	38.75	70.17	45.04	106.92	67.16
	27	1				14
	29	1				15
	29	1				16	25.6	80.84	74.68	86.77	124.95	50	208.32	227.71	105.6	129.37	58.28		40.89	50.11	44.88	75.39	125.76	87.1	340.69	181.65
	31	1				17
	36	1				18
						19
						20	54	126	99	69.96	369.27	98.82	364.8	320.51	258.61	261.31	81.86	22.75	66.76	117.6	137.6	103.67	255.55	270.86	404.64	285.88
						21
BMO-00035						22	38.48	210.29	190.52	220.11	593.54	251.08	908.27	697.37	274.53	427.68	105.25	33.44	82.37	209.19	105.75	117.68	445.81	515.16	582.29	490.38
	12		1			23
	13					24
	14		1			25	217.59	638.97	247.55	220.75	939.98	258.75	1352.74	1235.72	941.38	337.13	210.54	74.46	160.36	335.41	147.7	320.82	579.6	470.88	1358.28	833.29
	16		1			26
	16		1			27	247.3	595.74	471.39	343.8	1295.24	341.38	1706.55	1628.6	1110.74	0*	226.51	78.62	238.1	549.02	314.2	334.62	1121.76	1053.36	1436.15	943.7
	19		1			28											0*	0*	0*	0*	0*	0*	0*	0*	1910.83	0*
	20	1				29	233.8	599.43	581	707.85	1728.72	411.43	0*	0*	1676.7	0*	462.04	98.93	297.51	514.71	300.56	574.96	1134.07	1598.4	0*	1208.28
	21	1				30
	21	1				31	548.58	1404.18	1006.01	966	0*	777.41	0*	0*	0*	0*	371.28	130.94	555.9	917.2	380.54	624.58	1468.98	0*	0*	1640.37
	26	1				32
	26	1				33
						34	1081.25	2469.46	1316.78	3022.8	0*	1551.43	0*	0*	0*	0*	1116.37	219.87	829.41	1653.08	722.58	928.2	0*	0*	0*	0*
						35
						36	1078.88	0*	2137.79	0*	0*	0*	0*	0*	0*	0*	906.77	281.33	896.68	0*	732.5	0*	0*	0*	0*	0*
						38	1477.32	0*	0*	0*	0*	0*	0*	0*	0*	0*	2583.17	319.22	1601.18	0*	1446.85	0*	0*	0*	0*	0*
						41												362.03
		pvalue	p < 0.0001

## Sheet: Figure 1F
DAB Staining
each ID is one mouse tumor being analyzed
	Imagine ID	AL	DR
	183282.svs		127.74
	183286.svs	40.61
	183291.svs	25.9
	186292.svs	56.85
	186298.svs		285.65
	186313.svs		187.13
	pvalue	0.0275

## Sheet: Figure 1G
Teff Cells in Tumors
Each readout is a value taken from flowjo
Experiment ID	AL	DR
BM0-124	20.6	30.9
BM0-124	52.5	47.5
BM0-124	45.8	26.1
BM0-124	17.8	25.4
BMO-129	14.6	69.5
BMO-129	16.6	91.7
BMO-129	18.8	81.1
BMO-129	15.1	71.9
	pvalue	0.0135

## Sheet: Figure 1H
Kaplan Meijer Raw Data
Restricted is Dietary restriction (50% DR)
Repeated in other independent experiments as well
	Days	Regular Diet- B6	Restricted Diet-B6	Regular Diet- Rag2-/-	Restricted Diet-Rag2-/-
	10	1
	12	1
	12	1
	14	1
	17	1
	26		1
	31		1
	35		1
	35		1
	42		0
	10			1
	10			1
	10			1
	13				1
	15				1
	17				1
				pvalue
		DR WT to DR Rag2KO		0.0042
		AL WT to AL Rag2KO		0.0404
				*Note, significance with Bonferroni correction is less than 0.5. It is 0.0166.

## Sheet: Figure 1I
Tumor Endpoint (CD8 Deletion)
CR is actually DR (naming convention changed as project developed)
	PTI (Days)	AL (Ctrl)	CR (Ctrl)	AL (Anti-CD8)	CR (Anti-CD8)
Control Group
Moue Group
Ad-Lib 01	21	1
Ad-Lib 03	26	1
Ad-Lib 10	21	1
Ad-Lib 01*	14	1
CR 01	38		1
CR 03	19		1
CR 10	45		1
CR 00	26		1
CR 01	33		1
CR 03	40		1
CR 10	28		1
Anti-CD8 Group
Ad-Lib 00	14			1
Ad-Lib 01	19			1
Ad-Lib 03	14			1
Ad-Lib 10	19			1
Ad-Lib 00	19			1
Ad-Lib 01	14			1
Ad-Lib 03	16			1
Ad-Lib 10	19			1
CR 00	19				1
CR 01	19				1
CR 03	33				1
CR 10	23				1
CR 00	19				1
CR 01	19				1
CR 03	19				1
CR 10	19				1
	pvalue	AL (IgG) to AL (Anti-CD8)		0.0385	ns
		DR (IgG) to DR (Anti-CD8)		0.0139	*
		*Note, significance with Bonferroni correction is less than 0.5. It is 0.0166.
