# Supplementary material for: Dietary restriction reprograms CD8+ T cell fate to enhance anti-tumour immunity and immunotherapy responses
Source: Nat Metab. 2025 Dec 9;7(12):2489–509. doi: 10.1038/s42255-025-01415-6 (PMC12727518; doi:10.1038/s42255-025-01415-6)
Supplement: Supplementary file 13 — Raw source data Fig. 2 [file 42255_2025_1415_MOESM13_ESM.xlsx]

## Sheet: Figure 2A
For Figure please see supplemental information on single cell data
https://github.com/rgjcanada/DR_CITESEQ_2025.git
https://doi.org/10.5281/zenodo.13920173

## Sheet: Figure 2B
Effector Function (PD1low, CD8+)			Gzmb
Each readout is a value taken from flowjo
		AL	DR
	BM0-124	31.3	37.1
	BM0-124	12.5	31.4
	BM0-124	31.5	73.9
	BM0-124	24.6	42.6
	BMO-129	21.3	52
	BMO-129	5.95	35.7
	BMO-129	15.3	14.5
	BMO-129	23.4
	p value	0.016

## Sheet: Figure 2C
Ly108 normalized across experiments
Data combiled from FlowJo Files
		AL	DR
	BM0-124	1.10034	1.38625
	BM0-124	0.966214	1.29626
	BM0-124	0.967063	1.30492
	BM0-124	0.966384	1.28591
	BMO-129	0.916333	1.33636
	BMO-129	1.07372	0.992482
	BMO-129	1.04729	1.03225
	BMO-129	0.962653	1.03262
		p value	p = 0.0042

## Sheet: Figure 2D
Proteomics Raw Data
Raw proteomics data in TableS4
R code provided for figures as well at github account

## Sheet: Figure 2E
Proteomics Raw Data
Raw proteomics data in TableS4
R code provided for figures as well at github account

## Sheet: Figure 2F
Heatmap generated with R
Z-score:
	BMO-87 AL1	BMO-87 AL2	BMO-87 AL3	BMO-87 DR1	BMO-87 DR2	BMO-87 DR3
Cit	-1.26711	-0.549091	-0.843501	0.827642	1.01148	0.820586
Iso	-1.4643	-0.773596	-0.261797	1.0953	0.663366	0.741027
Suc	-0.0797698	0.360337	-1.26805	1.57558	0.253887	-0.841986
Mal	-1.5868	-0.499058	-0.316129	0.909312	1.05632	0.436355
Asp	-1.33162	-0.543591	-0.701645	1.08961	1.01361	0.473639
Raw Data (averaged from tech reps; 3 total bioreps)
Cit	4.20201e+07	4.57009e+07	4.41916e+07	5.27583e+07	5.37007e+07	5.27221e+07
Iso	387901	725744	976080	1.63988e+06	1.42861e+06	1.46659e+06
Suc	4.68274e+06	4.75587e+06	4.48528e+06	4.95781e+06	4.73818e+06	4.55608e+06
Mal	3.02402e+06	4.07346e+06	4.24995e+06	5.43224e+06	5.57407e+06	4.97594e+06
Asp	1.30234e+06	2.44597e+06	2.2166e+06	4.81617e+06	4.70588e+06	3.92224e+06
	Sample_Name	Citric acid	Lactate	Taurine	Aspartic acid	Succinate	Pyroglutamic acid	ATP	Malate	Glutamic acid	UTP	Proline	Asparagine	L-Glutathione (reduced)	Alanine	Itaconic acid	2,3-Bisphospho-D-glyceric acid	Tyrosine	AMP	L-Glutathione oxidized	Glycine	Serine	Pantothenic acid	Leucine	Isoleucine	UDP-Hexose	L-Phenylalanine	Glutamine	Tryptophan	Threonine	ADP	UDP-N-acetylglucosamine	Gluconic acid	N-Acetyl-L-aspartic acid	GMP	UMP	GTP	CDP-ethanolamine	Uridine 5'-diphosphoglucuronic acid	NAD+	Orotidine	Ethyl trifluoroacetate_142.02427_1.003	Trifluoroacetic acid_113.99289_13.235	N-(4-{[4-Nitro-2-(trifluoromethyl)phenyl]sulfonyl}phenyl)acetamide_388.03341_1.023	2-(4-Chlorophenyl)-2-oxoethyl 2,3-dihydroxybenzoate_306.03037_1.021	HEPES_238.09874_1.252	5,5,6,6,7,7-Hexafluoro-1,3-dioxocane_224.02722_1.019	Dinoterb_240.07455_19.439	2,2,2-Trifluoroethyl trifluoroacetate_195.99583_13.235
IP_MC00263_S01_AL_RA_1	IP_MC00263_S01_AL_RA_1	3.8988e+07	2.16036e+07	2.01684e+06	1.1322e+06	4.5951e+06	3.55994e+06	1.1564e+06	2.98446e+06	2.13387e+06	875608	536624	517661	212264	521941	1.57228e+06	2.03717e+06	542355	562704	747813	289230	315346	354638	401410	390109	297608	584170	385032	638483	188553	218576	220940	679121	171332	120502	90617.4	102591	87281.3	24968.6	89143.8	36964.5	1.49784e+08	6.70425e+07	4.83446e+07	4.80013e+07	1.37604e+07	2.16459e+07	3.47174e+06	3.24567e+06
IP_MC00263_S02_AL_RA_2	IP_MC00263_S02_AL_RA_2	3.6307e+07	2.26584e+07	1.83325e+06	1.40815e+06	4.36803e+06	4.49839e+06	1.10803e+06	2.7826e+06	2.48035e+06	788663	504474	482067	3.40155e+06	497018	1.44256e+06	1.06102e+06	560984	506800	556032	264121	300797	372446	442597	394816	285382	580863	342493	645886	169462	275624	193666	601342	150488	86568.4	72132.9	89402.5	115345	32774.9	116104	41957.3	1.07742e+08	5.75212e+07	3.51979e+07	3.50409e+07	9.03997e+06	1.54849e+07	2.89249e+06	2.80786e+06
IP_MC00263_S03_AL_LA_3	IP_MC00263_S03_AL_LA_3	4.75981e+07	1.65259e+07	2.57404e+06	1.24813e+06	4.55268e+06	2.84782e+06	1.22012e+06	2.93087e+06	2.48628e+06	743934	593541	551097	444132	549978	1.60792e+06	1.3562e+06	482034	435801	755718	317297	338002	314129	351463	355586	322860	513325	448266	529415	193930	237748	198719	591392	163378	77895.1	38825.1	109268	96491.5	0	60582.2	30918.4	1.91481e+08	5.75736e+07	6.30053e+07	6.30651e+07	4.70944e+06	2.66239e+07	3.24911e+06	2.74026e+06
IP_MC00263_S04_AL_LA_4	IP_MC00263_S04_AL_LA_4	4.51873e+07	1.97789e+07	2.04602e+06	1.42086e+06	5.21513e+06	3.36408e+06	1.56349e+06	3.39816e+06	2.64704e+06	1.21359e+06	902161	768822	1.18981e+06	698771	1.39691e+06	752972	599797	1.1557e+06	976981	389130	425567	463070	464793	411091	423140	617872	326486	582606	243252	487040	290122	607160	178818	250929	192551	149218	109529	34790.2	93651.1	44483.8	1.3703e+08	5.81867e+07	4.81453e+07	4.6468e+07	1.00276e+07	2.08215e+07	3.5245e+06	3.06256e+06
IP_MC00263_S05_AL_RA_5	IP_MC00263_S05_AL_RA_5	5.4655e+07	1.02473e+08	4.86268e+06	3.92936e+06	6.07392e+06	1.40598e+07	4.62034e+06	5.59892e+06	5.7557e+06	3.12871e+06	1.75874e+06	1.9298e+06	1.41995e+06	1.49742e+06	1.46695e+06	1.40567e+06	1.77446e+06	2.61404e+06	2.39233e+06	1.12784e+06	1.72809e+06	1.03511e+06	1.15946e+06	895985	1.07248e+06	1.37015e+06	356274	862451	738078	1.11157e+06	741443	1.55792e+06	464990	570649	623487	536336	288303	186715	223708	121160	1.48232e+08	7.5559e+07	5.12309e+07	5.08312e+07	1.70097e+07	2.25394e+07	3.61178e+06	3.8397e+06
IP_MC00263_S06_AL_RA_6	IP_MC00263_S06_AL_RA_6	4.40759e+07	2.06491e+07	2.72782e+06	2.21237e+06	4.22974e+06	2.63832e+06	2.92675e+06	3.73178e+06	4.24974e+06	2.25191e+06	1.11185e+06	1.06436e+06	1.17779e+06	1.11359e+06	1.34906e+06	982573	1.20574e+06	717294	1.53494e+06	484208	529766	799684	861251	754134	670583	1.10188e+06	325210	835096	415472	630371	486401	677212	274616	198595	142927	258412	180206	125103	234775	73947	1.23456e+08	7.106e+07	4.10898e+07	4.16758e+07	2.80627e+07	1.78798e+07	3.66958e+06	3.70258e+06
IP_MC00263_S07_AL_RA_7	IP_MC00263_S07_AL_RA_7	4.028e+07	1.63543e+07	3.07478e+06	2.20083e+06	3.95344e+06	2.58103e+06	2.66945e+06	3.79275e+06	3.91184e+06	1.88302e+06	1.17149e+06	1.17527e+06	4.92132e+06	995917	1.27813e+06	358911	806715	1.11281e+06	1.304e+06	548615	592315	699492	556860	484665	704652	749148	349847	702074	385472	708424	508349	393711	212814	276990	219553	277450	170377	79387.1	189424	85654.3	1.51543e+08	5.96839e+07	5.24547e+07	5.12882e+07	4.11484e+06	2.26492e+07	3.50254e+06	3.01848e+06
IP_MC00263_S08_AL_LA_8	IP_MC00263_S08_AL_LA_8	4.37925e+07	1.9069e+07	1.83446e+06	1.44133e+06	4.76636e+06	3.17258e+06	1.84587e+06	3.1704e+06	2.93692e+06	1.30226e+06	805961	852408	351416	758217	1.47482e+06	134045	1.1195e+06	638190	829665	406031	449549	710523	920703	768190	419068	1.10086e+06	391347	703080	295490	362579	282712	167557	200001	147004	126176	180614	111069	43752.9	93095.2	56459.6	1.53605e+08	6.03768e+07	5.35823e+07	5.37565e+07	3.84122e+07	2.25358e+07	3.2964e+06	2.87525e+06
IP_MC00263_S09_AL_RA_9	IP_MC00263_S09_AL_RA_9	4.14282e+07	2.26431e+07	2.88407e+06	2.15793e+06	4.25363e+06	2.84727e+06	3.0005e+06	3.92023e+06	4.16592e+06	2.05514e+06	743478	1.18457e+06	1.1022e+06	986101	1.57957e+06	414280	1.78089e+06	1.18279e+06	1.51333e+06	570583	544330	1.32044e+06	1.53138e+06	1.19588e+06	740242	1.84098e+06	360523	1.22169e+06	417457	690371	503488	396960	204730	336851	276781	322226	165760	126423	141319	75785.9	1.4384e+08	8.02778e+07	5.05989e+07	4.90593e+07	4.20455e+07	2.13898e+07	3.92904e+06	3.84121e+06
IP_MC00263_S10_AL_LA_10	IP_MC00263_S10_AL_LA_10	5.27944e+07	1.93235e+07	4.72441e+06	1.61898e+06	4.78842e+06	3.27354e+06	2.14157e+06	4.65804e+06	3.79631e+06	1.41244e+06	877361	942857	4.08143e+06	813592	1.58465e+06	581820	784267	2.25589e+06	1.68393e+06	459584	476184	866500	541164	457750	650102	776783	340470	750577	316888	639975	443084	495367	362146	462541	444953	173484	274689	94109.1	91007.2	169264	1.41518e+08	6.52073e+07	4.95742e+07	4.84158e+07	7.83722e+06	2.14068e+07	3.27554e+06	2.8647e+06
IP_MC00263_S11_AL_RA_11	IP_MC00263_S11_AL_RA_11	3.68808e+07	1.77783e+07	5.09357e+06	2.52816e+06	4.31813e+06	3.25559e+06	2.51171e+06	4.23616e+06	3.50909e+06	2.1072e+06	1.01715e+06	1.02606e+06	4.18478e+06	890158	1.363e+06	729622	1.00822e+06	979636	1.63479e+06	516948	576360	1.01064e+06	666788	616043	702354	855192	306637	795996	365019	515191	498929	370128	337924	215238	155915	210825	225216	131802	215301	189728	1.36488e+08	6.86326e+07	4.59372e+07	4.64007e+07	1.957e+07	1.9981e+07	3.81301e+06	3.49817e+06
IP_MC00263_S12_AL_LA_12	IP_MC00263_S12_AL_LA_12	4.56632e+07	2.03932e+07	5.04451e+06	2.56132e+06	4.58093e+06	2.55665e+06	2.93583e+06	4.18536e+06	3.5272e+06	1.99567e+06	867970	997438	404887	786116	1.41083e+06	1.18391e+06	2.34515e+06	704481	1.32139e+06	462876	526514	1.78879e+06	1.83825e+06	1.63465e+06	640492	2.27551e+06	284700	1.46974e+06	341289	460064	387015	524488	379552	161321	124362	328814	180249	113272	138347	203238	1.29706e+08	8.29709e+07	4.69544e+07	4.53606e+07	8.81106e+07	1.97439e+07	4.09466e+06	4.00702e+06
IP_MC00263_S13_CR_LA_1	IP_MC00263_S13_CR_LA_1	5.85294e+07	2.002e+07	9.08066e+06	5.97987e+06	4.6709e+06	2.58336e+06	7.64627e+06	6.2077e+06	8.37732e+06	5.68103e+06	2.47728e+06	2.63039e+06	1.32786e+06	1.82487e+06	1.33735e+06	679415	1.71105e+06	1.6695e+06	3.49116e+06	1.06584e+06	1.13264e+06	2.02099e+06	1.21102e+06	984359	1.72708e+06	1.58467e+06	348638	1.00619e+06	854729	1.10048e+06	1.16761e+06	445120	541532	453133	467621	813726	392886	189686	395003	195322	1.92324e+08	9.55989e+07	6.40467e+07	6.43069e+07	1.59394e+07	2.78672e+07	4.08487e+06	4.4816e+06
IP_MC00263_S14_CR_LA_2	IP_MC00263_S14_CR_LA_2	5.40802e+07	2.75833e+07	7.42065e+06	5.44624e+06	5.00113e+06	3.20896e+06	6.8495e+06	5.89913e+06	7.57403e+06	5.2792e+06	1.45663e+06	1.95895e+06	3.29326e+06	1.50058e+06	1.48047e+06	992652	2.79779e+06	2.7053e+06	2.88808e+06	868968	1.02227e+06	2.72917e+06	2.19209e+06	1.82552e+06	1.57327e+06	2.85407e+06	293106	1.67791e+06	742610	1.17806e+06	1.07892e+06	537340	397586	537888	659545	850605	354530	256841	271871	186954	1.89952e+08	9.39297e+07	6.42844e+07	6.25862e+07	6.75438e+07	2.76004e+07	4.11051e+06	4.43152e+06
IP_MC00263_S15_CR_LA_3	IP_MC00263_S15_CR_LA_3	4.8414e+07	2.68695e+07	4.61465e+06	3.74685e+06	5.09785e+06	3.27775e+06	5.27647e+06	4.74136e+06	5.03723e+06	4.18825e+06	993380	1.55717e+06	403564	1.05593e+06	1.47087e+06	558891	4.20246e+06	401774	1.55678e+06	574254	777763	3.12262e+06	3.41112e+06	2.94069e+06	1.04021e+06	4.51074e+06	326649	2.41298e+06	615091	317067	756307	339816	392579	103786	59394.9	748026	199758	126534	245072	124845	1.65815e+08	1.02811e+08	5.65504e+07	5.56822e+07	1.1979e+08	2.41259e+07	4.3073e+06	4.84442e+06
IP_MC00263_S16_CR_LA_4	IP_MC00263_S16_CR_LA_4	5.00095e+07	2.37727e+07	6.06479e+06	4.09173e+06	5.06135e+06	3.07809e+06	3.91855e+06	4.88076e+06	5.92304e+06	3.25424e+06	1.61476e+06	1.66863e+06	1.38558e+06	1.37484e+06	1.51092e+06	515003	1.25565e+06	1.14038e+06	2.02194e+06	776054	805118	1.35794e+06	908275	808930	1.09348e+06	1.12518e+06	370455	736003	575985	777581	742954	490495	498366	290242	240725	426543	279905	117744	219427	179463	1.92888e+08	8.3787e+07	6.44168e+07	6.32832e+07	1.50548e+07	2.80835e+07	3.824e+06	4.08219e+06
IP_MC00263_S17_CR_RA_5	IP_MC00263_S17_CR_RA_5	6.14812e+07	2.5413e+07	8.58923e+06	6.17937e+06	4.74584e+06	2.67142e+06	7.98773e+06	6.84438e+06	8.50436e+06	5.7062e+06	1.17098e+06	2.20277e+06	1.35121e+06	1.56111e+06	1.48204e+06	1.35986e+06	3.54685e+06	4.05511e+06	3.7628e+06	943856	1.05611e+06	2.95089e+06	2.69689e+06	2.22351e+06	1.86091e+06	3.33856e+06	265974	2.00667e+06	773184	1.57241e+06	1.296e+06	793417	631583	958701	1.30423e+06	1.04105e+06	421294	314378	281298	281714	1.70294e+08	1.21332e+08	5.85652e+07	5.77067e+07	6.44755e+07	2.49534e+07	4.18926e+06	5.91985e+06
IP_MC00263_S18_CR_RA_6	IP_MC00263_S18_CR_RA_6	4.50487e+07	2.13148e+07	6.40229e+06	4.28262e+06	4.87491e+06	2.72728e+06	4.90409e+06	4.88323e+06	6.22002e+06	3.86957e+06	1.76066e+06	1.87396e+06	483510	1.4209e+06	1.36748e+06	510272	1.51119e+06	891257	2.2867e+06	755103	817489	1.64136e+06	932586	959362	1.07851e+06	1.38313e+06	371234	872083	594202	606242	816227	459857	697220	218730	185715	538662	254524	190755	323096	175414	1.88599e+08	8.93146e+07	6.15506e+07	6.11632e+07	2.98716e+07	2.77437e+07	4.02428e+06	4.29134e+06
IP_MC00263_S19_CR_RA_7	IP_MC00263_S19_CR_RA_7	5.12476e+07	1.96519e+07	8.49573e+06	3.55268e+06	4.49284e+06	2.91727e+06	3.58895e+06	4.5803e+06	4.97691e+06	2.83991e+06	1.15321e+06	1.21598e+06	63814.7	1.0238e+06	1.40428e+06	348144	1.20807e+06	1.31808e+06	1.9614e+06	593503	611128	1.36838e+06	855484	734718	854528	1.0733e+06	332944	696080	426895	583477	528469	300866	530930	305813	286980	315267	267233	160425	156287	237641	1.86975e+08	8.15186e+07	6.22075e+07	6.3559e+07	1.95465e+07	2.73312e+07	3.63067e+06	4.1849e+06
IP_MC00263_S20_CR_RA_8	IP_MC00263_S20_CR_RA_8	5.70253e+07	2.61495e+07	1.08081e+07	4.80884e+06	4.83913e+06	3.21038e+06	4.52462e+06	5.98836e+06	6.44488e+06	3.59836e+06	1.06378e+06	1.64505e+06	1.51119e+06	1.19205e+06	1.5202e+06	442243	2.79975e+06	2.24545e+06	2.64372e+06	774061	803254	2.69504e+06	1.55627e+06	1.79684e+06	1.22477e+06	2.5936e+06	305899	1.87069e+06	559005	847812	841612	380580	539721	625044	530506	489569	430480	252299	242222	336485	1.89757e+08	1.03365e+08	6.24702e+07	6.14979e+07	6.35954e+07	2.76903e+07	3.75328e+06	4.71015e+06
IP_MC00263_S21_CR_LA_9	IP_MC00263_S21_CR_LA_9	5.70622e+07	1.88794e+07	9.51448e+06	4.70599e+06	4.48156e+06	2.94691e+06	6.17336e+06	5.34666e+06	6.08901e+06	4.64884e+06	1.29337e+06	1.56422e+06	1.46281e+06	1.18376e+06	1.29773e+06	651976	2.894e+06	847953	2.6166e+06	718326	816250	2.46505e+06	2.18477e+06	1.80668e+06	1.11144e+06	2.58449e+06	298869	1.41432e+06	549807	548482	694121	329408	562293	223904	134027	811358	342576	221978	317632	299691	1.6967e+08	8.32739e+07	6.09013e+07	5.90625e+07	8.67307e+07	2.55085e+07	4.0161e+06	4.17587e+06
IP_MC00263_S22_CR_LA_10	IP_MC00263_S22_CR_LA_10	6.18486e+07	2.97589e+07	4.63431e+06	4.53889e+06	5.00842e+06	6.10272e+06	4.85745e+06	5.6587e+06	6.8654e+06	4.15619e+06	1.41905e+06	1.53385e+06	106313	1.23662e+06	1.52417e+06	492626	1.12434e+06	1.23063e+06	2.66962e+06	771589	867615	1.35292e+06	825842	658418	1.29479e+06	1.196e+06	337804	1.01623e+06	536252	672567	865155	863844	487475	303814	232969	535932	305961	143176	334962	109606	1.41388e+08	9.54265e+07	4.56492e+07	4.64248e+07	4.89767e+06	2.0478e+07	3.69442e+06	4.29766e+06
IP_MC00263_S23_CR_LA_11	IP_MC00263_S23_CR_LA_11	5.39689e+07	1.91132e+07	6.27619e+06	3.40356e+06	4.53217e+06	3.0648e+06	5.50825e+06	5.13071e+06	7.02348e+06	4.43337e+06	1.43633e+06	2.28765e+06	325910	1.57334e+06	1.34647e+06	630700	2.40222e+06	1.39219e+06	2.59553e+06	1.01553e+06	1.12696e+06	1.83686e+06	1.82553e+06	1.53807e+06	1.23841e+06	2.02176e+06	384550	1.09654e+06	834648	946925	860655	696338	468686	380792	285713	650922	242211	111995	258729	103811	2.03953e+08	8.91847e+07	6.94144e+07	6.77268e+07	5.58985e+07	2.99498e+07	3.81895e+06	4.36006e+06
IP_MC00263_S24_CR_RA_12	IP_MC00263_S24_CR_RA_12	3.80089e+07	1.73069e+07	4.03367e+06	3.04052e+06	4.20217e+06	2.76559e+06	3.83292e+06	3.76766e+06	4.79817e+06	3.10885e+06	1.03592e+06	1.45377e+06	1.0943e+06	1.14966e+06	1.28778e+06	275462	2.79171e+06	697084	1.33315e+06	655263	725561	1.70239e+06	2.08357e+06	1.86321e+06	766705	2.47031e+06	374346	1.16086e+06	513774	409483	512551	283881	212994	147657	115119	524528	172295	80201.1	192331	67201.2	1.93688e+08	8.41871e+07	6.48609e+07	6.45e+07	7.63874e+07	2.83103e+07	3.85934e+06	4.41819e+06
[truncated: 265 more columns]

## Sheet: Figure 2G
Seahorse ECAR Raw Data
CR is same as DR (Dietary restriction)
	Time (minutes)	AL	AL	AL	AL	AL	AL	AL	AL	AL	AL	AL	AL	AL	AL	AL	AL	AL	AL	AL	AL	AL	AL	AL	AL		CR	CR	CR	CR	CR	CR	CR	CR	CR	CR	CR	CR	CR	CR	CR	CR	CR	CR	CR	CR	CR	CR	CR
	1.30905	11.7568	10.2929	15.332	14.2207	17.41	16.1763	17.8213	19.0368	17.5244	15.5248	12.8059	10.6477	14.4502	13.9788	16.8659	15.702	17.1697	16.6787	19.2998	18.0345	19.264	14.1758	12.4764	13.1931		17.9658	16.6957	20.1381	18.3101	19.6103	21.0737	19.9464	24.4546	22.2794	18.4444	19.4197	16.7402	16.0752	17.7663	22.6759	19.1908	20.6769	19.9987	24.2684	23.1877	24.174	19.586	18.7888
	7.76448	8.8217	5.36349	10.0187	9.97177	9.96142	8.45913	17.6632	14.6862	16.5626	12.745	9.41581	9.82768	13.3828	13.1386	11.7791	15.293	15.6285	15.5485	17.1384	16.8594	15.125	13.2315	9.87922	12.2277		16.3635	12.4148	16.8294	14.1416	17.7843	18.3215	12.8361	21.5274	19.8311	17.2085	16.8309	16.5036	13.663	16.3233	17.9966	16.8027	15.1162	13.9065	24.1534	22.7112	19.7694	16.876	16.1609
	14.2202	9.68284	7.3759	11.3729	10.8027	12.8242	11.2468	17.5017	15.9285	16.9663	13.9576	11.2301	10.3852	13.8952	13.3234	13.4455	14.9315	14.7505	15.9988	17.9303	16.7231	16.1801	14.0795	11.4796	12.6014		16.6142	13.1553	17.9312	14.4622	18.2447	19.0073	13.7872	22.7135	20.5633	17.1642	18.6872	17.5129	14.0505	16.3684	18.9146	16.773	17.3022	15.7675	24.7804	22.6203	22.0072	17.9197	17.8837
basal	20.6753	10.0206	7.82689	11.3867	11.3985	13.1766	11.6527	17.3586	16.1434	17.0213	14.3338	10.4218	10.2011	13.9365	13.0795	13.5628	13.983	14.6047	15.8025	18.054	16.8262	15.8844	14.1525	11.471	12.7769		16.5348	13.2987	17.9025	14.5804	18.3369	18.8569	14.4487	22.5647	21.0096	17.7692	18.6233	17.229	14.1033	16.5699	19.4563	16.3233	17.5509	16.4291	24.9214	22.5617	21.7217	18.3912	17.6504
	27.2304	12.5681	10.7239	13.1663	14.4391	16.1145	14.4175	19.0227	18.4054	19.179	15.9241	13.437	12.8197	15.829	14.765	15.479	14.8841	18.0017	17.8787	20.217	19.3181	17.9147	16.8156	14.642	14.4014		19.786	18.9857	23.6163	20.8428	24.3454	23.6523	17.7213	28.4989	26.2933	17.5077	23.8727	22.1232	19.3199	22.6857	23.3752	24.1166	22.817	21.1669	31.2329	29.2099	27.9682	24.5637	23.1817
	33.6835	19.9204	16.541	20.9566	22.1459	24.9683	22.6774	27.8959	27.7847	27.7643	23.8668	21.1377	19.0807	23.5603	20.8283	23.0419	23.5623	26.3499	25.1861	28.9439	27.7225	26.5747	24.5511	22.8924	20.9973		34.8034	33.3602	39.5627	37.9707	43.7486	41.1984	35.8816	48.0987	44.8673	17.3526	41.2471	40.2303	35.2694	39.2734	40.1149	42.8682	41.5221	38.5772	51.5705	48.0571	48.9695	43.6755	41.3998
oligo	40.1363	26.3939	22.7947	28.722	30.3828	34.2099	30.7967	37.3016	37.0319	37.4479	32.385	28.7706	24.1796	30.3706	28.0403	30.7542	31.7264	35.3503	33.8585	37.716	36.3045	35.8888	33.0377	30.6019	27.0105		45.2089	43.3356	50.3322	49.1719	57.1047	54.794	48.6453	62.738	57.8283	17.8903	54.2553	52.1772	45.7388	50.8262	52.6839	55.6802	55.5328	51.4725	65.6567	62.3092	63.1487	56.7561	53.9664
	46.6922	40.495	36.2586	44.2243	48.7655	53.4533	51.7866	60.3406	59.0539	60.4247	51.893	45.8852	39.6091	47.6904	42.5757	47.5472	52.5783	58.8969	54.1829	60.2145	59.4935	56.3241	52.7645	50.2027	46.2707		61.2193	59.4736	66.0899	69.0609	78.3394	78.8272	66.247	85.5752	79.374	49.3524	73.9265	69.997	60.4222	68.0771	68.6347	76.2773	74.6843	69.4419	89.9138	87.0805	85.5591	82.4978	72.1849
	53.1481	43.3609	37.3387	45.4579	50.4387	55.0391	53.3744	59.5207	59.91	60.0105	53.4957	46.826	40.8083	49.232	42.7643	49.1378	53.1783	60.5641	55.7051	61.3043	58.7	57.1056	53.5897	50.7194	46.6741		59.6707	58.8671	64.6034	67.5148	76.7467	76.7047	65.7765	83.7191	76.9504	54.1883	71.5238	69.5141	60.691	67.6647	67.7128	74.6703	75.1189	70.2498	84.5818	83.8392	84.6384	78.8269	70.6062
fccp	59.6027	45.8478	40.1478	47.5042	52.4721	57.2997	55.0844	61.0258	62.2467	61.7852	55.2503	48.893	41.6418	50.2432	44.7388	50.8359	54.6238	61.9794	57.5822	62.0919	60.0274	59.1806	55.2926	52.5755	48.6529		60.0919	60.0121	65.911	68.2049	78.0988	77.4344	67.4282	84.5235	77.6003	59.1472	72.6785	70.8076	61.1156	68.5904	68.2982	75.8906	76.1813	71.5702	85.209	84.026	85.5478	78.8381	71.8064
	66.1591	32.8603	30.3571	37.4125	40.7193	43.844	41.4018	48.3065	47.7239	49.7854	43.2497	39.1493	33.5367	39.9501	39.688	39.962	43.6551	47.2706	46.5079	50.8291	48.5331	47.0375	43.4558	40.4217	37.2035		50.2007	49.3696	58.0454	55.9492	63.9529	63.396	50.1093	69.7172	63.7295	55.6201	60.8	55.8764	51.903	57.2187	60.0941	62.5493	59.4541	57.0967	73.1992	69.9933	68.718	66.1979	57.7169
	72.6161	37.992	35.6363	41.6473	45.5688	50.8731	46.7462	54.0953	54.483	54.8726	48.8897	43.4287	38.5082	44.5794	43.3332	45.4276	47.5198	52.3946	50.8288	55.3888	53.0477	52.5024	48.8873	44.998	41.6247		54.8162	54.8828	63.5658	61.5199	70.5772	68.7219	58.2922	76.5795	70.6298	64.0494	67.7076	61.5924	58.1388	63.0277	65.527	68.2493	67.4221	64.0911	79.0933	76.3103	75.7135	73.9278	64.7017
rot	79.0735	39.0265	37.2669	42.7724	47.6781	53.256	48.8461	55.5866	56.5855	56.6019	50.7341	44.5964	36.7143	45.7998	44.6659	46.803	49.2052	54.484	52.2651	56.9746	55.3326	54.1491	50.6559	46.5292	40.3277		55.7328	56.3678	64.4033	62.479	72.3037	70.5382	60.0769	78.4123	72.3281	68.9252	68.7709	60.8992	57.1406	64.2496	66.5612	69.743	69.1633	65.2878	79.9832	78.0139	77.7732	75.5191	66.1478
	85.6276	37.1395	35.6434	42.1726	47.4269	51.6249	47.6276	56.6194	54.7398	57.6819	49.8746	46.1435	39.2489	46.7239	46.2777	46.8061	49.9708	54.49	55.2524	59.8064	57.9949	55.4106	52.8437	48.8629	44.0401		59.0377	58.0758	68.1055	62.7823	71.752	73.1263	57.0586	80.3039	74.3402	72.5246	71.565	62.8535	58.5889	65.0221	68.7148	71.1972	67.4623	65.4676	85.5879	83.7629	75.9913	77.8887	68.4314
	92.0855	38.3055	35.7047	45.7002	47.098	52.989	48.3571	58.3991	58.5804	59.9586	52.502	47.5959	41.3931	48.0242	47.2849	48.7766	50.2253	55.8219	56.2577	60.8625	59.1064	57.7803	54.5561	50.5494	46.2349		59.9066	58.2508	68.0816	63.5905	73.5719	75.1232	59.83	81.8062	76.8155	75.6791	74.1241	66.5887	59.8954	66.1509	70.1087	70.9665	69.6762	68.1167	86.07	84.7888	79.1076	79.3698	69.7408
mon	98.5459	38.05	35.4489	46.7336	48.205	54.0268	50.0867	59.7556	59.3565	61.0542	53.899	48.0341	40.1917	47.9891	48.5204	49.5365	50.9075	56.2558	57.4902	61.4164	59.5155	59.2624	55.8315	51.2278	44.8361		59.9569	58.7417	68.2453	64.1121	73.4916	75.5911	61.1804	82.7296	77.4858	77.7787	74.7769	66.8278	58.9912	66.7502	70.5888	72.1245	70.4162	68.2555	86.3904	85.1494	79.9126	79.6785	70.72
[truncated: 23 more columns]

## Sheet: Figure 2H
Seahorse OCR Raw Data
CR is same as DR (Dietary restriction)
	Time (minutes)	AL
	1.30905	71.7566	66.5854	75.0878	76.6743	92.0378	79.1986	81.3499	85.9361	77.8679	74.5623	67.4724	67.2911	73.1566	75.339	76.5835	82.0893	79.8442	81.2889	86.708	86.0985	79.8115	78.0239	76.6186	66.7665
	7.76448	66.2305	61.8484	68.4465	70.4613	68.5913	73.2255	74.6394	79.875	72.4753	68.4606	62.9763	60.0752	66.4864	68.1164	62.4605	75.9689	74.6239	75.3427	80.4851	79.9895	73.489	72.8987	71.916	60.7219
	14.2202	63.833	60.6887	66.4927	69.4862	78.3176	72.8266	73.3765	77.1453	70.6276	67.8481	61.5517	59.2042	65.1802	66.7588	62.409	75.2723	74.1815	74.8695	80.1125	78.4387	72.5489	71.6185	71.0215	60.8278
basal	20.6753	64.5652	61.142	67.2274	68.8567	77.8618	71.8898	73.964	77.4706	71.7412	68.2023	61.404	58.4152	65.7108	67.5828	63.4491	74.5176	73.5753	74.6336	79.3386	78.1812	72.1594	71.0376	71.3573	59.6616
	27.2304	24.8247	23.3011	25.6313	25.1433	30.3373	25.4482	25.1478	26.5618	25.5247	24.1621	22.1534	21.7176	25.07	23.5785	20.2784	26.87	26.3767	26.5976	27.395	28.1509	25.9073	24.1507	25.4805	21.9585
	33.6835	24.5107	23.4424	25.2373	25.0188	33.5278	25.1625	25.7329	26.2346	24.9994	23.8123	22.0409	21.8446	24.8301	23.5707	19.5268	26.3992	24.7856	26.7545	27.4875	27.7873	25.7807	26.6935	26.3309	21.0859
oligo	40.1363	23.8857	22.3456	25.0452	24.6886	29.1903	25.6203	25.7881	25.2986	24.7592	23.7825	20.8612	21.9178	23.6556	22.541	19.7418	26.0796	24.8501	26.6669	26.4367	27.6268	26.22	24.5369	26.008	21.4137
	46.6922	85.5622	77.3356	94.58	94.7276	111.468	126.366	131.009	123.49	121.002	105.566	83.5004	75.3111	102.766	72.6614	91.7979	116.089	138.167	111.294	124.994	126.486	108.159	114.23	119.376	92.2449
	53.1481	83.4814	73.4899	87.8328	94.2262	106.41	118.677	123.275	118.042	114.065	104.801	80.5741	69.5033	93.6527	76.1073	87.8586	112.626	129.634	110.875	123.245	127.824	102.585	111.54	112.005	86.1303
fccp	59.6027	83.8092	73.7961	88.3906	94.1802	105.481	118.67	121.382	117.724	113.829	103.533	81.8857	66.3842	90.5361	79.4856	88.5267	112.3	122.965	111.115	123.769	130.755	102.398	112.524	110.633	85.6407
	66.1591	22.9109	19.463	22.3418	22.0412	25.5331	20.4828	23.1459	23.5227	24.1786	18.81	19.7495	24.6346	21.7405	20.1262	17.9303	20.9823	21.5389	21.1329	23.968	26.0587	22.2195	19.5935	20.8453	18.7142
	72.6161	20.4122	18.562	21.4594	20.3261	25.2627	21.1408	21.6923	22.287	21.6731	19.7203	18.0964	23.7806	20.9645	18.7172	17.2796	21.3774	20.0223	21.2485	22.9277	24.1184	21.6402	19.5457	21.5433	18.5611
rot	79.0735	20.026	17.6614	19.9636	19.2889	23.9047	19.2659	20.0576	20.3433	20.7894	18.2678	17.3297	24.3188	20.1065	17.6407	16.753	20.2444	19.8608	19.3347	20.9045	21.7922	20.5912	19.0746	19.818	17.9901
	85.6276	19.5363	17.9338	19.9058	18.9305	20.0026	19.2551	19.2586	20.7844	20.0217	18.3314	17.1691	24.9141	19.1177	16.5428	16.7672	20.0471	19.6184	19.2141	20.6048	19.9339	20.2457	17.6399	20.2654	16.7198
	92.0855	17.8427	17.2452	17.8789	17.1427	18.1123	17.9742	18.0118	18.5436	17.6558	16.4119	15.2166	25.2291	17.6232	15.2209	13.9994	17.9194	17.5535	17.0464	18.5968	18.3952	17.7256	16.5815	18.4785	15.6966
mon	98.5459	16.2294	15.6483	17.8936	16.023	17.9927	17.4359	17.1671	17.3436	17.2581	15.7609	14.5224	22.5201	16.2801	14.76	13.2632	16.2302	16.5857	17.3355	16.8021	18.5685	16.5087	16.0814	17.4873	14.8431
	Time (minutes)	CR
	1.30905	75.1642	79.3691	82.7035	93.5699	100.687	87.5949	96.3739	102.592	95.9064	93.8859	86.2819	92.3488	82.06	88.5196	92.079	96.6779	97.8082	96.9148	97.1035	99.9339	101.922	95.1089	89.3071	92.2918	83.6739	86.0093	79.062	92.7112	99.9628	98.4185	100.2	98.2693	93.5779	91.9659	87.5537	87.8173	81.3424	88.4545	95.2436	107.281	99.7016	104.226	103.751	91.836	95.3268	86.425
	7.76448	69.3684	73.436	76.4895	89.8276	94.5768	82.3585	93.7988	95.799	89.5697	89.5551	78.0134	84.4475	75.6386	82.3801	85.6917	90.8847	91.9454	91.6435	91.469	94.9281	95.9754	89.3155	83.123	86.1918	77.0828	78.0817	75.7044	86.4481	92.8287	91.8593	92.2481	90.6237	87.5367	85.1144	81.0011	79.6136	74.8179	81.7661	87.4135	98.1175	93.2129	97.8951	95.9331	86.2047	89.2164	80.5743
	14.2202	68.9457	70.9198	75.3288	88.5079	93.9463	81.1767	91.0472	95.3166	88.0495	88.7366	77.9362	83.5652	73.7852	81.9652	84.9492	90.7983	90.6985	90.4623	90.9476	95.4858	95.0276	87.4967	82.1908	85.3034	75.8464	76.499	75.5132	84.9602	91.2349	90.1961	91.5229	91.1021	87.4638	83.4562	80.263	80.1994	73.7074	81.682	87.1078	100.028	91.736	97.4481	95.7118	84.9524	88.1631	79.5334
basal	20.6753	68.7436	72.1964	74.2993	88.7768	93.3104	81.2359	91.219	95.4912	89.0152	88.8106	78.7339	83.2679	73.4925	82.84	85.2024	90.3468	91.0208	90.0421	91.8654	94.8638	95.7838	87.4044	81.9829	84.9846	75.9592	77.037	76.1861	85.3132	91.446	91.0166	90.8747	90.4737	87.4345	83.7901	79.9639	80.0394	73.9546	81.2079	87.1146	102.306	92.658	96.8251	95.6889	85.6439	87.5572	78.8622
	27.2304	26.3456	24.5807	27.0233	29.3478	32.7211	27.4336	32.7476	33.3287	31.1204	88.626	27.9511	29.7778	24.2373	30.0471	29.6738	31.7328	33.9597	30.495	31.94	32.9529	33.477	25.6148	29.6959	29.1977	26.2503	28.1115	23.4302	29.9836	31.8047	30.481	29.9676	31.1044	27.5673	28.8333	27.3999	80.6619	25.3909	27.8971	29.3546	37.092	29.7646	31.9308	30.3549	27.5632	28.8672	26.5341
	33.6835	26.1144	24.0114	26.6046	29.3223	32.5624	26.8873	30.9712	32.6581	30.7307	88.0985	27.6233	29.4669	24.9265	30.1417	29.4344	31.7441	32.9849	30.9976	31.7999	33.6791	34.317	22.8339	29.3129	28.1245	27.9282	27.7541	24.1259	28.7411	31.3938	29.8668	29.1083	29.8905	28.05	27.6641	28.37	79.8287	24.8531	27.399	28.1603	41.9048	29.2829	31.593	29.8053	27.8206	28.4266	26.3321
oligo	40.1363	26.0443	23.2024	26.5298	29.0446	31.9104	26.4551	30.0728	31.7043	30.4037	88.6827	28.4812	30.126	24.7298	29.7994	28.9404	31.4885	32.9695	29.9016	31.8875	33.2711	33.2983	23.4365	29.9214	27.3337	26.6734	27.3682	23.626	28.6615	31.4533	30.5355	29.5559	29.5016	27.6736	28.132	27.8769	80.6998	23.9961	27.7694	28.3181	43.8223	29.7525	31.4305	29.8449	27.6587	28.1877	25.5115
	46.6922	101.375	134.99	108.57	184.65	202.159	181.273	163.389	186.92	186.293	237.203	121.884	162.968	128.393	151.082	130.218	172.607	183.092	155.4	182.332	204.518	207.101	214.605	152.272	155.848	116.459	107.206	133.536	148.053	156.549	149.541	172.976	156.308	151.301	172.974	111.645	188.065	109.566	126.851	150.289	139.831	178.136	173.627	183.621	154.283	159.938	115.71
	53.1481	97.3592	121.215	102.344	175.616	185.925	164.782	164.182	177.713	183.675	219.357	117.54	155.681	118.336	140.712	122.733	160.439	172.512	150.797	178.706	191.257	197.633	198.847	140.602	151.666	106.443	107.249	118.615	137.393	148.557	151.331	166.73	148.703	150.576	165.655	113.408	178.353	103.176	121.235	142.498	139.987	167.661	172.662	175.552	144.046	153.318	108.634
fccp	59.6027	95.6375	118.134	103.251	168.798	176.874	157.937	164.533	174.607	179.636	216.695	119.551	152.607	116.498	137.764	121.81	156.794	168.473	149.172	174.72	185.223	193.133	190.091	138.564	150.693	104.744	108.895	116.201	135.023	145.655	153.379	164.539	146.627	149.731	161.737	115.494	177.955	94.9193	115.077	133.431	134.176	156.19	167.266	163.89	133.558	141.546	104.344
	66.1591	22.85	18.1649	21.1394	20.0306	24.6549	18.8084	26.1455	25.7311	23.0651	20.4671	22.6697	25.0941	15.895	24.5595	24.2796	25.9734	26.3901	22.3701	24.999	25.7099	25.9698	13.2325	22.8058	39.5753	22.4572	22.7376	17.6979	20.5498	23.6586	24.2873	22.1061	22.5128	20.4082	18.4956	23.7143	177.73	18.8096	23.1009	22.9406	28.0874	22.3545	24.071	22.6951	21.4227	20.3099	20.2775
	72.6161	21.3927	17.1256	21.4824	21.7824	25.6308	20.052	24.4159	26.1214	23.8166	24.0095	22.2477	26.3229	18.7983	24.8815	23.1005	26.2093	26.609	23.5067	25.2746	26.828	26.3174	14.7267	23.6548	34.8904	23.2584	22.7213	18.3001	21.8061	25.1756	24.4201	23.1482	23.59	21.129	20.7241	23.3898	180.678	19.5725	22.7392	23.076	31.3414	24.9106	25.724	24.7466	22.4192	22.7493	20.3122
rot	79.0735	21.507	16.9129	20.4935	21.5007	25.9336	19.2086	22.8425	24.1794	23.9283	23.9835	21.2551	25.2317	17.8858	23.5805	22.1957	25.4649	25.5309	22.3615	25.2366	26.0046	25.669	13.7937	23.3748	35.4925	21.6536	21.3005	17.7885	21.7039	25.1088	22.635	22.2172	22.9796	20.3088	20.5481	22.4756	184.451	18.617	22.561	22.5328	31.0174	24.2662	25.4733	25.3438	21.5687	22.6592	19.8388
	85.6276	19.8093	17.4915	19.9286	18.4121	24.8945	19.2765	23.2667	22.9349	23.4223	24.1159	20.8865	25.7227	17.3118	23.2488	22.0329	24.3953	26.2158	21.1807	24.5682	24.4475	24.7379	14.4514	22.4029	34.1913	21.3526	20.5305	16.8297	21.0857	24.6601	21.9506	22.1455	21.5803	20.2785	20.8716	21.9653	141.821	18.2181	22.3595	20.8017	29.516	22.7337	24.6571	23.3891	21.6926	22.5698	19.5808
	92.0855	19.2222	14.8494	17.6716	17.5016	22.6404	16.7695	19.4322	19.9834	20.6058	22.856	19.1691	23.2476	15.6277	21.2259	19.0713	23.5241	24.3356	18.1698	22.4213	22.6845	21.7111	12.3839	21.5792	32.3774	20.1738	20.1598	14.5459	19.2198	22.888	19.8792	19.6071	20.4837	17.297	19.398	20.1194	131.231	17.369	19.978	19.566	29.3904	21.3571	22.1988	21.2647	18.635	21.2551	17.1209
mon	98.5459	17.9679	13.4154	17.3042	16.9621	20.171	16.0974	19.4843	19.3342	19.5533	22.1069	17.4949	21.583	14.6243	20.1756	18.8843	20.8349	22.8483	18.507	20.6887	22.2115	21.0147	11.5182	19.5969	29.7989	17.9199	18.7901	14.5837	18.5894	21.1074	19.1259	18.6959	18.9152	16.5802	18.5158	19.4441	127.087	15.6064	19.1615	17.6851	28.2064	19.6565	20.2258	19.3462	16.744	19.9058	16.7382

## Sheet: Figure 2I
Data input to prism to generate figure
AL vs DR
as well as Oxphos and Glyc data.
		AL																																												DR
	OX	222.963	242.418	253.85	279.572	266.096	276.846	299.507	269.593	255.317	232.669	208.102	241.321	258.725	250.632	278.37	279.807	276.037	303.819	290.471	264.034	267.202	260.795	219.522																						245.242	281.659	274.596	343.36
	GLY	72.8868	48.5729	82.7239	80.0839	98.7018	82.6576	137.693	129.421	138.839	115.646	82.795	73.3581	107.987	101.455	101.528	106.081	111.303	121.311	145.111	135.862	126.196	109.142	88.5272																						135.669	98.2519	145.219	103.534
[truncated: 40 more columns]

## Sheet: Figure 2J
TMRM of (OT-1 Data)
Antigen specific Data
TMRM gMFI from flowjo
AL	DR
1330	8509
1370	7310
1156	4322
	4106
	pvalue	0.0143
