# Supplementary material for: Dietary restriction reprograms CD8+ T cell fate to enhance anti-tumour immunity and immunotherapy responses
Source: Nat Metab. 2025 Dec 9;7(12):2489–509. doi: 10.1038/s42255-025-01415-6 (PMC12727518; doi:10.1038/s42255-025-01415-6)
Supplement: Supplementary file 14 — Raw source data Fig. 3 [file 42255_2025_1415_MOESM14_ESM.xlsx]

## Sheet: Figure 3A
For Figure please see supplemental information on single cell data
https://github.com/rgjcanada/DR_CITESEQ_2025.git
https://doi.org/10.5281/zenodo.13920173

## Sheet: Figure 3B
For Figure please see supplemental information on single cell data
https://github.com/rgjcanada/DR_CITESEQ_2025.git
https://doi.org/10.5281/zenodo.13920173

## Sheet: Figure 3C
For Figure please see supplemental information on single cell data
https://github.com/rgjcanada/DR_CITESEQ_2025.git
https://doi.org/10.5281/zenodo.13920173

## Sheet: Figure 3D
For Figure please see supplemental information on single cell data
https://github.com/rgjcanada/DR_CITESEQ_2025.git
https://doi.org/10.5281/zenodo.13920173

## Sheet: Figure 3E
For Figure please see supplemental information on single cell data
https://github.com/rgjcanada/DR_CITESEQ_2025.git
https://doi.org/10.5281/zenodo.13920173

## Sheet: Figure 3F
PD1+Tox+ (of CD8+)
Each readout is a value taken from flowjo
All Bioreps
Experiment ID	AL	DR
BMO-129	54.1	1.54
BMO-129	56.1	0.12
BMO-129	23	3.63
BMO-129	32.6	1.65
BMO-124	43.2	9.9
BMO-124	28.5	7.12
BMO-124 Tumor reponse large change from normal*	16.8	52.8*
BMO-124	49.9	20.7
	pvalue	0.0002

## Sheet: Figure 3G
Ly108				PD1				Tox
Each readout is a value taken from flowjo				Each readout is a value taken from flowjo				Each readout is a value taken from flowjo
All Bioreps				All Bioreps				All Bioreps
Experiment ID	AL	DR		Experiment ID	AL	DR		Experiment ID	AL	DR
BMO-129	26.7	93		BMO-124	34.8	21.7		BMO-124	66.6	32.9
BMO-129	28.3	78.1		BMO-124	54.4	36.1		BMO-124	69.2	36.1
BMO-129	25.3	too few cells		BMO-124	24.6	too few cells		BMO-124	52	too few cells
BMO-129	26.1	100		BMO-124	46.8	35.4		BMO-124	71.4	47.4
BMO-124	24	82.5		BMO-129	95.1	57.3		BMO-129	87.1	32
BMO-124	32.5	74		BMO-129	96.6	20.5		BMO-129	87.7	17.8
BMO-124	36.2	92		BMO-129	93.6	56		BMO-129	66.6	41.3
BMO-124	30.3	59.2		BMO-129	98.1	50		BMO-129	73.6	66.7
pvalue	P < 0.0001			pvalue	0.0469			pvalue	0.0004

## Sheet: Figure 3H
TexTerm vs Prog
Each readout is a value taken from flowjo
All Bioreps		AL	AL	AL	AL	AL	AL	AL	AL	DR	DR	DR	DR	DR	DR	DR	DR
	TexProg	6.9	11.4	7.15	16.4	13.2	23	23.3	9.64	25.7	76.3	58.3	19	61.8	42.3	14.8	41.8
	TexTerm	50.3	41.2	38.8	44.4	66.6	63.9	64.7	52.1	1.27	5.87	10.9	10.3	6.07	1.69	1.67
	TexProg	0.0003
	TexTerm	p < 0.0001

## Sheet: Figure 3I
Tox (of CD8+)
Each readout is a value taken from flowjo
All Bioreps
	Experiment ID	AL	DR
	BMO-173 AL	67.8
	BMO-173 AL	73.3
	BMO-173 AL	54.6
	BMO-173 AL	54.7
	BMO-173 DR		43.2
	BMO-173 DR		35.8
	BMO-173 DR		54
	BMO-173 DR		49.1
	pvalue	0.032

## Sheet: Figure3J
IFNg (Pd1+Tox+)
Each readout is a value taken from flowjo
All Bioreps
	Experiment ID	AL	DR
	BMO-173 AL	19.9
	BMO-173 AL	52.1
	BMO-173 AL	21
	BMO-173 AL	39
	BMO-173 DR		57.8
	BMO-173 DR		76.4
	BMO-173 DR		46.6
	BMO-173 DR		82.7
	pvalue	0.0275
