# Supplementary material for: Dietary restriction reprograms CD8+ T cell fate to enhance anti-tumour immunity and immunotherapy responses
Source: Nat Metab. 2025 Dec 9;7(12):2489–509. doi: 10.1038/s42255-025-01415-6 (PMC12727518; doi:10.1038/s42255-025-01415-6)
Supplement: Supplementary file 15 — Raw source data Fig. 4 [file 42255_2025_1415_MOESM15_ESM.xlsx]

## Sheet: Figure 4A
For Figure please see supplemental information on single cell data
https://github.com/rgjcanada/DR_CITESEQ_2025.git
https://doi.org/10.5281/zenodo.13920173

## Sheet: Figure 4B
Data exported from FlowJo
	AL	DR
	203205	274319
	160830	275434
	233340	239141
	182905	233122
	p value	0.0194

## Sheet: Figure 4C
Please refer to Table S6 and Table S7
Those files contain the raw data for Figure4C

## Sheet: Figure 4D
Ketone Levels
Left, bhb Ion count				right, ketone strips
Tumor	AL	DR		serum	AL	DR	mmol./L
	2006514	6336178			0.2	0.8
	1505081	8061238			0.3	0.7
	1174531	5631851			0.3	0.6
		9880494			0.3	1
pvalue	0.0035			pvalue	0.0014

## Sheet: Figure 4E
OCR of CD8+ Teff Cells
AL
1.35215	55.9942	56.4572	54.5883	57.2403	53.4788	54.3792	52.7199	53.6917
7.9322	52.9754	52.7321	52.7811	54.3126	50.5405	50.0952	50.4683	49.4199
14.5111	51.9836	51.6503	52.1657	52.331	49.5656	48.8919	48.7813	48.3862
21.0897	51.3749	51.3633	50.7257	51.9178	48.8887	47.9322	48.5492	47.7459
27.7681	16.7718	18.1221	17.2141	15.7953	14.9686	15.6137	15.0847	15.0107
34.3415	16.9753	19.135	16.9132	16.4923	15.2695	15.8525	15.6038	15.6762
40.9252	16.8632	17.5889	17.2345	15.478	13.5618	15.5879	14.9754	15.4864
47.6078	92.3456	80.9214	83.3801	96.6768	76.5736	84.8203	75.5064	84.4697
54.1804	81.5931	75.1796	78.5759	91.6822	76.0003	80.429	73.8223	81.6489
60.7607	79.5371	75.3204	79.258	89.6289	76.1199	79.8773	73.4285	80.0666
67.4494	14.636	15.2535	14.3578	14.7181	12.9197	13.0973	13.3345	13.3471
74.0279	15.5149	16.3715	15.0248	15.2638	13.2474	13.968	13.9957	13.674
80.6034	15.3402	15.3103	15.2619	15.2886	13.3369	13.8215	13.8771	13.4954
87.2903	14.9243	15.7359	14.9145	15.2095	13.486	13.8318	14.5024	13.3984
93.8798	15.487	15.8071	14.4814	14.8134	13.6304	13.9379	13.741	13.7143
100.467	14.3085	14.0165	13.6313	13.6673	11.4611	11.9452	12.2871	12.9771
DR
1.35215	81.8889	80.7304	81.7313	77.6682	77.07	72.7056	71.6724	77.1254
7.9322	77.9197	76.6016	79.3747	73.637	73.6247	70.5833	69.1228	72.7389
14.5111	77.1137	75.9367	78.9585	72.7912	72.6561	69.9418	66.9873	71.9663
21.0897	77.4868	75.6737	78.6084	73.278	72.1714	69.6884	68.0398	71.9947
27.7681	24.4297	24.5079	24.6443	22.5136	23.6154	22.6304	21.2702	23.001
34.3415	23.6101	24.8701	24.9848	22.1681	23.1876	22.4392	20.2864	22.5698
40.9252	24.407	23.9925	25.3064	20.8641	23.1615	22.9084	21.0171	22.5744
47.6078	160.106	163.36	176.422	95.191	153.006	155.723	97.8561	148.221
54.1804	152.559	153.923	169.791	87.8183	147.202	149.501	89.2182	140.466
60.7607	150.125	153.891	168.5	87.005	147.393	150.522	89.4872	137.549
67.4494	15.2034	16.2552	16.3314	17.6517	14.9204	14.1058	15.1147	15.1116
74.0279	19.4165	18.9536	19.4694	18.4399	16.7265	17.3109	17.1769	17.903
80.6034	19.2006	19.1321	19.334	18.4985	17.1445	17.8035	16.8823	17.7838
87.2903	19.7001	19.2894	20.3226	18.8479	17.6671	17.4074	16.8569	18.4045
93.8798	20.1517	18.7736	20.0475	18.2936	17.6761	17.6275	17.2465	18.047
100.467	18.3316	18.2611	19.2358	16.3747	16.4294	16.22	15.9919	16.6998
AL + 1.5 mM bOHB
1.35215	57.6137	57.1173	56.5834	58.7449	56.9013	56.95	56.2804	55.3852
7.9322	55.3118	54.417	54.8476	55.6077	52.7396	54.7357	53.121	53.1666
14.5111	53.9502	53.8932	53.6548	54.106	51.3824	53.6844	51.2552	52.1531
21.0897	53.8247	53.5472	53.6563	52.7668	50.7659	53.2511	50.3842	51.1033
27.7681	16.6355	16.7185	16.798	16.511	13.3318	17.1039	13.1972	16.3465
34.3415	17.3816	17.4032	17.9784	16.9246	14.7643	18.513	15.2648	18.6819
40.9252	16.9961	17.7333	18.3412	16.4356	14.4862	17.9856	14.1945	17.2476
47.6078	68.0785	74.972	70.7426	78.4132	67.9237	84.1916	66.6461	69.7249
54.1804	66.6037	71.3817	66.0355	74.5901	64.3745	81.7964	66.8272	67.9837
60.7607	68.3557	72.7712	67.9695	76.055	67.4103	83.694	69.1016	69.2708
67.4494	13.8728	13.9872	14.5326	14.09	14.5836	15.2849	10.0954	13.7224
74.0279	16.2212	17.4188	17.2174	16.3321	16.6561	16.7439	11.5395	16.0327
80.6034	15.8609	16.3787	16.7728	15.9912	16.9718	16.4019	10.8449	16.0724
87.2903	15.6525	16.3542	17.0387	15.993	11.1963	16.1356	11.1993	15.0123
93.8798	15.3149	16.208	16.5742	15.9579	12.5522	16.0541	10.5313	15.6639
100.467	13.8091	14.8349	14.7309	14.8435	11.2206	15.2929	9.20295	14.4818
DR + 1.5 mM bOHB
1.35215	78.3741	79.6642	79.1849	85.0469	83.174	80.3476	81.8125	77.2743
7.9322	74.9456	77.1898	75.6933	81.1785	78.6696	78.1813	79.2443	74.6549
14.5111	73.9728	76.6479	75.5471	80.7724	78.2097	77.9629	77.7998	73.836
21.0897	74.2382	76.6135	75.735	79.8084	77.925	78.0528	78.3521	74.1743
27.7681	22.8356	22.9967	20.9948	24.6869	21.7456	26.8286	23.8039	24.7359
34.3415	23.3679	24.258	21.3869	25.5969	20.9496	27.3854	25.3947	24.7373
40.9252	23.3195	22.9803	21.8082	24.3844	21.0556	27.4373	25.0196	24.4182
47.6078	184.395	192.945	183.889	212.792	204.142	189.406	192.288	178.647
54.1804	190.573	200.511	196.242	219.296	207.556	194.318	197.601	184.632
60.7607	197.228	207.89	205.185	223.388	212.601	202.205	204.077	189.806
67.4494	15.3727	13.8728	11.9944	16.0012	11.6391	19.4575	15.7118	16.9718
74.0279	17.9506	17.9871	15.5756	18.7747	14.8316	21.6224	19.2945	18.8315
80.6034	18.7314	18.0544	15.7804	19.6534	16.1211	22.2408	19.8432	18.6892
87.2903	17.6496	18.7521	14.4917	18.4999	15.1377	22.5041	19.8887	18.5113
93.8798	17.4598	17.6119	15.4844	18.3238	14.2948	21.7605	19.0637	17.8186
100.467	16.4366	16.9575	14.4807	17.2171	13.5265	20.5497	18.0904	17.1983

## Sheet: Figure 4F
OCR for Bar Graph,
	AL	AL + 1.5 mM bOHB	DR	DR + 1.5 mM bOHB
	286.928	483.667	682.641	930.683
	279.121	441.519	702.631	989.801
	325.772	500.541	777.749	987.554
	251.562	521.01	357.193	1062.27
	363.049	455.552	679.118	1024.45
	263.576	480.376	691.996	938.333
	260.267	406.214	378.562	960.596
	269.897	447.304	624.453	892.202
	334.723	273.708	461.263
	312.893	294.031	422.18
	333.676	266.94	458.435
	387.61	313.173	549.04
	327	262.986	428.875
	344.415	350.861	603.161
	310.501	303.751	424.67
	347.102	277.377	396.182
	AL vs. AL + 1.5 mM bOHB	-67.56	-156.9 to 21.77	No	ns	0.1985
	AL vs. DR	-227.5	-316.8 to -138.2	Yes	****	<0.0001
	AL vs. DR + 1.5 mM bOHB	-660.9	-770.3 to -551.4	Yes	****	<0.0001
	AL + 1.5 mM bOHB vs. DR	-159.9	-249.3 to -70.62	Yes	****	<0.0001
	AL + 1.5 mM bOHB vs. DR + 1.5 mM bOHB	-593.3	-702.7 to -483.9	Yes	****	<0.0001
	DR vs. DR + 1.5 mM bOHB	-433.4	-542.8 to -323.9	Yes	****	<0.0001

## Sheet: Figure 4H
13C Glucose ->
all bio reps
Citrate	AL	DR		Malate	AL	DR
%	6.77079	9.96937		%	7.69816	11.5669
	7.63736	9.53193			11.0687	11.1198
	7.41439	9.66543			10.0086	11.3024
pvalue	0.0011			pvalue	0.158

## Sheet: Figure 4I
13C bhb ->
all bio reps
Citrate	AL	DR		Malate	AL	DR
%	3.20172	12.3268		%	10.906	20.1621
	6.63284	12.3472			16.2499	20.5902
	6.43304	10.6911			16.7844	20.3858
pvalue	0.0068			pvalue	0.0381

## Sheet: Figure 4J
Malate to Citrate ratio
(M+1)
Bhb driven
all bio reps		AL	DR
		3.40629	1.63564
		2.44992	1.66761
		2.6091	1.90679
	p value	0.0244

## Sheet: Figure 4K 
Ac-CoA Pool size
raw data
AL	68823.5	75107.9	61681.9	78258.7	199269	165911	121883	74148.2	115388	83226.6	129335	111417
DR	274301	268988	199157	170923	247476	193805	115368	156799	187597	209914	221785	145631
	pvalue	< 0.0001
