# Supplementary material for: Dietary restriction reprograms CD8+ T cell fate to enhance anti-tumour immunity and immunotherapy responses
Source: Nat Metab. 2025 Dec 9;7(12):2489–509. doi: 10.1038/s42255-025-01415-6 (PMC12727518; doi:10.1038/s42255-025-01415-6)
Supplement: Supplementary file 16 — Raw source data Fig. 5 [file 42255_2025_1415_MOESM16_ESM.xlsx]

## Sheet: Figure 5A
Representative Histograms
MFIs provided on the graph

## Sheet: Figure 5B
Heatmap generated with R.
Raw data provided below:
	Acute13	Acute10	Acute11	Acute14	Acute12	Acute15	Acute5	Acute2	Acute6	Acute1	Acute8	Acute3	Acute4	Acute9	Acute7	Chronic10	Chronic14	Chronic13	Chronic5	Chronic1	Chronic15	Chronic2	Chronic7	Chronic4	Chronic6	Chronic3	Chronic9	Chronic8	Chronic12	Chronic11
Pyr	5.70256e+06	5.73725e+06	5.18555e+06	4.82832e+06	4.85763e+06	4.97812e+06	6.02564e+06	5.57667e+06	5.39241e+06	5.14425e+06	4.81709e+06	4.76522e+06	4.81476e+06	5.14509e+06	4.12751e+06	7.22007e+06	6.23718e+06	7.85608e+06	7.80338e+06	7.8304e+06	7.0503e+06	6.92915e+06	6.64543e+06	6.33136e+06	7.09548e+06	5.72267e+06	5.50872e+06	5.42913e+06	3.63124e+06	4.99162e+06
Cit	101857922	9.086e+07	89463478	102993003	9.39382e+07	7.69169e+07	6.10071e+07	9.63263e+07	9.52844e+07	5.94173e+07	7.71561e+07	7.1418e+07	6.80505e+07	5.07342e+07	109684463	179710720	202790741	238948875	212885689	229525725	247585604	253064193	191296973	188070580	159591019	285032408	307554662	212680770	231337439	185376333
aKG	1.02897e+07	1.0553e+07	1.01406e+07	1.03975e+07	9.73616e+06	1.05017e+07	7.8503e+06	7.91514e+06	6.56706e+06	7.80636e+06	7.41573e+06	7.89533e+06	7.29431e+06	5.64078e+06	6.86409e+06	1.56729e+07	1.53941e+07	1.4959e+07	1.40351e+07	1.34619e+07	1.53197e+07	1.30597e+07	1.0439e+07	1.2434e+07	1.20522e+07	1.27894e+07	1.10226e+07	1.03424e+07	18401226	1.47738e+07
Suc	1.60607e+07	1.69588e+07	1.88188e+07	1.66302e+07	1.72106e+07	1.6143e+07	1.55855e+07	1.55574e+07	1.40817e+07	16792083	1.60246e+07	1.54029e+07	1.58218e+07	1.3178e+07	1.53679e+07	2.68404e+07	2.77907e+07	2.65358e+07	2.7669e+07	2.50863e+07	2.61185e+07	2.66394e+07	2.57038e+07	2.54895e+07	2.44427e+07	2.66294e+07	2.70606e+07	2.46957e+07	26308795	2.51266e+07
Fum	2.13434e+06	1.79662e+06	1.92466e+06	1.85976e+06	1.99042e+06	1.99624e+06	1.96593e+06	1.61015e+06	1.73098e+06	2.04607e+06	2.08538e+06	2.11453e+06	1.7477e+06	1.92708e+06	1.80506e+06	5.67551e+06	4.93573e+06	4.69187e+06	4.71039e+06	4.27927e+06	4.38049e+06	4.70745e+06	4.81444e+06	4.39385e+06	4.34317e+06	4.62336e+06	4.81618e+06	4.61106e+06	4.63075e+06	4.17985e+06
Mal	9.59756e+07	9.62821e+07	9.29956e+07	9.80645e+07	9.53063e+07	8.77598e+07	8.02189e+07	9.02028e+07	86946874	8.18857e+07	8.12901e+07	8.1814e+07	8.69484e+07	6.74648e+07	8.29174e+07	230583479	238534462	221172491	226317658	208788348	221821751	210874939	205475129	208124075	196500099	227248229	223922507	208421658	219041584	212372994

## Sheet: Figure 5C
Bhb updatke 13C4
each point is biorep
	Acute	5.01855e+07	5.14923e+07	5.00021e+07
	Chronic	152630486	130254881	123237578
	p value	0.0007

## Sheet: Figure 5D
U-13C6-GLC to G6P
each point is biorep
	Acute	3.02878e+06	2.34688e+06	3.15218e+06
	Chronic	2.91875e+06	3.0252e+06	1.96894e+06
	pvalue	0.7405

## Sheet: Figure 5E
13C4-bohb to Citrate and malate
each point is biorep
	Citrate						Malate
	Acute	3.21099e+07	3.20401e+07	3.40492e+07			Acute	1.69457e+07	1.52978e+07	1.70694e+07
	Chronic	6.82182e+07	6.88673e+07	8.41143e+07			Chronic	2.71831e+07	2.45291e+07	2.61974e+07
	p=0.0120						p=0.0014

## Sheet: Figure 5F
13C4 bhb -> Malate:citrate
all points are bioreps
		0.498019	0.459323	0.494118
		0.310559	0.310902	0.328933
		p=0.0003

## Sheet: Figure 5G
UDP=GlcNAc (M+2)
each point is a bio rep
		Acute					Chronic
	13C-Ac	3.14575e+07	2.19101e+07	1.40243e+07		13C-Ac	1.56274e+07	17565675	2.58038e+07
	13C-Bhb	3.21099e+07	3.20401e+07	3.40492e+07		13C-Bhb	6.82182e+07	6.88673e+07	8.41143e+07
		p=0.8633				p=.0002
		2way ANOVA				2way ANOVA
Ac-Met (M+2) Abundance
		Acute					Chronic
	13C-Ac	73242.6	67307.9	68189.4		13C-Ac	147362	167280	164452
	13C-Bhb	316187	375444	206055		13C-Bhb	1.10999e+06	1.13965e+06	1.26998e+06
		p=.2021				P<0.0001
		2way ANOVA				2way ANOVA

## Sheet: Figure 5H
Please refer to methods section for single cell information

## Sheet: Figure I-K
Please refer to single cell methods section
Violin plots of gene expression across human CD8⁺ TIL subsets. I) Expression of MKI67 human gene between CD8+ T cell subsets. J) Expression of ketolysis signature genes (Ketolysis gene set: ACAT1, ACAT2, BDH1, BDH2, HMGCL, HMGCS1, HMGCS2, OXCT1, OXCT2). Statistical significance was assessed by one-way ANOVA with Dunnett’s multiple comparisons test and a 5% significance level
