# Supplementary material for: Dietary restriction reprograms CD8+ T cell fate to enhance anti-tumour immunity and immunotherapy responses
Source: Nat Metab. 2025 Dec 9;7(12):2489–509. doi: 10.1038/s42255-025-01415-6 (PMC12727518; doi:10.1038/s42255-025-01415-6)
Supplement: Supplementary file 17 — Raw source data Fig. 6 [file 42255_2025_1415_MOESM17_ESM.xlsx]

## Sheet: Figure 6D
Each dot is a biorep
13C bhb -> Citrate and malate
	Citrate			Malate
	DR WT	DR DKO		DR WT	DR DKO
	25.253	7.26145		21.3861	0.916955
	26.0157	7.1218		23.1248	1.32564
	26.0119	6.37052		23.5485	0.488286
	25.5204	8.43727		22.8125	2.13598
	pvalue	<0.0001		pvalue	<0.0001

## Sheet: Figure 6E
OCR of CD8+ T eff cells
Both on DR
WT vs DKO
			DR WT 00 + bhb	DR WT 00 + bhb	DR WT 00 + bhb	DR WT 00 + bhb	DR WT 00 + bhb	DR WT 00 + bhb	DR WT 00 + bhb	DR WT 00 + bhb	DR WT 00 + bhb	DR WT 00 + bhb	DR WT 00 + bhb	DR WT 00 + bhb	DR WT 00 + bhb	DR WT 00 + bhb	DR WT 00 + bhb	DR WT 00 + bhb	DR WT 00 + bhb	DR WT 00 + bhb	DR WT 00 + bhb			DR DKO + bhb	DR DKO + bhb	DR DKO + bhb	DR DKO + bhb	DR DKO + bhb	DR DKO + bhb	DR DKO + bhb	DR DKO + bhb	DR DKO + bhb	DR DKO + bhb	DR DKO + bhb	DR DKO + bhb	DR DKO + bhb	DR DKO + bhb	DR DKO + bhb	DR DKO + bhb	DR DKO + bhb	DR DKO + bhb	DR DKO + bhb	DR DKO + bhb
	1.3087		168.722	163.497	175.728	167.577	166.868	174.968	166.627	169.467	176.019	187.494	176.689	179.29	176.082	180.53	177.791	177.345	186.003	159.659	174.273			73.7703	85.3419	91.2292	78.7135	78.3013	81.7438	77.3304	77.1586	75.9296	72.7701	99.8259	100.4	99.0693	98.9191	100.606	102.091	98.965	94.8131	92.6439	81.5337
	7.7661		161.069	157.634	166.938	161.352	161.117	164.903	157.849	164.429	170.112	180.724	171.367	175.186	167.128	173.142	172.066	171.897	179.177	153.702	168.47			70.9732	82.0332	87.6726	75.3827	76.1801	78.5638	73.784	72.957	72.8366	69.5991	95.3752	96.2277	93.9184	94.9035	95.4641	97.6021	94.7288	90.1921	88.0338	78.6487
	14.1915		160.395	156.477	165.462	160.318	159.999	163.448	156.532	162.816	168.831	179.158	171.297	173.715	165.557	171.945	170.73	170.843	178.261	151.639	167.137			70.6815	81.4075	89.2695	73.764	74.7767	77.388	72.8432	73.0565	71.5748	68.3505	94.1995	95.6515	93.3407	93.746	94.6798	96.4359	92.9866	89.6057	86.8251	77.9662
basal	20.6161		160.975	157.151	166.16	161.761	161.901	164.169	157.445	163.708	168.642	179.964	171.952	174.406	166.513	172.91	171.158	171.574	179.364	153.018	168.083			70.7563	80.8753	86.8067	74.7995	74.2137	77.5628	72.6067	73.3247	72.3768	69.5411	93.9819	96.479	94.3584	94.6017	95.3145	96.3586	93.0336	89.7348	87.6569	78.2754
	27.1534		56.1749	54.6194	59.3609	56.616	55.5343	59.9617	57.604	56.9193	61.6314	61.7465	59.4616	56.7846	54.9851	60.195	59.217	59.3327	61.5534	39.9646	58.2331			27.6831	33.1397	36.2963	26.5253	27.3847	32.7907	26.8418	27.4765	24.476	25.9152	34.0061	36.5063	34.2	34.0407	39.348	35.2218	33.887	34.1988	33.9872	26.4785
	33.6026		53.6959	52.0723	56.2924	54.2333	53.4322	58.4586	55.0397	53.4279	58.3414	59.4565	56.4758	54.6298	53.948	57.4597	57.0433	57.7892	60.3244	37.3562	55.9882			26.1491	32.5786	40.7259	26.7996	26.6739	30.7407	26.0341	26.6586	23.709	24.1725	33.3071	36.8522	33.9085	33.2775	37.8022	33.4398	32.9175	33.3228	32.4653	25.954
oligo	40.052		53.1667	51.1434	56.1056	53.9457	52.5025	57.8461	54.5702	52.3138	58.2485	58.6054	55.4424	51.8215	52.0296	56.3223	56.8373	56.9225	58.8482	38.6905	54.6798			26.1627	31.5305	41.3552	26.654	27.0385	30.1239	25.9258	25.8249	22.6782	23.4603	33.2562	34.5303	32.141	31.8807	37.3775	34.08	32.4795	32.4882	31.2438	25.7345
	46.5788		450.033	428.455	476.75	460.614	454.363	454.155	416.981	444.317	536.509	570.335	496.847	482.526	497.472	484.196	518.501	509.948	494.593	514.497	496.288			108.512	117.958	122.488	123.621	107.342	121.872	96.6772	94.7348	106.402	94.8367	206.692	197.954	162.356	178.572	197.463	170.483	185.14	183.06	264.951	222.108
	53.002		468.288	445.396	499.141	478.93	470.133	469.582	433.417	461.206	567.606	599.729	522.172	507.42	518.486	500.081	550.687	544.963	518.352	530.15	520.876			112.367	122.6	126.263	114.403	106.031	124.485	103.245	102.124	103.128	91.8251	207.273	203.199	170.137	165.341	190.476	177.226	184.195	189.341	248.634	205.252
fccp	59.3938		473.77	452.373	503.519	485.472	475.363	477.89	439.233	467.953	570.642	608.511	530.552	513.013	523.64	504.224	560.661	556.815	523.925	530.625	527.679			111.254	121.367	123.568	113.664	105.658	123.484	104.181	102.591	102.509	92.3109	203.65	199.444	172.305	161.319	189.268	171.883	178.153	183.267	244.153	214.034
	65.9224		40.0692	37.6276	43.3134	41.8918	38.7724	43.9102	38.6975	36.5626	42.7794	36.4867	36.6488	36.0459	35.9253	45.4684	37.418	38.8726	41.0052	23.2032	38.8121			21.251	25.663	28.445	21.1877	20.5424	22.6745	18.5032	20.2137	18.7747	20.047	21.7102	26.6556	25.5723	26.8613	30.3118	26.185	24.3465	24.3293	25.0646	19.4857
	72.3776		42.3549	40.8452	45.2011	43.3733	41.2929	45.5996	42.2479	40.1589	48.8259	45.9937	45.1522	41.039	41.5024	48.7412	45.3497	46.8931	47.4857	27.8314	44.0683			21.7665	27.5873	36.2788	23.5228	22.4367	24.6625	20.7304	22.8408	19.8261	19.5211	25.8473	28.1604	27.5464	27.5511	32.11	28.2991	26.2932	27.5644	29.9864	24.3507
rot	78.8327		43.7045	41.2348	45.3945	44.9034	42.9618	46.3516	44.2817	42.1137	49.5493	47.9222	47.3409	43.0175	43.0403	49.9476	47.5113	49.9751	48.306	30.8298	45.7854			22.7647	27.8493	38.8369	23.2279	21.9742	25.4564	21.1477	22.6055	20.1625	19.1993	26.0029	29.8439	28.1687	27.3587	32.9821	29.8365	27.0936	28.2735	32.0662	24.7081
	85.3685		43.5676	41.0025	44.4874	45.2467	42.5935	46.4696	44.5764	42.1865	50.6684	51.2122	47.553	44.9515	43.6452	50.135	48.283	50.6239	48.283	31.8674	46.0851			22.2014	28.4984	30.7825	22.7705	22.2227	26.5943	20.2914	21.4627	20.8327	19.7854	26.8661	29.7997	28.081	27.7206	32.8033	28.8664	27.7	27.5523	33.3364	25.5244
	91.822		40.8002	39.5515	41.9857	43.2734	40.5685	43.4133	42.7537	39.545	48.3073	50.1814	44.7454	41.8468	42.1741	47.9285	47.0057	48.9537	46.3321	30.3403	44.4516			22.2953	26.8462	34.8418	22.1401	21.6597	24.5467	19.7506	21.1592	19.158	18.3216	24.9905	28.5259	26.7034	26.2978	32.3262	27.4599	27.1598	27.3211	32.4211	25.8347
mon	98.2817		39.1102	38.202	39.1996	41.2683	38.9756	41.7594	41.0803	37.0021	45.5648	45.8994	42.5714	39.2355	39.6706	45.0572	44.398	46.8685	43.5684	27.1882	43.4073			20.5777	26.3071	35.3923	20.9541	20.0281	23.1437	20.0288	20.9111	18.9306	17.9703	23.2073	27.6539	24.8216	25.6307	30.6427	26.0831	25.5047	25.8928	31.2463	24.0724
right, max ATP
oxphos
WT	DKO
2242.36	461.385
2143.67	487.599
2388.66	441.788
2297.13	471.533
2254.54	436.325
2250.04	511.115
2059.28	432.933
2220.33	417.047
2716.98	429.355
2922.91	381.204
2519.46	926.255
2450.56	884.293
2505.85	752
2368.6	698.471
2675.56	814.873
2642.66	740.631
2479.88	787.625
2605.93	808.136
2512.59	1105.82
	987.147
p	<0.0001

## Sheet: Figure 6F
TMRM of OT-1 Teff Cells
AL vs DR
WT vs DKO
2way ANOVA
		AL (WT OT1)				DR (WT OT1)				AL (DKO OT1)				DR (DKO OT1)
		1330				8509				1471				947
		1370				7310				3009				1285
		1156				4322				2465				992
						4106				908				1018
		AL (WT OT1) vs. DR (WT OT1)	-5116	-7699 to -2532	Yes	**	0.0012
		AL (WT OT1) vs. AL (DKO OT1)	-1017	-3600 to 1566	No	ns	0.5507
		AL (WT OT1) vs. DR (DKO OT1)	-114.4	-2698 to 2469	No	ns	0.9982

## Sheet: Figure 6G
Kaplan Meier plot
AL vs DR
WT vs DKO
		Days PTI	AL (Cre -)	AL (Cre +)	DR (Cre -)	DR (Cre +)
	RJ-19204	14	1
	RJ-19213	11	1
	RJ-19215	11	1
	RJ-19541	9	1
	RJ-19542	11	1					Pvalue=0.0001		AL Cre - vs DR Cre-
	RJ-19535	23	1					pValue=0.0132		DR Cre- vs Dr Cre +
	RJ-19536	11	1
	RJ-19205	16		1
	RJ-19211	9		1
	RJ-19212	14		1
	RJ-19214	11		1
	RJ-19436	14		1
	RJ-19437	9		1
	RJ-19210	11		1
	RJ-19534	11		1
	RJ-19426	28			1
	RJ-19429	25			1
	RJ-19537	18			1
	RJ-19538	30			1
	RJ-19539	14			1
	RJ-19207	11			1
	RJ-19209	37			1
	RJ-19430	18			1
	RJ-19435	28			1
	RJ-19533	20			1
	RJ-19427	16				1
	RJ-19428	14				1
	RJ-19529	16				1
	RJ-19208	16				1
	RJ-19431	11				1
	RJ-19434	25				1
	RJ-19530	23				1
	RJ-19531	16				1
	RJ-19532	14				1
	Repeat BMO-120
	RJ-20302	14	1
	RJ-20303 FD	14	1
	RJ-20304	14		1
	AL #4
	RJ-20518 ripped tumor	10		1
	RJ-20519	14		1
	sick	16	1
	AL #5
	RJ-20525	14	1
	RJ-20526 FD	14		1
	AL #6
	RJ-20769	20		1
	RJ-20770	10		1
	AL #7
	RJ-20763	14		1
	RJ-20764	17	1
	AL #8
	RJ-20760	16	1
	RJ-20761	16		1
	RJ-20762	14	1
	DR #3
	RJ-20305	20				1
	RJ-20306	10				1
	RJ-20308	20			1
	RJ-20309	22			1
	DR #4
	RJ-20756	27			1
	RJ-20757	31				1
	RJ-20758	14				1
	RJ-20759	31			1
	DR #5
	RJ-20901	13				1
	RJ-20902	24				1
	RJ-20903	14				1
	DR #6
	RJ-20600 tumor below skin, embedded*	14*			1*
	RJ-20601	24			1
	RJ-20602	14			1
	Females
	AL #1
	RJ-20603	10	1
	RJ-20604	14		1
	RJ-20904	14	1
	RJ-20307 necrotic	14		1
	DR #1
	RJ-20765	22				1
	RJ-20766	27			1
	RJ-20767	24			1
	DR #2
	RJ-20521	27			1
	RJ-20522
	RJ-20523	22				1
	RJ-20524	22				1

## Sheet: Figure 6H
Representative plots taken from data in Figure 6I

## Sheet: Figure 6I
% PD1+Tox+ (of CD8+)
AL vs DR
WT vs DKO
2way anova
		Mouse ID	AL WT	AL DKO	DR WT	DR DKO
		C12 24948 AL Cre -.fcs	50.1
		D3 24949 AL Cre -.fcs	63.2
		D5 24345 AL Cre -.fcs	35
		E1 25060 AL Cre -.fcs	40.1
		C1 25058 AL Cre +.fcs		68.8
		D4 24950 AL Cre +.fcs		62.4
		D10 24947 AL Cre +.fcs		39.6
		D11 24585 AL Cre +.fcs		47.9
		D12 25059 AL Cre +.fcs		70.9
		C2 24344 DR Cre -.fcs			15.3					pvalue
		C3 24581 DR Cre -.fcs			37.3					AL WT vs. DR WT			Yes	*	0.0221
		C5 24337 DR Cre -.fcs			19.8					AL WT vs. DR DKO			No	ns	0.2737
		C8 24336 DR Cre -.fcs			1.02					AL DKO vs. DR DKO			No	ns	0.0766
		C9 24580 DR Cre -.fcs			41.5
		D8 24348 DR Cre -.fcs			15.9
		C4 25061 DR Cre +.fcs				18.8
		C10 24347 DR Cre +.fcs				24.7
		D1 24579 DR Cre +.fcs				20.6
		D2 24583 DR Cre +.fcs				21.4
		D7 24582 DR Cre +.fcs				18.8
		RJ-22063 F	24
		RJ-21972 M	57.2
		RJ-21973 M	6.89
		RJ-22059 M	24
		RJ-22062 F		12.4
		RJ-21971 M		20.5
		RJ-22060 M		22
		RJ-22058 M			11.6
		RJ-21976 F			4.55
		RJ-22054 M			5.01
		RJ-22055 M			8.89
		RJ-22056 M				44.7
		RJ-22057 M				30.6
		RJ-21974 F				14.2
		RJ-22052 M				27.5

## Sheet: Figure 6J
Representative Histogram from Figure 6I
