# Supplementary material for: Dietary restriction reprograms CD8+ T cell fate to enhance anti-tumour immunity and immunotherapy responses
Source: Nat Metab. 2025 Dec 9;7(12):2489–509. doi: 10.1038/s42255-025-01415-6 (PMC12727518; doi:10.1038/s42255-025-01415-6)
Supplement: Supplementary file 18 — Raw source data Fig. 7 [file 42255_2025_1415_MOESM18_ESM.xlsx]

## Sheet: Figure 7A
Kaplan Meijer Data
Data across 3 experiments
Conditons set up the same, all female mice.
Anti-IgG Control #1	PTI	AL (anti-IgG)	AL (anti-PD1)	DR (anti-IgG)	DR (anti-PD1)
AL 00	11	1
AL 01	12	1
AL 03	16	1
AL 10	11	1
Anti-IgG Control #2
AL 00	9	1
AL 01	11	1
AL 03	11	1
AL 10	21	1
Anti-IgG Control #3
AL 00	11	1
AL 01	14	1
AL 03	19	1
									AL IgG to DR IgG		<0.0001
									DR IgG to DR anti-PD1		0.005
DR
Anti-IgG Control #1
AL 00	12			1
AL 03	19			1
AL 10	26			1
Anti-IgG Control #2
AL 00	26			1
AL 01	14			1
AL 03	14			1
AL 10	21			1
Anti-IgG Control #3
AL 00	37			1
AL 01	28			1
AL 03	30			1
AL 10	23			1
Anti-PD1 TX #1
AL 00	11		1
AL 01	19		1
AL 03	19		1
AL 10	23		1
Anti-PD1 TX #2
AL 00	21		1
AL 01	14		1
AL 03	14		1
AL 10	23		1
Anti-PD1 TX #3
AL 00	21		1
AL 01	14		1
AL 03	11		1
AL 10	21		1
DR
Anti-PD1 TX #1
AL 00	37				1
AL 01	16				1
AL 03	47				1
AL 10	28				1
Anti-PD1 TX #2
AL 00	79				0
AL 01	14				1
AL 03	33				1
AL 10	19				1
Anti-PD1 TX #3
AL 00	35				1
AL 01	12				1
AL 03	37				1
AL 10	30				1
Group #1 Anti-IgG Ctrl
CR 00	28			1
CR 01	49			1
CR 03	28			1
CR 10	32			1
Group #2 Anti-IgG Ctrl
CR 00	30			1
CR 01	25			1
CR 03	23			1
CR 10	28			1
Group #3 Anti-PD1
CR 00* embedded tumor	11*				1*
CR 01	39				1
CR 03	74				0
CR 10	28				1
Group #4 Anti-PD1
CR 00	53				1
CR 01	74				0
CR 03	34				1
CR 10	32				1

## Sheet: Figure 7B
Representative figure is chosen from a data points in C.

## Sheet: Figure 7C
Data exported from FlowJo
	Top Figure, Teff (Pd1lowToxlow)
	Experiment	DR + IgG	DR + anti-PD1
	BMO-158	6.56	35.9
	BMO-158	39.7	24.9
	BMO-158	13.7	41.5
	BMO-158	18.6	22.8
	BMO-158	15.9	38.8
	BMO-158	16.9	36.4
	BMO-158	28.2	28.5
	BMO-158	17.5	25.3
			23.8
	pvalue	0.0175
	Bottom Figure, TexTerm (PD1+Tox+)
	Experiment	DR + IgG	DR + anti-PD1
	BMO-158	54.3	14
	BMO-158	40.2	15.7
	BMO-158	61.8	6.21
	BMO-158	58.8	22
	BMO-158	29.8	14.1
	BMO-158	33.1	8.16
	BMO-158	52.8	29.2
	BMO-158	65.6	24.7
	pvalue	0.0001

## Sheet: Figure 7D
Data exported from FlowJo
	DR + IgG	DR + anti-PD1
	28.2	78.4
	13.2	98.9
	22.2	41.5
	48.4	93.9
	91	80.7
	85.1	79.5
	18.2	76.5
	24.3	41.4
		89
	p value	0.0157

## Sheet: Figure 7E
Data exported from FlowJo
	DR + IgG	DR + anti-PD1
	37.1*, too few cells	5.51
	2.25	42.4
	0.58	63.3
	0.89	12.6
	2.49	4.74
	1.12	75.6
	1.72	2.17
	1.62	11
	p = 0.0376

## Sheet: Figure 7F
Data exported from FlowJo
	DR + IgG	DR + anti-PD1
	53.7	82.2
	51.6	95.3
	52.5	62.5
	73.7	96.7
	84	86.1
	82.6	68.2
	48.5	65.8
	65.1	97.2
	p = 0.0279

## Sheet: Figure 7G
Kaplan Meijer Data
Data across 3 experiments
Conditons set up the same, all female mice.
	BMO-167	Days PTI	WT IgG	WT PD1	DKO IgG	DKO PD1
	RJ-26825	33	1
	RJ-26828	16	1
	RJ-26829	21	1
	RJ-26835	14	1
	RJ-27057	23	1
	RJ-26836	28		1
	RJ-26837	36		1
	RJ-26948	70		0
	RJ-26950	70		0
	RJ-27059	64		1
	RJ-26682	18			1
	RJ-26826	14			1
	RJ-26827	12			1
	RJ-26949	28			1
	RJ-27055	14			1				WT IgG to Wt anti-PD1			0.0083
	RJ-26951	62				1			Wt Anti-PD1 to DKO anti PD1			0.0391
	RJ-26952	38				1
	RJ-26955	33				1
	RJ-27053	28				1
	RJ-27054	43				1
	BMO-175	33			1
	BMO-175	33			1
	BMO-175	35			1
	BMO-175	38				1
	BMO-175	13				1
	BMO-175	28				1
	BMO-178
	DR IgG (Cre -)
	RJ-31586	42	1
	RJ-31587	28	1
	RJ-31588	28	1
	RJ-31686	35	1
	DR PD1 (Cre -)
	RJ-31688	49		1
	RJ-31817	28		1
	RJ-31818	11		1
	RJ-31936	39		1
	RJ-31938	53		1
	DR IgG (Cre +)
	RJ-31584	28			1
	RJ-31819	18			1
	RJ-31937	30			1
	RJ-32086	14			1
	RJ-32087	18			1
	DR PD1 (Cre +)
	RJ-32088 (never grew)	40*				0*
	RJ-32268	28				1
	RJ-32272	21				1
	RJ-32273	14				1
	RJ-32386	35				1
