# Supplementary material for: Dietary restriction reprograms CD8+ T cell fate to enhance anti-tumour immunity and immunotherapy responses
Source: Nat Metab. 2025 Dec 9;7(12):2489–509. doi: 10.1038/s42255-025-01415-6 (PMC12727518; doi:10.1038/s42255-025-01415-6)
Supplement: Supplementary file 20 — Statistical source data [file 42255_2025_1415_MOESM20_ESM.xlsx]

## Sheet: ED Fig. 1A
Tumor Weight Loss
	Experiment ID	AL	DR
	BMO-130	1	-21
	BMO-130	2	-15			pvalue	<0.0001
	BMO-130	1	-15
	BMO-130	3	-17
	BMO-84	5	-23
	BMO-84	2	-16
	BMO-84	1	-21
	BMO-84	5	-22
	BMO-93	6	-18
	BMO-93	6	-14
	BMO-93	-3	-17
	BMO-93	8	-14

## Sheet: ED Fig. 1B
%CD8+ T cells in Blood
AL vs DR
anti-IgG vs anti-PD1
		AL (Ctrl)	AL (Anti-CD8)	DR (Ctrl)	DR (Anti-CD8)
		13.8	0.11	10.5	0.17
		10.7	0.042	11.1	0.2		AL (Ctrl) vs. AL (Anti-CD8)	12.03	10.91 to 13.14	Yes	****	<0.0001
		12.4	0.09	10.2	0.1		AL (Ctrl) vs. DR (Ctrl)	0.7125	-0.4020 to 1.827	No	ns	0.3094
		11.8	0.15	11	0.21		AL (Ctrl) vs. DR (Anti-CD8)	12.04	10.93 to 13.16	Yes	****	<0.0001
		13.7	0.045	11.5	0.08		AL (Anti-CD8) vs. DR (Ctrl)	-11.32	-12.43 to -10.20	Yes	****	<0.0001
		10.5	0.23	12.5	0		AL (Anti-CD8) vs. DR (Anti-CD8)	0.01337	-1.101 to 1.128	No	ns	>0.9999
		12	0.12	12.1	0		DR (Ctrl) vs. DR (Anti-CD8)	11.33	10.22 to 12.44	Yes	****	<0.0001
		12.2	0.08	12.5	0

## Sheet: ED Fig. 1C
Tumor-free Surival (Athymic Nude)
AL vs DR
Kaplan Meier Graph
		Days PTI	Regular Diet	DR
		7		1			pvalue	0.2845
		9		1
		9		1
		11		1
		12		1
		7	1
		9	1
		9	1
		9	1
		9	1
