# Supplementary material for: Dietary restriction reprograms CD8+ T cell fate to enhance anti-tumour immunity and immunotherapy responses
Source: Nat Metab. 2025 Dec 9;7(12):2489–509. doi: 10.1038/s42255-025-01415-6 (PMC12727518; doi:10.1038/s42255-025-01415-6)
Supplement: Supplementary file 21 — Statistical source data [file 42255_2025_1415_MOESM21_ESM.xlsx]

## Sheet: ED Fig. 2 A
For Figure please see supplemental information on single cell data
https://github.com/rgjcanada/DR_CITESEQ_2025.git
https://doi.org/10.5281/zenodo.13920173

## Sheet: ED Fig. 2 B
For Figure please see supplemental information on single cell data
https://github.com/rgjcanada/DR_CITESEQ_2025.git
https://doi.org/10.5281/zenodo.13920173

## Sheet: ED Fig. 2 C
For Figure please see supplemental information on single cell data
https://github.com/rgjcanada/DR_CITESEQ_2025.git
https://doi.org/10.5281/zenodo.13920173

## Sheet: ED Fig. 2D
Effector Cells
Tbet
AL vs DR
Each point is a biorep
		relative MFI
		AL	DR
		1.13981	1.34593		pvalue	0.0128
		0.916236	1.05893
		0.971676	0.975233
		0.97228	1.05739
		1.01977	1.23118
		0.902669	1.20423
		0.93591	1.1317
		1.14165	1.37761

## Sheet: ED Fig. 2E
Effector cells
AL vs DR
IFNg			%, IFNg						Right Relative MFI
Each point is a biorep			AL	DR					AL	DR
			75.9	75.5					1.10095	0.947815
			60.4	62.8		pvalue	0.6337		0.675277	0.774902		pvalue	0.3059
			73.4	48.8					1.1947	0.450325
			71.9	63.6					1.02907	0.790483
			58.1	64.6					1.43107	2.12912
			30.9	41.7					0.763959	1.03403
			29.3	55.5					0.718907	1.56607
			39.1						1.08606	2.94601
