# Supplementary material for: Dietary restriction reprograms CD8+ T cell fate to enhance anti-tumour immunity and immunotherapy responses
Source: Nat Metab. 2025 Dec 9;7(12):2489–509. doi: 10.1038/s42255-025-01415-6 (PMC12727518; doi:10.1038/s42255-025-01415-6)
Supplement: Supplementary file 22 — Statistical source data [file 42255_2025_1415_MOESM22_ESM.xlsx]

## Sheet: ED Fig. 3A
Activity (Meters Traveled)
Time is hours
Hours	AL								DR
0.0833333	2.73763	2.27685	3.6184	3.28935	0	3.23785			3.02257	3.48241	1.72926	2.62165	1.5511	3.19942
0.166667	8.74306	6.71353	11.08	10.3539	0	9.06752			8.41888	8.9733	5.06093	8.05955	4.97255	9.03332
0.25	13.6799	11.0401	17.4231	17.5439	0	12.4172			13.3305	13.7384	7.85357	12.8434	8.66894	14.2723
0.333333	19.844	15.4033	22.7053	23.6145	0	16.2716			16.9122	17.0387	11.1929	17.8372	10.4748	18.7814
0.416667	23.8179	19.2598	28.6576	30.2863	0	20.266			21.4505	20.5669	13.0776	21.3003	11.3904	22.1918
0.5	27.7521	23.154	34.1174	35.6028	0	22.9907			25.1882	23.4923	15.3304	25.0264	12.386	24.9607
0.583333	30.7874	26.7012	39.4426	40.7292	0	24.9498			28.8459	25.5965	16.3783	29.5559	13.1134	28.7145
0.666667	32.6875	29.9486	43.6507	44.1849	0	28.0213			32.456	27.8158	17.4539	32.6513	13.737	31.975
0.75	35.3097	33.9546	50.334	49.3554	0	30.1695			35.8379	29.188	18.2472	35.3612	14.8689	35.7544
0.833333	36.7074	37.6977	56.5454	54.9297	0	31.1106			40.4731	30.9154	19.6125	39.5525	15.3641	39.3378
0.916667	37.6167	41.1363	61.112	60.8452	0	32.5714			45.7632	32.1803	20.2674	41.8975	15.9069	43.5769
1	38.5994	43.4098	65.5352	64.4684	0	33.6289			49.4343	32.8859	20.6613	44.0697	16.579	45.1163
1.08333	40.7503	45.493	70.0551	66.6079	0	35.1429			52.8939	34.4889	21.3691	47.1462	16.7064	45.7464
1.16667	41.4353	47.5762	76.0868	70.326	0	36.0949			54.8985	35.604	21.7787	49.2414	16.8606	47.0449
1.25	42.6771	49.7465	81.1601	75.4159	0	37.8326			58.7893	35.809	21.963	51.5735	17.1679	47.9617
1.33333	43.7427	51.3034	87.0418	80.0171	0	38.8846			62.9284	36.5825	22.4663	53.145	17.2724	51.2846
1.41667	44.9358	53.021	91.0184	84.2489	0	39.8824			68.0107	37.1755	23.4743	53.7472	17.3052	53.4632
1.5	46.757	55.0235	97.8925	88.9743	0	41.9014			71.1803	37.7228	23.7057	54.7869	17.7111	54.9739
1.58333	48.1966	56.4508	101.535	95.4756	0	43.7593			72.6006	38.4181	23.8106	56.3985	17.9354	57.5769
1.66667	49.9547	57.9021	104.799	99.5453	0	44.5849			75.0311	39.4091	23.8209	58.5067	18.0394	59.5026
1.75	51.4255	59.106	109.396	102.829	0	46.0153			76.3054	41.0562	24.9435	60.6055	18.5872	62.0361
1.83333	51.9839	60.7598	114.686	106.004	0	48.1241			77.7011	41.7474	26.0682	62.6369	19.3115	63.9433
1.91667	52.7975	62.5105	117.646	107.82	0	49.0909			79.4065	41.8674	26.3532	63.5685	19.4	64.8537
2	53.7439	63.0418	122.232	110.355	0	49.9665			80.8907	42.5105	27.0196	65.0189	19.4086	65.2727
2.08333	54.2211	64.2073	126.602	113.06	0	51.695			81.5139	43.6311	27.1226	66.707	19.4417	65.5758
2.16667	55.0696	64.8292	131.125	115.322	0	51.9905			83.0408	44.8471	27.1252	68.1976	19.4617	65.6735
2.25	55.6912	67.1001	134.407	118.313	0	53.349			84.2931	45.807	27.6321	70.8184	19.4924	65.7106
2.33333	57.0287	67.9266	138.476	120.751	0	55.4982			84.8015	46.4098	27.6998	72.396	19.4993	65.7232
2.41667	57.813	69.4355	142.072	122.002	0	56.0091			85.7491	46.809	28.0226	73.6594	19.5084	65.7442
2.5	58.6349	70.3415	144.089	123.305	0	57.0277			86.3493	46.8352	29.0574	75.1693	19.8611	65.7867
2.58333	59.48	71.2872	149.581	124.562	0	57.778			87.2228	47.0439	29.3793	75.8876	22.5322	65.8419
2.66667	59.8331	71.8814	152.189	124.959	0	58.0672			88.4367	47.2714	29.8758	77.7007	23.5567	66.7873
2.75	61.1478	72.9719	152.794	125.74	0	58.9049			88.9742	48.2736	29.9351	79.0121	24.2155	67.7217
2.83333	62.1689	74.7332	153.95	125.868	0	61.0417			90.0461	49.2731	30.1279	80.197	24.7804	70.4585
2.91667	63.1775	75.2313	155.137	125.979	0	62.1255			90.3035	50.7027	30.3975	80.422	25.5807	72.3743
3	63.8693	76.2268	155.301	125.997	0	63.2821			91.1509	51.4522	30.4917	81.1719	26.3313	74.9626
3.08333	64.3489	76.6375	155.356	126.028	0	63.5455			91.4309	51.4522	30.5419	83.1913	26.8074	75.7985
3.16667	65.2897	76.9363	155.364	126.033	0	63.7488			91.5392	51.8479	31.3801	84.2596	27.5656	76.7991
3.25	66.4487	77.6665	155.589	126.15	0	64.6716			91.6327	53.1146	31.7505	85.7223	28.7931	77.447
3.33333	67.8282	79.2172	155.768	126.19	0	66.5196			93.1636	53.4883	31.7876	87.9084	29.2148	77.7435
3.41667	68.7573	80.1175	155.792	126.194	0	67.3942			94.0454	54.8687	31.7876	89.2081	29.3487	77.7826
3.5	68.9927	81.5297	155.797	126.211	0	69.3939			94.6389	55.5707	31.8142	89.5847	29.9326	77.8013
3.58333	69.1407	81.8364	155.817	127.854	0	70.659			95.2814	55.63	32.1874	90.1088	30.3064	77.8115
3.66667	69.5826	82.1193	155.831	130.425	0	71.3188			95.8279	56.3295	32.7892	90.9811	30.3283	77.8149
3.75	69.6717	82.3971	155.842	132.904	0	71.7436			96.3603	56.4782	33.7268	91.1861	30.3283	77.8149
3.83333	69.7392	83.2697	155.844	133.817	0	73.4585			97.2979	56.903	35.0904	92.049	30.3283	77.8166
3.91667	69.9398	83.9379	155.844	134.049	0	75.7656			97.5572	57.3625	37.8058	92.6729	30.3283	77.8282
4	71.0535	84.2327	155.982	134.234	0	76.7194			98.2745	57.9691	38.7918	92.6872	30.8674	77.8806
4.08333	71.9461	85.3089	156.734	134.295	0	77.1984			99.0985	58.365	39.0695	93.0547	32.3018	77.9365
4.16667	72.4914	86.5686	158.704	134.336	0	78.9454			100.585	59.1977	39.3265	94.1828	32.6988	77.9755
4.25	72.8746	87.2093	161.743	134.338	0	80.3218			101.413	59.9816	39.831	95.0642	33.6965	78.0095
4.33333	73.0595	87.7727	164.322	134.365	0	81.3096			101.837	61.5549	40.4602	96.1507	34.1026	78.0197
4.41667	73.0828	88.0856	167.186	134.51	0	81.9797			103.205	61.7383	40.7753	96.7399	34.4805	78.0499
4.5	73.6416	89.2143	169.132	134.537	0	82.5516			103.811	61.8212	41.0264	97.6033	35.6644	78.1053
4.58333	73.9618	90.0252	173.925	134.586	0	83.5384			104.853	61.848	41.2068	98.689	35.8835	78.6574
4.66667	74.0713	90.4421	175.405	134.625	0	84.1786			105.362	62.9862	41.9444	99.2867	36.0954	80.4533
4.75	74.6586	90.7995	175.56	134.642	0	86.394			105.809	63.6924	42.1347	99.4094	36.3042	83.9184
4.83333	75.3576	91.0124	175.6	134.682	0	87.8251			106.436	63.9609	42.6373	100.411	36.7456	86.3901
4.91667	76.5824	91.277	175.625	134.713	0	89.7566			107.324	64.0072	43.0907	100.674	36.9461	87.3464
5	76.6867	91.897	175.629	134.786	0	91.0741			108.111	64.1358	43.5388	101.233	38.4874	90.1451
5.08333	76.7478	92.699	175.886	134.9	0	92.5001			108.7	64.6918	43.6667	102.067	38.9667	92.2554
5.16667	76.8543	93.4463	176.019	134.942	0	94.2249			109.402	64.9498	43.7677	102.431	39.351	92.5551
5.25	77.0944	94.2903	176.021	134.957	0	95.2847			110.375	65.1792	44.3497	103.556	39.5481	92.6459
5.33333	77.6523	95.0146	176.029	134.99	0	96.6342			111.513	66.0686	46.28	104.432	39.783	92.6599
5.41667	78.1969	95.6778	176.039	135.002	0	98.126			112.481	66.3093	48.3526	104.698	40.0479	92.6742
5.5	79.132	95.7475	176.072	135.004	0	99.8082			113.181	66.3926	50.7283	104.728	40.2244	92.6941
5.58333	79.4323	97.071	176.218	135.014	0	102.626			113.979	66.4476	53.4977	104.763	40.4267	92.7082
5.66667	79.6091	99.6629	176.219	135.03	0	103.005			114.068	66.5201	55.1664	104.809	41.568	92.7112
5.75	79.8717	100.741	176.232	135.043	0	103.903			114.629	66.7526	55.9843	104.904	44.6669	92.7159
5.83333	80.6217	102.499	176.254	135.066	0	104.445			115.216	67.2055	58.1495	104.951	44.908	92.7228
5.91667	81.8415	104.289	176.324	136.19	0	104.95			115.981	68.0449	59.7764	104.992	45.7802	92.7299
6	82.6306	104.747	176.326	137.98	0	106.278			117.009	68.5019	61.2443	105.052	46.1968	92.7429
6.08333	82.9326	104.764	176.351	142.317	0	107.438			117.391	68.7932	62.6659	105.087	46.3527	92.7911
6.16667	83.0252	104.764	176.997	146.049	0	107.692			117.914	69.1328	62.8461	105.106	46.6728	92.7952
6.25	83.5309	104.764	179.429	150.805	0	108.571			118.23	69.1428	62.9494	105.123	47.5119	92.8029
6.33333	84.342	104.764	181.267	151.785	0	108.589			118.946	69.7318	62.9666	105.184	47.7441	92.8106
6.41667	85.5185	104.847	184.552	152.148	0	108.602			119.846	70.6597	63.1369	105.836	48.1599	92.8196
6.5	85.9748	106.466	184.91	152.502	0	108.651			120.481	71.1894	64.5239	105.912	48.3556	93.0997
6.58333	86.2318	107.707	185.052	152.568	0	108.678			121.719	71.4798	65.6279	105.919	48.7666	95.2324
6.66667	86.5744	108.566	185.133	152.597	0	108.72			123.019	71.7233	65.8852	105.921	49.8524	98.2396
6.75	86.7338	109.601	185.149	152.627	0	108.752			123.752	73.2212	65.9137	105.926	50.2981	101.153
6.83333	87.0443	111.578	185.159	152.635	0	108.848			124.56	74.0161	67.1568	105.931	50.358	103.31
6.91667	87.7793	112.389	185.167	152.649	0	108.881			125.586	75.5039	67.9256	105.931	50.6914	104.194
7	89.2231	112.956	185.275	152.662	0	109.265			126.332	76.0255	68.5606	105.931	51.1764	107.23
7.08333	89.9264	113.781	185.345	152.678	0	109.967			127.057	76.2184	69.8405	106.438	51.496	111.345
7.16667	90.2147	115.319	185.388	153.845	0	110.029			127.821	76.952	70.4536	107.192	52.422	111.891
7.25	90.8528	115.592	185.425	156.129	0	110.048			128.476	77.4791	70.7792	108.914	53.312	112.133
7.33333	91.0491	115.632	185.486	157.937	0	110.07			128.564	77.907	71.9719	109.95	53.5874	112.195
7.41667	91.9395	115.681	185.504	159.94	0	110.103			128.932	79.2237	72.8274	111.076	53.9433	112.252
7.5	92.9587	115.702	185.516	160.186	0	110.989			129.636	79.4641	73.5197	111.476	55.0646	112.274
7.58333	93.3067	115.881	185.525	160.237	0	111.257			129.983	80.2142	73.9654	112.004	56.5818	112.312
7.66667	93.9639	117.116	185.67	160.324	0	111.997			130.218	80.3139	74.9268	112.619	56.8347	112.346
7.75	94.2823	118.614	186.068	160.337	0	113.208			130.4	80.3258	75.2042	112.757	58.083	112.368
7.83333	94.6074	119.528	189.128	160.363	0	113.954			130.886	80.339	76.0735	113.208	59.5101	112.417
7.91667	96.4626	120.206	192.098	160.413	0	114.214			132.083	80.3608	76.649	113.558	60.8672	112.461
8	98.015	122.229	196.78	161.959	0	114.259			133.958	80.3679	79.0063	113.587	64.2953	114.194
8.08333	98.6991	124.237	203.784	165.987	0	114.272			135.328	80.416	80.9675	113.604	65.2457	118.054
8.16667	99.8105	125.073	209.186	171.031	0	114.354			136.566	80.4397	81.2508	113.624	67.5904	122.041
8.25	99.9779	126.031	214.375	176.901	0	115.481			138.037	80.4825	84.2504	113.627	68.7154	126.899
8.33333	100.048	127.051	216.668	178.873	0	116.463			139.322	80.5907	86.7258	113.635	69.3731	131.352
8.41667	100.093	127.996	218.626	179.175	0	117.396			140.537	82.3108	88.4347	113.642	70.1265	136.35
8.5	100.11	128.386	220.597	179.197	0	118.719			141.326	83.306	89.0808	113.846	71.1214	139.937
8.58333	100.612	129.083	221.826	180.04	0	119.969			143.523	83.9717	90.2022	115.531	72.5337	143.171
8.66667	101.628	129.518	223.322	184.001	0	120.726			145.701	84.191	91.0945	116.986	73.2525	148.503
8.75	101.807	129.756	223.977	191.058	0	121.142			146.431	84.513	92.1629	117.522	75.3318	152.232
8.83333	102.791	130.011	224.993	196.831	0	121.33			146.967	84.9456	93.2283	118.531	76.4443	156.672
8.91667	104.84	130.294	226.128	203.418	0	121.752			147.717	85.2737	94.587	121.283	77.7706	161.365
9	105.984	131.095	226.772	211.017	0	122.686			149.025	85.4434	95.174	122.267	79.2152	166.879
9.08333	106.968	131.915	227.518	217.255	0	123.499			149.667	85.8845	96.2462	123.549	80.867	172.215
9.16667	107.649	132.402	228.241	223.36	0	123.638			150.452	86.0165	96.2906	124.029	82.9073	177.46
9.25	108.265	133.026	228.824	225.958	0	123.638			150.929	86.3082	96.3697	124.249	83.4657	181.546
9.33333	108.86	133.577	230.625	230.594	0	123.639			151.763	86.6092	97.1742	124.312	84.3246	185.555
9.41667	109.279	135.364	231.122	237.403	0	124.326			153.311	87.5265	97.5002	124.782	85.5121	192.657
9.5	110.442	136.772	231.764	240.192	0	125.291			154.281	88.036	98.5505	127.315	85.9221	198.893
9.58333	111.676	138.608	232.3	242.729	0	125.9			154.68	88.4857	100.057	127.796	86.3513	205.187
9.66667	112.183	140.024	232.417	243.724	0	126.388			154.986	88.7854	101.19	128.731	86.8679	210.352
9.75	112.592	141.212	232.756	245.06	0	126.396			155.161	89.3328	102.238	128.984	87.1795	211.777
9.83333	112.942	141.961	234.087	246.363	0	126.719			155.694	90.187	103.487	129.242	87.3842	213.451
9.91667	113.231	142.442	235.094	247.544	0	127.338			157.345	90.236	106.19	129.718	88.7408	215.036
10	113.768	143.168	235.254	248.824	0	127.849			158.94	90.2421	107.506	130.045	90.4353	216.863
10.0833	114.551	143.695	236.144	250.391	0	128.35			160.261	91.66	109.914	131.082	90.9569	217.264
10.1667	115.6	144.062	237.552	251.173	0	128.432			161.455	92.18	110.833	131.46	92.0411	218.721
10.25	116.536	144.784	237.859	253.573	0	128.809			162.581	92.588	112.042	132.185	92.7726	219.385
10.3333	117.318	145.489	238.151	254.578	0	129.532			164.803	92.973	113.68	132.98	93.522	220.476
10.4167	118.004	146.466	238.518	255.827	0	130.191			166.233	93.7903	114.405	134.88	94.3053	221.661
10.5	118.69	147.312	239.001	256.898	0	130.384			167.807	94.1895	116.114	135.292	94.7276	222.697
10.5833	119.541	148.089	240.569	257.904	0	131.021			169.008	94.6772	116.955	135.614	95.4064	223.966
10.6667	120.129	148.571	240.691	258.649	0	131.458			170.027	94.6772	118.144	136.393	96.4299	224.916
10.75	120.543	149.403	240.976	260.939	0	132.335			171.565	95.2634	121.142	137.144	96.8793	225.629
10.8333	120.799	150.141	241.349	261.877	0	132.886			172.011	96.0188	122.283	137.239	97.8855	226.347
10.9167	121.624	150.866	241.813	262.159	0	133.043			173.096	96.2683	123.822	137.304	99.924	226.662
11	122.243	153.008	243.089	262.743	0	133.376			174.13	96.7952	124.536	137.893	100.986	227.739
11.0833	122.648	153.85	243.882	263.527	0	133.582			175.11	97.1277	125.976	139.521	101.671	228.259
11.1667	123.671	155.044	244.181	264.469	0	133.694			177.331	97.766	126.725	139.776	102.404	229.005
11.25	124.991	156.327	245.349	265.473	0	134.217			177.79	98.0481	127.379	140.661	103.47	229.036
11.3333	126.707	157.055	246.976	267.007	0	134.361			177.986	98.2507	127.941	142.236	104.79	229.69
11.4167	128.003	158.396	247.627	267.75	0	134.378			178.048	100.051	128.946	143.014	105.156	231.699
11.5	129.018	159.048	248.137	268.505	0	134.786			178.666	100.397	129.221	143.216	106.457	232.857
11.5833	129.814	159.134	248.602	270.192	0	135.617			180.115	100.912	129.803	145.774	107.245	233.43
11.6667	130.545	159.993	249.7	271.625	0	135.941			181.056	101.055	131.368	146.451	108.29	235.054
11.75	131.849	160.481	251.417	272.054	0	137.222			182.388	101.222	131.73	146.792	109.198	235.362
11.8333	132.962	161.494	252.523	272.795	0	138.112			183.111	102.128	131.973	147.133	109.636	235.38
11.9167	133.55	162.015	254.463	273.281	0	139.058			184	102.59	132.536	149.944	110.537	235.86
12	133.762	162.797	255.621	273.844	0	139.95			184.544	103.326	133.489	150.474	111.691	237.415
12.0833	134.109	163.164	256.641	275.344	0	140.599			185.503	104.433	135.766	150.558	112.816	238.313
12.1667	134.824	164.011	257.423	276.02	0	140.637			187.914	104.503	136.99	150.575	114.294	239.525
12.25	135.154	164.47	257.939	276.148	0	141.04			189.521	105.025	137.891	151.316	115.294	240.623
12.3333	135.873	165.307	259.267	276.52	0	141.591			190.004	105.181	139.095	151.951	118.429	244.474
12.4167	136.744	166.248	259.626	277.185	0	141.738			190.38	105.465	140.919	152.094	121.752	245.824
12.5	137.559	166.648	260.539	277.854	0	142.187			190.407	105.925	141.493	152.433	122.725	246.235
12.5833	137.963	166.768	261.648	278.632	0	142.499			190.822	106.679	142.637	153.627	123.16	246.81
12.6667	138.985	167.781	261.894	278.831	0	142.683			191.584	107.053	143.972	153.947	124.027	248.977
12.75	139.693	168.24	262.2	279.106	0	143.395			192.36	107.765	145.285	154.074	125.067	251.857
12.8333	140.856	168.814	262.95	279.688	0	143.709			193.231	108.907	147.169	155.636	126.12	252.059
12.9167	141.624	169.535	263.442	280.155	0	144.14			194.131	109.381	148.267	156.337	126.655	252.295
13	142.261	170.788	263.975	281.478	0	144.826			195.557	110.085	149.172	156.379	126.824	253.024
13.0833	143.315	171.909	265.082	283.32	0	145.267			196.641	112.492	150.732	157.891	128.22	253.706
13.1667	144.455	174.673	266.466	285.399	0	145.622			197.719	114.025	152.249	160.069	130.442	254.671
13.25	145.524	175.98	266.918	286.558	0	146.998			200.425	115.669	153.592	160.52	133.756	255.077
13.3333	146.535	176.599	267.384	287.35	0	147.512			201.77	116.594	154.866	160.862	134.353	255.593
13.4167	147.35	177.194	268.169	287.851	0	148.045			202.379	117.18	156.397	161.822	135.055	255.646
13.5	147.838	177.553	268.976	288.773	0	148.729			202.532	117.356	159.947	162.826	136.295	256.049
13.5833	148.894	179.111	269.845	289.547	0	149.334			203.25	118.213	160.932	163.598	136.551	256.314
13.6667	150.059	179.63	271.285	290.432	0	150.061			204.115	118.859	161.613	163.986	137.084	256.489
13.75	150.849	180.507	271.688	291.389	0	150.826			206.624	118.997	162.82	164.05	138.256	258.294
13.8333	152.691	181.189	272.587	292.615	0	151.349			207.344	120.571	164.143	164.109	138.882	259.3
13.9167	153.765	181.961	273.288	294.785	0	151.858			208.001	121.226	164.773	165.879	139.994	261.673
14	154.188	182.825	273.746	295.684	0	152.413			210.099	121.615	166.046	166.401	140.882	262.762
14.0833	155.26	183.444	274.524	296.702	0	153.014			210.758	122.743	166.662	168.293	142.196	264.224
14.1667	156.113	184.262	275.256	297.177	0	153.404			211.35	123.078	167.922	169.067	142.993	266.325
14.25	156.432	184.972	275.479	297.869	0	153.883			212.667	123.466	169.079	169.24	145.532	267.622
14.3333	157.094	185.738	276.29	298.734	0	154.894			213.132	124.084	170.714	170.51	146.461	267.904
14.4167	158.638	186.794	276.631	299.533	0	155.53			213.37	124.867	172.546	171.389	147.278	268.296
14.5	160.419	188.124	276.835	301.126	0	156.187			213.539	124.996	175.835	172.978	147.621	269.023
14.5833	160.98	188.662	276.856	302.733	0	156.949			214.412	125.339	177.323	173.655	147.925	271.495
14.6667	161.475	189.336	277.212	303.251	0	157.566			215.65	126.891	181.9	176.214	148.451	272.735
14.75	162.224	190.044	277.95	304.047	0	157.877			216.123	127.623	183.055	176.775	149.55	273.578
14.8333	162.91	190.834	278.522	304.695	0	158.091			216.957	127.985	184.219	177.78	150.023	273.752
14.9167	164.358	191.504	278.954	305.591	0	159.111			218.202	128.165	185.846	179.333	150.977	274.479
15	165.358	192.519	279.65	306.293	0	160.159			220.693	128.247	187.486	179.996	151.869	274.627
15.0833	167.973	193.318	280.057	306.734	0	160.67			221.527	128.349	189.185	180.397	155.639	276.147
15.1667	168.582	194.132	280.618	307.609	0	161.437			222.189	128.401	190.246	182.109	156.58	276.536
15.25	169.096	195.302	280.81	308.457	0	162.477			223.318	128.43	191.337	184.012	156.981	276.681
15.3333	169.406	196.303	281.362	309.199	0	163.047			223.92	128.482	192.953	184.641	157.119	277.67
15.4167	170.203	196.821	281.788	310.155	0	163.301			224.543	128.508	195.129	185.551	159.3	278.914
15.5	171.079	197.211	282.341	310.823	0	163.662			225.563	128.55	197.22	186.938	160.337	280.714
15.5833	172.081	197.862	282.65	311.696	0	164.015			226.426	128.579	198.668	187.48	160.665	281.979
15.6667	172.797	199.024	282.99	312.889	0	164.695			227.615	128.632	201.656	189.256	160.72	282.968
15.75	173.06	200.405	283.677	314.223	0	165.176			228.851	128.695	203.859	191.891	160.785	283.508
15.8333	173.899	201.192	284.274	316.798	0	166.025			229.27	128.74	205.257	193.393	160.888	284.196
15.9167	174.326	201.551	284.74	317.493	0	167.382			231.182	128.758	206.556	193.681	161.048	284.781
16	175.512	201.74	285.092	318.15	0	168.022			231.608	128.763	207.325	194.478	161.066	285.062
16.0833	176.056	202.304	285.682	318.811	0	168.191			231.974	128.767	208.009	195.231	161.082	286.604
16.1667	176.934	203.253	286.626	319.264	0	169.282			232.973	128.773	209.427	196.028	161.101	287.314
16.25	178.22	203.892	287.161	320.037	0	169.935			234.059	128.777	210.085	196.874	161.108	288.527
16.3333	179.04	204.524	287.726	320.384	0	170.074			234.422	128.783	210.21	197.217	161.126	289.407
16.4167	180.199	205.816	288.029	321.071	0	170.515			234.762	128.79	211.436	197.427	161.165	289.539
16.5	180.936	207.344	288.958	321.906	0	171.19			235.562	128.872	212.82	198.368	161.177	290.733
16.5833	181.67	208.577	289.178	322.219	0	171.851			236.214	129.145	213.404	199.115	161.193	292.278
16.6667	182.682	209.25	289.406	322.774	0	173.149			236.894	129.159	214.758	199.836	161.195	296.381
16.75	183.579	210.224	289.722	323.151	0	174.043			238.26	129.166	215.21	199.922	161.195	298.206
16.8333	184.965	211.213	290.239	323.58	0	174.418			239.111	129.172	216.692	200.528	161.195	298.656
16.9167	186.108	212.129	290.842	324.176	0	175.132			239.576	129.173	217.453	203.346	161.195	299.084
17	187.303	212.696	291.24	326.476	0	175.726			239.897	129.173	218.525	204.196	161.195	300.132
17.0833	188.213	213.645	292.024	327.269	0	175.93			240.21	129.173	219.677	204.593	161.195	300.728
17.1667	188.775	214.583	293.223	328.377	0	176.459			241.778	129.216	220.679	204.762	161.195	301.933
17.25	190.359	215.527	294.247	330.158	0	177.143			243.16	129.245	222.209	204.797	161.195	302.679
17.3333	191.886	216.383	295.109	330.726	0	178.147			244.827	129.249	223.591	204.826	161.197	305.993
17.4167	193.179	216.693	295.437	331.831	0	179.189			245.15	129.265	224.787	204.855	161.2	306.696
17.5	193.889	217.341	296.25	332.636	0	179.406			245.173	129.265	226.772	204.871	161.2	306.812
17.5833	194.75	219.093	296.685	333.277	0	180.012			245.175	129.342	228.326	204.907	161.2	307.917
17.6667	195.284	220.212	296.903	333.67	0	180.814			245.181	130.345	229.67	204.943	161.2	309.617
17.75	196.051	221.127	296.927	333.991	0	180.976			245.218	131.35	230.463	204.957	161.2	310.559
17.8333	196.928	221.935	297.502	334.451	0	181.44			245.222	131.665	232.117	204.97	161.209	310.718
17.9167	197.597	222.679	297.937	335.204	0	182.379			245.226	131.91	232.345	204.991	161.223	312.338
18	198.729	223.88	298.593	336.874	0	183.78			245.232	132.603	232.801	204.996	161.223	312.753
18.0833	200.684	224.627	299.167	338.497	0	185.725			245.233	133.083	233.284	205.045	161.223	313.036
18.1667	201.279	225.363	299.567	338.991	0	187.039			245.234	133.548	233.284	205.046	161.223	313.15
18.25	202.056	225.883	300.319	340.384	0	187.693			245.234	134.214	233.654	205.082	161.223	313.854
18.3333	202.736	226.846	300.726	341.901	0	189.008			245.235	134.452	233.976	205.083	161.223	315.493
18.4167	203.573	228.618	301.234	343.612	0	189.849			245.247	135.716	233.976	205.083	161.223	315.748
18.5	204.539	229.479	302.066	344.548	0	190.084			245.247	137.407	233.976	205.083	161.223	315.9
18.5833	205.455	230.147	303.53	345.994	0	190.295			245.247	137.843	233.976	205.083	161.223	316.953
18.6667	206.988	230.97	304.675	347.952	0	191.865			245.247	138.453	233.976	205.083	161.223	317.567
18.75	207.82	231.636	305.489	350.425	0	195.125			245.262	138.788	233.976	205.117	161.223	319.022
18.8333	208.648	232.609	306.392	351.426	0	198.327			245.274	139.504	233.976	205.209	161.228	320.203
18.9167	209.406	233.183	307.591	352.185	0	199.72			245.274	141.461	233.976	205.281	161.228	321.435
19	209.789	233.942	308.895	353.073	0	200.593			245.274	142.702	233.976	205.289	161.228	322.101
19.0833	210.657	234.445	309.39	353.711	0	200.905			245.274	143.005	233.976	205.289	161.228	322.392
19.1667	211.757	235.084	310.199	354.624	0	201.211			245.274	143.023	233.976	205.289	161.228	323.588
19.25	213.347	236.711	310.8	355.471	0	201.589			245.274	143.046	233.976	205.289	161.228	324.89
19.3333	214.461	237.822	311.706	355.986	0	201.636			245.274	143.057	233.976	205.289	161.228	325.501
19.4167	215.714	238.791	314.355	357.822	0	201.662			245.278	143.065	233.976	205.289	161.228	327.064
19.5	216.732	239.918	315.231	358.44	0	201.705			245.317	143.073	233.976	205.294	161.228	327.574
19.5833	218.964	240.965	316.207	358.986	0	201.725			245.319	143.073	233.976	205.344	161.228	327.893
19.6667	221.219	242.124	316.78	359.238	0	201.739			245.876	143.084	233.976	205.461	161.239	329.051
19.75	221.748	243.286	319.507	361.802	0	201.805			246.588	143.095	233.976	205.487	161.275	329.566
19.8333	223.077	244.466	320.982	362.966	0	201.81			247.733	143.1	233.976	205.496	161.275	330.657
19.9167	224.329	245.921	321.94	363.997	0	201.822			248.217	143.116	233.976	205.534	161.275	331.597
20	225.696	247.842	323.23	365.632	0	201.899			248.546	143.128	233.976	205.571	161.275	334.434
20.0833	227.169	248.789	324.679	367.138	0	202.091			248.777	143.153	233.976	205.638	161.283	335.446
20.1667	230.521	249.371	326.964	368.481	0	202.149			249.702	143.163	233.976	205.644	161.286	338.325
20.25	232.148	250.613	327.786	369.084	0	202.151			251.954	143.163	233.976	205.671	161.288	339.754
20.3333	233.319	252.118	329.312	369.996	0	202.172			254.142	143.163	233.976	205.677	161.288	340.117
20.4167	234.387	254.682	333.318	371.159	0	202.183			255.56	143.163	233.976	205.683	161.374	341.205
20.5	235.738	256.295	334.75	372.255	0	202.226			256.763	143.163	233.976	205.697	161.605	341.704
20.5833	237.326	258.177	335.183	372.938	0	202.322			257.101	143.163	233.976	205.733	161.641	342.623
20.6667	238.465	260.22	335.476	373.538	0	202.424			257.748	143.163	233.976	205.755	161.649	343.435
20.75	239.44	260.683	336.098	374.551	0	202.431			258.205	143.163	233.976	205.76	161.658	344.245
20.8333	241.184	260.683	336.743	375.404	0	202.434			258.939	143.163	233.976	205.79	161.662	345.902
20.9167	242.257	260.683	337.275	377.322	0	202.458			260.037	143.163	233.976	205.793	161.671	347.822
21	243.356	260.683	338.791	378.767	0	202.484			260.993	143.163	233.976	205.817	161.673	348.361
21.0833	244.788	260.683	340.001	380.034	0	202.525			261.814	143.186	233.976	205.833	161.673	349.504
21.1667	246.16	260.683	341.648	380.623	0	202.534			264.095	143.19	233.976	205.848	161.677	350.088
21.25	247.939	260.683	345.397	381.444	0	202.534			265.564	143.33	233.976	205.877	161.683	350.957
21.3333	249.251	260.683	348.142	382.894	0	202.534			266.45	143.39	233.976	205.993	161.761	351.273
21.4167	250.439	260.683	351.189	384.456	0	203.269			267.339	143.391	233.976	206.16	161.879	351.767
21.5	251.505	260.683	352.874	387.444	0	203.504			268.046	143.452	233.976	206.166	161.928	352.494
21.5833	252.054	260.683	354.442	390.075	0	203.538			268.935	143.487	233.976	206.166	161.955	353.215
21.6667	252.986	260.683	354.966	391.104	0	203.582			270.118	144.324	233.976	206.166	162.18	353.805
21.75	253.976	260.683	355.525	395.054	0	203.583			270.901	145.23	233.976	206.261	162.37	354.668
21.8333	255.776	260.683	356.048	399.596	0	203.585			271.574	145.718	233.976	206.421	162.437	355.025
21.9167	256.508	260.683	356.124	399.939	0	203.601			271.761	146.807	233.976	206.423	162.517	355.673
22	257.325	260.683	356.184	399.939	0	203.632			272.812	147.498	233.976	206.445	162.538	355.884
22.0833	257.815	260.683	356.233	399.939	0	203.645			274.004	147.937	233.976	206.525	162.561	356.383
22.1667	258.211	260.683	356.279	399.939	0	203.657			274.834	148.311	233.976	206.686	162.725	357.499
22.25	258.211	260.683	356.294	399.939	0	203.665			275.342	149.427	233.976	206.797	162.859	357.903
22.3333	258.211	260.683	356.323	399.939	0	203.668			276.266	150.147	233.976	206.823	162.874	357.947
22.4167	258.211	260.683	356.398	399.939	0	203.691			276.8	150.575	233.976	206.878	162.885	358.103
22.5	258.211	260.683	356.466	399.939	0	203.731			277.568	151.088	233.976	206.989	162.885	358.496
22.5833	258.211	260.683	356.498	399.939	0	203.834			279.144	151.823	233.976	207.006	163.015	359.116
22.6667	258.686	260.683	357.51	400.587	0	204.669			280.388	153.808	233.976	207.236	163.541	361.645
22.75	259.441	260.779	358.428	402.818	0	205.571			280.636	154.76	233.976	208.955	163.646	364.83
22.8333	260.004	261.223	360.481	403.125	0	206.145			281.22	154.98	233.976	209.805	163.678	365.985
22.9167	260.01	261.223	360.842	403.125	0	207.711			281.952	155.442	233.976	211	163.872	368.148
23	260.01	261.223	360.91	403.125	0	208.931			282.693	156.035	234.946	211.714	164.018	369.99
23.0833	260.01	261.223	360.92	403.125	0	209.489			283.517	157.676	235.826	213.604	164.128	371.361
23.1667	260.01	261.223	360.93	403.125	0	209.678			284.132	158.821	235.897	214.415	164.269	372.568
23.25	260.01	261.223	360.936	403.125	0	209.75			285.753	158.875	236.264	215.702	164.441	374.057
23.3333	260.01	261.223	360.947	403.125	0	209.828			286.231	158.875	236.741	216.609	165.749	374.95
23.4167	260.01	261.223	360.954	403.125	0	209.846			286.527	158.875	236.976	216.665	165.959	376.361
23.5	260.011	261.223	360.995	403.125	0	209.857			287.125	158.875	238.772	216.703	166.539	378.101
23.5833	260.013	261.223	361.022	403.125	0	209.89			287.244	158.875	239.851	216.717	167.236	379.844
23.6667	260.013	261.223	361.036	403.125	0	209.901			288.211	158.875	240.384	216.845	167.509	382.843
23.75	260.013	261.223	361.058	403.125	0	209.922			289.8	158.875	240.711	217.189	167.611	384.248
23.8333	260.013	261.223	361.11	403.125	0	209.936			290.048	158.875	240.792	218.772	168.654	386.2
23.9167	260.013	261.223	361.196	403.125	0	209.96			290.189	158.875	241.781	218.964	169.002	388.783
24	260.013	261.223	361.24	403.125	0	210.474			290.291	159.023	243.596	219.618	169.098	391.789
24.0833	260.013	261.223	361.282	403.125	0	210.983			290.423	159.322	244.782	219.657	169.224	393.184
24.1667	260.013	261.223	361.282	403.99	0	211.219			292.58	160.616	245.877	219.684	169.285	393.303
24.25	260.013	261.349	361.394	405.075	0	211.396			294.601	162.154	245.965	220.096	169.367	393.334
24.3333	260.013	261.739	361.425	407.399	0	211.432			294.812	162.37	245.98	220.116	169.524	393.354
24.4167	260.013	261.936	361.457	408.591	0	211.455			294.841	162.37	246.01	220.157	169.68	393.38
24.5	260.013	262.172	361.505	408.591	0	211.462			294.872	162.37	246.036	220.175	169.754	393.382
24.5833	260.013	263.297	361.59	408.591	0	211.478			294.949	162.37	246.087	220.191	169.917	393.389
24.6667	260.013	263.744	361.682	408.591	0	211.533			295.032	162.37	246.143	220.291	169.933	393.401
24.75	260.013	264.562	361.736	408.591	0	211.571			295.158	162.409	246.419	221.199	169.94	393.476
24.8333	260.013	265.271	361.801	408.591	0	211.586			296.13	162.625	246.67	221.363	169.949	394.442
24.9167	260.013	266.63	361.853	408.591	0	211.608			296.335	162.691	246.738	222.89	170.329	394.531
25	260.013	267.593	361.879	408.591	0	211.634			296.362	162.798	246.748	226.297	170.778	394.567
25.0833	260.013	267.696	362.078	408.591	0	211.656			296.413	162.957	246.798	227.494	171.357	394.583
25.1667	260.013	267.696	362.787	408.591	0	211.661			296.437	162.957	246.924	227.823	172.923	394.595
25.25	260.013	267.696	363.886	408.591	0	211.689			296.477	162.957	247.335	230.363	174.126	394.621
25.3333	260.013	267.696	364.944	408.591	0	212.644			296.584	162.957	248.502	234.966	174.946	394.68
25.4167	260.013	267.696	365.801	408.591	0	214.609			296.723	162.957	249.784	236.535	175.143	394.695
25.5	260.013	267.696	366.463	408.591	0	215.289			296.739	162.957	250.495	236.747	175.205	394.721
25.5833	260.013	267.696	367.281	408.591	0	215.999			296.76	163.141	250.499	237.039	175.264	394.756
25.6667	260.013	267.696	367.756	408.591	0	218.001			296.921	163.661	250.513	237.093	175.276	394.902
25.75	260.013	267.696	368.153	408.591	0	220.301			298.671	164.462	250.554	237.142	175.291	395.593
25.8333	260.017	267.696	369.453	408.591	0	222.847			299.226	164.462	250.598	237.184	175.954	397.042
25.9167	260.018	267.696	370.307	408.591	0	224.84			299.288	164.609	250.613	237.203	176.789	398.068
26	260.018	267.696	370.702	408.591	0	225.1			300.522	164.923	250.639	237.262	177.213	400.71
26.0833	260.018	267.696	371.091	408.591	0	225.1			300.779	165.472	250.645	237.299	177.405	401.922
26.1667	260.018	267.696	371.591	408.591	0	225.1			301	166.587	250.69	237.3	177.442	402.305
26.25	260.018	267.696	371.969	408.591	0	225.585			301.362	167.414	250.746	237.304	177.471	402.403
26.3333	260.018	267.696	373.433	408.704	0	226.776			301.362	167.414	251.361	237.346	177.48	402.423
26.4167	260.018	267.696	375.357	409.574	0	226.858			301.362	167.414	252.041	237.408	177.509	402.434
26.5	260.018	267.696	375.699	411.346	0	227.54			301.362	167.414	252.059	237.485	177.556	402.459
26.5833	260.724	267.696	376.107	413.012	0	227.677			301.362	167.474	252.382	238.182	177.974	402.665
26.6667	262.155	267.696	376.22	414.978	0	227.677			301.362	167.792	252.526	238.196	179.101	402.965
26.75	263.81	267.696	376.258	416.464	0	227.677			301.362	167.817	252.548	238.211	179.142	402.978
26.8333	264.815	267.696	376.281	417.257	0	227.677			301.362	167.822	252.579	238.268	179.18	402.991
26.9167	265.624	267.696	376.324	418.312	0	227.677			301.521	168.094	252.65	238.452	179.204	403.02
27	266.902	267.696	376.431	419.146	0	227.677			301.606	168.42	252.798	238.48	179.273	403.045
27.0833	267.818	267.696	376.489	419.334	0	227.677			302.135	168.444	254.457	240.608	179.418	403.075
27.1667	268.618	267.696	376.555	419.334	0	227.677			302.246	168.444	255.791	242.204	179.606	403.092
27.25	269.299	267.696	376.601	419.334	0	227.677			302.432	168.444	257.056	242.204	179.869	403.123
27.3333	270.075	267.956	376.631	419.334	0	227.677			302.499	168.465	258.027	242.204	180.225	403.142
27.4167	271.198	268.053	376.679	419.334	0	227.677			302.499	168.874	258.87	242.204	180.284	403.3
27.5	272.316	268.363	376.736	419.334	0	227.677			302.551	169.442	259.163	242.204	180.38	404.095
27.5833	273.149	268.363	376.788	419.334	0	227.778			302.673	169.442	259.363	242.204	180.529	405.063
27.6667	275.778	268.363	376.842	419.334	0	228.442			302.704	169.442	259.428	242.555	180.636	405.65
27.75	277.643	268.363	376.874	419.334	0	228.442			303.433	169.454	259.445	243.159	182.137	406.706
27.8333	278.755	268.468	376.897	419.334	0	228.442			304.42	169.762	259.461	243.197	182.806	408.035
27.9167	279.063	269.06	376.913	419.334	0	228.442			304.734	170.2	259.524	243.221	182.821	409.531
28	279.063	269.109	376.94	419.334	0	228.442			305.07	170.326	259.628	243.229	182.891	409.606
28.0833	279.063	269.109	376.97	419.334	0	228.442			305.172	170.326	259.669	243.255	183.113	409.654
28.1667	279.063	269.109	377.59	419.334	0	228.442			305.172	170.326	259.744	243.3	184.222	409.721
28.25	279.063	269.109	378.138	419.334	0	228.442			305.182	170.326	259.756	243.352	184.511	409.75
28.3333	279.063	269.109	378.303	419.334	0	228.442			305.283	170.493	259.763	243.402	184.511	409.752
28.4167	279.063	269.109	378.342	419.334	0	228.442			306.103	170.903	259.779	243.584	184.511	409.754
28.5	279.063	269.406	378.372	419.334	0	228.442			308.521	171.505	259.948	243.599	184.511	409.759
28.5833	279.063	270.719	378.385	419.334	0	228.858			309.468	171.887	260.52	244.284	184.511	409.764
28.6667	279.063	273.079	378.404	419.334	0	228.907			310.385	171.887	260.534	246.395	184.511	409.769
28.75	279.063	274.755	378.442	419.334	0	228.907			311.105	172.476	260.555	247.965	184.511	409.773
28.8333	279.063	275.64	378.465	419.334	0	228.907			311.784	173.115	260.578	248.465	184.511	409.774
28.9167	279.063	276.656	378.505	419.334	0	229.097			312.581	173.881	260.626	249.272	184.661	409.789
29	279.063	278.034	378.68	419.595	0	229.519			313.684	174.522	260.683	249.963	184.776	410.372
29.0833	279.063	278.693	378.734	419.702	0	230.337			315.639	174.522	260.781	250.048	185.052	411.209
29.1667	279.063	279.461	378.749	419.702	0	232.339			317.802	174.522	262.782	250.064	185.421	412.293
29.25	279.063	280.17	378.822	419.702	0	232.689			318.231	174.522	265.667	250.091	186.735	413.795
29.3333	279.063	280.93	378.946	419.702	0	234.068			318.447	174.522	266.063	250.117	187.899	414.844
29.4167	279.063	282.157	379.033	419.791	0	234.934			318.48	174.843	268.056	250.14	189.023	415.981
29.5	279.063	283.377	379.177	420.089	0	235.931			318.556	175.257	270.431	250.142	189.063	417.878
29.5833	279.063	284.241	379.921	421.481	0	236.552			318.579	175.739	270.779	250.149	189.063	419.296
29.6667	279.063	285.955	381.448	423.722	0	237.31			318.608	176.949	270.864	250.181	189.063	420.229
29.75	279.063	287.362	381.754	424.083	0	239.124			318.627	177.9	270.933	250.216	189.063	421.148
29.8333	279.785	288.045	382.036	424.127	0	240.428			318.665	179.428	270.938	250.219	189.189	422.752
29.9167	280.573	288.946	382.164	425.099	0	241.742			318.71	180.196	270.951	250.515	189.348	423.778
30	280.867	289.435	382.253	425.259	0	243.153			319.035	180.934	270.969	250.824	189.348	424.916
30.0833	281.849	289.971	382.27	425.259	0	244.251			320.19	181.92	270.99	250.863	189.348	426.272
30.1667	282.764	290.693	382.323	425.259	0	244.786			321.079	182.798	271.002	250.929	189.421	427.361
30.25	284.048	291.148	382.351	425.259	0	245.168			322.462	183.629	271.029	250.973	189.82	428.015
30.3333	285.13	291.848	382.367	425.259	0	245.378			322.993	184.123	271.096	251.007	190.423	428.855
30.4167	286.269	291.979	382.384	425.259	0	245.408			323.653	185.025	271.107	251.057	191.094	429.717
30.5	287.554	291.979	382.401	425.259	0	245.424			324.634	185.732	271.141	251.501	192.035	430.429
30.5833	288.627	291.979	382.428	425.259	0	245.437			325.421	186.421	271.195	251.54	192.87	431.431
30.6667	290.132	291.979	382.459	425.259	0	245.443			326.761	186.883	271.278	252.012	194.62	432.181
30.75	290.329	291.979	382.564	425.259	0	245.965			327.84	187.011	271.652	252.612	195.347	432.68
30.8333	290.394	291.979	382.616	425.259	0	245.997			328.933	187.436	272.116	253.079	196.157	433.22
30.9167	290.891	291.979	382.663	425.373	0	246.006			330.203	187.896	272.512	253.738	197.064	433.628
31	292.229	291.979	382.686	425.579	0	246.051			331.161	188.283	273.647	255.308	198.013	434.446
31.0833	293.336	291.979	382.724	425.783	0	246.095			331.995	189.185	274.524	257.159	198.683	435.044
31.1667	293.586	291.979	382.776	425.783	0	246.158			332.973	189.882	274.934	258.398	199.762	435.461
31.25	293.586	291.979	382.789	425.783	0	246.179			334.428	190.261	275.554	259.451	200.682	435.933
31.3333	293.586	291.979	382.82	425.783	0	246.193			335.677	190.486	275.71	260.55	201.427	436.839
31.4167	293.586	291.979	383.827	425.783	0	246.214			336.874	191.177	275.751	262.573	202.46	437.308
31.5	293.586	291.979	384.529	425.783	0	246.249			338.041	192.091	275.765	264.87	203.473	437.938
31.5833	293.586	291.979	385.712	425.783	0	246.271			338.807	193.029	275.772	265.941	205.2	439.626
31.6667	293.586	291.979	386.622	425.783	0	246.289			339.704	193.951	275.923	266.797	206.295	441.029
31.75	293.586	291.99	387.104	425.783	0	246.308			340.628	194.432	276.688	267.491	207.07	441.958
31.8333	293.586	292.892	387.541	425.783	0	246.333			341.571	195.584	277.701	268.625	207.756	442.892
31.9167	293.586	294.669	387.952	425.783	0	246.341			342.719	196.617	278.837	269.993	208.419	444.236
32	293.586	296.145	389.398	425.783	0	246.345			345.102	197.731	280.006	271.323	210.187	446.204
32.0833	293.586	297.284	390.634	425.834	0	246.589			347.149	198.319	281.345	272.936	211.56	447.753
32.1667	293.586	298.405	392.282	426.384	0	247.198			348.914	199.039	283.603	273.663	212.663	449.037
32.25	293.586	299.721	393.697	427.962	0	247.621			351.098	200.305	285.295	274.488	213.282	450.926
32.3333	293.586	301.007	394.168	429.39	0	248.386			352.743	201.087	288.325	275.176	213.938	451.546
32.4167	293.897	301.52	394.242	431.003	0	249.288			353.642	201.776	289.989	275.938	214.633	452.395
32.5	294.083	302.461	394.302	433.247	0	249.925			355.114	202.212	291.4	276.685	215.506	453.176
32.5833	294.405	303.422	394.334	434.842	0	250.477			356.995	202.858	292.613	278.011	217.44	453.525
32.6667	295.485	304.115	394.815	435.442	0	251.61			358.266	203.39	295.065	278.907	218.76	453.738
32.75	296.552	305.337	395.416	436.74	0	251.976			360.079	203.815	297.619	279.535	219.669	454.649
32.8333	297.207	306.603	395.601	438.286	0	252.65			361.501	204.44	300.587	280.724	220.75	455.141
32.9167	297.613	307.491	396.549	439.592	0	253.478			362.551	205.42	302.831	281.654	221.242	456.064
33	298.448	308.56	397.176	440.716	0	253.598			364.34	205.925	305.921	282.642	221.853	457.329
33.0833	299.403	309.798	397.787	441.327	0	253.855			365.163	206.634	306.837	283.085	222.714	458.15
33.1667	299.908	310.805	398.239	441.892	0	254.192			367.84	207.329	307.644	283.503	223.375	459.101
33.25	300.545	311.652	399.401	442.641	0	254.949			369.712	207.786	308.726	284.386	224.233	460.054
33.3333	301.385	312.718	399.837	443.897	0	255.869			371.167	208.004	308.89	285.522	225.014	460.871
33.4167	301.692	314.106	401.227	444.915	0	256.219			372.321	208.105	309.018	286.429	225.485	461.647
33.5	301.986	314.929	402.218	445.147	0	256.833			373.922	208.308	310.726	287.085	225.989	462.539
33.5833	302.32	315.741	402.421	446.077	0	256.864			375.075	208.719	312.008	287.952	226.587	463.383
33.6667	302.763	316.678	402.802	446.794	0	257.631			377.497	209.359	313.105	288.318	227.722	463.885
33.75	303.083	318.2	403.416	447.804	0	258.537			379.93	211.339	313.802	289.589	228.84	466.341
33.8333	303.891	319.07	403.727	448.811	0	259.944			380.984	211.793	315.592	290.139	229.684	467.556
33.9167	304.683	319.32	404.367	449.982	0	260.626			382.291	212.445	317.003	290.343	230.536	468.542
34	305.398	320.626	404.773	450.967	0	260.866			382.807	213.054	319.164	291.235	231.907	470.638
34.0833	305.717	321.866	405.152	451.814	0	261.385			384.266	213.21	320.47	291.678	232.812	471.785
34.1667	305.899	322.839	405.634	452.516	0	261.718			385.766	213.256	322.808	292.095	233.814	472.931
34.25	306.038	323.758	406.166	454.201	0	262.06			386.747	213.611	323.892	292.977	234.444	474.405
34.3333	306.678	324.503	406.677	455.784	0	262.84			387.799	213.898	325.275	293.659	235.59	474.92
34.4167	307.189	325.479	407.67	457.957	0	263.776			388.735	214.329	326.832	294.231	237.053	475.507
34.5	307.607	326.637	408.428	459.235	0	264.502			389.09	215.122	327.127	294.929	238.014	476.389
34.5833	307.813	327.368	408.841	461.181	0	264.687			390.794	215.455	328.631	295.792	238.665	477.554
34.6667	308.038	328.578	409.076	462.972	0	264.869			392.264	216.392	330.58	296.43	239.839	480.785
34.75	308.306	329.771	409.675	463.451	0	265.026			393.267	216.946	331.718	296.775	240.714	481.991
34.8333	308.611	330.499	410.226	464.786	0	265.354			394.929	217.558	332.873	297.033	241.271	482.5
34.9167	309.594	330.86	410.677	466.608	0	265.978			396.346	218.567	334.709	297.572	241.848	483.06
35	310.558	331.448	411.227	467.653	0	266.922			397.497	219.198	336.077	298.321	242.559	483.984
35.0833	311.061	332.163	411.807	468.825	0	267.408			399.991	219.852	337.2	299.281	243.628	485.103
35.1667	311.566	333.317	412.277	469.664	0	267.894			402.087	220.526	338.315	301.394	244.181	486.301
35.25	312.434	334.765	413.208	471.61	0	268.33			403.657	221.261	338.788	302.516	245.036	487.295
35.3333	313.328	336.076	413.786	473.77	0	269.206			405.518	221.662	339.296	303.451	245.824	488.113
35.4167	314.295	336.912	414.274	475.423	0	269.393			406.642	222.645	341.289	304.137	245.973	489.161
35.5	315.313	337.73	415.255	476.482	0	270.306			407.567	223.794	343.062	305.215	246.755	491.902
35.5833	316.169	338.785	416.351	477.753	0	271.433			408.847	224.529	344.272	306.214	247.015	493.315
35.6667	317.396	339.534	417.342	480.747	0	271.557			411.051	224.889	345.656	307.106	247.645	494.554
35.75	317.826	340.233	417.566	483.507	0	271.734			414.441	225.57	347.015	307.779	247.852	495.2
35.8333	318.935	340.755	418.333	484.928	0	272.649			415.99	226.187	348.555	308.28	248.533	495.859
35.9167	319.54	341.154	418.668	486.677	0	273.212			417.469	226.756	349.144	308.918	249.774	496.147
36	320.11	342.306	419.237	488.471	0	273.707			418.608	228.086	350.188	309.833	250.311	496.839
36.0833	320.547	342.72	419.987	490.205	0	274.39			420.828	228.601	351.08	310.373	250.676	498.358
36.1667	321.39	343.804	420.878	491.865	0	275.367			422.004	229.583	351.536	311.385	251.537	499.838
36.25	322.513	344.507	421.683	493.225	0	275.906			422.983	230.242	353.685	311.662	251.59	501.863
36.3333	323.263	345.395	422.624	495.085	0	276.261			424.544	230.487	354.824	312.195	252.073	503.32
36.4167	323.782	346.285	422.92	495.51	0	276.414			426.396	230.967	356.467	313.619	252.958	504.016
36.5	324.437	347.275	423.342	496.127	0	276.625			427.92	231.034	357.3	314.107	253.452	504.696
36.5833	324.701	348.003	424.375	496.544	0	277.236			429.357	232.218	358.416	314.328	253.759	505.529
36.6667	325.679	349.194	425.225	497.608	0	278.22			430.823	232.948	359.719	315.286	254.505	506.101
36.75	326.463	350.415	426.032	498.107	0	279			432.209	233.318	360.682	315.351	254.573	508.268
36.8333	327.192	351.375	426.82	498.288	0	279.844			434.224	233.948	361.922	315.854	255.493	509.723
36.9167	327.819	351.794	427.668	499.101	0	280.175			435.662	234.568	362.335	316.305	256.075	510.731
37	328.422	352.297	428.141	500.551	0	280.579			436.774	234.815	364.19	316.927	256.818	512.067
37.0833	328.863	352.98	429.096	501.707	0	280.786			437.541	235.583	364.844	317.217	257.585	513.166
37.1667	329.568	353.936	430.313	502.935	0	281.325			438.213	236.093	365.622	318.261	258.153	514.466
37.25	330.272	354.747	431.299	503.46	0	281.877			439.046	236.36	366.568	318.364	258.621	516.131
37.3333	331.008	355.959	431.555	503.893	0	282.065			439.464	236.713	367.307	318.714	259.14	518.594
37.4167	331.773	357.123	431.947	504.921	0	282.374			440.499	237.753	367.968	319.805	259.574	520.693
37.5	332.212	358.16	432.864	505.762	0	283.148			442.136	237.911	368.569	319.856	259.892	522.122
37.5833	332.964	358.801	435.112	506.977	0	283.981			444.234	239.167	369.147	320.545	260.281	523.894
37.6667	333.383	359.619	436.487	507.952	0	284.125			445.189	239.862	370.167	320.868	261.466	526.333
37.75	335.299	360.144	437.191	508.746	0	284.482			446.778	240.43	370.898	321.719	262.979	529.303
37.8333	336.742	360.398	437.839	509.542	0	284.767			450.097	240.95	372.041	322.279	264.705	531.503
37.9167	337.257	360.398	438.683	509.831	0	284.774			451.259	241.347	372.284	323.124	265.083	534.522
38	338.507	360.398	439.707	510.187	0	284.994			451.62	241.848	373.478	323.398	265.523	535.418
38.0833	339.303	360.398	440.812	510.819	0	285.686			452.428	242.183	374.152	323.875	266.886	536.373
38.1667	340.025	360.398	441.473	511.509	0	286.252			453.881	242.781	374.947	324.526	268.058	537.92
38.25	340.822	360.398	443.328	512.51	0	286.874			455.135	243.258	375.784	324.86	269.302	541.261
38.3333	341.829	360.398	444.434	512.756	0	287.51			457.332	243.869	376.482	325.444	269.748	543.315
38.4167	342.449	360.398	444.877	513.597	0	288.221			458.081	244.158	376.948	325.992	270.473	545.462
38.5	344.112	360.398	445.478	514.331	0	288.796			459.347	244.261	377.587	326.756	270.983	546.806
38.5833	346.022	360.398	446.569	514.799	0	289.634			460.525	245.367	378.113	327.807	271.408	547.696
38.6667	347.422	360.398	447.441	515.479	0	290.391			461.99	245.98	378.661	327.853	272.274	549.879
38.75	348.46	360.398	448.381	516.9	0	290.637			463.218	246.536	379.566	328.346	272.873	551.635
38.8333	350.831	360.398	449.056	517.219	0	291.139			464.912	247.669	381.449	329.15	274.158	552.373
38.9167	351.757	360.398	450.073	517.289	0	291.643			466.26	248.308	382.186	329.995	275.696	553.783
39	352.913	360.398	450.479	517.351	0	292.079			466.754	249.18	382.533	330.663	276.744	555.357
39.0833	353.427	360.516	451.461	518.1	0	292.644			467.177	249.757	383.648	331.726	277.72	556.38
39.1667	354.078	360.906	452.238	519.282	0	293.133			469.206	249.936	384.164	332.807	278.282	557.527
39.25	355.149	360.906	453.405	519.766	0	293.876			470.394	250.749	384.18	333.729	278.875	559.917
39.3333	356.067	360.906	454.873	521.11	0	294.641			471.942	251.676	384.775	334.558	279.041	564.763
39.4167	357.209	360.906	455.902	523.259	0	295.449			472.95	252.331	385.329	335.091	279.61	567.643
39.5	358.019	361.143	457.9	524.685	0	296.279			473.491	253.575	386.349	335.938	280.052	568.828
39.5833	358.988	361.564	459.208	525.665	0	296.529			474.856	254.82	386.946	336.741	280.15	571.552
39.6667	359.793	363.423	460.594	526.466	0	296.828			475.35	255.574	387.56	337.185	281.12	576.018
39.75	360.201	364.664	461.713	527.153	0	297.757			475.645	256.396	388.327	338.011	281.637	577.5
39.8333	361.293	365.508	462.07	527.981	0	298.605			475.903	256.815	388.502	338.684	282.068	578.6
39.9167	362.696	366.745	462.659	529.215	0	299.261			476.338	257.308	389.293	339.337	282.761	580.081
40	363.741	368.307	463.418	530.9	0	299.731			477.206	258.04	390.238	339.975	282.848	583.089
40.0833	364.9	368.906	463.903	532.061	0	300.396			477.763	258.53	390.625	341.025	283.549	586.568
40.1667	365.901	369.495	464.842	532.706	0	300.75			478.36	259.46	391.563	341.589	284.404	586.853
40.25	366.649	370.204	466.469	534.021	0	301.362			480.322	260.554	392.336	341.837	285.039	587.932
40.3333	367.428	370.905	467.922	534.464	0	301.809			481.303	261.702	392.703	342.648	286.113	589.536
40.4167	368.245	371.688	469.074	535.531	0	302.747			482.249	263.466	393.511	343.077	286.381	591.081
40.5	369.123	373.124	469.639	537.091	0	303.518			483.137	266.556	394.223	343.59	287.13	592.423
40.5833	370.158	374.368	470.269	537.373	0	303.838			484.054	267.01	395.173	344.822	287.526	595.811
40.6667	371.059	375.228	471.1	537.373	0	305.55			484.962	267.715	395.89	345.834	287.752	600.03
40.75	372.056	375.939	471.532	537.373	0	306.983			485.595	268.734	396.448	347.168	288.933	603.224
40.8333	373.485	376.926	471.824	537.373	0	307.76			486.302	269.387	397.443	348.041	290.02	605.122
40.9167	374.345	377.855	472.157	537.373	0	308.123			487.3	269.973	397.933	348.849	291.509	608.576
41	375.483	378.442	473.561	537.373	0	308.631			490.041	270.368	398.179	350.588	294.279	611.784
41.0833	375.941	379.213	474.766	537.373	0	309.32			490.684	271.594	399.155	351.356	295.728	612.765
41.1667	376.32	380.081	475.75	537.373	0	309.742			491.049	272.384	399.995	352.594	296.421	615.25
41.25	376.751	381.409	476.551	537.373	0	310.039			491.426	273.339	401.077	355.614	297.202	617.749
41.3333	377.964	382.208	477.572	537.373	0	310.76			492.509	274.629	401.807	356.314	297.6	618.514
41.4167	379.009	382.95	478.47	537.373	0	311.113			493.962	277.216	402.099	356.893	298.18	621.058
41.5	380.277	383.88	479.315	537.373	0	311.417			494.912	278.936	403.408	357.467	298.537	623.317
41.5833	381.424	384.777	480.289	537.668	0	311.417			496.065	280.474	405.978	358.438	299.391	624.106
41.6667	382.125	385.287	480.993	537.754	0	311.701			497.945	281.288	409.464	360.437	299.995	624.994
41.75	383.75	386.359	482.112	537.775	0	312.144			501.254	281.781	413.526	361.988	300.706	627.193
41.8333	385.787	388.341	483.445	538.33	0	312.591			502.809	282.639	416.398	364.204	301.355	627.728
41.9167	387.008	389.229	484.194	539.331	0	313.338			503.53	284.58	416.779	364.987	301.801	629.508
42	387.694	390.196	484.813	540.5	0	313.671			504.261	285.574	417.272	365.556	303.332	630.351
42.0833	388.685	390.767	486.489	541.689	0	314.067			504.87	287.755	418.629	365.855	306.133	630.948
42.1667	389.393	391.645	487.981	542.554	0	315.152			506.08	290.046	419.609	367.244	307.31	632.496
42.25	390.408	391.924	488.791	543.653	0	315.514			506.46	291.98	420.26	368.317	307.813	633.717
42.3333	392.207	392.521	490.204	543.839	0	315.784			507.277	293.435	420.731	368.636	308.439	634.352
42.4167	393.977	393.255	491.204	543.841	0	316.314			508.113	293.486	421.052	369.381	309.411	635.568
42.5	394.957	393.295	492.176	544.248	0	316.794			509.611	293.532	421.702	370.249	309.926	636.683
42.5833	396.246	393.295	493.224	544.362	0	317.228			510.585	293.57	422.868	370.552	311.298	638.138
42.6667	396.965	393.295	495.909	544.362	0	317.596			511.788	293.582	423.704	370.573	313.115	639.708
42.75	397.949	393.295	497.219	544.394	0	318.215			513.5	293.592	424.808	370.607	314.725	640.4
42.8333	399.699	393.295	497.834	544.808	0	318.885			514.709	293.603	425.736	370.684	314.822	641.729
42.9167	400.681	393.295	498.547	544.819	0	319.402			516.865	293.617	426.851	370.733	314.863	642.861
43	401.667	393.295	501.424	544.819	0	320.083			518.191	293.645	427.234	370.743	314.88	643.454
43.0833	402.631	393.772	502.323	544.819	0	320.751			518.853	293.653	428.006	370.827	314.894	645.068
43.1667	403.937	393.95	504.335	544.819	0	321.26			519.601	293.659	428.735	370.912	314.894	647.032
43.25	405.161	393.95	506.046	544.908	0	321.76			521.02	293.692	429.564	371.036	314.922	648.137
43.3333	406.432	393.95	507.791	545.34	0	322.123			521.575	293.707	429.82	371.036	314.942	649.675
43.4167	407.119	393.95	509.559	545.718	0	323.377			522.443	293.712	431.872	371.052	314.942	651.284
43.5	408.56	393.95	510.373	546.362	0	323.574			523.19	293.712	434.553	371.076	314.953	651.98
43.5833	410.011	393.95	511.531	546.828	0	323.574			524.498	293.712	437.304	371.085	314.992	654.44
43.6667	410.964	393.95	512.716	547.077	0	323.574			525.972	293.712	439.953	371.092	314.998	655.891
43.75	411.945	393.95	513.644	548.439	0	323.574			526.786	293.712	441.061	371.104	315.043	656.52
43.8333	413.072	393.95	514.936	548.597	0	323.574			527.295	293.712	442.678	371.119	315.074	656.682
43.9167	414.877	393.95	515.991	548.942	0	323.574			527.681	293.712	444.155	371.121	315.084	656.711
44	416.851	393.95	517.246	550.497	0	323.574			528.787	293.729	446.049	371.122	315.119	656.756
44.0833	417.933	394.009	518.649	553.49	0	323.574			528.787	293.764	446.315	371.135	315.12	656.876
44.1667	418.642	394.381	519.456	555.577	0	323.574			528.787	293.764	446.382	371.142	315.128	656.876
44.25	419.495	394.629	519.944	556.477	0	323.574			528.787	293.764	446.407	371.144	315.138	656.876
44.3333	422.293	395.038	520.186	557.079	0	323.574			528.787	293.764	446.43	371.151	315.14	656.885
44.4167	425.159	395.919	520.865	559.244	0	323.574			528.787	293.764	446.452	371.151	315.148	656.886
44.5	426.716	397.496	521.612	561.441	0	323.574			528.787	293.764	446.464	371.153	315.148	656.886
44.5833	428.243	399.497	521.908	563.542	0	323.574			528.787	293.764	446.484	371.156	315.148	656.886
44.6667	430.662	400.3	522.432	565.183	0	323.574			528.787	293.764	446.495	371.156	315.164	656.886
44.75	432.757	400.891	522.887	566.649	0	323.574			528.787	293.807	446.495	371.156	315.17	656.901
44.8333	434.759	401.685	522.887	567.421	0	323.574			528.787	293.807	446.512	371.156	315.185	656.918
44.9167	435.852	403.505	522.887	568.503	0	323.574			528.787	293.817	446.529	371.178	315.195	656.918
45	436.658	404.464	522.887	570.544	0	323.818			528.787	293.824	446.531	371.193	315.197	656.918
45.0833	438.25	405.019	522.887	572.866	0	324.875			528.787	293.827	446.536	371.193	315.198	656.918
45.1667	438.763	405.709	522.887	574.154	0	325.882			528.787	293.832	446.536	371.193	315.199	656.918
45.25	439.131	406.357	522.887	575.348	0	327.161			528.787	293.832	446.536	371.193	315.208	656.918
45.3333	443.718	407.542	522.887	577.185	0	327.795			528.787	293.832	446.536	371.193	315.223	656.918
45.4167	446.669	407.971	522.887	577.471	0	327.958			528.787	293.832	446.536	371.193	315.237	656.919
45.5	446.725	408.566	522.887	578.753	0	327.958			528.787	293.832	446.536	371.193	315.238	656.926
45.5833	446.725	409.579	522.887	578.929	0	327.958			528.787	293.832	446.536	371.193	315.238	656.93
45.6667	446.725	410.378	522.887	578.929	0	327.958			528.787	293.832	446.536	371.193	315.241	656.936
45.75	446.725	410.865	522.887	578.929	0	327.958			528.787	293.945	446.536	371.193	315.249	656.936
45.8333	446.725	413.127	522.887	578.929	0	327.958			528.787	295.739	446.536	371.193	315.249	656.936
45.9167	446.725	413.627	522.887	578.929	0	327.958			528.787	296.16	446.536	371.193	315.249	656.936
46	446.725	413.627	522.887	578.929	0	327.958			528.787	297.649	446.536	371.193	315.251	656.936
46.0833	446.725	413.627	522.947	578.929	0	327.958			528.787	299.603	446.55	371.193	315.271	656.936
46.1667	446.725	413.627	523.947	578.929	0	327.958			529.157	300.241	446.561	371.193	315.28	656.936
46.25	446.725	413.627	525.053	578.929	0	327.958			531.054	300.95	446.563	371.22	315.286	656.936
46.3333	446.725	413.627	525.319	578.929	0	327.958			532.517	301.663	446.563	371.231	315.287	656.936
46.4167	446.725	413.627	525.578	578.929	0	327.958			533.728	302.122	446.563	371.231	315.287	656.936
46.5	446.725	413.627	526.594	578.94	0	327.958			534.9	303.525	446.563	371.233	315.287	656.936
46.5833	446.725	413.774	528.363	580.168	0	327.958			535.639	305.475	446.568	371.696	315.289	657.012
46.6667	447.325	414.09	529.729	582.423	0	327.958			536.074	305.966	446.6	371.851	315.938	657.116
46.75	447.951	414.09	530.257	582.962	0	327.958			537.592	306.144	446.636	372.084	316.642	657.175
46.8333	449.013	414.09	530.885	584.639	0	327.958			538.18	307.533	446.877	373.06	317.249	657.4
46.9167	452.89	414.09	531.539	585.229	0	327.958			539.24	307.887	446.971	373.487	318.54	657.909
47	454.97	414.09	532.133	585.243	0	327.958			540.547	308.058	446.978	373.554	320.145	658.291
47.0833	454.972	414.09	532.706	585.243	0	327.958			540.87	308.443	447.106	374.349	320.287	659.301
47.1667	454.972	414.09	532.913	585.243	0	327.958			541.524	309.643	448.157	375.283	320.381	660.904
47.25	454.972	414.09	533.287	585.243	0	327.958			542.448	310.201	448.899	376.5	320.618	661.262
47.3333	454.972	414.09	533.601	585.243	0	327.958			545.055	310.201	449.77	377.57	320.91	662.648
47.4167	454.972	414.09	534.98	585.243	0	327.958			545.275	310.264	450.467	378.554	321.28	663.717
47.5	454.972	414.09	535.725	585.243	0	327.958			545.419	310.688	450.825	380.623	321.28	664.256
47.5833	454.972	414.09	536.752	585.243	0	327.958			546.359	310.82	451.109	380.903	321.526	664.752
47.6667	454.972	414.09	537.175	585.243	0	327.958			546.411	310.915	451.813	381.137	321.626	665.372
47.75	454.972	414.09	537.175	585.243	0	327.958			546.646	311.328	452.742	382.573	321.975	665.792
47.8333	454.972	414.09	537.175	585.243	0	327.958			547.39	312.393	452.909	383.082	322.544	665.832
47.9167	454.972	414.098	537.175	585.243	0	328.233			547.941	312.798	453.777	384.244	323.115	665.885
48	454.972	414.692	537.175	585.243	0	328.943			548.104	312.861	455.198	384.58	324.638	665.885
48.0833	454.972	414.695	537.175	585.243	0	330.571			548.104	312.861	455.614	384.673	325.201	665.885
48.1667	454.972	414.695	537.175	585.243	0	331.521			548.104	313.018	455.796	384.727	326.115	665.885
48.25	454.972	414.695	537.175	585.243	0	333.191			548.104	313.529	455.939	384.8	326.837	665.885
48.3333	454.972	414.695	537.175	585.243	0	333.294			548.104	313.875	455.95	384.986	326.922	665.967
48.4167	454.972	414.695	537.175	585.243	0	333.294			548.104	313.875	455.961	385.496	326.922	666.362
48.5	454.972	414.695	537.175	585.243	0	333.294			548.104	314.12	455.964	387.253	326.922	666.75
48.5833	454.972	414.695	537.175	585.243	0	333.294			548.136	314.244	455.969	387.853	327.009	667.031
48.6667	454.972	414.695	537.175	585.243	0	333.294			548.802	314.244	455.978	388.022	327.028	667.311
48.75	454.972	414.695	537.175	585.243	0	333.294			548.853	314.244	455.986	388.489	327.052	667.435
48.8333	454.972	414.695	537.175	585.317	0	333.294			548.955	314.244	455.995	388.526	327.293	667.576
48.9167	454.972	414.695	537.175	585.517	0	333.294			549.332	314.293	456.011	388.566	327.746	667.778
49	454.972	414.695	537.175	586.15	0	333.294			550.044	314.414	456.472	388.592	328.487	667.778
49.0833	454.972	414.695	537.175	588.014	0	333.294			550.096	314.903	457.887	388.608	328.676	667.778
49.1667	454.972	414.695	537.175	588.733	0	333.294			550.181	316.721	458.32	388.664	328.87	667.796
49.25	454.972	414.695	537.175	588.733	0	333.294			550.646	317.645	458.37	388.68	328.984	667.962
49.3333	454.972	414.695	537.175	588.733	0	333.294			550.743	317.997	458.386	388.693	328.984	668.44
49.4167	454.972	414.695	537.175	588.733	0	333.294			551.369	318.029	458.437	388.697	329.123	668.901
49.5	454.972	414.697	537.175	588.733	0	333.294			551.468	318.693	458.466	388.767	329.157	669.139
49.5833	454.972	414.9	537.175	588.733	0	333.294			551.468	318.765	458.512	389.058	329.157	669.246
49.6667	454.972	414.902	537.175	588.733	0	333.294			551.468	318.765	459.181	391.839	329.176	669.365
49.75	454.972	414.902	537.175	588.733	0	333.294			551.619	318.765	461.083	393.639	329.265	669.812
49.8333	454.972	414.902	537.175	588.733	0	333.294			551.925	318.765	461.145	393.91	330.365	670.2
49.9167	454.972	414.902	537.175	588.733	0	333.294			554.782	318.765	461.267	394.025	331.24	671.329
50	454.972	414.902	537.175	588.733	0	333.294			555.534	318.765	461.96	394.072	331.43	672.081
50.0833	454.972	414.902	537.175	588.733	0	333.294			555.611	318.765	462.336	394.09	331.624	672.081
50.1667	454.972	414.902	537.175	588.733	0	333.294			555.611	318.765	462.354	394.102	331.624	672.081
50.25	454.972	414.902	537.175	588.733	0	333.294			555.696	318.765	462.379	394.109	331.654	672.081
50.3333	454.972	414.902	537.175	588.733	0	333.294			555.717	318.909	462.411	394.12	331.701	672.081
50.4167	455.098	414.902	537.175	588.733	0	333.294			556.317	319.291	462.433	394.123	331.701	672.081
50.5	455.378	414.902	537.175	588.733	0	333.294			558.192	319.858	462.461	394.127	331.701	672.081
50.5833	455.378	414.902	537.175	588.845	0	333.294			559.691	321.724	462.482	394.132	331.764	672.456
50.6667	455.378	414.902	537.175	589.758	0	333.294			559.725	322.319	462.501	395.356	331.862	672.806
50.75	455.378	414.902	537.175	590.082	0	333.435			559.725	322.468	462.521	396.192	333.113	673.11
50.8333	455.378	414.902	537.532	591.412	0	333.545			559.836	322.468	462.57	397.369	333.218	673.485
50.9167	455.378	414.902	537.987	593.04	0	333.695			559.876	322.468	462.624	397.748	333.251	673.507
51	455.378	414.902	539.002	593.904	0	333.913			559.928	322.468	465.275	397.84	333.251	673.515
51.0833	455.378	414.902	541.084	594.499	0	334.067			560.002	322.985	468.175	397.865	333.251	673.517
51.1667	455.378	414.902	541.653	596	0	335.665			560.064	323.5	468.672	397.884	333.251	673.524
51.25	455.378	414.902	542.29	598.332	0	337.338			560.188	324.446	468.704	397.939	333.307	673.528
51.3333	455.378	414.902	542.879	598.823	0	339.129			560.188	324.628	468.716	397.959	333.442	673.536
51.4167	455.456	414.902	542.885	598.823	0	341.968			560.188	324.628	468.72	397.99	333.777	674.044
51.5	455.544	414.902	542.885	598.823	0	344.865			560.236	324.628	468.73	398.068	334.411	674.26
51.5833	455.544	414.902	542.885	598.823	0	345.282			560.265	324.628	468.749	398.138	335.12	674.825
51.6667	455.544	415.249	542.885	598.823	0	346.799			560.42	324.628	468.873	398.171	335.499	675.611
51.75	455.775	415.715	542.885	598.823	0	347.048			561.009	324.628	469.571	398.216	336.33	676.441
51.8333	456.528	415.942	542.885	598.823	0	347.048			562.966	324.628	470.378	398.272	336.844	677.609
51.9167	457.341	416.584	542.885	598.823	0	347.048			564.107	324.628	470.629	398.295	336.957	678.713
52	458.496	417.262	542.885	598.823	0	347.048			564.906	324.628	470.666	398.302	336.996	679.75
52.0833	459.908	417.894	542.885	598.823	0	347.048			565.798	324.741	470.87	398.313	336.996	681.179
52.1667	461.209	419.195	542.885	598.823	0	347.048			567.086	325.418	470.897	398.314	336.996	682.84
52.25	462.018	420.33	542.885	598.823	0	347.048			567.956	326.176	470.916	398.314	336.996	682.856
52.3333	462.606	421.135	542.885	598.823	0	347.048			567.956	327.129	470.96	398.314	337.043	682.856
52.4167	463.904	423.06	542.885	598.823	0	347.048			567.956	327.473	471.084	398.314	337.175	682.856
52.5	464.977	423.791	542.885	598.823	0	347.048			567.956	327.975	471.095	398.459	337.175	682.856
52.5833	465.833	423.791	542.885	598.823	0	347.048			567.956	329.074	471.238	398.556	337.175	682.856
52.6667	466.428	423.791	542.885	598.823	0	347.048			567.956	330.955	471.672	398.565	337.175	682.856
52.75	467.145	423.791	542.885	598.823	0	347.048			567.956	331.916	472.2	398.586	337.175	682.856
52.8333	468.053	423.791	542.885	598.823	0	347.048			567.956	332.782	473.344	398.589	337.175	682.856
52.9167	468.946	423.791	542.885	598.823	0	347.048			568.17	333.438	474.645	398.593	337.175	682.884
53	469.628	423.791	542.885	598.823	0	347.048			568.318	334.324	476.474	398.593	337.175	683.658
53.0833	470.235	423.791	543.143	598.823	0	347.048			568.684	334.537	477.043	398.96	337.224	684.563
53.1667	470.434	423.791	543.576	598.823	0	347.048			568.684	335.299	478.138	399.501	337.273	685.662
53.25	471.278	423.791	543.584	598.823	0	347.048			568.684	336.439	479.818	400.362	337.273	686.822
53.3333	472.039	423.791	543.584	598.824	0	347.048			568.684	337.108	481.449	401.754	337.343	687.898
53.4167	473.87	423.791	543.584	598.975	0	347.576			568.841	337.715	482.766	404.06	337.481	689.028
53.5	474.009	423.791	543.584	598.977	0	348.277			568.973	338.697	483.626	406.279	337.481	690.09
53.5833	474.079	423.791	543.584	598.977	0	348.277			568.973	339.899	484.24	407.052	337.481	691.52
53.6667	475.002	423.877	543.584	598.977	0	348.277			568.973	340.534	484.904	408.726	337.961	692.597
53.75	475.02	424.172	543.584	598.977	0	348.277			569.141	341.126	485.38	409.844	338.732	693.972
53.8333	475.02	424.172	543.584	598.977	0	348.277			569.193	341.841	486.238	410.398	339.614	694.835
53.9167	475.02	424.172	543.584	599.006	0	348.277			569.361	342.579	486.623	411.48	340.963	695.573
54	475.02	424.172	543.584	599.985	0	348.277			569.908	343.611	487.352	412.365	341.978	696.71
54.0833	475.02	424.172	543.584	600.374	0	348.277			570.897	344.341	488.423	413.409	343.077	698.438
54.1667	475.02	424.172	543.584	601.079	0	348.277			572.42	344.748	488.8	414.378	344.233	699.695
54.25	475.02	424.172	543.584	602.486	0	348.277			573.067	345.938	489.801	415.636	345.002	700.986
54.3333	475.02	424.172	543.584	602.868	0	348.277			574.161	346.637	490.484	416.379	346.094	702.17
54.4167	475.02	424.172	543.584	602.868	0	348.277			575.763	347.767	490.582	417.394	347.356	703.827
54.5	475.02	424.49	543.584	602.868	0	348.277			576.875	347.97	491.254	418.546	349.102	705.076
54.5833	475.02	424.727	543.584	602.868	0	348.317			578.015	348.536	491.342	419.588	349.502	706.119
54.6667	475.02	425.142	543.633	602.868	0	348.605			579.056	348.861	491.652	420.727	350.341	707.937
54.75	475.02	425.641	543.722	602.868	0	348.92			580.476	349.586	492.703	422.544	352.038	709.129
54.8333	475.02	426.916	543.722	602.868	0	348.923			581.659	350.546	492.901	423.494	353.068	710.271
54.9167	475.02	427.538	543.722	602.868	0	348.923			582.511	351.427	493.285	424.066	353.237	711.766
55	475.02	428.315	543.722	602.868	0	348.923			583.747	352.725	493.835	424.783	353.94	713.273
55.0833	475.02	429.232	544.344	602.868	0	348.923			585.029	353.93	493.998	425.888	354.44	713.575
55.1667	475.02	430.127	545.139	602.868	0	348.923			586.655	355.186	494.348	426.344	355.201	714.385
55.25	475.02	430.576	546.432	602.868	0	348.923			587.597	357.295	495.245	427.243	355.329	715.615
55.3333	475.02	431.239	547.948	602.868	0	348.923			588.655	358.203	495.627	427.94	355.663	716.95
55.4167	475.937	431.746	548.794	602.868	0	348.923			589.49	358.913	495.961	428.571	356.353	718.427
55.5	477.195	432.309	549.563	602.868	0	348.923			591.033	359.43	496.585	429.509	356.769	719.134
55.5833	477.497	432.345	550.155	602.982	0	348.923			592.068	360.175	497.12	430.333	357.162	720.139
55.6667	478.094	432.345	550.937	603.513	0	348.93			592.776	360.714	498.094	431.436	357.866	721.141
55.75	478.939	432.345	550.95	603.937	0	349.357			594.29	361.691	498.258	431.885	358.185	721.979
55.8333	479.48	432.345	550.95	604.444	0	349.462			595.224	362.517	498.804	433.121	358.478	722.855
55.9167	480.578	432.345	550.95	604.444	0	350.183			596.17	363.623	500.317	433.699	359.778	725.006
56	482.029	432.345	550.95	604.444	0	351.321			598.053	367.894	501.542	434.865	362.558	727.936
56.0833	483.619	432.345	550.95	604.444	0	351.959			600.368	370.96	505.074	437.145	364.684	731.74
56.1667	484.94	432.89	550.95	604.444	0	352.735			602.003	371.496	507.698	438.513	365.905	733.808
56.25	485.427	433.812	550.95	604.444	0	353.515			603.562	371.622	508.523	439.566	367.678	735.133
56.3333	486.027	434.954	551.281	604.444	0	354.746			604.977	372.007	510.606	440.521	368.857	735.684
56.4167	486.669	436.493	552.413	604.451	0	355.826			606.352	372.594	511.796	441.503	369.707	736.15
56.5	487.336	437.983	553.66	605.094	0	356.446			608.022	373.139	512.697	441.741	370.688	737.427
56.5833	487.992	438.602	554.422	605.636	0	357.704			609.171	373.448	513.4	441.942	371.54	739.074
56.6667	488.782	439.508	555.045	606.703	0	358.495			609.93	373.952	513.735	442.721	372.304	740.676
56.75	489.389	440.657	555.486	607.392	0	359.293			610.664	374.678	514.053	443.742	372.46	742.54
56.8333	490.373	441.903	556.218	607.773	0	359.613			611.843	375.22	514.932	444.373	372.943	743.954
56.9167	490.93	442.327	556.877	607.992	0	360.178			613.683	375.69	515.277	445.139	373.508	744.938
57	491.404	443.434	557.583	608.558	0	360.751			614.606	376.366	515.784	445.933	373.943	746.074
57.0833	491.941	444.281	558.095	609.134	0	361.267			615.82	376.878	516.452	446.777	374.486	747.27
57.1667	492.093	444.879	558.447	609.969	0	361.907			616.612	377.406	517.052	447.548	374.763	748.988
57.25	492.239	445.892	558.917	610.635	0	362.433			618.172	378.093	518.117	448.34	375.101	750.753
57.3333	492.822	446.584	559.39	611.727	0	362.987			619.681	378.642	519.2	449.326	375.398	751.483
57.4167	493.942	447.447	560.293	612.541	0	363.268			621.226	379.543	519.849	449.606	375.699	752.271
57.5	494.779	448.396	560.742	612.949	0	364.157			622.775	379.962	520.393	450.095	376.107	752.626
57.5833	495.329	449.487	561.169	613.784	0	365.021			623.774	380.354	520.67	450.7	377.113	754.192
57.6667	496.347	450.721	561.989	614.609	0	365.545			624.794	381.045	521.202	451.657	377.393	755.412
57.75	497.228	451.582	562.725	615.106	0	366.331			625.644	381.121	522.503	452.209	378.297	756.69
57.8333	497.856	452.821	563.036	615.863	0	366.914			627.368	382.045	523.929	452.42	378.862	758.22
57.9167	498.506	453.404	563.616	617.486	0	367.465			628.394	382.289	525.005	453.26	379.244	759.774
58	499.247	453.947	564.225	619.018	0	368.168			629.317	382.8	526.147	453.726	379.551	760.776
58.0833	500.288	454.903	565.108	620.355	0	368.727			630.972	383.198	526.529	454.272	379.807	761.845
58.1667	501.065	455.646	565.721	621.487	0	369.58			631.352	383.825	526.852	454.41	380.742	763.116
58.25	502.063	456.385	566.091	622.301	0	369.986			632.268	384.178	527.448	455.543	381.628	763.903
58.3333	502.491	456.984	566.652	622.896	0	370.028			633.192	385.322	528.239	455.891	381.896	765.086
58.4167	502.593	457.65	566.869	623.753	0	370.442			633.878	386.029	528.689	456.012	382.743	766.582
58.5	503.02	458.506	567.474	625.009	0	371.025			634.795	386.632	529.272	456.965	383.064	767.976
58.5833	503.706	459.868	568.6	625.557	0	371.43			635.865	387.216	529.817	457.797	383.529	769.075
58.6667	504.401	461.042	569.201	626.083	0	371.751			637.064	387.598	530.547	458.776	384.101	770.393
58.75	505.4	461.645	569.8	626.761	0	372.094			638.513	387.911	531.859	459.761	384.35	771.708
58.8333	506.519	462.512	570.434	627.283	0	372.545			639.898	388.675	532.655	459.838	385.024	773.088
58.9167	507.561	463.297	571.008	628.261	0	372.774			641.239	389.818	533.21	461.117	385.727	774.219
59	508.519	464.538	571.277	628.807	0	373.212			642.281	390.564	533.876	461.458	386.433	775.658
59.0833	509.682	465.163	571.997	629.812	0	373.887			643.408	391.54	534.347	462.16	386.961	776.886
59.1667	510.608	465.826	572.531	630.409	0	374.361			644.76	391.971	535.05	462.775	387.61	778.474
59.25	511.776	466.867	573.202	631.011	0	374.96			645.71	392.416	536.091	462.779	388.518	780.118
59.3333	512.819	468.35	574.043	631.986	0	375.399			647.506	392.689	537.142	463.834	388.855	781.235
59.4167	513.508	469.406	574.428	632.654	0	375.635			648.512	393.764	537.827	464.59	389.27	782.088
59.5	514.447	470.088	574.915	632.938	0	376.117			650.307	394.05	538.648	464.75	390.168	782.442
59.5833	515.019	470.769	576.3	633.396	0	376.837			651.511	394.84	539.307	465.079	390.884	783.177
59.6667	515.926	471.272	576.937	634.358	0	377.301			652.674	395.908	540.269	465.935	391.286	784.29
59.75	516.91	471.8	577.5	635.125	0	377.726			653.775	396.824	540.599	466.447	391.871	785.846
59.8333	517.728	473.098	577.986	635.828	0	377.947			654.881	397.435	541.112	467.023	392.522	786.819
59.9167	520.002	474.226	578.632	637.112	0	378.937			655.795	398.114	542.078	467.857	393.586	787.93
60	521.283	475.073	580.359	638.628	0	379.845			656.901	398.703	542.512	468.943	394.535	788.636
60.0833	522.752	476.005	581.197	639.418	0	380.44			658.476	399.682	543.087	469.528	396.152	789.315
60.1667	523.967	476.695	581.809	640.13	0	381.019			659.532	400.269	543.818	469.755	396.941	790.68
60.25	524.283	477.706	583.387	640.92	0	381.742			660.577	400.381	544.252	470.24	397.673	791.444
60.3333	525.346	478.356	584.105	641.239	0	382.299			661.914	401.022	544.394	470.777	398.302	792.542
60.4167	526.727	479.05	584.796	642.376	0	382.912			663.788	402.044	544.991	471.411	399.318	793.911
60.5	527.721	479.935	585.496	643.591	0	383.856			665.06	402.235	545.559	472.177	399.867	795.165
60.5833	528.102	480.671	585.972	644.005	0	384.292			666.723	403.144	545.973	472.414	400.682	795.915
60.6667	529.039	481.363	586.323	644.618	0	384.625			667.542	403.94	546.666	472.869	401.406	796.584
60.75	529.962	481.615	587.064	645.506	0	385.752			668.671	405.134	549.305	473.794	401.966	798.122
60.8333	531.258	482.277	587.771	646.855	0	387.084			671.259	406.297	551.034	474.516	402.619	799.29
60.9167	531.992	483.011	588.237	648.453	0	387.622			675.144	406.5	552.477	474.901	403.283	800.028
61	532.535	483.741	588.731	648.952	0	388.018			678.254	407.499	553.394	476.446	404.216	801.799
61.0833	533.142	484.127	589.239	649.719	0	388.537			679.085	408.817	554.295	476.953	404.839	803.471
61.1667	534.386	485.232	590.114	650.719	0	388.821			680.755	409.995	554.822	478.558	406.289	804.733
61.25	535.551	486.062	590.995	651.508	0	389.25			682.066	411.002	555.689	479.729	407.262	806.66
61.3333	537.55	486.51	591.643	652.317	0	389.587			683.763	411.791	556.443	480.216	407.832	808.979
61.4167	538.327	487.572	592.06	653.128	0	390.339			685.133	412.716	556.996	480.33	408.683	810.014
61.5	538.997	488.534	592.483	654.079	0	391.258			686.681	413.169	558	480.559	411.255	811.324
61.5833	539.922	489.304	593.002	654.847	0	392.164			687.679	413.511	558.667	481.206	414.141	812.729
61.6667	541.064	490.787	593.51	655.438	0	392.567			688.788	414.622	559.877	482.068	416.555	813.769
61.75	541.828	491.727	594.148	656.973	0	393.011			689.946	414.696	561.25	482.824	419.094	815.295
61.8333	542.417	492.813	594.691	658.655	0	393.572			691.529	416.059	561.954	483.911	420.088	816.802
61.9167	542.854	493.948	595.737	659.971	0	394.47			693.885	416.629	563.339	484.953	420.94	817.586
62	543.763	494.69	596.189	661.64	0	395.165			695.783	416.629	565.947	486.566	421.885	817.633
62.0833	544.639	495.34	596.657	662.806	0	395.602			696.827	417.027	566.997	487.134	423.003	818.186
62.1667	545.997	495.914	597.278	663.538	0	396.422			697.547	417.822	568.175	487.418	425.075	820.178
62.25	546.852	497.012	598.032	664.348	0	398.355			698.691	420.046	569.223	488.894	427.527	821.444
62.3333	547.759	497.972	598.595	664.968	0	399.163			700.9	422.777	570.445	489.379	428.294	822.759
62.4167	548.822	499.172	598.892	665.769	0	399.693			702.415	423.959	571.689	490.023	429.072	824.019
62.5	549.623	500.43	599.29	667.088	0	400.149			704.412	424.155	572.624	490.875	430.19	825.141
62.5833	550.383	501.083	600.552	668.956	0	400.499			705.424	425.907	574.093	491.482	430.871	825.964
62.6667	551.341	501.328	601.297	670.669	0	400.815			707.426	427.667	575.575	493.822	433.38	826.075
62.75	552.413	502.303	601.974	673.437	0	401.358			708.839	428.947	576.843	494.762	435.54	827.422
62.8333	553.428	503.594	603.054	674.722	0	401.837			710.469	430.944	577.455	495.56	437.918	828.644
62.9167	554.188	504.696	603.986	676.107	0	402.677			712.134	431.558	578.822	497.318	438.723	829.766
63	554.956	505.854	604.617	676.775	0	403.404			713.309	432.216	580.797	499.48	439.952	830.67
63.0833	555.866	506.765	605.185	678.398	0	403.785			714.695	433.596	582.359	502.09	442.408	831.507
63.1667	556.403	507.334	605.551	679.465	0	404.354			717.151	434.117	583.554	503.563	443.429	831.85
63.25	556.998	507.956	606.092	681.312	0	405.272			718.146	435.012	584.106	504.345	444.203	831.857
63.3333	557.41	509.2	606.777	682.472	0	405.949			719.411	435.642	585.336	504.346	445.574	831.857
63.4167	557.938	509.945	607.078	683.98	0	406.565			720.691	436.369	586.154	504.346	447.086	831.857
63.5	558.805	510.988	607.259	685.884	0	406.987			721.226	438.002	586.856	504.346	447.927	831.857
63.5833	559.424	512.156	607.875	686.457	0	407.39			722.131	440.532	587.685	504.346	449.373	831.873
63.6667	560.294	513.421	609.024	687.888	0	407.978			723.169	441.56	589.854	504.346	451.187	831.88
63.75	560.808	514.495	609.568	688.989	0	408.897			724.186	442.325	590.474	504.346	453.184	831.88
63.8333	561.744	515.773	610.273	690.266	0	410.451			725.783	445.839	592.151	504.346	454.06	831.88
63.9167	563.1	517.568	610.955	691.018	0	410.968			727.226	448.914	593.237	504.346	455.616	831.88
64	564.118	518.934	611.858	692.539	0	410.968			728.356	450.94	594.58	504.346	457.684	831.88
64.0833	565.233	520.062	612.722	696.74	0	410.968			729.161	450.94	598.324	504.346	460.052	831.88
64.1667	565.893	521.23	613.532	700.321	0	410.968			731	450.966	601.278	504.346	460.187	831.88
64.25	566.589	522.31	614.915	700.536	0	410.968			732.134	450.993	602.018	504.346	460.187	831.88
64.3333	567.099	523.608	615.149	700.536	0	410.968			733.197	452.18	602.937	504.346	460.187	831.88
64.4167	567.879	525.018	615.66	700.536	0	410.968			734.589	452.396	603.867	504.346	460.187	831.88
64.5	568.625	526.074	616.14	700.536	0	410.968			735.489	452.406	605.381	504.346	460.187	831.88
64.5833	569.265	526.968	616.945	700.536	0	410.968			736.838	453.406	606.688	504.346	460.187	831.88
64.6667	570.084	527.985	617.391	700.536	0	410.968			737.125	456.686	608.445	504.346	460.187	831.88
64.75	570.979	529.439	618.24	700.536	0	410.968			737.347	458.337	610.285	504.346	460.187	831.88
64.8333	571.758	530.371	618.925	700.884	0	410.968			738.509	462.807	611.072	504.346	460.187	831.88
64.9167	572.442	531.186	619.667	701.017	0	410.968			739.451	464.198	614.307	504.346	460.187	831.88
65	573.239	532.536	620.351	701.017	0	410.968			741.126	466.236	617.235	504.346	460.187	831.88
65.0833	573.911	534.157	621.063	701.017	0	410.968			743.792	467.102	620.233	504.409	460.187	831.88
65.1667	574.521	535.11	621.292	701.017	0	410.968			745.244	467.108	620.49	504.424	460.187	831.88
65.25	575.55	537.596	622.163	701.017	0	410.968			746.105	467.108	620.49	504.424	460.187	831.88
65.3333	576.505	538.184	623.165	701.136	0	410.968			747.987	467.108	620.49	504.424	460.187	831.88
65.4167	577.673	539.616	624.001	701.237	0	411.17			750.312	467.108	620.49	504.424	460.187	831.88
65.5	578.593	541.811	625.266	701.237	0	411.264			751.303	467.108	620.49	504.424	460.187	831.88
65.5833	579.108	542.244	626.346	701.52	0	412.461			751.623	467.108	620.49	504.424	460.187	831.88
65.6667	579.944	542.26	627.077	701.594	0	415.023			752.497	467.108	620.49	504.424	460.187	831.88
65.75	580.915	542.26	627.681	701.594	0	415.601			753.558	467.108	620.49	504.424	460.187	831.88
65.8333	583.481	542.26	628.295	701.594	0	416.745			754.162	467.108	620.49	504.424	460.187	831.88
65.9167	585.894	542.26	629.085	701.594	0	417.389			755.221	467.108	620.49	504.424	460.187	831.88
66	586.717	542.26	629.763	701.594	0	418.872			755.97	467.108	620.49	504.424	460.187	831.88
66.0833	587.742	542.26	631.11	701.594	0	419.501			757.173	467.108	620.49	504.424	460.187	831.88
66.1667	588.074	542.26	631.531	701.594	0	419.88			759.006	467.108	620.49	504.424	460.187	831.88
66.25	588.096	542.26	632.199	701.594	0	420.228			760.549	467.108	620.49	504.424	460.187	831.88
66.3333	588.107	542.26	632.93	701.594	0	420.546			762.818	467.108	620.49	504.424	460.187	831.88
66.4167	588.107	542.26	633.673	702.567	0	422.054			764.197	467.108	620.49	504.424	460.187	831.88
66.5	588.107	542.26	636.053	703.506	0	422.47			765.822	467.108	620.49	504.424	460.187	831.88
66.5833	588.107	542.26	640.919	705.609	0	422.918			767.274	467.108	620.49	504.424	460.187	831.88
66.6667	588.107	542.779	641.899	706.473	0	423.15			768.272	467.108	620.49	504.424	460.187	831.88
66.75	588.107	542.874	643.077	707.192	0	423.689			770.204	467.108	620.49	504.424	460.187	831.88
66.8333	588.107	542.874	643.892	707.432	0	423.961			771.428	467.108	620.49	504.424	460.187	831.88
66.9167	588.107	542.874	645.399	708.438	0	424.791			771.631	467.108	620.49	504.424	460.187	831.88
67	588.107	542.874	648.476	710.386	0	425.54			771.631	467.108	620.49	504.424	460.187	831.88
67.0833	588.482	542.874	655.568	711.101	0	425.68			771.631	467.108	620.49	504.424	460.187	831.88
67.1667	588.627	543.048	658.723	711.38	0	426.646			771.631	467.108	620.49	504.424	460.187	831.88
67.25	588.627	544.599	659.143	712.184	0	427.531			771.631	467.108	620.49	504.424	460.187	831.88
67.3333	588.627	545.158	660.806	712.286	0	427.777			771.631	467.108	620.49	504.424	460.187	831.88
67.4167	588.627	545.158	662.878	712.286	0	428.194			771.631	467.108	620.49	504.424	460.187	831.88
67.5	588.627	545.158	665.086	712.286	0	428.359			771.631	467.108	620.49	504.424	460.187	831.88
67.5833	588.627	545.158	665.108	712.286	0	428.758			771.631	467.108	620.49	504.424	460.187	831.88
67.6667	588.627	545.158	665.108	712.286	0	429.233			771.631	467.108	620.49	504.424	460.187	831.88
67.75	588.627	545.158	665.108	712.286	0	429.928			771.631	467.108	620.49	504.424	460.187	831.88
67.8333	588.627	545.158	665.108	712.286	0	429.952			771.631	467.108	620.49	504.424	460.187	831.88
67.9167	588.627	545.257	665.108	712.371	0	430.258			771.631	467.108	620.49	504.424	460.187	831.88
68	588.627	545.946	665.108	713.927	0	431.351			771.631	467.108	620.49	504.424	460.187	831.88
68.0833	588.627	546.957	665.108	715.086	0	431.683			771.631	467.108	620.49	504.424	460.187	831.88
68.1667	588.746	547.827	665.108	715.685	0	431.703			771.631	467.108	620.49	504.424	460.187	831.88
68.25	589.23	548.884	665.108	715.779	0	431.703			771.631	467.108	620.49	504.424	460.187	831.88
68.3333	589.703	550.019	665.108	715.779	0	431.703			771.631	467.108	620.49	504.424	460.187	831.88
68.4167	590.495	550.624	665.108	715.801	0	431.703			771.631	467.108	620.49	504.424	460.187	831.88
68.5	590.513	551.607	665.108	716.27	0	431.703			771.631	467.108	620.49	504.424	460.187	831.88
68.5833	590.513	552.259	665.108	717.486	0	431.703			771.631	467.108	620.49	504.424	460.187	831.88
68.6667	590.513	553.23	665.108	719.138	0	431.703			771.631	467.108	620.49	504.771	460.187	831.88
68.75	590.853	554.147	665.108	720.063	0	431.703			771.631	467.108	620.49	506.298	460.187	831.88
68.8333	591.337	555.276	665.108	720.326	0	431.703			771.631	467.108	620.49	507.292	460.187	831.88
68.9167	591.337	556.731	665.108	723.336	0	431.703			771.631	467.108	620.49	507.727	460.187	831.88
69	591.337	558.896	665.108	727.485	0	431.703			771.631	467.108	620.49	509.557	460.187	831.88
69.0833	591.337	560.499	665.108	729.844	0	431.703			771.631	467.108	620.49	510.62	460.187	831.88
69.1667	591.337	562.696	665.108	730.478	0	431.703			771.631	467.108	620.49	511.661	460.187	831.88
69.25	591.337	562.81	665.108	731.808	0	431.703			771.631	467.108	620.49	512.526	460.187	831.88
69.3333	591.337	562.81	665.108	734.349	0	431.703			771.631	467.108	620.49	513.029	460.187	831.902
69.4167	591.337	562.81	665.108	734.92	0	431.703			771.631	467.108	620.49	513.324	460.187	832.049
69.5	591.337	562.81	665.108	736.125	0	431.703			771.631	467.108	620.49	513.907	460.187	832.052
69.5833	591.337	562.81	665.108	736.787	0	431.703			771.631	468.106	620.49	514.688	460.187	832.052
69.6667	591.337	562.81	665.108	738.233	0	431.703			771.631	469.233	620.49	515.661	460.188	832.054
69.75	591.337	562.81	665.112	739.165	0	431.703			771.631	470.861	620.49	516.681	461.401	832.054
69.8333	591.337	562.81	665.716	739.654	0	431.703			771.631	472.255	620.49	517.072	461.879	832.054
69.9167	591.337	562.81	667.438	740.508	0	431.703			771.631	474.496	620.49	517.898	461.879	832.054
70	591.337	562.81	667.855	743.391	0	431.703			771.631	475.342	620.49	518.81	461.879	832.054
70.0833	591.337	562.81	668.52	744.869	0	431.703			771.631	476.425	620.49	519.706	463.067	832.064
70.1667	591.337	562.81	669.048	744.869	0	431.703			771.631	478.828	620.49	520.469	465.455	832.29
70.25	591.337	562.81	669.824	744.869	0	431.703			771.631	479.876	620.49	520.885	465.486	832.382
70.3333	591.337	562.81	670.562	744.869	0	431.703			771.631	482.264	620.49	520.895	465.486	832.388
70.4167	591.337	562.81	672.739	744.869	0	431.703			771.631	483.114	621.08	521.193	465.487	832.391
70.5	591.337	562.81	674.838	744.869	0	431.703			771.631	485.781	621.862	521.502	467.233	832.392
70.5833	591.393	562.81	678.06	744.869	0	431.703			771.756	486.69	622.143	522.816	468.596	832.407
70.6667	591.664	562.819	679.694	745.758	0	432.242			772.131	487.455	622.279	525.668	469.933	832.63
70.75	592.11	562.822	679.754	746.804	0	432.435			772.222	488.312	622.309	525.961	470.149	832.632
70.8333	593.4	562.822	680.23	746.906	0	432.435			772.324	488.505	622.373	526.062	470.315	832.917
70.9167	595.677	562.822	681.653	746.906	0	432.435			772.462	488.817	622.477	526.239	471.095	834.043
71	596.877	562.822	681.911	746.906	0	432.435			772.564	489.3	622.725	526.731	471.487	834.353
71.0833	597.514	562.822	681.911	746.906	0	432.435			772.598	489.72	623.303	527.281	471.487	834.671
71.1667	598.022	562.822	681.911	746.906	0	432.435			772.651	490.197	623.774	527.789	471.487	835.585
71.25	598.228	562.822	681.911	746.906	0	432.435			773.926	490.791	624.109	528.265	471.487	836.013
71.3333	598.732	562.901	681.911	746.906	0	432.435			774.994	491.329	624.421	528.636	471.622	837.134
71.4167	599.14	563.1	681.911	746.906	0	432.435			775.074	491.862	625.855	529.446	471.815	838.141
71.5	599.976	563.1	681.911	746.906	0	432.435			775.827	491.862	626.232	530.159	472.792	838.925
71.5833	601.424	563.1	681.911	746.906	0	432.435			776.064	491.862	626.717	531.132	473.465	839.318
71.6667	601.892	563.1	681.911	746.906	0	432.435			776.358	491.862	628.01	532.731	473.698	839.954
71.75	602.206	563.1	681.911	746.906	0	432.435			776.567	492.064	628.849	534.679	473.706	841.032
71.8333	602.763	563.1	681.911	746.906	0	432.435			776.701	492.468	629.108	536.585	473.818	841.181
71.9167	603.485	563.1	681.911	746.906	0	432.435			777.046	492.883	629.412	536.771	474.171	841.731
72	604.568	563.1	681.911	746.906	0	432.435			777.074	493.841	629.658	536.846	474.189	842.087
72.0833	605.062	563.1	681.911	746.906	0	432.435			777.074	495.388	629.875	536.944	474.38	842.087
72.1667	605.489	563.1	681.911	747.49	0	432.435			777.074	495.44	630.838	537.683	474.457	842.175
72.25	606.383	563.1	681.911	748.511	0	432.435			777.144	495.461	631.287	538.556	474.457	842.62
72.3333	608.072	563.139	681.911	750.274	0.0427241	432.435			777.489	496.387	632.353	540.855	474.623	843.273
72.4167	609.71	563.986	681.911	751.783	0.368877	432.892			778.82	497.274	633.686	542.168	474.918	844.248
72.5	610.476	564.79	681.911	752.982	1.18712	434.248			779.079	497.672	633.82	542.726	475.007	844.313
72.5833	610.909	567.87	682.253	754.296	1.42617	435.078			779.111	497.988	634.918	545.544	476.178	844.49
72.6667	611.804	570.79	682.684	754.296	1.42617	436.381			779.283	498.068	635.595	546.019	477.273	845.225
72.75	612.932	573.915	682.83	754.296	1.42617	438.487			779.442	498.068	635.648	546.082	478.158	845.707
72.8333	613.759	574.617	682.835	754.296	1.42617	438.724			780.855	498.129	635.727	546.175	478.316	845.855
72.9167	615.526	574.617	682.835	754.3	1.42617	439.812			781.05	498.54	635.762	546.175	478.375	846.163
73	616.604	574.617	682.835	754.301	1.42617	440.985			781.466	499.58	635.787	546.176	478.398	846.623
73.0833	617.448	574.617	682.835	754.301	1.42617	440.989			781.683	499.769	635.795	546.179	478.411	847.01
73.1667	618.141	574.617	682.835	754.301	1.42617	440.989			781.731	499.769	635.801	546.288	478.412	847.01
73.25	618.519	574.617	682.835	754.301	1.47168	440.989			781.795	499.769	635.843	546.295	478.452	847.092
73.3333	619.785	574.617	682.835	754.301	1.48802	440.989			781.929	499.769	635.976	546.308	478.482	847.297
73.4167	622.481	574.617	682.835	754.301	1.48802	440.989			781.993	499.803	635.99	546.311	478.564	847.498
73.5	623.792	574.617	682.835	754.301	1.48802	440.989			782	500.194	636.15	546.318	478.681	847.518
73.5833	627.536	574.617	682.835	754.301	1.59969	440.989			782.047	500.615	638.194	546.365	479.404	847.614
73.6667	628.861	574.617	682.835	754.301	3.00819	440.989			782.047	501.798	638.613	547.321	480.083	847.614
73.75	629.529	574.617	682.835	754.91	5.02251	440.989			782.122	502.719	638.778	548.675	481.618	847.715
73.8333	629.534	574.617	682.835	755.469	6.21331	440.989			782.272	502.719	638.854	549.386	482.051	847.839
73.9167	629.534	574.617	682.835	755.469	7.41369	440.989			782.769	502.719	638.94	549.425	484.179	848.319
74	629.534	574.617	682.835	755.469	9.70096	440.989			783.484	502.719	639.018	549.445	484.784	848.5
74.0833	629.534	574.617	682.835	755.469	12.4051	440.989			784.598	502.749	639.05	549.477	484.784	848.513
74.1667	629.534	574.617	682.835	755.469	13.1149	440.989			785.287	503.155	639.079	549.527	484.84	848.721
74.25	629.534	574.617	682.835	755.469	13.1149	440.989			786.14	503.821	639.096	549.566	484.85	849.087
74.3333	629.534	574.617	682.835	755.469	13.1149	440.989			786.962	504.721	639.098	549.64	484.85	849.087
74.4167	629.534	574.617	682.835	755.469	13.1149	440.989			787.711	506.341	639.106	549.728	484.85	849.087
74.5	629.534	574.617	682.835	755.469	13.1149	441.056			787.711	507.698	639.109	549.775	484.85	849.091
74.5833	629.534	574.617	682.835	755.469	13.1149	441.167			787.711	508.349	639.111	549.815	484.912	849.217
74.6667	629.534	574.617	682.835	755.469	13.1149	441.174			787.711	508.349	639.19	549.852	484.931	849.613
74.75	629.534	574.617	682.835	755.469	13.1149	441.174			787.711	508.349	639.432	549.891	485.207	850.093
74.8333	629.534	574.617	682.835	755.469	13.1149	441.174			787.711	508.349	640.882	550.431	485.713	850.789
74.9167	629.534	574.776	682.84	755.469	13.1149	441.174			787.711	508.349	642.728	551.342	486.309	851.366
75	629.534	574.919	683.083	755.469	13.1149	441.174			787.711	508.349	642.813	552.181	488.227	851.367
75.0833	629.534	575.361	683.606	755.512	13.1149	441.174			787.757	508.349	642.829	553.27	489.234	851.367
75.1667	629.534	575.807	686.085	755.891	13.1149	441.174			787.933	508.349	642.841	554.112	490.17	851.367
75.25	629.534	576.216	689.214	756.241	13.1149	441.174			787.933	508.349	642.845	555.709	490.998	851.367
75.3333	629.534	577.034	691.623	756.838	13.1149	441.174			787.992	508.349	642.847	556.422	492.202	851.404
75.4167	629.534	577.453	691.853	758.396	13.1149	441.174			787.996	508.349	642.858	557.371	494.462	851.509
75.5	629.534	577.453	693.389	759.585	13.1149	441.174			787.996	508.686	642.865	558.235	495.791	852
75.5833	629.534	577.453	695.269	761.304	13.1149	441.174			788.327	509.639	642.865	559.089	497.624	852.505
75.6667	629.534	577.453	695.451	762.639	13.1149	441.174			788.93	510.146	642.952	560.233	498.778	853.252
75.75	629.534	577.453	695.451	764.298	13.1149	441.174			789.502	510.146	643.353	561.986	499.621	854.055
75.8333	629.534	577.453	695.451	766.494	13.1149	441.174			790.322	510.146	643.83	562.781	500.833	854.992
75.9167	629.534	577.453	695.451	768.159	13.1149	441.174			791.287	510.146	644.503	562.805	501.809	855.961
76	629.534	577.453	695.451	768.976	13.1149	441.174			792.598	510.146	645.323	562.805	502.842	856.015
76.0833	629.534	577.453	695.453	772.071	13.1149	441.174			793.922	510.92	646.124	562.805	503.627	856.015
76.1667	629.534	577.453	695.453	773.674	13.1149	441.174			795.321	511.938	647.268	562.805	504.213	856.015
76.25	629.534	577.453	695.453	773.676	13.1149	441.174			796.388	512.943	648.081	562.805	505.003	856.015
76.3333	629.534	577.453	695.453	773.701	13.1149	441.174			797.684	513.841	648.732	562.805	506.023	856.015
76.4167	629.534	577.453	695.453	774.567	13.1149	441.174			798.927	514.872	649.675	562.805	507.144	856.146
76.5	629.534	577.453	695.455	774.655	13.1149	441.174			800.716	516.621	650.872	562.805	507.971	857.109
76.5833	629.534	577.453	695.461	774.655	13.1149	441.586			801.732	517.116	651.943	562.805	508.607	858.008
76.6667	629.534	577.453	695.461	774.655	13.2772	442.511			802.832	518.07	652.685	562.805	509.112	859.082
76.75	629.534	577.453	695.461	774.655	13.7294	443.497			804.353	519.724	653.183	562.805	510.076	860.198
76.8333	629.534	577.453	695.461	774.655	14.5777	444.555			806.024	520.345	653.899	562.805	511.047	861.462
76.9167	629.534	577.453	695.461	774.655	15.6742	445.617			807.153	521.336	655.078	563.096	512.176	861.793
77	629.534	577.453	695.584	774.655	16.2069	446.94			808.327	522.662	656.14	564.091	512.902	861.793
77.0833	629.534	577.453	695.617	774.655	16.2069	447.458			809.574	523.275	657.046	564.097	514.148	861.793
77.1667	629.534	577.453	695.617	774.655	16.2069	448.899			810.421	523.409	658.224	564.097	515.458	861.793
77.25	629.534	577.453	695.617	774.655	16.2069	448.998			811.447	523.812	659.269	564.097	516.371	861.831
77.3333	629.534	577.521	695.617	774.655	16.2069	448.998			812.608	524.057	660	564.097	517.472	861.897
77.4167	629.534	577.771	695.617	774.655	16.2069	448.998			813.692	524.241	660.408	564.097	518.941	861.897
77.5	629.534	578.235	695.617	774.655	16.2069	448.998			814.712	524.769	660.837	564.097	519.775	861.897
77.5833	629.534	578.411	695.617	774.655	16.2069	448.998			816.052	525.069	661.026	564.097	520.908	862.039
77.6667	629.534	578.546	695.617	774.671	16.2069	448.998			816.71	525.506	661.532	564.097	522.142	862.908
77.75	629.534	578.546	695.617	775.04	16.2069	448.998			817.237	526.448	662.025	564.097	523.779	863.866
77.8333	629.534	578.546	695.617	775.04	16.2069	448.998			818.132	527.76	662.423	564.097	525.025	864.973
77.9167	629.534	578.546	695.617	775.04	16.2069	448.998			819.28	528.4	662.705	564.097	526.202	866.264
78	629.534	578.546	695.617	775.04	16.2069	448.998			820.074	529.231	663.085	564.097	527.309	867.414
78.0833	629.534	578.546	695.617	775.04	16.2069	448.998			821.309	530.647	663.314	564.097	528.696	868.707
78.1667	629.534	578.546	695.617	775.04	16.2069	448.998			823.071	530.887	664.057	564.097	529.532	869.804
78.25	629.534	578.546	695.617	775.04	16.2069	448.998			824.289	531.727	664.28	564.392	530.039	871.611
78.3333	629.534	578.546	695.617	775.04	16.2069	448.998			824.921	532.355	664.453	565.776	530.622	873.403
78.4167	629.534	578.546	695.64	775.04	16.2069	448.998			825.714	532.839	665.033	567.106	531.536	874.275
78.5	629.534	578.546	695.736	775.04	16.2069	448.998			826.887	533.039	665.413	568.107	532.184	876.178
78.5833	629.534	578.546	696.007	775.04	16.2069	448.998			827.847	533.535	665.549	568.359	533.394	877.619
78.6667	629.534	578.729	696.476	775.04	16.2069	448.998			828.53	533.99	665.785	568.659	534.048	879.19
78.75	629.534	579.106	696.476	775.04	16.2069	448.998			829.16	534.397	666.721	569.338	534.848	879.681
78.8333	629.534	579.259	696.476	775.04	16.2069	448.998			830.504	535.172	667.219	569.525	535.727	881.289
78.9167	629.914	579.259	696.476	775.04	16.2339	449.021			831.391	535.595	667.568	569.758	538.107	882.865
79	630.455	579.563	696.476	775.059	17.0274	449.136			832.12	535.777	668.499	571.471	539.762	884.518
79.0833	631.408	580.381	696.476	775.283	17.6136	449.136			834.085	536.431	669.319	572.101	540.601	885.448
79.1667	631.85	580.801	696.476	775.425	18.0743	449.363			835.021	536.924	670.268	572.865	541.842	886.697
79.25	631.85	581.118	696.476	776.853	18.194	449.517			835.804	537.387	671.579	573.455	543.08	887.508
79.3333	631.85	581.423	696.661	777.137	18.1954	449.517			837.255	538.066	672.395	574.416	544.706	888.074
79.4167	631.85	581.86	697.035	777.137	18.3459	449.614			839.109	538.828	672.766	575.03	545.79	889.022
79.5	631.85	582.674	697.035	777.137	18.3495	450.085			839.834	539.605	674.524	575.521	546.992	890.049
79.5833	631.85	583.152	697.035	777.137	18.3495	450.579			841.137	540.656	676.161	576.003	547.83	891.372
79.6667	631.85	583.48	697.035	777.137	18.3495	450.94			842.064	542.17	676.869	576.624	550.058	892.946
79.75	631.85	584.277	697.035	777.137	18.3495	450.94			842.963	542.436	677.62	577.056	551.378	894.492
79.8333	631.85	584.825	697.035	777.137	18.3495	450.94			843.994	543.085	678.427	577.151	552.424	895.32
79.9167	631.958	586.138	697.539	777.137	18.3495	451.084			844.988	544.546	679.59	577.982	554.484	896.721
80	633.333	588.252	699.01	777.137	18.3495	452.286			846.963	548.409	682.249	579.709	557.967	899.712
80.0833	633.73	589.697	700.031	777.137	18.3495	454.33			850.657	549.914	687.042	581.335	561.293	902.281
80.1667	634.187	590.378	701.288	777.344	18.3495	455.399			853.773	550.535	690.193	584.155	565.591	904.076
80.25	635.342	591.785	702.191	778.842	18.3495	456.27			856.495	551.673	691.957	586.563	566.641	905.484
80.3333	636.099	592.578	702.706	780.491	19.0168	456.743			857.666	551.89	693.427	587.521	567.787	906.409
80.4167	636.904	593.633	703.874	781.394	19.8501	457.407			859.405	552.086	694.257	588.696	568.656	907.415
80.5	637.619	594.777	704.789	782.122	20.9481	457.971			861.093	552.54	695.086	589.486	569.9	908.82
80.5833	638.251	595.55	705.733	782.975	21.1883	458.45			862.427	552.777	696.243	590.693	570.213	910.057
80.6667	639.005	595.969	706.36	783.943	21.288	458.892			865.093	553.024	697.504	591.722	571.927	911.214
80.75	639.704	596.71	707.326	784.68	21.7538	459.539			867.329	553.704	698.742	592.571	573.462	912.595
80.8333	640.823	597.104	707.822	785.976	21.8572	460.206			868.633	554.438	700.232	594.196	575.068	913.609
80.9167	641.35	597.519	708.788	786.73	22.4441	460.849			870.071	554.585	701.335	594.695	576.418	914.276
81	642.328	598.301	710.152	787.861	22.9278	461.299			871.435	554.754	702.27	595.514	577.551	915.775
81.0833	643.149	599.165	710.721	789.205	23.5029	461.575			873.407	555.257	703.575	596.636	578.98	916.933
81.1667	645.152	600.08	711.688	790.516	23.7396	461.746			875.389	555.424	704.595	597.728	579.813	918.037
81.25	646.22	600.388	712.661	791.691	24.0891	462.275			876.235	555.968	705.704	598.38	581.394	918.724
81.3333	646.932	601.263	712.904	792.21	24.7091	462.563			878.215	556.491	707.161	599.46	583.209	919.595
81.4167	647.521	602.531	713.234	792.627	25.4088	463.019			879.115	556.892	708.611	599.9	585.784	921.62
81.5	648.077	603.023	713.848	793.578	25.8025	463.405			880.253	557.098	709.793	600.393	587.833	922.583
81.5833	648.838	604.063	714.393	794.19	25.9432	464.52			881.945	557.703	710.768	600.651	589.633	923.794
81.6667	649.213	604.806	715.129	795.16	26.0919	465.101			882.933	558.179	712.757	601.607	592.423	924.871
81.75	649.529	605.73	715.484	796.1	26.1532	465.856			884.585	558.474	714.422	602.468	593.645	925.404
81.8333	650.138	606.642	715.782	796.395	26.1979	466.551			886.88	559.387	715.418	602.893	594.999	926.744
81.9167	650.718	607.747	716.1	797.462	26.6538	467.423			887.857	559.434	716.792	603.64	596.811	928.607
82	651.581	608.552	716.437	797.955	26.9216	467.95			889.638	560.261	717.818	603.904	597.481	930.187
82.0833	652.521	609.455	716.856	799.155	28.3646	468.007			891.642	560.802	718.922	606.204	600.294	931.957
82.1667	653.307	610.811	718.398	800.007	29.2516	468.603			892.545	561.437	720.551	608.765	601.652	933.547
82.25	653.951	612.096	719.392	800.755	29.8907	469.481			894.874	561.499	722.08	609.717	604.556	934.714
82.3333	654.672	612.939	720.09	801.62	30.0965	470.027			896.328	561.652	723.077	610.514	606.226	935.536
82.4167	655.487	613.882	720.737	802.078	30.4385	470.304			897.789	563.012	724.883	611.086	608.192	935.819
82.5	656.408	614.646	721.443	802.63	31.7201	470.997			899.689	564.359	726.187	611.621	610.472	937.15
82.5833	657.167	615.757	722.184	803.484	32.4844	471.907			901.077	565.683	726.79	614.125	613.124	938.794
82.6667	657.927	616.852	723.266	804.367	32.671	472.249			902.157	566.554	729.715	615.547	616.237	939.497
82.75	658.676	617.63	723.907	805.098	33.1515	472.301			903.854	567.354	732.825	616.078	619.703	940.27
82.8333	659.046	618.764	724.603	805.686	34.2314	473.048			905.192	568.101	735.777	617.084	621.147	941.656
82.9167	659.771	619.818	725.106	805.741	34.8739	473.588			906.741	568.706	738.155	617.985	621.354	943.081
83	660.536	620.752	725.612	806.2	36.407	473.68			908.864	569.431	739.123	619.041	621.887	944.465
83.0833	661.115	621.674	726.409	806.979	36.6519	474.291			909.759	569.724	740.258	621.526	623.465	945.776
83.1667	661.803	622.585	726.758	807.832	37.177	474.676			910.022	571.123	743.038	622.222	625.958	947.343
83.25	662.39	623.635	727.163	808.438	37.4121	475.171			911.258	571.706	745.767	622.676	627.298	948.411
83.3333	663.902	624.604	727.452	809.055	37.9102	475.619			911.855	572.053	747.143	623.281	629.737	949.357
83.4167	664.79	625.361	728.286	809.717	38.5729	476.092			913.678	572.324	747.636	623.884	631.519	950.966
83.5	665.5	626.381	729.259	810.6	39.2665	476.494			915.129	573.378	748.444	624.201	632.664	951.674
83.5833	666.25	627.032	729.701	811.534	40.3507	476.828			916.403	573.708	749.362	624.458	634.853	952.992
83.6667	667.045	627.791	730.034	812.422	40.7668	477.036			917.506	574.95	751.99	625.372	636.061	953.972
83.75	667.615	628.979	730.955	813.219	41.1074	477.52			917.985	576.056	753.16	627.173	638.14	954.816
83.8333	668.337	629.919	731.387	813.933	41.8616	477.904			919.229	577.7	755.749	627.965	640.237	955.942
83.9167	668.989	630.896	732.168	814.815	42.4095	478.414			919.75	578.94	757.139	629.052	640.803	957.345
84	669.785	631.378	732.663	815.924	42.7987	478.758			919.751	579.986	758.235	629.523	642.846	958.494
84.0833	670.726	631.902	733.064	816.367	43.7644	478.889			919.773	580.528	760.514	630.122	644.173	959.188
84.1667	671.243	632.905	733.29	817.253	45.7268	479.593			919.773	581.526	763.882	630.898	645.854	959.229
84.25	671.889	633.434	734.072	817.717	46.5463	479.947			919.773	581.881	766.969	631.447	649.265	960.006
84.3333	673.098	634.129	734.881	818.51	47.4796	480.248			919.773	583.178	767.94	632.515	650.085	960.745
84.4167	674.307	635.231	736.647	819.278	48.2844	480.636			919.773	584.219	768.989	635.492	650.085	960.88
84.5	674.992	636.079	736.864	820.043	48.7018	481.354			919.773	585.59	769.685	637.422	650.284	960.88
84.5833	676.102	636.913	737.183	821.26	49.0972	482.28			919.773	586.563	769.972	638.011	651.799	960.88
84.6667	677.236	637.567	737.998	822.85	49.7493	483.052			919.773	586.714	770.881	638.448	651.836	960.88
84.75	678.245	638.334	738.613	823.569	50.1945	483.723			919.773	587.773	772.503	640.191	651.836	960.886
84.8333	679.202	639.504	738.841	824.181	50.4361	484.158			919.773	588.34	773.841	643.562	651.836	960.896
84.9167	680.312	640.11	739.263	825.35	50.7846	484.894			919.773	590.672	774.498	646.204	651.836	960.896
85	681.391	640.831	739.866	826.482	51.1451	485.652			919.773	592.204	775.226	647.365	651.836	960.896
85.0833	682.196	641.748	740.205	827.829	52.0144	486.361			919.773	593.446	775.337	648.521	651.836	960.896
85.1667	682.971	642.514	740.766	828.615	52.8059	486.925			919.773	595.294	775.337	650.683	651.836	960.896
85.25	683.604	643.887	741.501	829.644	53.8169	487.376			919.773	596.662	775.337	653.559	651.836	960.896
85.3333	684.219	644.457	742.449	830.923	54.6434	487.771			919.773	598.054	775.337	654.724	651.836	960.896
85.4167	685.033	645.358	742.938	831.347	55.3278	488.185			919.773	600.556	775.337	655.012	651.836	960.896
85.5	685.927	647.21	743.144	831.644	55.6307	488.259			919.773	601.86	775.337	656.67	651.836	960.896
85.5833	686.629	648.507	743.827	832.424	56.3713	488.695			919.773	602.69	775.337	657.291	651.836	960.896
85.6667	687.26	649.302	744.437	832.988	57.2533	489.312			919.773	603.975	775.337	657.618	651.836	960.896
85.75	687.858	650.535	744.937	833.254	58.0251	489.709			919.773	604.665	775.337	658.992	651.836	960.908
85.8333	688.505	651.571	745.096	833.914	58.7948	490.245			919.773	605.891	775.337	659.623	651.836	960.908
85.9167	689.365	652.151	745.335	834.53	59.3898	490.503			919.773	606.97	775.337	661.679	651.836	960.908
86	690.216	652.994	746.145	835.134	59.5725	491.102			919.773	607.906	775.337	662.364	651.836	960.908
86.0833	691.048	653.904	746.957	835.944	59.8584	491.466			919.773	610.002	775.337	662.446	651.836	960.908
86.1667	692.027	655.231	747.575	836.812	60.2771	492.266			919.773	612.31	775.337	662.672	651.836	960.908
86.25	692.519	657.271	748.373	838.238	60.8779	492.896			919.773	615.399	775.337	663.756	651.836	960.908
86.3333	693.553	658.084	748.924	839.195	61.449	493.093			919.773	618.451	775.337	664.625	651.836	960.908
86.4167	694.102	658.891	749.399	840.24	61.904	493.318			919.773	620.629	775.337	665.087	651.836	960.908
86.5	694.444	659.68	749.982	840.559	63.0342	493.838			919.773	622.355	775.337	665.942	651.836	960.908
86.5833	696.103	661.072	750.498	840.995	63.449	494.139			919.773	623.672	775.337	667.511	651.836	960.908
86.6667	698.689	661.781	751.566	841.507	63.6361	494.767			919.773	626.336	775.337	669.166	651.836	960.908
86.75	699.857	662.293	752.104	842.294	64.3124	495.486			919.773	628.977	775.337	669.664	651.836	960.908
86.8333	700.641	663.349	752.429	843.11	64.9107	495.744			919.773	632.147	775.337	670.603	651.836	960.908
86.9167	701.597	663.973	752.861	843.514	65.6105	496.055			919.773	635	775.337	671.616	651.836	960.908
87	702.404	664.73	753.68	844.447	66.7582	496.51			919.773	637.43	775.337	672.339	651.836	960.908
87.0833	702.949	665.572	754.998	845.179	67.1867	497.014			919.773	640.812	775.337	674.616	651.836	960.908
87.1667	703.706	666.771	755.459	846.687	67.7602	497.462			919.773	642.731	775.337	675.863	651.836	960.908
87.25	704.602	668.966	756.954	849.426	68.6216	497.777			919.773	646.032	775.337	676.099	651.836	960.908
87.3333	705.609	669.419	757.889	850.643	69.9411	500.37			919.773	647.944	775.337	676.099	651.836	960.908
87.4167	706.252	670.149	758.294	852.397	70.3698	501.313			919.773	649.978	775.337	676.099	651.836	960.908
87.5	707.188	671.271	758.992	855.976	70.8437	502.302			919.773	650.306	775.337	676.099	651.836	960.908
87.5833	708.178	672.151	759.68	856.668	71.7799	503.637			919.773	650.306	775.337	676.099	651.836	960.908
87.6667	708.907	673.008	760.535	856.919	73.0075	503.984			919.773	650.306	775.337	676.099	651.836	960.908
87.75	709.553	673.837	760.981	857.637	75.6459	504.566			919.773	650.306	775.337	676.099	651.836	960.908
87.8333	709.994	674.757	761.555	858.044	76.2816	505.185			919.773	650.306	775.337	676.099	651.836	960.908
87.9167	710.842	675.453	761.941	858.621	76.5863	505.807			919.773	650.306	775.337	676.099	651.836	960.908
88	713.819	676.133	762.656	860.729	77.1085	507.393			919.773	650.306	775.337	676.099	651.836	960.908
88.0833	715.557	676.95	763.753	862.221	77.6453	508.185			919.773	650.306	775.337	676.099	651.836	960.908
88.1667	716.325	677.459	764.15	863.353	78.4232	508.62			919.773	650.306	775.337	676.099	651.836	960.908
88.25	717.026	678.647	765.071	864.185	79.3394	509.942			919.773	650.306	775.337	676.099	651.836	960.908
88.3333	717.707	680.271	765.661	864.588	80.1187	510.778			919.773	650.306	775.337	676.099	651.836	960.908
88.4167	718.687	681.536	766.43	865.112	80.851	512.529			919.773	650.306	775.337	676.099	651.836	960.908
88.5	719.933	682.299	767.5	865.429	81.5473	513.209			919.773	650.306	775.337	676.099	651.836	960.908
88.5833	720.542	682.703	768.216	866.508	81.7772	514.073			919.773	650.306	775.337	676.099	651.836	960.908
88.6667	721.042	683.486	768.67	867.402	82.257	514.169			919.773	650.306	775.337	676.099	651.836	960.908
88.75	721.957	684.971	769.446	868.293	82.6252	514.957			919.773	650.306	775.337	676.099	651.836	960.91
88.8333	723.277	685.565	770.25	868.855	83.174	516.142			919.773	650.306	775.337	676.099	651.836	960.911
88.9167	724.491	685.967	770.57	870.038	83.6993	516.749			919.773	650.306	775.337	676.099	651.836	960.911
89	725.461	686.748	771.139	870.077	84.4108	516.961			919.906	650.306	775.337	676.099	651.836	960.911
89.0833	726.339	687.503	771.989	870.077	84.9048	517.193			920.19	650.306	775.337	676.099	651.836	960.911
89.1667	727.479	688.448	772.555	870.077	85.3367	517.83			920.207	650.306	775.337	676.099	651.836	960.911
89.25	728.437	689.247	774.218	870.077	85.8947	518.603			920.208	650.306	775.337	676.099	651.836	960.911
89.3333	729.628	690.292	775.743	870.077	86.1814	519.651			920.208	650.306	775.337	676.099	651.836	960.911
89.4167	730.297	692.026	776.37	870.077	86.5375	520.421			920.208	650.306	775.337	676.099	651.836	960.911
89.5	730.883	693.401	777.297	870.077	87.1472	520.982			920.21	650.306	775.337	676.099	651.836	961.038
89.5833	731.884	695.53	778.9	870.077	88.0829	521.16			920.213	650.306	775.337	676.099	651.836	961.217
89.6667	732.943	697.586	779.527	870.077	88.7339	521.774			920.213	650.306	775.337	676.099	651.836	961.221
89.75	734.09	701.039	780.568	870.077	89.2113	522.494			920.213	650.306	775.337	676.099	651.836	961.221
89.8333	735.229	702.342	781.148	870.077	89.969	522.881			920.213	650.306	775.337	676.099	651.836	961.221
89.9167	736.523	703.404	781.653	870.077	90.4802	523.385			920.213	650.306	775.337	676.099	651.836	961.221
90	737.556	704.494	782.404	870.077	90.9731	524.004			920.243	650.306	775.337	676.099	651.836	961.221
90.0833	738.205	705.959	784.2	870.077	91.2901	524.19			920.246	650.306	775.337	676.099	651.836	961.221
90.1667	738.944	707.7	789.829	870.077	92.5783	525.265			920.246	650.306	775.337	676.099	651.836	961.221
90.25	739.641	709.029	791.611	870.077	93.1199	526.027			920.246	650.306	775.337	676.099	651.836	961.221
90.3333	740.273	710.274	792.797	870.077	93.8916	526.566			920.246	650.306	775.337	676.099	651.836	961.221
90.4167	742.28	711.737	793.717	870.077	94.1385	529.256			920.246	650.306	775.337	676.099	651.836	961.221
90.5	743.399	713.273	796.14	870.077	95.4298	532.484			920.246	650.306	775.337	676.099	651.836	961.221
90.5833	744.358	714.313	796.962	870.077	96.5647	535.556			920.246	650.306	775.337	676.099	651.836	961.221
90.6667	745.227	715.913	800.065	870.077	97.0594	537.149			920.246	650.306	775.337	676.099	651.836	961.221
90.75	746.654	717.086	800.655	870.077	98.3524	537.725			920.246	650.306	775.337	676.099	651.836	961.221
90.8333	747.429	718.454	800.68	870.077	101.842	539.551			920.246	650.306	775.337	676.099	651.836	961.221
90.9167	748.386	719.474	801.278	870.242	102.352	540.965			920.246	650.306	775.337	676.099	651.844	961.221
91	749.267	720.634	801.382	871.033	102.754	542.581			920.246	650.306	775.337	676.099	651.864	961.221
91.0833	750.464	721.949	801.382	871.033	103.339	543.451			920.246	650.306	775.337	676.099	651.864	961.221
91.1667	751.406	722.465	801.382	871.033	104.102	544.598			920.246	650.306	775.337	676.099	651.864	961.221
91.25	752.092	723.228	801.382	871.033	106.403	546.132			920.246	650.306	775.337	676.099	651.864	961.221
91.3333	753.079	724.135	801.382	871.033	107.776	547.429			920.246	650.306	775.337	676.099	651.864	961.221
91.4167	754.014	727.147	801.382	871.033	108.971	548.218			920.246	650.306	775.337	676.099	651.864	961.221
91.5	754.899	728.549	801.382	871.033	111.928	548.519			920.246	650.306	775.337	676.099	651.864	961.221
91.5833	755.758	729.57	801.382	871.033	115.296	548.657			920.246	650.306	775.337	676.099	651.864	961.359
91.6667	756.746	730.949	801.382	871.033	119.606	548.98			920.246	650.306	775.337	676.099	651.864	961.397
91.75	757.286	732.121	801.382	871.033	121.301	549.021			920.246	650.306	775.337	676.099	651.864	961.403
91.8333	758.035	734.88	801.411	871.916	122.674	549.05			920.246	650.306	775.337	676.099	651.864	961.408
91.9167	759.651	736.373	801.455	873.176	125.529	549.603			920.246	650.306	775.337	676.099	651.864	961.424
92	762.793	737.669	801.455	875.037	126.207	550.188			920.246	650.306	775.337	676.099	651.864	961.432
92.0833	766.232	739.008	801.455	875.401	126.207	550.22			920.246	650.306	775.337	676.099	651.864	961.458
92.1667	769.628	741.049	801.455	875.671	126.207	550.24			920.351	650.306	775.337	676.099	651.864	961.462
92.25	771.207	744.891	801.455	876.842	126.207	550.279			920.423	650.306	775.337	676.099	651.864	961.462
92.3333	773.417	747.468	801.455	878.436	126.207	550.326			920.424	650.306	775.337	676.099	651.864	961.505
92.4167	776.416	749.84	801.455	880.019	126.207	550.339			920.424	650.306	775.337	676.099	651.864	961.533
92.5	777.825	751.167	801.455	880.923	126.207	550.35			920.424	650.306	775.337	676.099	651.864	961.534
92.5833	778.721	752.405	801.455	880.923	126.207	550.538			920.424	650.306	775.337	676.099	652.389	961.534
92.6667	778.727	753.366	801.455	880.923	126.207	550.795			920.425	650.306	775.337	676.099	653.051	961.585
92.75	778.741	753.366	801.455	880.923	126.207	550.826			920.427	650.306	775.337	676.099	654.44	961.806
92.8333	779.063	753.371	801.805	881.443	126.381	551.357			920.549	650.306	775.34	676.199	656.578	961.958
92.9167	780.155	753.376	802.935	882.629	126.769	551.988			921.079	650.306	775.55	676.224	657.171	962.328
93	781.051	753.376	804.365	883.062	126.769	552.033			922.675	650.318	776.163	676.224	657.468	962.498
93.0833	781.207	753.376	805.155	883.27	126.769	552.046			923.469	650.435	776.344	677.094	657.653	962.504
93.1667	781.207	753.376	806.337	883.479	126.769	552.057			923.604	650.452	776.4	677.564	657.866	962.553
93.25	781.207	753.376	807.022	884.165	126.769	552.078			923.863	650.471	776.447	678.351	658.423	962.639
93.3333	781.207	753.376	808.236	885.444	126.769	552.112			924.061	650.715	776.591	678.983	658.577	962.801
93.4167	781.207	753.376	808.716	886.86	126.769	552.265			924.348	651.064	777.365	680.262	658.89	963.572
93.5	781.207	753.376	808.973	887.388	126.769	552.343			924.609	651.305	777.736	681.875	659.278	963.764
93.5833	781.207	753.376	809.331	888.639	126.769	552.382			925.149	652.078	777.903	682.221	659.726	964.415
93.6667	781.207	753.376	811.552	889.189	126.769	552.411			926.3	653.267	778.822	683.192	659.878	965.003
93.75	781.207	753.376	812.092	891.186	126.769	552.465			926.767	654.73	780.491	683.563	660.119	966.363
93.8333	781.207	753.376	813.616	892.689	126.769	552.527			926.994	655.253	781.026	684.383	660.174	967.414
93.9167	781.207	753.376	814.333	894.873	126.769	552.563			927.751	656.255	781.845	684.827	660.272	968.294
94	781.207	753.376	814.576	895.246	126.769	552.989			928.533	657.837	782.011	684.862	660.45	969.016
94.0833	781.207	753.376	815.631	896.88	126.769	553.342			929.09	657.87	782.104	684.939	660.46	969.701
94.1667	781.212	753.376	815.825	898.134	127.81	553.498			929.175	657.87	782.723	685.879	660.788	970.144
94.25	781.517	753.376	817.405	898.573	128.31	553.549			929.303	657.87	783.351	686.093	660.842	970.303
94.3333	782.469	753.376	818.683	899.444	129.592	553.565			929.443	657.87	783.966	686.903	660.842	970.395
94.4167	784.04	753.376	822.463	902.084	132.661	553.578			929.817	657.95	784.042	686.984	660.967	970.536
94.5	784.098	753.376	823.46	904.62	135.575	553.607			930.229	658.296	784.282	687.534	661.038	970.536
94.5833	784.147	753.376	823.46	906.787	139.186	553.648			930.498	658.848	784.821	688.334	661.547	970.536
94.6667	784.147	753.376	823.46	906.874	142.244	553.661			930.843	658.957	784.847	688.769	663.765	970.649
94.75	784.147	753.376	823.46	906.874	143.109	553.711			931.342	659.05	785.053	689.652	664.209	971.189
94.8333	784.147	753.376	823.46	906.874	143.112	553.78			932.913	659.207	785.827	689.663	665.324	972.019
94.9167	784.147	753.376	823.46	906.874	143.132	553.804			933.146	659.457	786.045	689.691	665.537	972.387
95	784.147	753.376	823.46	906.874	143.132	554.672			933.294	659.964	786.288	690.436	665.638	972.588
95.0833	784.147	753.376	823.46	906.874	143.132	555.332			934.125	661.113	786.306	690.522	666.734	973.225
95.1667	784.147	753.376	823.46	906.874	143.132	555.601			934.689	661.378	786.328	690.553	667.48	973.238
95.25	784.147	753.376	823.46	906.874	143.132	556.753			935.207	661.379	786.331	690.586	669.771	973.238
95.3333	784.147	753.376	823.46	906.874	143.132	558.968			935.303	661.379	786.637	690.592	670.714	973.238
95.4167	784.147	753.376	823.46	906.874	143.132	559.527			935.316	661.42	786.768	691.8	671.449	973.337
95.5	784.147	753.376	823.46	906.95	143.132	561.818			935.486	661.538	786.794	692.839	673.117	973.61
95.5833	784.147	753.376	823.46	907.389	143.132	564.107			935.929	661.538	786.801	692.937	673.85	973.869
95.6667	784.147	753.376	823.46	907.389	143.132	565.571			935.954	661.562	786.871	693.384	673.915	974.619
95.75	784.147	753.376	823.46	907.389	143.132	566.748			935.962	661.617	786.986	693.409	673.954	975.586
95.8333	784.147	753.386	823.46	907.389	143.132	568.423			935.996	661.681	786.988	693.44	673.985	975.729
95.9167	784.147	753.422	823.46	907.389	143.132	570.882			936.12	662.126	787.565	693.498	674.462	975.729
96	784.147	753.534	823.46	907.389	143.132	572.491			936.123	662.635	788.353	693.501	674.508	975.766
96.0833	784.147	754.956	823.463	907.389	143.132	573.483			936.422	662.912	788.506	693.521	674.534	975.784
96.1667	784.147	756.763	823.885	907.389	143.132	573.941			936.881	662.968	788.81	693.534	674.561	975.784
96.25	784.147	759.889	825.575	907.389	143.132	574.205			937.341	663.217	788.851	693.547	675.034	975.908
96.3333	784.147	760.677	825.694	907.389	143.132	574.226			938.085	663.222	788.857	693.558	675.601	976.199
96.4167	784.147	760.677	826.441	907.636	143.132	574.236			939.314	663.228	788.973	693.566	676.256	976.469
96.5	784.311	760.677	827.402	908.037	143.132	574.253			940.125	663.455	789.994	693.566	677.174	976.715
96.5833	785.127	760.677	827.598	908.764	143.132	574.321			941.224	663.799	790.394	693.586	678.193	976.839
96.6667	785.88	760.677	827.598	908.957	143.132	574.356			942.111	664.358	790.414	694.123	679.12	976.839
96.75	787.819	760.677	827.598	908.957	143.132	574.411			942.982	665.117	790.432	695.023	680.263	976.839
96.8333	789.534	760.677	827.598	908.957	143.132	574.443			944.055	666.017	790.452	695.649	681.777	976.839
96.9167	790.088	760.677	827.598	908.957	143.132	574.494			944.153	667.49	790.482	696.177	682.578	977.069
97	791.653	760.677	827.598	908.957	143.132	574.554			944.153	667.505	790.523	697.553	683.541	977.387
97.0833	791.666	760.677	827.598	908.957	143.132	574.743			944.153	667.505	790.721	698.512	685.195	977.9
97.1667	791.666	760.677	827.598	908.957	143.132	574.838			944.153	667.505	790.945	699.675	686.311	978.392
97.25	791.666	760.677	827.598	908.957	143.132	575.036			944.153	667.505	791.176	701.122	687.242	979.638
97.3333	791.666	760.677	827.598	908.957	143.132	575.152			944.153	667.505	792.11	702.11	688.362	981.074
97.4167	791.666	760.677	827.598	908.957	143.132	575.155			944.153	667.505	792.954	703.301	690.21	982.215
97.5	791.666	760.677	827.598	908.957	143.132	575.16			944.386	667.505	793.635	704.476	691.197	982.578
97.5833	791.666	760.677	827.598	908.957	143.132	575.17			944.439	667.85	794.221	704.476	691.398	982.578
97.6667	791.666	760.677	827.598	908.957	143.132	575.2			944.439	668.501	795.025	704.476	692.265	982.578
97.75	791.666	760.677	827.598	908.957	143.649	575.253			944.44	669.413	796.165	704.476	692.975	982.578
97.8333	791.666	760.677	827.598	909.02	143.818	575.257			944.465	670.967	798.025	704.476	694.486	983.169
97.9167	791.666	760.677	827.598	909.4	144.006	575.297			944.465	672.382	798.607	704.476	695.773	983.282
98	791.666	760.677	827.598	909.405	145.282	575.476			944.465	673.467	799.616	704.476	697.96	983.302
98.0833	791.666	761.047	827.598	910.305	146.157	575.488			944.465	674.259	799.98	704.476	698.94	983.381
98.1667	791.666	761.999	827.598	910.785	147.498	575.488			944.801	674.263	800.07	704.476	700.753	983.381
98.25	791.666	763.922	827.598	912.07	150.273	575.516			945.712	674.263	800.076	704.476	701.781	983.494
98.3333	791.666	765.748	827.598	913.601	152.133	575.57			946.704	674.263	800.098	704.476	702.553	984.394
98.4167	791.666	768.572	827.598	915.557	152.343	575.582			947.798	674.491	800.112	704.476	703.385	985.433
98.5	791.666	770.732	827.598	915.648	152.343	575.622			948.675	675.062	800.164	704.476	704.519	986.314
98.5833	791.666	770.92	827.598	915.648	152.343	576.275			949.91	675.062	800.164	704.659	705.444	987.555
98.6667	791.666	770.921	827.602	915.648	152.343	576.88			951.229	675.062	800.164	704.841	706.98	988.832
98.75	791.666	770.921	828.288	915.648	152.343	578.004			953.23	675.062	800.191	704.841	708.153	990.427
98.8333	791.666	770.921	829.68	915.648	152.343	580.659			954.23	675.062	800.304	704.841	710.587	991.62
98.9167	791.666	770.921	830.384	915.648	152.343	581.776			955.31	675.228	800.873	704.841	711.543	993.017
99	791.666	770.921	830.384	915.648	152.343	582.136			956.933	676.164	801.54	705.285	712.912	993.806
99.0833	791.666	770.921	830.384	915.648	152.343	582.404			957.799	677.201	802.36	705.827	713.478	993.806
99.1667	791.666	770.921	830.384	915.648	152.343	582.441			959.358	678.648	803.148	706.982	714.548	993.806
99.25	791.666	770.921	830.384	915.648	152.343	582.462			960.441	679.924	803.975	707.769	715.526	993.806
99.3333	791.666	770.921	830.384	915.648	152.343	582.486			961.397	681.779	804.979	708.966	716.377	993.806
99.4167	791.906	770.921	830.384	915.648	152.343	582.538			962.638	682.273	806.297	709.573	717.11	993.806
99.5	792.834	770.921	830.384	915.648	152.343	582.575			963.771	683.228	807.356	710.075	718.791	993.806
99.5833	794.784	770.921	830.384	915.648	152.343	582.585			964.603	684.432	807.857	711.02	719.327	993.849
99.6667	794.855	770.921	830.384	915.857	152.343	582.607			965.503	685.153	808.017	712.102	720.513	993.942
99.75	794.855	770.921	830.384	916.624	152.343	582.655			966.241	685.484	808.163	712.681	720.881	993.942
99.8333	794.855	770.921	830.384	916.985	152.343	582.69			966.694	685.835	808.669	713.546	721.883	993.942
99.9167	794.855	770.921	830.384	916.986	152.343	582.746			967.356	686.313	809.194	714.211	723.233	993.942
100	794.855	770.921	830.384	916.986	152.343	582.778			967.591	687.101	809.691	715.17	725.52	994.531
100.083	794.855	770.921	830.384	916.986	152.343	582.783			968.631	687.723	810.077	715.6	726.406	994.594
100.167	794.855	770.921	830.384	916.986	152.343	582.789			969.039	688.208	811.234	716.458	727.881	994.75
100.25	794.855	770.921	830.384	916.986	152.343	582.8			970.324	688.501	811.8	716.984	729.141	994.784
100.333	794.855	770.921	830.384	916.986	152.343	582.855			970.66	688.81	812.142	717.858	730.535	994.793
100.417	794.855	770.921	830.384	916.986	152.343	582.877			971.37	689.351	812.987	718.481	731.275	995.433
100.5	794.855	770.921	830.384	916.986	152.343	582.91			972.039	689.858	813.72	719.149	732.484	996.556
100.583	794.855	770.921	830.384	916.986	152.343	582.989			972.801	690.371	813.903	720.144	735.317	998.051
100.667	794.855	770.921	830.384	916.986	152.343	583.631			973.255	691.055	814.899	721.181	736.113	999.539
100.75	794.855	770.921	830.384	916.986	152.343	584.072			973.574	691.955	816.345	721.766	736.732	1000.35
100.833	794.855	770.921	830.384	916.986	152.353	584.3			974.29	692.647	817.763	722.466	737.211	1001.9
100.917	794.855	771.063	830.516	916.986	152.625	584.661			974.752	693.366	818.728	723.75	737.355	1003.37
101	794.855	771.268	830.637	916.986	153.269	584.78			975.139	693.755	819.828	724.077	738.416	1004.12
101.083	794.855	771.273	831.597	916.986	155.629	584.845			975.47	694.253	820.836	724.993	740.432	1004.87
101.167	794.855	771.85	832.07	916.986	157.114	584.868			976.255	694.741	822.58	726.531	742.02	1006.03
101.25	794.855	773.594	832.679	916.986	157.689	584.877			976.986	695.196	823.166	727.435	743.004	1007.52
101.333	794.855	773.602	833.122	916.986	158.726	584.892			977.51	695.692	824.066	728.578	744.794	1008.91
101.417	794.855	773.602	833.131	916.986	161.981	584.918			978.987	697.129	825.876	729.002	745.507	1009.39
101.5	794.875	773.602	833.131	916.986	164.052	584.971			980.486	697.614	827.136	729.721	745.851	1010.17
101.583	795.168	773.602	833.131	916.986	164.361	585.014			981.321	698.889	828.507	730.572	747.065	1010.54
101.667	795.265	773.602	833.131	916.986	164.361	585.055			982.002	699.308	829.747	731.82	748.919	1010.81
101.75	795.669	773.602	833.131	916.986	164.361	585.084			982.974	699.466	831.204	732.48	750.777	1011.46
101.833	796.084	773.602	833.131	916.986	164.361	585.172			983.995	699.889	832.596	733.072	751.287	1012.89
101.917	797.565	773.602	833.131	916.986	164.361	585.198			985.273	700.298	834.278	733.481	752.552	1014.09
102	799.554	773.602	833.131	917.241	164.361	585.401			986.99	700.512	835.019	734.389	754.095	1014.32
102.083	801.154	773.602	833.131	917.767	164.361	585.508			988.118	700.602	836.966	734.969	756.79	1014.67
102.167	801.242	773.602	833.131	918.317	164.361	585.554			988.791	701.57	838.868	735.514	757.444	1015.13
102.25	801.242	773.602	833.131	919.651	164.361	586.021			990.585	702.528	840.466	736.573	759.063	1016.04
102.333	801.242	773.602	833.131	920.245	164.361	586.483			992.256	704.107	842.307	737.332	760.258	1017.45
102.417	801.242	773.602	833.131	920.245	164.361	587.002			993.068	706.363	844.167	737.844	760.71	1018.73
102.5	801.242	773.981	833.131	920.245	164.361	587.365			994.169	706.835	845.753	738.202	762.567	1019.87
102.583	801.242	775.37	833.259	920.245	164.361	588.178			995.294	707.646	847.025	738.654	764.798	1020.12
102.667	801.242	776.806	833.613	920.245	164.361	588.457			995.724	707.876	848.426	739.064	765.568	1021.53
102.75	801.242	777.354	833.613	920.245	164.361	588.512			996.466	708.821	850.107	739.713	768.042	1022.93
102.833	801.242	777.947	833.613	920.245	164.361	588.538			997.837	709.598	852.918	740.79	769.244	1023.28
102.917	801.242	778.656	833.613	920.245	164.361	588.564			999.006	710.495	853.693	741.509	770.864	1024.23
103	801.242	779.048	833.613	920.245	164.361	588.578			999.97	710.97	854.41	741.897	772.825	1025.58
103.083	801.242	779.626	833.613	920.245	164.361	588.597			1001.68	712.572	856.573	744.023	774.017	1026.49
103.167	801.242	780.144	833.613	920.245	164.361	588.669			1002.42	713.539	857.312	744.864	774.165	1027.85
103.25	801.242	780.828	833.613	920.245	164.453	588.713			1004.04	714.304	858.418	745.779	775.687	1028.99
103.333	801.242	781.542	833.613	920.245	164.496	588.772			1004.53	716.071	861.728	746.982	778.321	1030.18
103.417	801.381	782.206	833.613	920.523	164.496	588.838			1005.82	717.753	863.546	749.231	779.865	1031.52
103.5	801.647	782.351	833.649	920.784	164.496	588.935			1007.42	719.054	865.358	749.871	780.85	1033.33
103.583	801.898	782.699	834.085	921.197	164.496	589.231			1008.91	720.082	866.746	750.798	782.562	1034.12
103.667	801.898	783.382	834.621	921.971	164.557	589.902			1009.33	721.49	868.34	751.235	783.841	1035.13
103.75	801.898	783.682	835.252	922.21	165.003	590.438			1010.39	722.599	869.859	753.285	784.403	1036.47
103.833	801.898	784.172	836.62	922.21	165.647	590.651			1012.11	723.438	871.955	753.708	785.681	1037.82
103.917	801.898	785.149	837.171	922.21	165.704	591.314			1013.45	725.178	874.505	755.146	787.398	1039.16
104	801.9	786.421	838.224	922.21	165.704	592.438			1017.29	727.801	876.724	756.631	788.763	1040.23
104.083	801.9	787.362	839.388	922.21	165.704	593.584			1021.99	730.548	878.294	757.68	789.714	1042.54
104.167	802.912	788.643	841.197	922.21	165.704	594.482			1024.26	732.246	879.794	760.617	789.716	1044.95
104.25	804.84	789.997	842.516	922.736	166.434	595.185			1024.83	732.974	882.535	761.846	790.108	1047.96
104.333	806.177	790.794	843.357	924.661	167.529	596.043			1025.61	734.977	884.827	762.864	791.223	1049.95
104.417	807.534	791.489	844.147	925.696	167.908	596.606			1026.94	735.972	886.56	763.83	792.384	1051.94
104.5	808.182	792.403	844.759	926.068	168.513	597.13			1027.78	737.161	887.878	765.727	792.707	1052.89
104.583	809.013	793.183	846.129	926.521	169.287	597.824			1028.23	738.639	889.054	766.411	792.707	1053.62
104.667	809.663	794.136	846.975	927.399	169.613	597.914			1029.54	739.144	890.094	766.954	792.711	1055.26
104.75	810.414	794.763	847.804	928.082	170.246	598.466			1030.06	740.88	892.056	767.497	792.715	1057.12
104.833	811.214	795.487	848.631	929.048	170.914	598.959			1031.12	742.81	893.854	767.884	792.715	1058.13
104.917	812.202	795.842	849.489	929.779	171.293	599.271			1031.59	743.384	895.077	768.712	792.715	1059.52
105	813.346	796.803	850.383	930.158	171.876	599.49			1032.35	744.272	897.487	769.563	792.715	1060.66
105.083	813.931	797.589	852.047	930.946	172.082	599.898			1032.83	746.175	900.429	770.741	792.715	1061.39
105.167	814.765	798.363	852.566	931.61	172.506	600.749			1033.67	747.608	901.249	770.987	792.715	1062.64
105.25	815.733	799.28	853.884	932.24	172.99	601.347			1034.25	748.007	902.496	772.375	792.715	1063.06
105.333	816.532	800.501	855.541	932.794	173.274	601.599			1035.53	748.479	903.97	773.088	792.715	1063.83
105.417	817.138	801.238	856.509	933.32	174.012	601.848			1036.92	750.436	904.937	774.263	792.715	1065.61
105.5	817.913	801.595	857.059	934.016	174.735	602.2			1038.22	751.745	905.692	774.597	792.715	1066.68
105.583	818.822	802.536	857.495	935.311	175.095	602.326			1039.36	753.457	908.389	776.219	792.715	1068.24
105.667	819.391	803.464	858.077	936.233	175.227	602.569			1039.4	755.309	911.165	777.453	792.738	1069.33
105.75	820.585	804.235	859.312	936.665	175.739	602.918			1039.79	757	913.04	778.655	792.745	1070.58
105.833	821.552	804.659	860.13	937.605	176.388	603.351			1040.57	757.795	915.118	779.401	792.745	1071.89
105.917	822.617	804.847	861.277	938.115	176.978	603.731			1040.61	759.712	917.62	779.71	792.745	1073.25
106	823.958	805.606	862.659	938.238	177.818	604.738			1040.61	762.205	918.777	780.257	792.745	1075.22
106.083	824.981	806.257	863.459	938.43	178.065	605.072			1040.63	763.071	919.693	781.105	792.745	1076.7
106.167	825.348	806.825	864.362	938.719	178.359	605.448			1040.64	764.824	921.429	782.062	792.745	1077.85
106.25	825.777	807.176	865.362	939.48	178.877	606.075			1040.64	767.472	922.846	783.684	792.745	1079.31
106.333	826.225	808.162	866.302	940.005	179.211	606.734			1040.64	768.964	924.243	784.3	792.745	1080.66
106.417	826.833	809.686	866.654	940.392	180.328	607.347			1040.64	769.853	925.127	785.644	792.745	1082.2
106.5	827.508	810.164	867.799	941.037	180.61	608.163			1040.64	771.369	925.84	785.913	792.745	1084.08
106.583	828.169	810.66	868.749	941.608	181.444	608.643			1040.64	772.207	925.84	786.61	792.745	1085.24
106.667	828.838	811.13	869.424	941.898	182.217	609.084			1040.64	773.267	925.84	788.105	792.745	1086.13
106.75	829.785	811.566	870.286	942.23	182.714	609.704			1040.64	774.449	925.84	789.182	792.745	1086.17
106.833	830.424	812.709	871.452	943.22	183.472	610.475			1040.64	775.466	925.84	790.011	792.745	1086.17
106.917	830.995	813.29	872.127	944.215	184.532	611.631			1040.64	776.08	925.84	792.098	792.745	1086.17
107	831.826	814.378	872.604	944.711	185.944	612.214			1040.64	776.697	925.84	794.619	792.745	1086.17
107.083	832.583	815.66	874.088	945.455	187.305	612.629			1040.64	777.317	925.84	795.2	792.745	1086.17
107.167	833.185	816.106	874.439	946.537	187.347	613.422			1040.64	778.078	925.84	795.307	792.745	1086.17
107.25	834.111	817.092	875.148	947.458	187.347	614.09			1040.64	778.228	925.84	795.307	792.745	1086.17
107.333	834.644	818.151	875.958	948.077	187.347	614.476			1040.64	778.239	925.84	795.307	792.745	1086.17
107.417	835.058	819.092	876.699	948.84	187.347	614.856			1040.64	778.271	925.84	795.307	792.745	1086.17
107.5	835.875	819.892	877.919	949.362	187.347	615.757			1040.64	778.283	925.84	795.307	792.745	1086.17
107.583	836.52	820.579	878.403	950.438	187.347	616.38			1040.64	778.284	925.84	795.307	792.745	1086.17
107.667	837.115	821.143	878.878	951.228	187.347	617.213			1040.64	778.296	925.84	795.307	792.745	1086.17
107.75	838.045	821.8	879.693	951.948	187.347	618.056			1040.64	778.296	925.84	795.307	792.745	1086.17
107.833	838.685	822.204	880.835	952.703	187.347	618.547			1040.64	778.296	925.84	795.307	792.745	1086.17
107.917	839.575	822.626	881.161	953.682	187.347	618.852			1040.64	778.296	925.84	795.307	792.745	1086.17
108	840.622	823.403	881.462	954.629	187.53	619.321			1040.64	778.296	925.84	795.307	792.745	1086.17
108.083	841.445	824.426	882.612	955.555	188.237	619.894			1040.64	778.296	925.84	795.307	792.745	1086.17
108.167	842.246	825.567	883.401	956.257	189.086	620.148			1040.64	778.298	925.84	795.307	792.745	1086.17
108.25	843.002	826.345	884.639	956.864	189.382	620.73			1040.64	778.299	925.84	795.307	792.745	1086.17
108.333	843.939	827.149	885.83	957.851	190.082	621.355			1040.64	778.299	925.84	795.307	792.745	1086.17
108.417	844.807	828.039	886.32	958.461	190.56	622.1			1040.64	778.299	925.84	795.307	792.745	1086.17
108.5	845.555	828.866	887.499	958.858	191.135	622.719			1040.64	778.299	925.84	795.307	792.745	1086.17
108.583	846.334	829.535	888.763	959.738	191.882	623.114			1040.64	778.299	925.84	795.307	792.745	1086.17
108.667	847.321	830.611	889.476	960.49	192.534	623.811			1040.64	778.299	925.84	795.307	792.745	1086.17
108.75	848.416	831.503	890.743	961.289	192.874	624.169			1040.64	778.299	925.84	795.307	792.745	1086.17
108.833	849.188	832.245	891.343	962.022	193.357	624.799			1040.64	778.299	925.84	795.307	792.745	1086.17
108.917	850.033	833.51	891.758	962.592	193.803	625.532			1040.64	778.299	925.84	795.307	792.745	1086.17
109	851.147	834.94	892.083	963.752	194.456	626.117			1040.64	778.299	925.84	795.307	792.745	1086.17
109.083	852.522	835.874	892.495	964.715	195.785	626.635			1040.64	778.299	925.84	795.307	792.745	1086.17
109.167	853.227	837.021	892.867	965.081	197.692	626.951			1040.64	778.299	925.84	795.307	792.745	1086.17
109.25	853.726	837.446	893.38	965.64	197.961	627.474			1040.64	778.299	925.84	795.307	792.745	1086.17
109.333	854.514	838.5	893.799	966.456	198.176	627.659			1040.64	778.299	925.84	795.307	792.745	1086.17
109.417	855.077	839.343	894.045	966.967	198.795	627.951			1040.64	778.299	925.84	795.307	792.745	1086.17
109.5	855.878	840.049	894.976	967.376	199.029	629.271			1040.64	778.299	925.84	795.307	792.745	1086.17
109.583	856.915	840.921	895.652	967.934	199.415	630.214			1040.64	778.299	925.84	795.307	792.745	1086.17
109.667	857.915	841.654	895.882	968.407	199.728	630.968			1040.64	778.299	925.84	795.307	792.745	1086.17
109.75	858.919	842.641	896.114	969.127	200.249	631.456			1040.64	778.299	925.84	795.307	792.745	1086.17
109.833	860.143	843.659	896.547	969.622	201.134	632.221			1040.64	778.299	925.84	795.307	792.745	1086.17
109.917	860.862	844.549	896.794	970.158	203.405	632.455			1040.64	778.299	925.84	795.307	792.745	1086.17
110	861.348	845.662	897.4	971.399	205.819	632.924			1040.64	778.299	925.84	795.307	792.745	1086.17
110.083	862.132	846.119	898.282	972.263	206.8	633.364			1040.64	778.299	925.84	795.307	792.745	1086.17
110.167	862.864	846.538	899.228	972.86	207.415	633.919			1040.64	778.299	925.84	795.307	792.745	1086.17
110.25	863.648	847.227	899.717	976.46	207.922	634.536			1040.64	778.299	925.84	795.307	792.745	1086.17
110.333	864.489	847.859	900.129	977.816	209.125	634.918			1040.64	778.299	925.84	795.307	792.745	1086.17
110.417	865.22	848.15	900.663	978.511	209.432	635.401			1040.64	778.299	925.84	795.307	792.745	1086.17
110.5	865.713	848.679	901.344	979.279	209.787	635.891			1040.64	778.351	925.84	795.307	792.745	1086.17
110.583	866.732	849.242	902.699	980.019	210.637	636.544			1040.64	778.37	925.84	795.307	792.745	1086.17
110.667	867.799	849.868	903.129	980.68	210.778	637.301			1040.64	778.387	925.84	795.307	792.745	1086.17
110.75	868.68	850.36	903.803	981.479	210.97	638.032			1040.64	778.387	925.84	795.307	792.745	1086.17
110.833	869.176	851.015	904.383	981.983	211.673	638.56			1040.64	778.387	925.84	795.307	792.745	1086.17
110.917	869.938	852.501	905.117	982.56	212.06	638.861			1040.64	778.387	925.84	795.307	792.745	1086.17
111	871.897	853.224	905.59	983.245	212.085	639.446			1040.64	778.387	925.84	795.307	792.745	1086.17
111.083	872.665	853.668	906.192	983.986	212.085	639.842			1040.64	778.387	925.84	795.307	792.745	1086.17
111.167	873.447	854.175	906.925	984.381	212.085	640.153			1040.64	778.387	925.84	795.307	792.745	1086.17
111.25	874.469	854.74	907.184	985.542	212.085	640.958			1040.64	778.387	925.84	795.307	792.745	1086.17
111.333	875.292	855.89	907.64	987.398	212.085	641.057			1040.64	778.387	925.84	795.307	792.745	1086.17
111.417	875.956	856.831	908.361	990.773	212.085	641.543			1040.64	778.39	925.84	795.307	792.745	1086.17
111.5	876.8	857.504	909.048	991.708	212.085	641.929			1040.64	778.392	925.84	795.307	792.745	1086.17
111.583	877.424	858.347	909.366	993	212.085	642.608			1040.64	778.395	925.84	795.307	792.745	1086.17
111.667	879.459	859.306	909.992	994.649	212.085	643.577			1040.64	778.397	925.84	795.307	792.745	1086.17
111.75	879.955	860.399	910.325	995.585	212.085	645.89			1040.64	778.397	925.84	795.307	792.745	1086.17
111.833	880.427	861.519	910.928	995.897	212.085	646.656			1040.64	778.397	925.84	795.307	792.745	1086.17
111.917	881.26	862.685	911.833	996.237	212.085	647.504			1040.64	778.397	925.84	795.307	792.745	1086.17
112	882.109	863.294	911.943	996.852	212.085	648.034			1040.64	778.397	925.84	795.307	792.745	1086.17
112.083	883.179	864.143	913.175	996.991	212.085	648.657			1040.64	778.397	925.84	795.307	792.745	1086.17
112.167	884.112	865.13	914.3	996.991	212.087	649.158			1040.64	778.397	925.84	795.307	792.745	1086.17
112.25	885.378	865.916	914.635	996.991	212.233	650.081			1040.64	778.397	925.84	795.307	792.745	1086.17
112.333	886.609	866.864	915.471	996.991	212.686	651.24			1040.64	778.397	925.84	795.307	792.745	1086.17
112.417	887.209	868.01	916.044	996.991	212.686	652.399			1040.64	778.397	925.84	795.307	792.745	1086.17
112.5	888.128	868.835	916.241	996.991	212.7	653.022			1040.64	778.397	925.84	795.307	792.745	1086.17
112.583	888.881	869.857	917.158	996.991	212.922	653.454			1040.64	778.397	925.968	795.307	792.745	1086.17
112.667	889.716	870.762	917.996	996.991	213.232	654.007			1040.64	778.397	926.244	795.307	792.745	1086.17
112.75	891.175	871.776	918.263	996.991	214.756	654.598			1040.64	778.397	926.297	795.307	792.745	1086.17
112.833	891.707	872.529	919.902	996.991	215.464	654.841			1040.64	778.397	926.298	795.307	792.745	1086.17
112.917	892.531	873.24	922.451	996.991	216.572	655.404			1040.64	778.397	926.3	795.307	792.752	1086.17
113	893.653	874.098	923.547	996.991	217.151	655.773			1040.64	778.397	926.305	795.307	792.757	1086.17
113.083	894.591	874.846	924.923	997.141	218.035	656.076			1040.64	778.397	926.311	795.307	792.757	1086.17
113.167	895.495	875.596	927.351	997.641	218.446	656.646			1040.64	778.397	926.32	795.307	792.757	1086.17
113.25	896.371	876.515	928.452	997.641	219.154	657.212			1040.64	778.397	926.322	795.307	792.757	1086.17
113.333	897.426	876.915	929.36	997.641	219.653	657.87			1040.64	778.397	926.322	795.307	792.757	1086.17
113.417	898.407	877.925	930.531	997.641	220.728	658.805			1040.64	778.397	926.329	795.307	792.757	1086.17
113.5	898.904	878.646	930.91	997.641	221.553	659.836			1040.64	778.418	926.329	795.307	792.757	1086.17
113.583	899.301	879.102	931.148	997.641	221.995	660.865			1040.64	778.462	926.329	795.307	792.757	1086.17
113.667	900.104	880.072	931.634	997.641	222.436	661.09			1040.64	778.462	926.329	795.307	792.757	1086.17
113.75	901.016	881.278	932.806	997.641	223.281	662.944			1040.64	778.462	926.329	795.307	792.757	1086.17
113.833	901.954	882.705	934.82	997.641	224.439	663.958			1040.64	778.462	926.329	795.307	792.757	1086.17
113.917	902.949	885.313	936.644	997.641	224.76	664.611			1040.64	778.462	926.329	795.307	792.757	1086.17
114	904.925	886.026	937.504	997.641	224.76	666.253			1040.64	778.462	926.329	795.307	792.757	1086.17
114.083	907.427	886.468	939.479	997.641	224.76	667.785			1040.64	778.462	926.355	795.307	792.757	1086.17
114.167	908.232	886.963	942.874	997.905	224.76	670.568			1040.64	778.462	926.377	795.307	792.757	1086.17
114.25	908.973	887.43	945.164	998.784	224.76	671.961			1040.64	778.462	926.377	795.307	792.757	1086.17
114.333	910.754	888.661	945.71	998.901	224.76	673.77			1040.64	778.462	926.377	795.307	792.757	1086.17
114.417	911.991	889.604	946.647	998.901	224.76	675.487			1040.64	778.462	926.386	795.307	792.757	1086.17
114.5	912.663	889.899	947.816	998.901	224.76	676.453			1040.64	778.462	926.394	795.307	792.757	1086.17
114.583	913.548	891.281	948.148	998.901	224.76	677.804			1040.64	778.462	926.394	795.307	792.759	1086.32
114.667	914.444	891.88	948.455	998.901	224.804	680.596			1040.64	778.462	926.394	795.307	792.765	1086.55
114.75	915.64	892.791	949.987	998.901	225.189	681.959			1040.64	778.462	926.394	795.307	792.765	1086.59
114.833	917.333	895.44	952.698	998.901	226.082	682.434			1040.64	778.462	926.394	795.307	792.765	1086.63
114.917	918.412	896.106	955.607	998.901	226.236	682.941			1040.64	778.462	926.394	795.307	792.765	1086.65
115	919.068	896.568	956.947	998.901	226.595	683.178			1040.64	778.462	926.394	795.307	792.765	1086.66
115.083	919.891	897.813	958.893	998.901	227.616	683.253			1040.64	778.462	926.394	795.307	792.765	1086.66
115.167	920.881	898.605	960.498	998.901	229.3	683.305			1040.64	778.462	926.394	795.307	792.765	1086.66
115.25	921.611	899.477	961.74	999.582	229.547	683.326			1040.64	778.462	926.394	795.307	792.765	1086.66
115.333	922.982	900.974	962.24	1000.56	229.791	683.467			1040.64	778.462	926.394	795.307	792.765	1086.67
115.417	924.159	902.578	964.497	1000.56	230.329	683.529			1040.64	778.462	926.394	795.307	792.765	1086.67
115.5	925.546	902.96	966.759	1000.58	231.057	683.543			1040.64	778.462	926.394	795.307	792.765	1086.68
115.583	926.489	903.733	970.065	1000.76	231.685	683.576			1040.64	778.462	926.394	795.307	792.765	1086.68
115.667	929.279	904.75	973.512	1002.09	232.892	683.616			1040.64	778.462	926.394	795.307	792.791	1086.7
115.75	934	905.809	974.7	1003.6	233.563	683.652			1040.64	778.462	926.394	795.307	793.121	1086.73
115.833	936.795	906.819	976.035	1004.33	234.188	683.73			1040.64	778.462	926.394	795.307	793.29	1086.74
115.917	938.567	907.933	977.879	1005.05	235.296	683.744			1040.64	778.462	926.394	795.307	793.467	1086.74
116	940.811	909.768	979.799	1006.68	236.995	683.799			1040.64	778.462	926.394	795.307	793.504	1086.77
116.083	941.688	911.896	981.563	1008.09	239	683.799			1040.64	778.462	926.394	795.307	793.504	1087.22
116.167	942.852	915.428	982.185	1010.34	240.442	683.799			1040.64	778.462	926.394	795.307	793.504	1087.31
116.25	942.852	916.453	984.418	1010.88	241.377	683.801			1040.64	778.462	926.394	795.555	793.504	1087.31
116.333	942.852	918.999	985.093	1011.11	242.939	683.996			1040.64	778.462	926.394	795.879	793.504	1087.31
116.417	942.852	923.716	985.093	1011.56	244.193	684.024			1040.64	778.462	926.394	796.429	793.504	1087.31
116.5	942.852	925.739	985.093	1012.81	247.301	684.024			1040.64	778.462	926.394	796.832	793.504	1087.31
116.583	942.852	926.797	985.093	1015.04	249.057	684.092			1040.64	778.558	926.394	798.111	793.504	1087.31
116.667	942.852	926.797	985.093	1016.2	251.531	684.135			1040.64	778.639	926.394	798.433	793.504	1087.32
116.75	942.852	926.797	985.093	1017.14	252.405	684.173			1040.64	778.64	926.394	798.433	793.504	1087.37
116.833	942.852	926.797	985.093	1020.33	254.331	684.237			1040.64	778.662	926.394	798.433	793.628	1087.37
116.917	942.852	926.797	985.093	1021.84	256.49	684.359			1040.64	778.813	926.458	798.433	794.508	1087.37
117	942.852	926.797	985.093	1021.84	257.268	684.461			1040.64	778.83	926.769	798.433	794.867	1087.37
117.083	942.852	926.797	985.093	1021.84	257.93	684.511			1040.64	778.971	926.821	798.578	794.867	1087.37
117.167	942.852	926.797	985.093	1021.84	257.93	684.516			1040.64	779.124	926.879	798.59	795.486	1087.37
117.25	942.852	926.797	985.093	1021.84	257.93	684.524			1040.64	779.15	927.018	798.627	796.284	1087.37
117.333	942.852	926.797	985.093	1021.84	257.93	684.549			1040.64	779.153	927.018	798.646	797.46	1087.37
117.417	942.852	926.797	985.093	1021.84	257.93	684.566			1040.64	779.167	927.018	798.707	799.176	1088.26
117.5	942.852	926.797	985.093	1021.84	257.93	684.615			1040.64	779.185	927.018	799.06	801.05	1088.86
117.583	942.852	926.797	985.093	1021.86	257.93	684.657			1040.64	779.185	927.018	800.761	804.633	1088.86
117.667	942.852	926.797	985.093	1022.08	257.93	684.711			1040.64	779.195	927.019	802.567	807.173	1089
117.75	942.852	926.797	985.093	1023.2	257.93	684.717			1040.64	779.2	927.02	805.069	811.153	1089.82
117.833	942.852	927.15	985.093	1023.85	257.93	684.771			1040.64	779.2	927.022	806.438	814.533	1090.26
117.917	942.852	929.011	985.093	1025.37	257.93	684.799			1040.64	779.21	927.028	806.441	818.592	1090.27
118	942.852	929.355	985.093	1025.38	257.93	684.832			1040.64	779.22	927.076	806.447	820.54	1090.27
118.083	942.852	929.355	985.093	1025.38	257.93	684.86			1040.64	779.22	927.359	806.457	821.545	1090.27
118.167	942.852	929.355	985.093	1025.38	257.93	684.866			1040.64	779.22	927.413	806.47	822.326	1090.27
118.25	942.852	929.355	985.282	1025.38	257.93	685.137			1040.64	779.22	927.413	806.477	823.378	1090.27
118.333	942.852	929.355	986.043	1025.38	257.93	686.108			1040.64	779.22	927.5	806.482	823.458	1090.27
118.417	943.035	929.355	987.148	1025.38	257.93	686.714			1040.64	779.22	927.815	806.485	824.022	1090.83
118.5	944.875	929.355	988.021	1025.38	257.93	687.298			1040.64	779.22	927.816	806.498	824.389	1091.12
118.583	946.22	929.355	988.912	1025.38	257.93	688.827			1040.64	779.22	927.816	806.503	824.389	1091.13
118.667	947.292	929.355	991.626	1025.38	257.93	690.29			1040.64	779.22	927.816	806.519	824.389	1091.15
118.75	948.06	929.355	992.74	1025.38	257.93	692.806			1040.64	779.22	927.816	806.523	824.389	1091.18
118.833	949.037	929.355	994.036	1025.38	257.93	694.548			1040.64	779.22	927.816	806.523	824.389	1091.2
118.917	950.017	929.355	997.067	1025.66	257.93	696.375			1040.64	779.22	927.816	806.523	824.389	1091.2
119	951.503	929.355	1000.08	1026.24	257.93	698.328			1040.64	779.22	927.874	806.523	824.389	1091.21
119.083	951.87	929.355	1002.46	1026.57	257.93	699.285			1040.64	779.22	927.894	806.523	824.389	1091.21
119.167	951.876	929.355	1004.05	1026.85	257.93	699.782			1040.73	779.22	927.894	806.523	824.389	1091.23
119.25	951.876	929.355	1006.83	1027.99	257.93	700.111			1040.9	779.22	927.894	806.523	824.389	1091.25
119.333	951.876	929.355	1008.47	1029.05	257.93	700.223			1040.92	779.22	927.894	806.523	824.389	1091.25
119.417	951.876	929.355	1008.49	1030.46	257.93	700.245			1040.92	779.344	928.327	806.523	824.389	1091.27
119.5	951.876	929.355	1009.31	1032.26	258.946	700.261			1040.92	779.668	928.597	806.523	824.389	1091.28
119.583	951.876	929.355	1011.08	1033.9	261.075	700.291			1040.92	779.687	928.6	806.551	824.389	1091.28
119.667	951.876	929.355	1011.18	1036.59	263.079	700.405			1040.92	779.687	928.6	806.601	824.389	1091.32
119.75	951.876	929.355	1011.18	1038.27	263.667	700.405			1040.92	779.687	928.601	806.773	824.389	1091.79
119.833	951.876	929.355	1011.18	1040.99	265.746	700.463			1040.92	779.687	928.618	807.368	824.389	1091.9
119.917	951.876	929.355	1011.18	1041.9	266.56	700.5			1040.92	779.687	928.62	807.526	824.394	1091.9
120	951.883	929.355	1011.18	1043.51	269.414	700.543			1041.2	779.687	928.646	808.443	824.394	1091.9
120.083	952.427	929.355	1011.55	1045.17	272.001	701.244			1041.59	779.875	928.941	811.131	824.605	1092.44
120.167	953.134	930.034	1011.9	1045.99	272.595	701.671			1042.18	780.41	929.016	811.8	824.903	1092.73
120.25	953.134	930.106	1011.9	1048.71	272.755	701.894			1042.44	780.456	929.183	812.004	825.323	1092.74
120.333	953.134	930.106	1011.9	1052.83	272.783	701.933			1042.52	780.531	929.304	812.272	825.508	1092.8
120.417	953.134	930.106	1011.9	1054.74	272.783	701.955			1042.71	780.677	929.659	812.648	825.595	1093
120.5	953.134	930.106	1011.9	1054.93	272.783	701.966			1043.24	781.007	930.03	813.518	825.676	1093.46
120.583	953.134	930.106	1011.9	1054.93	272.783	701.979			1044.13	781.162	930.794	813.624	825.694	1094.12
120.667	953.134	930.106	1011.9	1054.93	272.783	701.992			1045.31	781.594	931.729	813.97	826.004	1094.37
120.75	953.134	930.106	1011.9	1054.93	272.783	702.017			1045.35	781.879	932.89	814.227	826.535	1095.19
120.833	953.134	930.106	1011.9	1054.93	272.783	702.095			1045.41	783.423	933.643	814.439	826.602	1095.88
120.917	953.134	930.106	1011.9	1054.93	272.783	702.13			1045.86	784.256	934.194	814.631	827.092	1096.34
121	953.134	930.106	1011.9	1054.93	272.783	702.161			1046.15	785.503	934.848	814.869	827.791	1096.55
121.083	953.134	930.106	1011.9	1054.93	272.783	702.174			1046.17	786.361	935.624	815.083	827.851	1096.9
121.167	953.134	930.106	1011.9	1054.93	272.783	702.177			1046.18	787.467	936.189	815.261	827.957	1097.4
121.25	953.134	930.106	1011.9	1054.93	272.783	702.177			1046.18	789.738	936.303	815.562	828.635	1097.79
121.333	953.134	930.106	1011.9	1054.93	272.783	702.177			1046.18	791.541	936.823	815.845	828.985	1097.92
121.417	953.134	930.106	1011.9	1054.93	272.783	702.177			1046.19	792.438	937.223	816.204	829.054	1098.34
121.5	953.134	930.106	1011.9	1054.93	272.783	702.177			1046.22	792.894	937.434	817.582	829.38	1098.62
121.583	953.134	930.106	1011.9	1054.93	272.783	702.187			1046.26	793.015	937.535	817.859	829.909	1098.88
121.667	953.134	930.106	1011.9	1054.93	272.783	702.215			1046.41	793.631	938.413	818.012	830.172	1099.75
121.75	953.182	930.106	1011.9	1054.93	272.783	702.704			1046.55	795.651	938.84	818.229	830.361	1100.44
121.833	953.799	930.106	1011.9	1054.93	272.783	703.273			1046.79	795.921	939.221	818.391	830.714	1101.02
121.917	954.968	930.106	1011.9	1054.93	272.783	703.836			1047.01	795.998	939.549	818.584	831.269	1101.53
122	956.219	930.258	1011.9	1054.93	272.783	705.204			1047.19	796.365	939.827	818.792	831.472	1102.1
122.083	957.572	930.602	1011.9	1054.93	272.783	707.537			1047.4	797.653	940.242	818.901	831.736	1102.77
122.167	958.747	930.602	1012.17	1054.93	272.783	708.896			1047.49	797.996	940.486	819.269	831.927	1102.78
122.25	959.722	930.602	1012.38	1054.93	272.783	710.264			1047.99	798.234	940.558	819.42	832.304	1102.78
122.333	960.62	930.602	1012.38	1054.93	272.783	713.11			1048.44	798.456	940.571	819.42	832.995	1102.78
122.417	961.711	930.602	1012.38	1055.01	272.783	713.806			1048.46	799.001	940.703	819.462	833.263	1102.82
122.5	962.241	930.602	1012.38	1055.5	272.783	714.06			1048.46	800.031	941.345	819.876	833.529	1102.95
122.583	962.934	930.602	1012.38	1056.42	272.783	714.13			1048.47	800.809	941.415	819.952	833.579	1103.17
122.667	962.941	930.602	1012.38	1056.8	272.783	714.175			1048.5	800.957	941.545	820.331	834.006	1103.35
122.75	962.944	930.602	1012.38	1056.8	272.783	714.199			1048.61	801.047	942.119	821.17	834.661	1103.63
122.833	962.944	930.602	1012.38	1056.8	272.914	714.212			1048.91	801.509	942.159	822.022	834.89	1104.49
122.917	962.944	931.001	1012.38	1056.8	273.076	714.307			1049.36	802.238	942.19	822.831	836.201	1104.87
123	962.944	931.916	1012.38	1056.8	273.076	714.391			1049.57	802.513	942.209	823.557	836.794	1105.22
123.083	962.944	933.837	1012.38	1056.8	273.076	714.494			1049.83	802.613	942.301	824.454	837.862	1105.39
123.167	962.944	936.084	1012.38	1056.8	273.076	714.648			1049.83	803.056	942.571	825.649	837.898	1105.52
123.25	962.944	937.36	1012.38	1056.8	273.194	714.736			1049.83	803.419	943.161	826.394	837.942	1105.52
123.333	962.944	939.14	1012.38	1056.8	273.564	714.859			1049.84	804.159	944.126	826.394	837.942	1105.52
123.417	962.944	942.967	1012.38	1056.8	275.866	714.91			1050.16	804.758	944.369	826.394	837.942	1105.57
123.5	962.944	945.381	1012.38	1056.8	276.875	714.951			1050.45	804.932	945.221	826.394	837.96	1105.69
123.583	962.944	947.069	1012.38	1056.8	277.405	714.976			1050.45	805.521	946.165	826.394	838.142	1106.08
123.667	962.944	948.014	1012.38	1056.8	278.769	714.992			1050.5	805.663	946.787	826.394	838.461	1106.21
123.75	962.944	948.014	1012.38	1056.8	279.627	715.012			1050.8	806.236	947.069	826.394	838.944	1106.21
123.833	962.944	948.014	1012.38	1056.8	279.966	715.035			1051.26	806.75	947.069	826.394	840.352	1106.21
123.917	962.944	948.014	1012.38	1056.8	279.985	715.041			1051.47	807.295	947.069	826.51	840.471	1106.21
124	962.944	948.014	1012.42	1056.8	279.985	715.398			1051.49	807.622	947.069	826.662	840.471	1106.22
124.083	962.944	948.014	1012.73	1056.8	279.985	715.734			1051.53	807.998	947.069	826.662	840.471	1106.44
124.167	962.944	948.014	1014.36	1056.8	279.985	716.269			1051.53	808.913	947.069	826.768	840.471	1106.75
124.25	962.944	948.014	1015.23	1056.8	279.985	716.641			1051.56	808.931	947.069	826.802	840.471	1107.17
124.333	962.944	948.014	1017.43	1056.8	279.985	716.74			1051.62	808.931	947.069	826.802	840.471	1107.99
124.417	962.944	948.014	1017.66	1056.9	279.985	716.816			1052.48	808.931	947.138	826.988	840.705	1108.21
124.5	962.944	948.014	1017.66	1057.09	279.985	716.883			1053.25	808.931	947.461	827.52	841.136	1108.85
124.583	962.944	948.014	1017.66	1057.26	279.985	716.961			1053.25	808.931	947.695	828.43	841.705	1109.26
124.667	962.944	948.014	1017.66	1057.42	279.985	717.091			1053.25	808.963	948.132	829.116	842.44	1109.26
124.75	962.944	948.014	1017.66	1058.88	279.985	717.109			1053.25	809.308	948.742	829.116	843.435	1109.26
124.833	962.944	948.014	1017.66	1060.66	279.985	717.414			1053.25	809.651	949.36	829.116	844.49	1109.26
124.917	962.944	948.014	1017.66	1062.24	279.985	717.794			1053.28	810.647	950.327	829.116	845.447	1109.26
125	962.944	948.014	1017.66	1062.58	279.985	717.821			1053.39	811.279	951.222	829.116	846.61	1109.26
125.083	962.944	948.014	1017.66	1062.58	279.985	717.855			1053.47	812.799	952.434	829.116	847.63	1109.39
125.167	962.944	948.014	1017.66	1062.58	279.985	717.88			1053.51	813.493	953.533	829.116	848.568	1110.03
125.25	962.944	948.014	1017.66	1062.58	279.985	717.922			1053.51	814.805	954.565	829.116	849.045	1110.77
125.333	962.944	948.014	1017.66	1062.58	279.985	717.985			1053.64	816.03	955.478	829.116	849.05	1111.85
125.417	963.165	948.014	1017.66	1062.58	279.985	718.08			1053.64	816.06	956.631	829.116	849.05	1112.8
125.5	964.143	948.014	1017.66	1062.58	279.985	718.172			1053.75	816.06	957.356	829.116	849.05	1113.76
125.583	965.467	948.014	1017.66	1062.58	279.985	718.219			1053.75	816.06	957.39	829.116	849.05	1114.76
125.667	966.708	948.014	1017.66	1062.58	279.985	718.267			1053.85	816.06	957.405	829.125	849.102	1116.29
125.75	967.522	948.081	1017.66	1062.58	279.985	718.3			1053.89	816.065	957.425	829.478	849.182	1117.37
125.833	967.676	948.783	1017.66	1062.58	280.102	718.787			1053.99	816.501	957.443	829.978	849.182	1117.6
125.917	967.676	949.459	1017.66	1062.58	280.351	719.482			1054.01	817.404	957.472	830.672	849.182	1117.6
126	967.676	950.332	1017.66	1062.58	281.986	720.128			1054.09	818.711	957.473	831.362	849.182	1117.6
126.083	967.676	951.106	1017.66	1062.58	283.461	720.487			1054.19	820.188	957.48	831.81	849.182	1117.6
126.167	967.676	951.145	1017.66	1062.58	283.479	721.016			1054.47	821.494	957.484	832.545	849.322	1117.6
126.25	967.676	951.583	1017.66	1062.58	283.479	721.344			1054.47	822.783	957.513	833.297	849.373	1117.6
126.333	967.676	952.688	1017.66	1062.58	283.479	721.377			1054.47	824.013	957.523	834.105	849.373	1117.6
126.417	967.676	953.441	1017.66	1062.58	283.479	721.408			1054.61	825.811	957.523	834.985	849.373	1117.6
126.5	967.676	953.801	1017.72	1062.95	283.479	721.466			1054.74	827.584	957.523	835.987	849.373	1117.6
126.583	967.676	954.339	1017.9	1063.42	283.479	721.506			1054.75	828.797	957.563	836.186	849.373	1117.98
126.667	967.676	955.053	1018.36	1063.42	283.479	721.538			1054.85	828.797	957.601	838.748	849.373	1118.37
126.75	967.676	955.661	1018.67	1063.42	283.479	721.56			1054.87	828.797	957.601	840.501	849.373	1118.37
126.833	968.209	955.97	1018.67	1063.42	283.479	721.588			1054.87	828.797	957.601	842.081	849.407	1118.48
126.917	969.028	956.04	1018.67	1063.66	283.479	721.625			1054.88	828.797	957.601	843.99	850.248	1118.48
127	969.766	956.04	1018.69	1064.02	283.479	721.66			1054.99	828.797	957.732	845.177	851.086	1118.48
127.083	969.994	956.04	1019.06	1064.02	283.479	721.684			1055.02	829.62	957.818	845.851	852.327	1118.48
127.167	969.994	956.04	1019.06	1064.02	283.479	721.872			1055.36	830.754	958.247	846.105	853.808	1118.48
127.25	969.994	956.04	1019.06	1064.16	283.483	722.575			1056.29	831.983	959.485	846.264	855.359	1118.48
127.333	969.994	956.04	1019.21	1064.56	283.825	723.112			1056.58	833.592	960.67	846.928	856.266	1118.48
127.417	969.994	956.04	1019.34	1064.88	284.102	723.972			1057.02	834.904	961.594	848.596	858.09	1118.48
127.5	969.994	956.04	1019.34	1064.88	285.095	725.54			1057.42	836.17	962.759	850.264	859.728	1118.48
127.583	969.994	956.04	1019.34	1064.88	285.592	726.173			1057.94	837.602	963.959	851.268	861.417	1118.48
127.667	969.994	956.152	1019.44	1064.88	285.624	726.662			1058.12	837.745	965.261	852.039	863.039	1118.48
127.75	970.141	956.375	1019.89	1064.88	285.624	726.763			1058.12	837.745	966.466	852.821	863.587	1118.52
127.833	970.531	957.551	1020.05	1064.88	285.624	726.801			1058.12	837.745	967.594	853.582	864.57	1119.61
127.917	971.165	958.635	1020.52	1064.88	285.624	727.093			1058.12	837.745	969.073	854.786	867.136	1120.99
128	972.951	959.202	1022.27	1065.42	285.624	728.476			1058.13	837.745	971.229	856.03	869.181	1122.94
128.083	974.224	960.138	1024.11	1066.05	285.942	729.801			1058.48	837.745	972.994	857.662	870.412	1124.56
128.167	975.031	961.097	1025.15	1067.74	287.363	730.578			1058.9	837.745	975.297	860.77	871.734	1125.48
128.25	975.493	961.83	1026.03	1068.57	287.884	731.694			1059.47	837.745	977.32	863.338	873.048	1126.61
128.333	975.959	962.146	1027.66	1069.34	288.479	732.225			1060.31	838.355	979.254	866.663	873.675	1127.39
128.417	976.566	962.841	1029.01	1069.94	289.258	732.907			1061.34	839.47	981.479	867.251	874.7	1128.23
128.5	977.383	963.675	1029.65	1070.71	289.817	733.464			1062.2	839.87	982.861	867.945	875.195	1128.72
128.583	977.974	964.428	1030.07	1071.7	289.908	734.144			1063.03	840.663	984.253	868.802	875.961	1129.53
128.667	978.637	965.312	1030.98	1072.78	290.114	734.886			1063.67	841.148	985.407	869.395	877.04	1130.05
128.75	978.976	965.939	1031.78	1073.32	290.801	735.396			1063.73	841.718	986.85	870.553	878.098	1130.27
128.833	979.475	966.821	1033.04	1074.1	291.351	735.819			1063.81	842.568	988.907	872.649	878.631	1131.29
128.917	980.338	967.952	1033.43	1074.36	291.683	736.252			1063.81	842.702	989.539	873.855	879.504	1131.62
129	980.866	968.889	1034.6	1074.59	292.176	737.045			1063.81	843.202	990.949	877.35	880.093	1131.82
129.083	981.535	969.448	1035.97	1075.31	293.012	737.64			1063.87	843.603	992.316	878.304	881.36	1132.96
129.167	981.948	969.953	1036.75	1076.07	293.37	738.022			1064.32	843.804	993.757	879.069	882.14	1133.59
129.25	982.423	971.394	1037.47	1077.3	293.63	738.507			1064.45	843.969	994.553	879.756	883.42	1134.19
129.333	982.967	973.251	1038.42	1077.86	293.872	738.719			1064.45	844.243	995.282	880.326	883.851	1135.06
129.417	983.51	973.831	1039.02	1078.61	294.262	739.222			1064.45	844.909	995.887	880.919	884.371	1136.12
129.5	984.304	974.558	1039.95	1079.12	294.84	739.582			1064.45	845.124	996.401	881.385	887.574	1136.71
129.583	985.502	975.26	1040.65	1079.76	295.083	740.582			1064.45	845.39	996.651	883.544	890.55	1137.46
129.667	986.57	975.927	1041.45	1080.46	295.563	741.286			1064.45	846.26	997.244	885.314	891.626	1138.22
129.75	987.342	976.373	1041.82	1081.36	296.106	741.957			1064.51	846.526	998.299	887.936	893.276	1138.71
129.833	988.031	977.059	1042.45	1082.09	296.48	742.41			1065.12	846.63	998.568	889.642	896.258	1139.47
129.917	988.667	978.382	1042.86	1082.49	296.901	742.871			1065.76	847.284	999.808	890.181	898.635	1140.55
130	989.699	978.618	1043.21	1083.4	297.317	743.65			1066.34	847.376	1000.55	891.714	901.441	1140.71
130.083	991.03	979.233	1043.93	1083.65	297.652	744.446			1067.28	847.727	1002.17	893.038	904.945	1141.2
130.167	991.96	980.885	1044.72	1084.09	297.971	745.098			1068.51	848.106	1003.7	895.35	906.482	1142.35
130.25	992.877	981.67	1045.04	1084.64	298.615	745.697			1069.9	848.862	1005.11	896.556	907.033	1143.42
130.333	993.901	982.261	1045.79	1085.77	298.772	745.909			1071.19	849.396	1006.15	897.409	907.808	1144.7
130.417	994.987	982.822	1047.01	1086.9	298.981	746.527			1072.24	849.892	1007.23	898.455	908.008	1146.23
130.5	996.113	983.69	1048.08	1088.12	299.404	746.874			1073.37	850.583	1007.39	900.808	908.008	1146.78
130.583	996.425	984.166	1048.73	1088.65	300.202	747.414			1073.84	852.629	1007.74	902.947	908.008	1147.38
130.667	996.85	984.867	1049.24	1089.37	300.56	748.143			1073.84	854.004	1009.11	903.936	908.008	1148.77
130.75	997.882	985.522	1049.76	1089.85	300.988	748.611			1073.84	855.017	1009.65	904.663	908.008	1149.4
130.833	998.875	986.56	1050.97	1090.25	301.62	749.034			1073.84	855.818	1010.97	904.908	908.008	1150.39
130.917	999.578	987.603	1051.51	1090.41	301.854	749.848			1073.84	856.994	1013.29	904.908	908.008	1153.25
131	1000.26	988.588	1052.14	1091.1	302.452	750.501			1073.84	858.235	1015.31	904.908	908.008	1155.57
131.083	1001.46	989.532	1052.42	1091.76	303.318	750.957			1073.84	858.693	1017.05	904.908	908.008	1157.82
131.167	1002.25	990.084	1052.99	1092.38	304.457	751.266			1073.84	860.092	1019.17	904.908	908.008	1159.76
131.25	1002.87	990.825	1053.82	1093.3	304.966	751.634			1073.84	861.607	1020.87	904.908	908.008	1161.1
131.333	1003.41	991.48	1054.67	1093.91	306.812	751.758			1073.84	862.921	1022.64	904.908	908.008	1162.82
131.417	1004.41	992.337	1055.03	1094.71	307.695	752.568			1073.84	864.578	1023.95	904.908	908.008	1163.91
131.5	1005.58	993.495	1055.77	1095.09	308.378	753.425			1073.84	866.258	1026.19	904.908	908.008	1164.68
131.583	1006.37	994.405	1056.59	1095.39	309.055	754.071			1074.09	867.92	1027.41	904.908	908.008	1165.8
131.667	1007.35	995.067	1056.91	1095.64	309.76	754.474			1075.12	869.328	1028.61	904.908	908.008	1165.93
131.75	1007.92	995.819	1057.31	1096.19	310.433	754.622			1076.42	870.874	1028.8	904.908	908.008	1165.93
131.833	1008.75	996.74	1058.09	1096.81	311.162	755.443			1077.48	872.073	1028.8	904.908	908.008	1165.93
131.917	1009.98	997.226	1058.35	1097.23	311.538	756.066			1078.56	872.39	1028.8	904.908	908.008	1165.93
132	1010.76	997.804	1058.6	1097.92	311.849	756.534			1079.55	872.392	1028.8	904.908	908.008	1165.93
132.083	1011.3	998.331	1058.95	1098.38	312.627	757.031			1080.92	872.396	1028.8	904.908	908.008	1165.93
132.167	1012.18	999.034	1059.93	1100.28	313.391	757.22			1081.37	872.404	1028.8	904.908	908.008	1165.93
132.25	1013.25	999.832	1061.98	1101.07	313.914	759.231			1081.76	872.408	1028.8	904.908	908.008	1165.93
132.333	1014.66	1001.69	1063.56	1101.66	315.983	760.324			1082.5	872.492	1028.8	904.908	908.008	1165.93
132.417	1015.47	1002.89	1064.15	1102.19	317.492	760.806			1083.51	872.495	1028.8	904.908	908.008	1165.93
132.5	1016.28	1003.66	1064.9	1102.82	317.691	761.596			1084.89	872.495	1028.8	904.908	908.008	1165.93
132.583	1016.67	1004.62	1065.28	1103.37	317.921	761.921			1085.76	872.495	1028.8	904.908	908.008	1165.93
132.667	1017.43	1005.1	1066.08	1104.22	318.64	762.64			1086.21	872.495	1028.8	904.908	908.008	1165.93
132.75	1018.15	1005.55	1066.19	1105.21	319.668	763.692			1086.28	872.495	1028.8	904.908	908.008	1165.93
132.833	1018.85	1006.25	1066.33	1105.5	319.88	765.142			1086.28	872.495	1028.8	904.908	908.008	1165.93
132.917	1019.69	1007.13	1066.82	1106.14	320.104	765.649			1086.51	872.495	1028.8	904.908	908.008	1165.98
133	1020.24	1007.73	1067.62	1106.91	320.261	766.321			1087.14	872.495	1028.8	904.908	908.008	1166.15
133.083	1021.19	1008.2	1068.22	1107.24	320.704	766.748			1087.14	872.495	1028.8	904.908	908.008	1166.15
133.167	1021.76	1009.06	1068.46	1107.84	321.589	767.699			1087.91	872.495	1028.8	904.908	908.008	1166.15
133.25	1022.74	1009.68	1068.67	1108.37	322.128	768.271			1089.09	872.495	1028.8	904.908	908.008	1166.15
133.333	1023.65	1010.59	1069	1109.13	322.615	769.432			1089.31	872.495	1028.8	904.908	908.008	1166.15
133.417	1023.86	1011.05	1069.47	1109.95	323.044	770.961			1089.58	872.495	1028.8	904.908	908.008	1166.15
133.5	1024.38	1011.61	1070.51	1110.32	323.643	772.036			1090.06	872.495	1028.8	904.908	908.008	1166.15
133.583	1025.34	1012.73	1071.63	1110.78	324.25	772.33			1091.2	872.495	1028.8	904.908	908.011	1166.15
133.667	1025.9	1013.2	1071.9	1111.56	325.482	772.946			1091.48	872.495	1028.8	904.908	908.015	1166.15
133.75	1026.67	1014.1	1072.36	1112.57	326.652	773.332			1092.37	872.495	1028.8	904.908	908.015	1166.15
133.833	1027.78	1014.93	1073.32	1113.27	328.499	773.968			1093.2	872.495	1028.8	904.908	908.015	1166.15
133.917	1028.37	1015.99	1073.69	1113.72	329.88	774.405			1093.56	872.495	1028.8	904.908	908.015	1166.15
134	1029.74	1016.84	1074.29	1114	331.445	774.988			1094.49	872.495	1028.8	904.908	908.015	1166.15
134.083	1030.3	1017.74	1074.7	1114.31	332.009	775.567			1095.81	872.495	1028.8	904.908	908.015	1166.15
134.167	1030.87	1018.32	1075.05	1114.86	333.077	776.357			1097.31	872.495	1028.8	904.908	908.015	1166.15
134.25	1031.51	1019.25	1075.4	1115.96	334.504	776.851			1098.1	872.495	1028.8	904.908	908.015	1166.15
134.333	1032.31	1020.08	1076.26	1116.51	335.125	778.132			1100.17	872.495	1028.8	904.908	908.015	1166.15
134.417	1033.12	1020.95	1076.92	1117.92	336.945	778.322			1101.24	872.495	1028.8	904.908	908.015	1166.15
134.5	1033.64	1021.96	1078.18	1119.09	339.248	778.821			1101.27	872.495	1028.8	904.908	908.015	1166.15
134.583	1034.6	1023.07	1079.05	1120.61	339.899	779.677			1101.27	872.495	1028.8	904.908	908.015	1166.15
134.667	1035.47	1024.14	1079.64	1121.86	342.559	780.141			1101.27	872.495	1028.8	904.908	908.015	1166.15
134.75	1036.61	1024.6	1080.08	1124.09	343.971	780.599			1101.27	872.495	1028.8	904.908	908.015	1166.15
134.833	1037.72	1025.55	1080.46	1124.34	344.543	780.896			1101.27	872.495	1028.8	904.908	908.015	1166.15
134.917	1038.1	1025.98	1081.31	1125.37	345.762	781.427			1101.27	872.495	1028.8	904.908	908.015	1166.15
135	1038.67	1026.98	1081.53	1125.8	346.758	781.748			1101.27	872.495	1028.8	904.908	908.015	1166.15
135.083	1039.87	1027.59	1081.88	1126.21	347.325	782.654			1101.27	872.495	1028.8	904.908	908.015	1166.15
135.167	1040.6	1028.35	1082.53	1126.52	348.342	783.647			1101.27	872.495	1028.8	904.908	908.015	1166.15
135.25	1041.52	1029.71	1082.99	1127.15	349.42	783.991			1101.27	872.495	1028.8	904.908	908.015	1166.15
135.333	1042.57	1030.26	1083.3	1127.8	349.598	784.551			1101.27	872.516	1028.8	904.908	908.015	1166.15
135.417	1042.91	1030.86	1083.87	1128.85	349.598	784.806			1101.27	872.518	1028.8	904.908	908.015	1166.15
135.5	1043.45	1031.45	1084.62	1129.72	349.598	785.813			1101.27	872.518	1028.8	904.908	908.015	1166.15
135.583	1044.4	1032.25	1085.53	1130.68	349.598	787.408			1101.27	872.518	1028.8	904.908	908.015	1166.15
135.667	1045.39	1032.91	1086.03	1130.98	349.598	788.036			1101.27	872.518	1028.8	904.908	908.015	1166.15
135.75	1045.96	1033.68	1086.57	1132.26	349.598	788.331			1101.27	872.518	1028.8	904.908	908.015	1166.15
135.833	1046.41	1034.41	1087.44	1132.86	349.598	788.741			1101.27	872.518	1028.8	904.908	908.015	1166.15
135.917	1047.29	1035.19	1088	1133.57	349.598	789.314			1101.27	872.522	1028.8	904.908	908.015	1166.15
136	1048.77	1035.88	1088.83	1135.43	349.598	789.93			1101.27	872.523	1028.8	904.908	908.015	1166.15
136.083	1049.94	1036.79	1089.14	1135.96	349.598	790.433			1101.27	872.523	1028.8	904.908	908.015	1166.15
136.167	1050.49	1037.74	1090.28	1136.23	349.598	790.988			1101.27	872.523	1028.8	904.908	908.015	1166.15
136.25	1051.38	1038.41	1090.91	1138.21	349.598	792.027			1101.27	872.523	1028.8	904.908	908.015	1166.15
136.333	1052.42	1039.17	1091.71	1142.65	349.598	792.844			1101.27	872.523	1028.8	904.908	908.015	1166.15
136.417	1053.51	1039.73	1091.96	1145.76	349.598	793.819			1101.27	872.523	1028.8	904.908	908.015	1166.15
136.5	1054.18	1040.69	1092.71	1145.91	349.598	794.489			1101.27	872.523	1028.8	904.908	908.015	1166.15
136.583	1054.95	1041.14	1093.06	1145.91	349.598	795.085			1101.27	872.523	1028.8	904.908	908.015	1166.15
136.667	1055.98	1041.72	1093.3	1145.91	349.598	795.75			1101.27	872.523	1028.8	904.908	908.015	1166.15
136.75	1056.92	1042.52	1094.34	1145.91	349.598	796.13			1101.27	872.523	1028.8	904.908	908.015	1166.15
136.833	1057.53	1043.53	1095.81	1145.91	349.598	796.635			1101.27	872.523	1028.8	904.908	908.015	1166.15
136.917	1058.3	1044.11	1096.73	1145.91	349.84	797.036			1101.27	872.523	1028.8	904.908	908.015	1166.15
137	1059.5	1045.01	1097.2	1145.91	349.855	797.776			1101.27	872.523	1028.8	904.908	908.015	1166.15
137.083	1060.43	1045.83	1097.9	1145.91	349.855	799.413			1101.27	872.523	1028.8	904.908	908.015	1166.15
137.167	1061.13	1046.49	1098.49	1145.91	350.038	800.152			1101.27	872.523	1028.8	904.908	908.015	1166.15
137.25	1062.15	1047.07	1098.98	1145.91	350.362	801.467			1101.27	872.523	1028.8	904.908	908.015	1166.15
137.333	1063.53	1047.92	1099.92	1145.91	350.362	802.628			1101.27	872.523	1028.8	904.908	908.015	1166.15
137.417	1064.46	1048.41	1100.46	1145.91	350.362	803.167			1101.27	872.523	1028.8	904.908	908.015	1166.15
137.5	1065.43	1048.91	1101.28	1146.01	350.362	803.459			1101.27	872.523	1028.8	904.908	908.015	1166.15
137.583	1066.28	1049.7	1101.75	1146.28	350.362	803.887			1101.27	872.523	1028.8	904.908	908.015	1166.15
137.667	1067.12	1050.36	1102.15	1146.28	350.362	804.236			1101.27	872.523	1028.8	904.908	908.015	1166.15
137.75	1068.53	1051.1	1102.85	1146.28	350.362	805.226			1101.27	872.571	1028.8	904.908	908.015	1166.15
137.833	1069.43	1051.73	1103.35	1146.28	351.243	806.039			1101.27	872.612	1028.8	904.908	908.015	1166.15
137.917	1070.07	1052.69	1104.2	1146.28	352.879	806.591			1101.27	872.612	1028.8	904.908	908.015	1166.15
138	1070.57	1053.33	1105.27	1146.28	353.299	807.459			1101.27	872.612	1028.8	904.908	908.015	1166.15
138.083	1071.93	1054	1106.19	1146.28	353.913	808.611			1101.27	872.619	1028.8	904.908	908.015	1166.15
138.167	1073.21	1054.59	1108.07	1146.66	355.15	809.455			1101.27	872.624	1028.8	904.908	908.015	1166.15
138.25	1075	1055.27	1110	1147.57	356.097	810.6			1101.27	872.624	1028.8	904.908	908.015	1166.15
138.333	1075.95	1056.3	1110.91	1148.85	357.131	812.314			1101.27	872.624	1028.8	904.908	908.015	1166.15
138.417	1076.49	1057.12	1112.31	1149.58	358.139	814.247			1101.27	872.624	1028.8	904.908	908.015	1166.15
138.5	1078.29	1058.18	1113.22	1150.42	360.109	815.713			1101.27	872.624	1028.8	904.908	908.015	1166.15
138.583	1080.52	1059.2	1113.68	1150.64	361.35	816.852			1101.27	872.624	1028.8	904.908	908.015	1166.15
138.667	1081.23	1060.66	1115.19	1152.09	362.091	818.081			1101.27	872.624	1028.8	904.908	908.015	1166.15
138.75	1082.28	1062.98	1116.28	1154.24	362.738	818.968			1101.27	872.627	1028.8	904.908	908.015	1166.15
138.833	1082.92	1064.1	1116.78	1155.06	363.113	819.893			1101.27	872.627	1028.8	904.908	908.015	1166.15
138.917	1084.25	1065.24	1117.73	1155.52	365.395	822.287			1101.27	872.627	1028.8	904.908	908.015	1166.15
139	1085.28	1066.56	1119.33	1156.05	366.767	825.496			1101.27	872.644	1028.8	904.908	908.015	1166.15
139.083	1086.74	1067.43	1121.28	1156.47	368.083	826.733			1101.27	872.705	1028.8	904.908	908.015	1166.15
139.167	1088.5	1068.31	1123.42	1157.25	370.171	828.991			1101.27	872.707	1028.8	904.908	908.015	1166.15
139.25	1089.99	1069.25	1124.47	1157.5	371.492	831.589			1101.27	872.707	1028.8	904.908	908.015	1166.15
139.333	1091.06	1070.29	1125	1158.68	372.879	831.979			1101.27	872.707	1028.8	904.908	908.015	1166.15
139.417	1092.74	1071.26	1126.03	1159.29	375.57	832.247			1101.27	872.707	1028.8	904.908	908.015	1166.15
139.5	1095.99	1072.77	1126.78	1159.82	376.722	832.348			1101.27	872.707	1028.8	904.908	908.015	1166.15
139.583	1099.32	1074.96	1127.38	1160.5	377.332	832.367			1101.27	872.707	1028.8	904.908	908.015	1166.15
139.667	1100.37	1077.36	1127.96	1160.71	378.428	832.399			1101.27	872.707	1028.8	904.908	908.015	1166.15
139.75	1101.87	1078.76	1129.82	1161.86	378.704	832.431			1101.27	872.707	1028.8	904.908	908.015	1166.15
139.833	1103.32	1079.26	1132.77	1163.29	379.118	832.506			1101.27	872.707	1028.8	904.908	908.015	1166.15
139.917	1105.21	1080.52	1134.95	1164.13	379.612	832.563			1101.27	872.707	1028.8	904.908	908.015	1166.15
140	1107.43	1082.99	1138.32	1165.94	380.314	832.619			1101.27	872.707	1028.8	904.908	908.015	1166.15
140.083	1109.54	1085.71	1141.49	1166.69	380.986	832.658			1101.27	872.707	1028.8	904.908	908.015	1166.15
140.167	1113.07	1088.07	1142.94	1167.41	381.481	832.893			1101.27	872.707	1028.8	904.908	908.015	1166.59
140.25	1116.88	1089.33	1144.38	1169.4	383.019	833.025			1101.53	872.707	1028.97	904.908	908.015	1167.54
140.333	1121.15	1092.05	1146.63	1169.63	385.187	833.076			1102.1	872.707	1031	904.908	908.015	1167.64
140.417	1122.66	1094.77	1149.69	1169.78	387.568	833.088			1102.1	873.407	1033.23	904.908	908.015	1168.76
140.5	1122.66	1099.53	1150.8	1170.28	388.722	833.163			1102.29	874.068	1036.39	904.908	908.015	1170.66
140.583	1122.68	1103.27	1150.8	1170.74	391.009	833.174			1102.79	874.086	1038.68	904.908	908.498	1173.39
140.667	1122.68	1106.35	1150.8	1171.93	393.852	833.18			1102.79	874.091	1040.41	904.908	909.035	1176.12
140.75	1122.68	1108.94	1150.8	1173.39	396.666	833.18			1102.79	874.092	1043.66	904.908	909.057	1177.13
140.833	1122.68	1110.7	1150.8	1173.58	397.279	833.189			1102.82	874.14	1043.7	904.908	909.343	1177.28
140.917	1122.68	1111.62	1150.8	1174.7	397.662	833.223			1102.92	874.474	1043.7	904.908	910.674	1177.28
141	1122.68	1111.62	1150.8	1177.21	398.69	833.368			1102.93	874.489	1043.7	904.908	911.773	1177.28
141.083	1122.68	1111.62	1150.8	1178.77	400.83	833.495			1102.93	874.489	1043.7	904.908	913.106	1177.28
141.167	1122.68	1111.62	1150.8	1178.89	403.661	833.567			1103.19	874.489	1043.7	904.908	913.617	1177.28
141.25	1122.68	1111.62	1150.8	1178.89	404.8	833.649			1103.53	874.489	1043.7	905.167	913.929	1177.28
141.333	1122.68	1111.62	1150.8	1178.89	405.687	833.66			1103.53	874.489	1043.7	905.365	914.888	1177.28
141.417	1122.68	1111.62	1150.8	1178.89	405.69	833.682			1103.53	874.492	1043.7	906.04	915.19	1177.28
141.5	1122.68	1111.62	1150.8	1178.89	405.69	833.713			1103.74	874.701	1043.7	908.84	915.19	1177.28
141.583	1122.68	1111.62	1150.8	1178.89	405.69	833.805			1104.71	874.803	1044.52	911.467	915.19	1177.28
141.667	1122.68	1111.62	1150.8	1178.89	405.69	834			1105.12	874.803	1044.89	913.113	915.19	1177.28
141.75	1122.68	1111.62	1150.8	1178.89	405.69	834.365			1106.5	874.803	1044.89	913.867	915.19	1177.28
141.833	1122.68	1111.62	1150.8	1178.89	405.69	835.178			1108.23	874.909	1044.89	914.487	915.406	1177.34
141.917	1122.68	1111.62	1150.8	1178.89	405.69	835.672			1108.94	875.024	1044.89	914.497	916.267	1177.37
142	1122.68	1111.62	1150.8	1178.89	405.69	835.821			1110.36	875.038	1046.3	914.549	918.642	1177.43
142.083	1122.68	1111.62	1150.8	1178.9	405.69	835.873			1112.62	875.04	1046.73	915.296	921.097	1177.79
142.167	1122.68	1111.62	1150.8	1179.42	405.69	835.938			1114.55	875.449	1046.73	915.475	922.126	1178.52
142.25	1122.68	1111.92	1150.8	1179.77	405.69	835.952			1114.85	875.585	1046.79	915.475	922.295	1179.25
142.333	1122.68	1111.93	1150.8	1180.99	405.69	835.968			1114.85	875.585	1048.69	915.475	922.951	1179.25
142.417	1122.68	1111.93	1150.8	1182.17	405.69	836.003			1114.85	875.631	1049.44	915.477	923.975	1180.11
142.5	1122.68	1111.93	1150.8	1182.18	405.69	836.065			1114.85	876.061	1049.79	915.486	923.975	1181.19
142.583	1122.68	1111.93	1150.99	1182.18	405.69	836.115			1114.85	876.766	1051.87	915.56	923.975	1181.47
142.667	1122.68	1111.93	1152.28	1182.18	405.69	836.224			1114.85	877.212	1053.35	915.703	924.156	1182.57
142.75	1122.68	1111.93	1153.5	1182.18	405.69	836.282			1114.85	877.212	1053.62	916.123	924.808	1183.63
142.833	1122.68	1111.93	1156.92	1182.18	405.69	836.45			1114.85	877.693	1055.3	916.35	924.856	1184.49
142.917	1122.68	1111.93	1158.34	1182.18	405.69	836.663			1114.85	878.692	1056.78	917.016	925.511	1185.58
143	1122.68	1111.93	1159.2	1182.18	405.69	836.727			1114.85	879.02	1058.16	917.598	925.841	1185.84
143.083	1122.68	1111.93	1160.03	1182.18	405.69	836.727			1114.85	879.814	1060.28	918.042	925.951	1186.32
143.167	1122.68	1111.93	1161.74	1182.18	405.69	836.727			1114.85	880.686	1061.01	919.05	926.807	1188.25
143.25	1122.68	1111.93	1164.14	1182.18	405.69	836.727			1114.85	881.818	1062.45	920.196	926.817	1188.62
143.333	1122.68	1111.93	1166.1	1182.18	405.69	836.727			1114.85	883.155	1063.67	921.759	927.02	1188.95
143.417	1122.68	1112.12	1169.08	1182.18	405.69	836.727			1114.85	883.903	1064.88	923.173	928.908	1190.12
143.5	1123.12	1112.14	1171.52	1182.18	405.69	836.727			1114.85	884.33	1065.39	923.813	929.277	1192.83
143.583	1124.92	1112.14	1172.36	1182.18	405.69	836.728			1114.85	884.531	1066.15	924.574	929.312	1193.9
143.667	1126.92	1112.14	1172.37	1182.18	405.69	836.899			1114.85	884.821	1066.7	926.002	929.553	1195.02
143.75	1127.76	1112.14	1172.37	1182.18	405.726	837.396			1114.85	884.911	1066.7	926.687	929.616	1196.05
143.833	1128.74	1112.14	1172.37	1182.18	406.459	837.825			1114.85	884.911	1066.7	927.586	929.616	1196.23
143.917	1129.66	1112.14	1172.37	1182.18	408.001	838.586			1114.85	884.929	1066.72	928.818	929.619	1196.38
144	1132.25	1112.14	1172.66	1182.61	409.599	839.669			1115.01	885.094	1066.89	930.706	929.853	1196.73
144.083	1133.84	1112.14	1172.72	1183.6	411.417	840.744			1115.28	885.131	1066.91	930.928	929.898	1196.75
144.167	1134.33	1112.14	1172.73	1183.91	411.642	843.543			1115.4	885.146	1066.93	931.236	929.96	1196.78
144.25	1136.43	1112.2	1172.73	1184.5	413.05	846.361			1115.55	885.171	1066.97	931.748	930.053	1196.87
144.333	1139.78	1112.73	1172.73	1186.61	415.338	847.605			1115.57	885.422	1066.97	932.091	930.145	1196.95
144.417	1141.02	1113.51	1172.73	1187.37	418.598	848.249			1115.61	886.855	1066.99	932.415	930.185	1197
144.5	1142.65	1113.51	1172.73	1187.54	421.093	849.696			1115.66	887.764	1067.04	932.807	930.359	1197.23
144.583	1142.68	1113.51	1172.73	1189.03	423.447	852.337			1115.74	888.151	1067.24	932.921	930.516	1197.4
144.667	1142.68	1113.51	1172.73	1189.09	423.997	853.2			1115.82	888.531	1067.41	933.052	931.416	1197.52
144.75	1142.68	1113.51	1172.73	1189.09	424.374	853.476			1115.84	888.883	1067.79	933.254	931.459	1197.62
144.833	1142.68	1113.51	1172.73	1189.09	424.374	853.717			1116.24	889.105	1068.21	933.38	931.616	1197.8
144.917	1142.68	1113.51	1172.73	1189.09	424.374	854.035			1116.5	889.254	1068.37	933.519	931.844	1198.23
145	1142.68	1113.51	1172.73	1189.09	424.374	854.126			1116.73	889.524	1068.64	933.654	931.937	1198.72
145.083	1142.68	1113.51	1172.73	1189.09	424.374	854.237			1116.92	889.875	1068.8	933.789	932.646	1199.22
145.167	1142.68	1113.51	1172.73	1189.09	424.374	854.301			1117.27	890.194	1069.42	934.232	932.848	1199.66
145.25	1142.68	1113.51	1172.73	1189.09	424.374	854.344			1117.4	890.571	1069.75	934.714	932.964	1199.91
145.333	1142.68	1113.51	1172.73	1189.09	424.374	854.417			1117.55	891.248	1069.82	934.889	933.161	1200.52
145.417	1142.68	1113.51	1172.73	1189.09	424.374	854.432			1117.7	891.572	1069.83	934.951	934.025	1200.7
145.5	1142.68	1113.51	1172.73	1189.09	424.374	854.448			1118.49	891.787	1069.85	934.951	935.598	1200.87
145.583	1142.68	1113.51	1172.73	1189.09	424.374	854.485			1118.75	892.403	1070.02	934.956	936.021	1201.53
145.667	1142.68	1113.51	1172.73	1189.09	424.374	854.501			1119.09	892.655	1070.08	935.032	936.537	1202.51
145.75	1142.68	1113.51	1172.73	1189.2	424.374	854.516			1119.29	892.669	1070.65	935.584	937.322	1203.38
145.833	1142.68	1113.51	1172.73	1189.36	424.374	854.526			1119.51	892.898	1070.88	935.769	937.571	1203.59
145.917	1142.68	1113.51	1172.73	1189.36	424.374	854.527			1119.83	893.216	1071.47	936.325	937.891	1203.61
146	1142.68	1113.51	1172.73	1189.36	424.374	854.533			1120.11	893.216	1072.05	936.795	937.94	1203.97
146.083	1142.68	1113.51	1172.73	1189.36	424.374	854.535			1120.13	893.216	1072.11	937.568	938.021	1204.18
146.167	1142.68	1113.51	1172.73	1189.36	424.374	854.535			1120.27	893.216	1072.64	938.996	938.121	1204.39
146.25	1142.68	1113.51	1172.73	1189.36	424.374	854.557			1120.49	893.219	1072.92	939.66	938.136	1204.4
146.333	1142.68	1113.51	1172.73	1189.36	424.374	854.575			1120.91	893.282	1072.96	940.356	938.165	1204.44
146.417	1142.68	1113.51	1172.73	1189.36	424.374	854.58			1121.32	893.332	1072.97	941.144	938.183	1204.52
146.5	1142.68	1113.51	1172.73	1189.36	424.374	854.613			1121.58	893.868	1072.99	941.994	938.477	1204.93
146.583	1142.68	1113.51	1172.73	1189.36	424.374	854.784			1121.98	894.212	1073.04	942.041	939.061	1204.94
146.667	1142.68	1113.58	1172.73	1189.36	424.374	855.115			1121.98	894.293	1073.09	942.041	939.414	1205.19
146.75	1142.68	1114.17	1172.73	1189.36	424.374	855.991			1121.98	894.293	1073.48	942.041	940.006	1205.55
146.833	1142.68	1117.05	1172.73	1189.36	424.489	857.298			1122.09	894.316	1073.58	942.041	942.234	1206.02
146.917	1142.68	1117.84	1172.73	1189.36	424.935	859.54			1122.17	894.46	1073.66	942.083	942.94	1206.18
147	1142.68	1117.84	1172.73	1189.42	424.935	860.555			1122.54	894.596	1074.3	942.239	943.42	1206.35
147.083	1142.72	1117.84	1172.81	1189.57	424.935	861.381			1122.98	895.075	1075.01	942.239	944.69	1206.35
147.167	1143.1	1117.84	1173.21	1190.61	424.935	861.502			1123.48	895.845	1075.27	942.239	945.407	1206.36
147.25	1145.05	1117.84	1173.75	1191.63	424.935	861.557			1123.74	896.297	1075.75	942.239	946.632	1206.38
147.333	1146.45	1117.84	1174.91	1193.78	424.935	861.591			1123.74	896.836	1078.03	942.239	946.893	1206.38
147.417	1146.45	1117.84	1176.11	1195.24	424.935	861.605			1123.74	897.612	1079.66	942.242	946.893	1206.38
147.5	1146.45	1117.84	1176.14	1195.35	424.935	861.632			1123.74	898.483	1079.99	942.755	946.893	1206.43
147.583	1146.45	1117.84	1176.14	1195.35	424.935	861.668			1123.74	899.285	1080.44	943.418	946.893	1207.04
147.667	1146.45	1117.84	1176.14	1195.35	424.935	861.676			1124.09	900.432	1081	944.157	946.913	1207.99
147.75	1146.45	1117.84	1176.14	1195.35	424.935	861.706			1124.13	901.67	1081.57	945.056	946.947	1208.97
147.833	1146.45	1117.84	1176.14	1195.35	424.935	861.736			1124.13	902.547	1081.6	946.049	946.947	1209.33
147.917	1146.45	1117.84	1176.14	1195.35	424.935	861.794			1124.5	902.685	1081.62	946.907	946.947	1209.41
148	1146.45	1117.84	1176.14	1195.35	424.935	861.899			1124.72	902.685	1081.64	947.702	946.947	1209.41
148.083	1146.45	1117.84	1176.14	1195.35	424.935	861.92			1124.72	902.685	1081.65	947.787	946.947	1209.41
148.167	1146.45	1117.84	1176.14	1195.35	424.935	861.925			1124.72	902.685	1081.67	947.787	946.947	1209.49
148.25	1146.45	1117.84	1176.14	1195.35	424.935	861.941			1124.72	902.69	1081.69	947.787	946.947	1209.84
148.333	1146.45	1117.84	1176.14	1195.35	425.023	862.008			1124.72	902.81	1081.73	947.787	946.962	1209.84
148.417	1146.45	1117.84	1176.14	1195.35	425.457	862.01			1124.72	902.86	1081.78	947.787	946.989	1209.86
148.5	1146.45	1117.84	1176.14	1195.35	427.295	862.01			1124.72	903.265	1081.79	947.787	946.989	1210.67
148.583	1146.45	1117.84	1176.14	1195.35	428.66	862.01			1124.72	903.265	1081.81	947.787	946.989	1211.72
148.667	1146.45	1117.84	1176.14	1195.35	429.845	862.01			1124.72	903.265	1081.83	947.787	946.989	1212.93
148.75	1146.45	1117.84	1176.14	1195.35	431.832	862.019			1124.92	903.265	1081.83	947.787	946.989	1214.95
148.833	1146.45	1117.92	1176.14	1195.35	433.893	862.414			1125.39	903.265	1081.84	947.787	946.989	1215.65
148.917	1146.45	1118.3	1176.14	1195.35	436.563	862.797			1126.08	903.265	1081.84	947.787	946.989	1216.32
149	1146.45	1119.38	1176.14	1195.35	436.934	863.408			1126.7	903.665	1081.84	947.787	946.989	1217.18
149.083	1146.45	1122	1176.14	1195.35	437.029	865.151			1127.36	904.527	1081.84	947.787	947.246	1217.68
149.167	1146.45	1124.95	1176.14	1195.35	437.068	867.391			1128.15	905.613	1081.84	947.787	948.126	1220.2
149.25	1146.45	1126.7	1176.14	1195.35	437.068	867.901			1128.4	906.605	1081.84	947.787	948.725	1221.55
149.333	1146.45	1126.82	1176.14	1195.37	437.068	868.276			1128.44	907.753	1081.88	947.787	949.475	1221.9
149.417	1146.67	1126.82	1176.14	1195.7	437.068	868.323			1128.55	909.111	1081.89	947.787	950.281	1222.53
149.5	1147.25	1126.82	1176.31	1195.7	437.068	868.365			1128.78	909.827	1081.89	947.787	951.4	1223.41
149.583	1148.27	1126.82	1176.83	1195.74	437.068	868.433			1129.35	909.877	1081.91	947.787	953.182	1224.41
149.667	1149.32	1126.82	1177.54	1195.85	437.068	868.514			1129.81	910.06	1081.93	947.787	954.781	1224.93
149.75	1149.92	1126.82	1177.55	1196.68	437.068	868.54			1130.52	910.514	1082.05	948.107	955.184	1225.99
149.833	1150.85	1126.82	1177.55	1197.04	437.068	868.555			1130.98	910.662	1082.97	948.898	955.538	1226.44
149.917	1151.68	1126.82	1177.55	1197.1	437.068	868.6			1131.31	911.183	1084.04	949.865	956.074	1227.42
150	1152.34	1126.82	1177.55	1197.1	437.068	868.634			1131.48	911.426	1085.08	951.115	956.662	1227.67
150.083	1152.78	1126.82	1177.55	1197.1	437.068	868.715			1131.81	911.738	1086.54	952.589	957.243	1228.21
150.167	1153.49	1126.82	1177.55	1197.1	437.068	868.773			1132.43	911.738	1087.75	953.35	957.575	1228.85
150.25	1153.54	1126.82	1177.55	1197.1	437.068	868.792			1132.51	912.424	1088.66	953.641	957.826	1230.22
150.333	1153.54	1126.82	1177.55	1197.1	437.068	868.796			1132.93	912.864	1089.53	954.103	958.454	1231.01
150.417	1153.54	1126.82	1177.55	1197.1	437.122	868.797			1133.23	912.864	1090.19	954.798	959.064	1233.09
150.5	1153.54	1126.82	1177.55	1197.1	437.578	868.829			1133.43	914.116	1091.36	955.395	959.78	1235.59
150.583	1153.54	1126.82	1177.55	1197.1	437.848	868.846			1133.86	914.979	1092.73	956.328	960.528	1236.29
150.667	1153.54	1127.2	1177.55	1197.1	438.558	868.86			1134.21	915.761	1093.59	957.028	961.268	1237.07
150.75	1153.54	1127.98	1177.55	1197.1	439.041	868.882			1134.48	916.116	1095.07	958.092	961.917	1237.35
150.833	1153.54	1128.45	1177.55	1197.1	439.041	868.9			1135.03	916.753	1096.21	958.629	963.059	1238.31
150.917	1153.54	1128.74	1177.55	1197.1	439.041	868.9			1135.42	917.39	1096.66	959.102	963.702	1238.89
151	1153.54	1129.06	1177.58	1197.1	439.041	869.057			1135.65	917.782	1097.08	959.466	965.267	1239.5
151.083	1153.54	1129.12	1177.76	1197.1	439.041	869.381			1136.08	918.101	1098.09	960.251	966.095	1240.78
151.167	1153.54	1129.12	1178.1	1197.15	439.041	869.888			1136.73	918.796	1098.54	960.851	967.06	1244.57
151.25	1153.54	1129.12	1178.1	1197.42	439.041	870.07			1137.15	919.125	1099.33	961.923	967.45	1246.55
151.333	1153.61	1129.12	1178.1	1198.28	439.041	870.092			1137.63	919.532	1099.92	962.475	967.969	1246.86
151.417	1154.39	1129.12	1178.1	1198.28	439.041	870.107			1138.52	920.048	1100.61	962.678	968.824	1247.07
151.5	1154.58	1129.12	1178.1	1198.28	439.041	870.123			1138.69	920.048	1100.77	963.094	969.693	1247.65
151.583	1155.25	1129.12	1178.25	1198.28	439.041	870.149			1138.98	920.512	1101.36	963.702	971.405	1249.51
151.667	1155.61	1129.12	1178.76	1198.28	439.703	870.67			1139.8	921.647	1101.95	964.435	971.523	1250.04
151.75	1156.96	1129.3	1179.66	1198.38	439.912	871.176			1140.37	921.939	1102.31	965.264	972.318	1250.61
151.833	1158.11	1130.99	1179.77	1198.59	440.44	871.816			1141.07	922.51	1103.53	966.228	973.047	1251.82
151.917	1158.22	1132.13	1179.95	1199.02	440.653	872.134			1142.28	924.242	1104.84	968.18	973.81	1253.26
152	1158.22	1133.51	1181.51	1201.38	441.251	872.234			1144.07	928.392	1108.18	969.737	975.259	1254.97
152.083	1158.22	1134.78	1183.79	1202.5	441.618	872.256			1145.06	929.159	1111.94	971.098	977.143	1258.3
152.167	1158.8	1135.93	1184.47	1203.18	442.121	872.856			1146.29	929.183	1112.67	971.124	977.489	1261.53
152.25	1160.02	1137.18	1185.29	1203.77	443.002	873.794			1147.04	929.26	1113.53	971.124	978.508	1262.68
152.333	1160.96	1138.56	1185.94	1204.84	443.726	875.236			1147.72	930.024	1114.07	971.124	978.954	1263.6
152.417	1162.04	1139.42	1186.54	1205.7	444.434	876.275			1148.2	930.61	1114.19	971.124	979.817	1264.6
152.5	1163.02	1140.5	1187.54	1206.6	444.878	876.84			1148.57	931.098	1114.49	971.124	979.974	1265.25
152.583	1164.23	1141.16	1188.77	1207.59	445.716	877.415			1149.36	931.872	1114.76	971.124	980.352	1265.64
152.667	1165.21	1141.79	1189.53	1208.62	446.115	878.298			1151.23	932.022	1114.9	971.124	981.094	1266.22
152.75	1165.86	1143.14	1189.9	1209.69	446.462	879.299			1151.68	933.084	1115.09	971.124	981.384	1268.11
152.833	1166.98	1143.87	1190.62	1210.48	446.803	879.764			1152.17	933.631	1115.51	971.124	981.613	1272.17
152.917	1168.35	1145.08	1191.05	1211.31	447.259	880.336			1153.94	934.051	1116.2	971.124	982.417	1273
153	1169.18	1146.25	1192.07	1211.87	447.38	880.962			1154.47	935.345	1118.39	971.124	983.085	1275.28
153.083	1170.07	1146.73	1193.23	1212.56	447.887	881.398			1155.55	936.202	1119.43	971.124	983.78	1277.44
153.167	1171.3	1148.4	1194.01	1213.36	448.318	882.145			1156.52	937.098	1119.77	971.124	984.747	1279.44
153.25	1172.07	1148.87	1194.66	1214.46	448.538	882.636			1156.87	938.429	1120.01	971.124	985.548	1279.89
153.333	1172.8	1149.38	1196.31	1215.54	450.013	883.523			1157.3	939.092	1120.46	971.124	986.774	1280.77
153.417	1173.31	1150.62	1197.88	1216.16	450.581	884.659			1158.7	939.834	1121.39	971.124	989.292	1282.8
153.5	1174.3	1152.05	1199.13	1216.83	450.931	885.41			1159.04	940.269	1122.38	971.124	991.546	1285.76
153.583	1175.63	1153.23	1199.89	1217.7	451.672	886.37			1159.82	941.933	1122.82	971.124	994.764	1288.93
153.667	1176.29	1154.29	1201.14	1218.52	452.26	887.812			1161.28	943.837	1123.18	971.348	997.134	1290.47
153.75	1177.22	1155.51	1202.25	1218.9	453.248	888.193			1162.26	945.076	1124.1	971.372	998.232	1291.08
153.833	1178.15	1155.89	1203.42	1219.7	454.164	888.869			1163.58	946.146	1124.76	971.375	1000.33	1291.16
153.917	1179.36	1156.62	1204.49	1220.69	454.627	889.861			1164.99	947.392	1125.52	972.465	1002.57	1291.67
154	1180.64	1157.63	1205.63	1221.08	455.197	890.546			1165.39	948.006	1127.13	973.794	1003.53	1292.97
154.083	1181.73	1158.38	1206.51	1221.62	455.697	891.081			1165.92	949	1127.63	974.844	1003.53	1294.43
154.167	1182.7	1159.5	1207.15	1222.25	455.999	891.643			1167.03	950.599	1128.3	976.777	1003.53	1295.7
154.25	1184.36	1160.66	1207.21	1222.9	456.963	892.336			1168.35	952.489	1128.42	976.986	1003.53	1296.89
154.333	1185.44	1161.45	1207.38	1223.55	458.288	893.232			1169.01	953.496	1129.5	977.385	1003.53	1298.26
154.417	1186.08	1162.68	1208.25	1224.12	459.026	893.714			1170.03	954.654	1129.9	978.215	1003.53	1299.94
154.5	1186.87	1163.67	1209.02	1224.74	459.616	894.668			1171.06	956.397	1131.43	978.956	1003.53	1301.54
154.583	1188.11	1164.12	1209.36	1225.55	459.985	895.549			1172.09	959.025	1133.97	979.999	1003.53	1304.14
154.667	1189.38	1165	1209.48	1225.83	460.25	896.444			1172.61	961.895	1136.72	981.532	1003.53	1305.27
154.75	1190.5	1166.47	1209.74	1226.06	461.206	897.373			1173.37	963.098	1138.22	981.828	1003.53	1305.41
154.833	1190.92	1167.45	1210.68	1226.51	461.285	898.151			1174.99	963.638	1139.85	983.029	1003.53	1305.93
154.917	1191.92	1168.28	1211.99	1227.05	461.598	898.955			1176.17	963.71	1141.42	983.673	1003.53	1306.07
155	1192.87	1168.9	1212.39	1227.1	462.863	899.737			1176.66	963.71	1142.69	984.659	1003.53	1306.07
155.083	1193.97	1169.63	1212.57	1228.27	463.401	900.368			1177.56	963.71	1143.83	985.26	1003.53	1306.07
155.167	1195.02	1170.3	1213.55	1228.95	464.005	900.859			1178.25	963.71	1145.53	986.341	1003.53	1306.07
155.25	1196.29	1171.46	1214.76	1229.51	464.392	901.529			1178.74	964.136	1147.43	987.397	1003.53	1306.07
155.333	1197.07	1172.21	1215	1230	464.421	902.048			1179.99	964.37	1147.52	988.528	1003.53	1306.07
155.417	1198.12	1172.62	1215.31	1230.4	464.781	902.625			1180.68	964.37	1147.52	989.723	1003.53	1306.07
155.5	1199.03	1173.22	1215.91	1230.83	465.376	902.901			1182.03	964.37	1147.52	990.162	1003.53	1306.07
155.583	1200.42	1174.68	1216.24	1231.3	465.537	903.233			1182.92	964.37	1147.52	990.838	1003.53	1306.07
155.667	1200.99	1175.73	1216.58	1232.12	466.463	903.873			1183.56	964.37	1147.52	991.501	1003.53	1306.07
155.75	1201.74	1176.46	1217.35	1232.28	467.04	904.62			1184.03	964.37	1147.52	992.12	1003.53	1306.07
155.833	1202.69	1177.66	1217.66	1232.76	467.747	905.051			1184.5	964.37	1147.52	993.045	1003.53	1306.07
155.917	1203.23	1178.43	1217.95	1233.7	468.542	905.254			1184.86	964.37	1147.52	993.511	1003.53	1306.07
156	1203.98	1178.9	1218.45	1234.19	468.938	905.608			1185.21	964.37	1147.52	993.58	1003.53	1306.07
156.083	1205.21	1179.33	1219.11	1234.68	469.027	906.237			1185.94	964.37	1147.52	993.58	1003.53	1306.07
156.167	1205.65	1180.14	1220.37	1234.97	469.356	906.822			1186.88	964.37	1147.52	993.58	1003.53	1306.07
156.25	1206.43	1181.01	1221.06	1235.18	470.172	907.205			1186.9	964.37	1147.52	993.58	1003.53	1306.07
156.333	1207.37	1181.95	1221.31	1235.8	470.703	908.043			1186.9	964.37	1147.52	993.58	1003.53	1306.07
156.417	1207.74	1183.04	1221.9	1236.37	471.445	909.423			1186.9	964.37	1147.52	993.58	1003.53	1306.07
156.5	1208.77	1183.74	1222.45	1236.82	472.389	909.799			1186.9	964.37	1147.52	993.58	1003.53	1306.07
156.583	1209.81	1184.66	1223.17	1237.29	474.15	910.367			1186.9	964.37	1147.52	993.58	1003.53	1306.07
156.667	1211.17	1185.31	1223.82	1237.89	475.139	910.658			1186.9	964.37	1147.52	993.58	1003.53	1306.07
156.75	1211.81	1185.84	1224.25	1238.27	475.561	911.294			1186.9	964.37	1147.52	993.58	1003.53	1306.07
156.833	1212.24	1186.84	1225.08	1239.23	477.374	912.014			1186.9	964.37	1147.52	993.58	1003.53	1306.07
156.917	1212.8	1187.59	1225.8	1239.8	477.422	912.401			1186.9	964.37	1147.52	993.58	1003.53	1306.07
157	1213.38	1188.5	1226.42	1240.14	477.543	912.781			1186.9	964.37	1147.52	993.58	1003.53	1306.07
157.083	1213.86	1188.96	1227.41	1241.18	477.688	913.668			1186.9	964.37	1147.52	993.58	1003.53	1306.07
157.167	1214.76	1189.54	1227.85	1241.57	478.074	914.585			1186.9	964.37	1147.52	993.58	1003.53	1306.07
157.25	1215.37	1190.14	1228.05	1242.31	478.549	915.246			1186.9	964.37	1147.52	993.58	1003.53	1306.07
157.333	1216.05	1191.03	1228.41	1243.12	479.169	916.05			1186.9	964.37	1147.52	993.58	1003.53	1306.07
157.417	1216.88	1191.64	1228.74	1243.98	479.912	916.527			1186.9	964.37	1147.52	993.58	1003.53	1306.07
157.5	1217.96	1192.21	1229.19	1244.47	480.128	916.866			1186.9	964.37	1147.52	993.58	1003.53	1306.07
157.583	1219.25	1192.83	1230	1244.91	481.17	917.492			1186.9	964.37	1147.52	993.58	1003.53	1306.07
157.667	1220.21	1194.45	1230.54	1246.03	481.609	917.783			1186.9	964.37	1147.52	993.58	1003.53	1306.07
157.75	1220.87	1195.08	1231.11	1246.54	481.909	919.139			1186.9	964.37	1147.52	993.58	1003.53	1306.07
157.833	1221.58	1196.43	1232.17	1247.29	482.267	919.75			1186.9	964.37	1147.52	993.58	1003.53	1306.07
157.917	1222.53	1197.18	1233	1247.53	482.796	920.02			1186.9	964.37	1147.52	993.58	1003.53	1306.07
158	1223.94	1197.79	1233.43	1248.54	483.242	920.455			1186.9	964.37	1147.52	993.58	1003.53	1306.07
158.083	1224.77	1199.31	1234.14	1248.94	485.002	920.998			1186.9	964.37	1147.52	993.58	1003.53	1306.07
158.167	1225.77	1200.51	1235.24	1249.96	485.474	921.394			1186.9	964.37	1147.52	993.58	1003.53	1306.07
158.25	1226.47	1201.96	1235.87	1250.25	486.189	922.702			1186.9	964.37	1147.52	993.58	1003.53	1306.07
158.333	1227.15	1202.85	1236.58	1251.35	487.081	923.351			1186.9	964.37	1147.52	993.58	1003.53	1306.07
158.417	1227.83	1203.82	1238.03	1252.06	488.177	924.104			1186.9	964.37	1147.52	993.58	1003.53	1306.07
158.5	1228.86	1204.39	1239.18	1252.47	489.42	924.983			1186.9	964.37	1147.52	993.58	1003.53	1306.07
158.583	1229.66	1206.67	1241.01	1253.75	490.386	926.639			1186.9	964.37	1147.52	993.58	1003.53	1306.07
158.667	1231.7	1208.84	1242.44	1254.86	490.942	927.44			1186.9	964.37	1147.52	993.58	1003.53	1306.07
158.75	1233.15	1213.08	1243.22	1257.15	492.114	928.725			1186.9	964.37	1147.52	993.58	1003.53	1306.07
158.833	1233.46	1215.73	1245.54	1259.09	492.339	930.435			1186.9	964.37	1147.52	993.58	1003.53	1306.07
158.917	1234.21	1216.45	1246.66	1259.5	493.736	931.875			1186.9	964.37	1147.52	993.58	1003.53	1306.07
159	1234.69	1217.73	1248.15	1260.92	494.399	932.582			1186.9	964.37	1147.52	993.58	1003.53	1306.07
159.083	1235.73	1218.89	1249.84	1261.49	494.973	933.994			1186.9	964.37	1147.52	993.58	1003.53	1306.07
159.167	1236.07	1219.38	1252	1262.25	497.041	934.921			1186.9	964.37	1147.52	993.58	1003.53	1306.07
159.25	1236.49	1220.12	1253	1262.92	499.293	935.698			1186.9	964.37	1147.52	993.58	1003.53	1306.07
159.333	1237.36	1220.76	1253.91	1263.61	499.811	936.471			1186.9	964.37	1147.52	993.58	1003.53	1306.07
159.417	1238.24	1222.56	1254.77	1264.06	500.329	937.736			1186.9	964.37	1147.52	993.58	1003.53	1306.07
159.5	1239.03	1225.1	1256.4	1264.93	500.996	938.78			1186.9	964.37	1147.52	993.58	1003.53	1306.07
159.583	1239.61	1225.41	1257.12	1266.49	500.996	940.19			1186.9	964.37	1147.52	993.58	1003.53	1306.07
159.667	1240.36	1225.43	1257.83	1267.2	500.996	940.959			1186.9	964.37	1147.52	993.58	1003.53	1306.07
159.75	1241.72	1225.43	1259.04	1267.98	501.015	942.063			1186.9	964.37	1147.52	993.58	1003.53	1306.07
159.833	1242.38	1225.43	1259.42	1269.01	501.021	943.058			1186.9	964.37	1147.52	993.58	1003.53	1306.07
159.917	1243.59	1225.43	1259.44	1271.11	501.021	943.632			1186.9	964.37	1147.52	993.58	1003.53	1306.07
160	1244.16	1225.43	1259.44	1272.5	501.021	943.973			1186.9	964.37	1147.52	993.58	1003.53	1306.07
160.083	1244.74	1225.43	1259.44	1272.97	501.021	944.449			1186.9	964.37	1147.52	993.58	1003.53	1306.07
160.167	1245.38	1225.43	1259.44	1274.19	501.021	944.894			1186.9	964.37	1147.53	993.58	1003.53	1306.07
160.25	1246.17	1225.43	1259.44	1274.88	501.021	945.963			1186.9	964.37	1147.67	993.58	1003.53	1306.07
160.333	1246.94	1225.43	1259.44	1275.13	501.021	946.974			1186.9	964.37	1147.69	993.58	1003.53	1306.07
160.417	1247.65	1225.43	1259.44	1275.16	501.021	947.972			1186.9	964.37	1147.69	993.58	1003.53	1306.07
160.5	1248.27	1225.43	1259.44	1275.44	501.021	949.681			1186.9	964.37	1147.7	993.58	1003.53	1306.07
160.583	1249.27	1225.43	1259.53	1275.69	501.47	950.873			1186.9	964.37	1147.71	993.58	1003.53	1306.07
160.667	1250.12	1225.43	1259.59	1275.69	502.079	951.899			1186.9	964.37	1147.72	993.58	1003.53	1306.07
160.75	1250.97	1225.43	1259.59	1275.69	502.314	953.711			1186.9	964.37	1147.72	993.58	1003.53	1306.07
160.833	1251.88	1225.43	1259.59	1275.69	503.11	955.377			1186.9	964.37	1147.72	993.58	1003.53	1306.07
160.917	1252.63	1225.53	1259.59	1275.69	503.658	956.034			1186.9	964.37	1147.72	993.58	1003.53	1306.07
161	1253.52	1226.33	1259.59	1275.69	504.254	956.52			1186.9	964.37	1147.72	993.58	1003.53	1306.07
161.083	1254.75	1226.87	1259.93	1275.69	505.252	956.868			1186.9	964.37	1147.73	993.58	1003.53	1306.07
161.167	1255.55	1229.07	1260.76	1275.69	506.396	957.867			1186.9	964.37	1147.73	993.58	1003.53	1306.07
161.25	1256.46	1230.21	1263.42	1275.69	506.851	958.713			1186.9	964.37	1147.73	993.58	1003.53	1306.07
161.333	1257.44	1231.39	1266.05	1275.69	508.316	960.271			1186.9	964.37	1147.73	993.58	1003.53	1306.07
161.417	1258.23	1232.66	1267.31	1275.69	508.753	961.531			1186.9	964.37	1147.73	993.58	1003.53	1306.07
161.5	1259.06	1234.19	1268.75	1275.69	508.921	961.864			1186.9	964.37	1147.73	993.58	1003.53	1306.07
161.583	1260.23	1235.56	1269.86	1275.69	509.446	962.374			1186.9	964.37	1147.73	993.58	1003.53	1306.07
161.667	1261.21	1236.46	1270.54	1275.69	509.765	964.845			1186.9	964.37	1147.73	993.58	1003.53	1306.07
161.75	1262.16	1237.06	1270.9	1275.69	510.154	966.741			1186.9	964.37	1147.73	993.58	1003.53	1306.07
161.833	1263.14	1237.49	1271.35	1276.02	512.093	969.833			1186.9	964.37	1147.73	993.58	1003.53	1306.07
161.917	1264.18	1238.8	1272.3	1276.6	514.579	971.92			1186.9	964.37	1147.73	993.58	1003.53	1306.07
162	1264.98	1241.21	1273	1276.6	515.047	973.964			1186.9	964.37	1147.73	993.58	1003.53	1306.07
162.083	1266.74	1241.49	1273.87	1276.6	515.434	975.612			1186.9	964.37	1147.73	993.58	1003.53	1306.07
162.167	1267.78	1242.01	1274.29	1276.62	515.912	977.971			1186.9	964.37	1147.73	993.58	1003.53	1306.07
162.25	1268.45	1243.3	1274.69	1277.36	515.912	978.625			1186.9	964.37	1147.73	993.58	1003.53	1306.07
162.333	1269.61	1244.36	1275.22	1277.75	515.912	980.116			1186.9	964.37	1147.73	993.58	1003.53	1306.07
162.417	1270.73	1244.79	1275.93	1279.03	515.912	980.765			1186.9	964.37	1147.73	993.58	1003.53	1306.07
162.5	1271.77	1246.4	1276.92	1279.9	515.912	980.905			1186.9	964.37	1147.73	993.58	1003.53	1306.07
162.583	1273.98	1248.34	1278.6	1280.85	515.912	981.13			1186.9	964.37	1147.73	993.58	1003.53	1306.07
162.667	1274.93	1250.5	1280.39	1281.08	515.912	981.257			1186.9	964.37	1147.73	993.58	1003.53	1306.07
162.75	1277.16	1250.91	1281.77	1282.62	515.912	981.26			1186.9	964.37	1147.73	993.58	1003.53	1306.07
162.833	1279.46	1252.04	1282.61	1283.07	515.912	981.274			1186.9	964.37	1147.73	993.58	1003.53	1306.07
162.917	1280.11	1253.17	1283.99	1284.31	516.055	981.298			1186.9	964.37	1147.73	993.58	1003.53	1306.07
163	1281.58	1253.85	1286.66	1284.75	516.218	981.341			1186.9	964.37	1147.73	993.58	1003.89	1306.07
163.083	1285.55	1254.95	1288.5	1285.93	516.218	982.112			1186.9	964.37	1147.73	993.58	1004.46	1306.07
163.167	1287.61	1256.38	1289.96	1287.6	516.218	983.351			1186.9	964.37	1147.73	993.58	1005.82	1306.07
163.25	1290.46	1258.41	1291.94	1288.27	516.417	984.329			1186.9	964.37	1147.73	993.58	1006.32	1306.07
163.333	1291.64	1260.81	1293.47	1288.67	516.628	985.402			1186.9	964.37	1147.73	993.58	1006.32	1306.07
163.417	1295.87	1261.79	1294.8	1289.44	516.951	987.3			1186.9	964.37	1147.73	993.58	1006.32	1306.07
163.5	1298.26	1262.34	1297.06	1290.24	517.886	989.77			1186.9	964.37	1147.73	993.58	1006.32	1306.07
163.583	1303.18	1264.09	1297.6	1290.86	518.058	990.28			1186.9	964.37	1147.74	993.58	1006.32	1306.07
163.667	1309.24	1266.54	1297.61	1292.47	518.462	990.649			1186.9	964.37	1147.74	993.58	1006.32	1306.07
163.75	1313.25	1267.48	1297.61	1293.83	519.237	990.782			1186.9	964.37	1147.74	993.58	1006.32	1306.07
163.833	1319.49	1268.04	1297.61	1294.46	521.057	990.808			1186.9	964.37	1147.74	993.58	1006.32	1306.07
163.917	1325.74	1269.98	1297.61	1296.05	522.228	990.821			1186.9	964.37	1147.8	993.58	1006.32	1306.07
164	1328.67	1271.77	1297.61	1298.8	523.302	990.877			1186.9	964.37	1147.94	993.58	1006.32	1306.07
164.083	1330.93	1272.76	1297.61	1300.82	524.337	990.939			1186.9	964.37	1147.94	993.58	1006.32	1306.07
164.167	1330.99	1274	1297.61	1301.62	524.493	990.955			1186.9	964.37	1148	993.58	1006.32	1306.07
164.25	1330.99	1275.57	1297.61	1302.38	525.461	990.965			1186.9	964.37	1148.03	993.58	1006.32	1306.07
164.333	1330.99	1276.32	1297.61	1302.83	527.043	991			1186.9	964.37	1148.03	993.58	1006.32	1306.07
164.417	1330.99	1279.05	1297.61	1303.61	527.987	991.025			1186.9	964.37	1148.07	993.58	1006.32	1306.07
164.5	1330.99	1280.28	1297.61	1304.04	530.189	991.043			1186.9	964.37	1148.39	993.58	1007.03	1306.07
164.583	1330.99	1281.58	1297.61	1304.51	530.664	991.115			1186.9	964.371	1148.53	993.58	1007.84	1306.07
164.667	1330.99	1282.97	1297.61	1304.77	531.226	991.185			1186.9	965.476	1148.89	993.58	1008.43	1306.07
164.75	1330.99	1286.45	1297.61	1304.77	532.058	991.22			1186.9	967.287	1149.72	993.58	1009.49	1306.07
164.833	1330.99	1290.11	1297.61	1304.77	535.023	991.225			1186.9	967.619	1150.07	993.58	1010.71	1306.07
164.917	1330.99	1293.58	1297.61	1304.77	537.792	991.228			1186.9	967.619	1150.13	993.58	1010.82	1306.07
165	1330.99	1295.97	1297.61	1304.77	538.38	991.233			1186.9	967.619	1150.14	993.58	1010.82	1306.07
165.083	1330.99	1296.76	1297.61	1304.77	539.287	991.327			1186.9	967.619	1150.15	993.58	1010.82	1306.07
165.167	1330.99	1297.75	1297.68	1304.77	539.356	991.722			1186.9	967.764	1150.15	993.58	1010.82	1306.07
165.25	1330.99	1298.81	1298.59	1304.77	539.356	991.755			1186.9	967.853	1150.15	993.58	1010.82	1306.07
165.333	1330.99	1300.95	1299.57	1304.77	539.356	991.763			1186.93	967.926	1150.16	993.58	1012.23	1306.07
165.417	1330.99	1303.28	1301.28	1304.77	539.356	991.773			1187	968.487	1150.17	993.58	1014.48	1306.07
165.5	1330.99	1304.13	1303.07	1304.77	539.356	991.775			1187.36	968.894	1150.18	993.58	1015.78	1306.07
165.583	1330.99	1304.13	1304.97	1304.77	539.356	991.775			1187.39	968.894	1150.18	993.58	1016.53	1306.07
165.667	1330.99	1304.13	1306.78	1304.77	539.356	991.777			1187.62	968.964	1150.19	993.58	1017.07	1306.07
165.75	1330.99	1304.13	1308.32	1304.77	539.356	991.849			1188.17	969.083	1150.21	993.58	1017.89	1306.1
165.833	1330.99	1304.13	1309.51	1304.77	539.356	991.929			1188.17	969.094	1150.22	993.58	1019.5	1306.68
165.917	1330.99	1304.13	1311.88	1304.77	539.356	991.961			1188.17	970.514	1150.22	993.58	1019.82	1306.83
166	1330.99	1304.13	1312.78	1305.41	539.356	991.981			1188.17	970.741	1150.22	993.58	1021.41	1306.83
166.083	1330.99	1304.13	1312.99	1305.87	539.356	992.19			1188.17	971.144	1150.22	993.58	1022.46	1306.83
166.167	1330.99	1304.13	1313.16	1306.57	539.356	992.744			1188.18	971.754	1150.23	993.702	1024.43	1306.83
166.25	1330.99	1304.13	1313.16	1306.81	539.356	994.057			1188.25	972.611	1150.4	993.982	1025.82	1306.83
166.333	1330.99	1304.13	1313.16	1308.17	539.356	994.325			1188.25	972.611	1150.51	993.982	1026.91	1306.83
166.417	1330.99	1304.13	1313.16	1309.45	539.356	994.411			1188.25	972.611	1150.54	994.191	1027.17	1306.83
[truncated: 2,013 more rows]

## Sheet: ED Fig. 3B
Food Intake										water intake
AL vs DR										AL vs DR
each point is a biorep										each point is a biorep
		AL	DR							AL	DR
		5.07618	1.72		pvalue	<0.0001				48.0322	19.7123		pvalue	pvalue
		5.34571	1.72							52.5598	24.5339
		4.92146	1.72							37.4974	14.1592
		4.33815	1.72							54.1774	18.1566
		4.11896	1.72							59.6036	26.381
		4.62298	1.72							50.3676	21.0609

## Sheet: ED Fig. 3C
Weight Change
Hours	AL						DR
0.0833333
0.166667
0.25
0.333333
0.416667
0.5
0.583333
0.666667
0.75
0.833333
0.916667
1
1.08333
1.16667
1.25
1.33333
1.41667							20.8815
1.5							20.8727
1.58333							20.8588
1.66667							20.8449
1.75							20.831
1.83333							20.8172
1.91667							20.8033
2							20.7894
2.08333							20.7755
2.16667							20.7617
2.25							20.7478
2.33333							20.7339
2.41667							20.7201
2.5							20.7062
2.58333							20.6923
2.66667							20.6785
2.75							20.6646
2.83333							20.6507
2.91667							20.6368
3							20.623
3.08333							20.6091
3.16667							20.5952
3.25							20.5813
3.33333							20.5675
3.41667							20.5536
3.5							20.5397
3.58333							20.5259
3.66667							20.512
3.75							20.4981
3.83333							20.4842
3.91667							20.4704
4							20.4565
4.08333							20.4426
4.16667							20.4288
4.25							20.4149
4.33333							20.401
4.41667							20.3871
4.5							20.3733
4.58333							20.3594
4.66667							20.3455
4.75					20.3847		20.3316
4.83333					20.3858	21.9102	20.3178
4.91667					20.3741	21.9206	20.3039
5					20.3623	21.9313	20.29
5.08333					20.3505	21.942	20.2762
5.16667					20.3388	21.9528	20.2623
5.25					20.327	21.9635	20.2484
5.33333					20.3152	21.9742	20.2345
5.41667					20.3034	21.9849	20.2207
5.5					20.2917	21.9956	20.2068
5.58333					20.2799	22.0026	20.1929
5.66667					20.2697	22.0029	20.1791
5.75					20.2858	22.003	20.1652
5.83333					20.3123	22.0031	20.1513		18.9723
5.91667					20.3388	22.0033	20.1374		18.9625
6					20.3653	22.0034	20.1236		18.9507
6.08333					20.3918	22.0035	20.1097		18.939
6.16667					20.4183	22.0037	20.0958		18.9273
6.25					20.4448	22.0038	20.0819		18.9155
6.33333					20.4713	22.0039	20.0681		18.9038
6.41667					20.4978	22.004	20.0542		18.8921
6.5					20.5243	22.0042	20.0403		18.8803
6.58333					20.5508	22.0043	20.0265		18.8686
6.66667					20.5773	22.0044	20.0126		18.8569			19.8286
6.75					20.6038	22.0046	19.9987		18.8451			19.8026
6.83333					20.6303	22.0047	19.9848		18.8334			19.7699
6.91667					20.6568	22.0048	19.971		18.8217			19.7372
7					20.6833	22.005	19.9571		18.8099			19.7074
7.08333					20.7098	22.0051	19.9432		18.7982			19.6966
7.16667					20.7363	22.0052	19.9293		18.7865			19.6896
7.25					20.7628	22.0054	19.9155		18.7747			19.6825
7.33333					20.7893	22.0055	19.9016		18.763			19.6754
7.41667					20.8158	22.0056	19.8877		18.7513			19.6683
7.5					20.8423	22.0057	19.8739		18.7395			19.6613
7.58333					20.8688	22.0059	19.86		18.7278			19.6542
7.66667					20.8953	22.006	19.8461		18.7161			19.6471
7.75					20.9217	22.0062	19.8322		18.7043			19.64
7.83333					20.9483	22.0063	19.8184		18.6926			19.633
7.91667					20.9748	22.0064	19.8045		18.6809			19.6259
8					21.0012	22.0065	19.7906		18.6691			19.6188
8.08333					21.0277	22.0067	19.7768		18.6574			19.6118
8.16667					21.0542	22.0068	19.7629		18.6457			19.6047
8.25					21.0807	22.0069	19.749		18.6339			19.5976
8.33333					21.1072	22.0071	19.7351		18.6222			19.5905
8.41667					21.1337	22.0072	19.7213		18.6105			19.5835
8.5					21.1602	22.0073	19.7074		18.5987			19.5764
8.58333					21.1867	22.0075	19.6935		18.587			19.5693
8.66667					21.2132	22.0076	19.6796		18.5753			19.5622
8.75					21.2397	22.0077	19.6658		18.5635			19.5552
8.83333					21.2662	22.0079	19.6519		18.5518			19.5481
8.91667					21.2927	22.008	19.638		18.5401			19.541
9					21.3192	22.0081	19.6242		18.5283			19.534
9.08333					21.3457	22.0082	19.6103		18.5166			19.5269
9.16667					21.3722	22.0084	19.5964		18.5049			19.5198
9.25					21.3987	22.0085	19.5826		18.4932			19.5127
9.33333					21.4076	22.0086	19.5687		18.4814			19.5057
9.41667					21.4207	22.0088	19.5548		18.4697			19.4986
9.5					21.4393	22.0089	19.5409		18.458			19.4915
9.58333					21.4345	22.009	19.5271		18.4462			19.4844
9.66667					21.419	22.0092	19.5132		18.4345			19.4774
9.75					21.4035	22.0093	19.4993		18.4228			19.4703
9.83333					21.388	22.0094	19.4854		18.411			19.4632
9.91667					21.3725	22.0096	19.4716		18.3993			19.4562
10					21.357	22.0097	19.4577		18.3876			19.4491
10.0833					21.3415	22.0098	19.4438		18.3758			19.442
10.1667					21.326	22.0099	19.43		18.3641			19.4349
10.25					21.3105	22.0101	19.4161		18.3524			19.4279
10.3333					21.295	22.0102	19.4022		18.3406			19.4208
10.4167					21.2795	22.0103	19.3883		18.3289			19.4137
10.5					21.2823	22.0105	19.3745		18.3172			19.4066
10.5833					21.3046	22.0106	19.3606		18.3054			19.3996
10.6667					21.3269	22.0107	19.3467		18.2937			19.3925
10.75					21.3493	22.0109	19.3329		18.282			19.3854
10.8333					21.3716	22.011	19.319		18.2702			19.3784
10.9167					21.3939	22.0111	19.3051		18.2585			19.3713
11					21.4163	22.0113	19.2912		18.2468			19.3642
11.0833					21.4386	22.0114	19.2774		18.2351			19.3572
11.1667					21.4609	22.0115	19.2635		18.2233			19.3501
11.25					21.4832	22.0116	19.2496		18.2116			19.343
11.3333					21.5056	22.0118	19.2357		18.1999			19.3359
11.4167					21.5279	22.0119	19.2219		18.1881			19.3289
11.5					21.5502	22.012	19.208		18.1764			19.3218
11.5833					21.5725	22.0122	19.1941		18.1647			19.3147
11.6667					21.5949	22.0123	19.1803		18.1529			19.3076
11.75					21.6172	22.0124	19.1664		18.1412			19.3006
11.8333					21.6395	22.0126	19.1525		18.1295			19.2935
11.9167					21.6619	22.0127	19.1386		18.1177			19.2864
12					21.6842	22.0128	19.1248		18.106			19.2794
12.0833					21.7065	22.013	19.1109		18.0943			19.2723
12.1667					21.7288	22.0131	19.097		18.0825			19.2652
12.25					21.7512	22.0132	19.0831		18.0708			19.2581
12.3333					21.7735	22.0134	19.0693		18.0591			19.2511
12.4167					21.7958	22.0135	19.0554		18.0473			19.244
12.5					21.8181	22.0136	19.0415		18.0356			19.2369
12.5833					21.8405	22.0138	19.0277		18.0239			19.2298
12.6667					21.8628	22.0139	19.0138		18.0121			19.2228
12.75					21.8851	22.014	18.9999		18.0004			19.2157
12.8333					21.9075	22.0141	18.986		17.9887			19.2086
12.9167					21.9298	22.0143	18.9722		17.9769			19.2016
13					21.9521	22.0144	18.9583		17.9652			19.1945
13.0833					21.9744	22.0145	18.9444		17.9535			19.1874
13.1667		21.5111			21.9968	22.0147	18.9306		17.9417			19.1803
13.25		21.5142			22.0191	22.0148	18.9167		17.93			19.1733
13.3333		21.5174			22.0414	22.0149	18.9028		17.9183			19.1662
13.4167		21.5207			22.0637	22.0151	18.8889		17.9065			19.1591
13.5		21.5239			22.0861	22.0152	18.8751		17.8948			19.152
13.5833		21.5271			22.1084	22.0153	18.8612		17.8831			19.145
13.6667		21.5303			22.1307	22.0155	18.8473		17.8713			19.1379
13.75		21.5336			22.1531	22.0156	18.8334		17.8596			19.1308
13.8333		21.5368			22.1754	22.0157	18.8196		17.8479			19.1238
13.9167		21.54			22.1977	22.0159	18.8057		17.8361			19.1167
14		21.5432			22.22	22.016	18.7918		17.8244			19.1096
14.0833		21.5465			22.2424	22.0161	18.778		17.8127			19.1025
14.1667		21.5497			22.2647	22.0162	18.7641		17.801			19.0955
14.25		21.5529			22.287	22.0164	18.7502		17.7892			19.0884
14.3333		21.5561			22.3093	22.0165	18.7363		17.7775			19.0813
14.4167		21.5593			22.3317	22.0166	18.7225		17.7658			19.0742
14.5		21.5626			22.354	22.0168	18.7086		17.7504			19.0672
14.5833		21.5658			22.3708	22.0169	18.6947		17.7167			19.0601
14.6667		21.569			22.3747	22.017	18.6808		17.6987			19.053
14.75		21.5722			22.3784	22.0172	18.667		17.6806			19.046
14.8333		21.5755			22.3821	22.0173	18.6531		17.6625			19.0389
14.9167		21.5787			22.3859	22.0174	18.6392		17.6445			19.0318
15		21.5819			22.3896	22.0175	18.6254		17.6264			19.0247
15.0833		21.5851			22.3934	22.0177	18.6115		17.6083			19.0177
15.1667		21.5884			22.3971	22.0178	18.5976		17.5908			19.0106
15.25		21.5916			22.4008	22.0179	18.5837		17.5845			19.0035
15.3333		21.5948			22.4046	22.0181	18.5699		17.5799			18.9964
15.4167		21.598			22.4083	22.0182	18.556		17.575			18.9894
15.5		21.6013			22.412	22.0183	18.5421		17.5702	17.8618		18.9823
15.5833		21.6045			22.4158	22.0185	18.5283		17.5654	17.8078		18.9752
15.6667		21.6077			22.4195	22.0186	18.5144		17.5605	17.7932		18.9682
15.75		21.6109			22.4232	22.0187	18.5005		17.5557	17.6962		18.9611
15.8333		21.6141			22.427	22.0189	18.4866		17.5509	17.663		18.954
15.9167		21.6174			22.4307	22.019	18.4728		17.546	17.639		18.9469
16		21.6206			22.4345	22.0191	18.4589		17.5412	17.615		18.9399
16.0833		21.6238			22.4382	22.0192	18.445		17.5364	17.5909		18.9328
16.1667		21.6271			22.4419	22.0194	18.4311		17.5315	17.5798		18.9257
16.25		21.6303			22.4457	22.0195	18.4173		17.5267	17.5898		18.9186
16.3333		21.6335			22.4494	22.0196	18.4034		17.5219	17.6006		18.9116
16.4167		21.6367			22.4531	22.0198	18.3895		17.5171	17.6114		18.9045
16.5		21.6399			22.4569	22.0199	18.3757		17.5122	17.6147		18.8974
16.5833		21.6432			22.4606	22.02	18.3618		17.5074	17.5928		18.8904
16.6667		21.6464			22.4643	22.0202	18.3479		17.5033	17.5685		18.8833
16.75		21.6496			22.4681	22.0203	18.3341		17.4953	17.5489		18.8762
16.8333		21.6528			22.4718	22.0204	18.3202		17.4551	17.5544		18.8691
16.9167		21.6561			22.4756	22.0206	18.3063		17.4482	17.5639		18.8621
17		21.6593			22.4793	22.0207	18.2924		17.4415	17.5734		18.855
17.0833		21.6625			22.483	22.0208	18.2786		17.4347	17.5829		18.8479
17.1667		21.6657			22.4868	22.021	18.2647		17.4279	17.5923		18.8408
17.25		21.669			22.4905	22.0211	18.2508		17.4212	17.6018		18.8338
17.3333		21.6722			22.4943	22.0212	18.2369		17.4144	17.6113		18.8267
17.4167		21.6754			22.498	22.0214	18.2231		17.4077	17.6208		18.8196
17.5		21.6786			22.5017	22.0215	18.2092		17.4009	17.6303		18.8126
17.5833		21.6819			22.5055	22.0216	18.1953		17.3941	17.6397		18.8055
17.6667		21.6851			22.5092	22.0217	18.1815		17.3874	17.6492		18.7984
17.75		21.6883			22.5129	22.0219	18.1676		17.3806	17.6587		18.7914
17.8333		21.6915			22.5167	22.022	18.1537		17.3742	17.6682		18.7843
17.9167		21.6947			22.5204	22.0221	18.1398		17.3732	17.6776		18.7772
18		21.698			22.5241	22.0223	18.126		17.3286	17.6871		18.7701
18.0833		21.7012			22.5279	22.0224	18.1121		17.267	17.6966		18.7631
18.1667		21.7044			22.5316	22.0225	18.0982		17.267	17.7061		18.756
18.25		21.7077			22.5354	22.0227	18.0844		17.2827	17.7155		18.7489
18.3333		21.7109			22.5391	22.0228	18.0705		17.2908	17.725		18.7418
18.4167		21.7141			22.5428	22.0229	18.0566		17.2908	17.7345		18.7348
18.5		21.7173			22.5466	22.0231	18.0427		17.2908	17.744		18.7277
18.5833		21.7205			22.5503	22.0232	18.0289		17.2908	17.7534		18.7206
18.6667		21.7238			22.554	22.0233	18.015		17.2908	17.7629		18.7136
18.75		21.727			22.5578	22.0235	18.0011		17.2908	17.7724		18.7065
18.8333		21.7302			22.5615	22.0236	17.9872		17.2908	17.7818		18.6994
18.9167		21.7334			22.5652	22.0237	17.9734		17.2908	17.7913		18.6923
19		21.7367			22.5544	22.0238	17.9595		17.2908	17.8008		18.6853
19.0833		21.7399			22.5159	22.024	17.9456		17.2908	17.8103		18.6782
19.1667		21.7431			22.4768	22.0241	17.9318		17.2908	17.8197		18.6711
19.25		21.7463			22.4384	22.0242	17.9179		17.2908	17.8292		18.664
19.3333		21.7496			22.4494	22.0244	17.904		17.2908	17.8387		18.657
19.4167		21.7528			22.5142	22.0245	17.8901		17.2908	17.8482		18.6499
19.5		21.756			22.5798	22.0246	17.8763		17.2908	17.8576		18.6428
19.5833		21.7592			22.6422	22.0248	17.8624		17.2908	17.8671		18.6358
19.6667		21.7625			22.6454	22.0249	17.8381		17.2908	17.8766		18.6287
19.75		21.7657			22.6258	22.025	17.7166		17.2908	17.8861		18.6216
19.8333		21.7689			22.6062	22.0252	17.7187		17.2908	17.8956		18.6145
19.9167		21.7721			22.5867	22.0253	17.7209		17.2908	17.905		18.6075
20		21.7753			22.5671	22.0254	17.7231		17.2908	17.9145		18.6004
20.0833		21.7786			22.5475	22.0255	17.7253		17.2908	17.924		18.5933
20.1667		21.7818			22.5351	22.0257	17.7275		17.2908	17.9335		18.5862
20.25		21.785			22.5349	22.0258	17.7297		17.2908	17.9429		18.5792
20.3333		21.7882			22.5349	22.0259	17.7319		17.2908	17.9524		18.5721
20.4167		21.7915		19.6804	22.5349	22.0261	17.734		17.2908	17.9619		18.565
20.5		21.7947		19.679	22.5349	22.0262	17.7362		17.2908	17.9714		18.558
20.5833		21.7979		19.677	22.5349	22.0263	17.7384		17.2908	17.9808		18.5509
20.6667		21.8042		19.6749	22.5349	22.0265	17.7406		17.2908	17.9903		18.5438
20.75		21.7579		19.6729	22.5349	22.0266	17.7428		17.2908	17.9998		18.5367
20.8333		21.9038		19.6709	22.5349	22.0267	17.745		17.2908	18.0093		18.5297
20.9167		21.9347		19.6688	22.5349	22.0269	17.7472		17.2908	18.0187		18.5226
21		21.9347		19.6668	22.5349	22.027	17.7493		17.2908	18.0282		18.5155
21.0833		21.9347		19.6647	22.5349	22.0271	17.7515		17.2908	18.0377		18.5084
21.1667		21.9347		19.6627	22.4986	22.0272	17.7564		17.2908	18.0471		18.5014
21.25		21.9347		19.6607	22.3174	22.0274	17.7751		17.2908	18.0566		18.4943
21.3333		21.9347		19.6586	22.1815	22.0275	17.7957		17.2908	18.0661		18.4872
21.4167		21.9347		19.6566	22.2498	22.0276	17.8163		17.2908	18.0756		18.4802
21.5		21.9347		19.6545	22.2498	22.0278	17.8369		17.2908	18.085		18.4731
21.5833		21.9347		19.6525	22.2498	22.0279	17.8575		17.2908	18.0945		18.466
21.6667		21.9347		19.6504	22.2498	22.028	17.8781		17.2908	18.104		18.4589
21.75		21.9347		19.6484	22.2498	22.0282	17.8987		17.2908	18.1135		18.4519
21.8333		21.9347		19.6468	22.2498	22.0283	17.9193		17.2908	18.1229		18.4448
21.9167		21.9347		19.6466	22.2498	22.0284	17.9399		17.2908	18.1324		18.4377
22		21.9347		19.6466	22.2498	22.0286	17.9605		17.2908	18.1419		18.4306
22.0833		21.9347		19.6466	22.2498	22.0287	17.9811		17.2908	18.1514		18.4236
22.1667		21.9347		19.6466	22.2498	22.0288	18.0017		17.2908	18.1608		18.4165
22.25		21.9347		19.6466	22.229	22.0289	18.0223		17.2908	18.1703		18.4094
22.3333		21.9347		19.6466	22.0433	22.0291	18.0429		17.2908	18.1798		18.4024
22.4167		21.9347		19.6466	22.0232	22.0292	18.0635		17.2908	18.1893		18.3953
22.5		21.9347		19.6466	22.0232	22.0294	18.0841		17.2908	18.1988		18.3882
22.5833		21.9347		19.6466	22.0233	22.0295	18.1047		17.2758	18.2082		18.3811
22.6667	21.823	21.9347		19.6287	22.0277	22.0296	18.1253		17.2109	18.2177		18.3741
22.75	21.8175	21.9036		19.5299	21.9745	22.0297	18.1459		17.2109	18.2272		18.367
22.8333	21.8093	21.8006		19.5171	21.9564	22.0299	18.1665		17.2109	18.2367		18.3599
22.9167	21.8012	21.8225		19.5171	21.9564	22.03	18.1871		17.2109	18.2461		18.3529
23	21.7931	21.8225		19.5171	21.958	22.0301	18.2077		17.2089	18.2556		18.3458
23.0833	21.785	21.8225		19.5171	22.0146	22.0303	18.2283		17.205	18.2651		18.3387
23.1667	21.7768	21.8225		19.5171	22.098	22.0304	18.2489	18.7747	17.2011	18.2746		18.3316
23.25	21.7687	21.8225		19.5171	22.1776	22.0305	18.2695	18.7747	17.1973	18.284		18.3246
23.3333	21.7606	21.8225		19.5171	22.1844	22.0307	18.2901	18.7747	17.1934	18.2935		18.3175
23.4167	21.7525	21.8225		19.5171	22.1722	22.0308	18.3107	18.7747	17.1896	18.303		18.3104
23.5	21.7443	21.8225		19.5171	22.226	22.0309	18.3313	18.7747	17.1857	18.3124		18.3033
23.5833	21.7362	21.8225		19.5171	22.2683	22.0311	18.3519	18.7747	17.1819	18.3219		18.2963
23.6667	21.7281	21.8225		19.5171	22.2683	22.0312	18.3725	18.7747	17.178	18.3314		18.2892
23.75	21.72	21.8225		19.5171	22.2683	22.0313	18.3931	18.7747	17.1742	18.3409		18.2821
23.8333	21.7118	21.8225		19.5171	22.2683	22.0314	18.4137	18.7747	17.1703	18.3503		18.2751
23.9167	21.7037	21.8225		19.5171	22.2683	22.0316	18.4343	18.7747	17.1665	18.3598		18.268
24	21.6956	21.8225		19.5171	22.2683	22.0317	18.4549	18.7937	17.1626	18.3693		18.2609
24.0833	21.6874	21.8225		19.5171	22.2683	22.0318	18.4755	18.8528	17.1587	18.3788		18.2538
24.1667	21.6793	21.8225		19.564	22.2456	22.032	18.4961	18.9131	17.1549	18.3882		18.2468
24.25	21.6712	21.7782		19.6242	21.9519	22.0321	18.5167	18.9583	17.151	18.3977		18.2397
24.3333	21.6631	21.6046		19.5789	21.9518	22.0322	18.5373	18.9608	17.1472	18.4072		18.2326
24.4167	21.6549	21.635		19.6249	21.9518	22.0324	18.5579	18.9608	17.1433	18.4167		18.2255
24.5	21.6468	21.6937		19.625	21.9518	22.0325	18.5785	18.9608	17.1395	18.4261		18.2185
24.5833	21.6387	21.861		19.625	21.9518	22.0326	18.5991	18.9608	17.1356	18.4356		18.2114
24.6667	21.6306	21.8865		19.625	21.9518	22.0328	18.6197	18.9608	17.1317	18.4451		18.2043
24.75	21.6224	21.8286		19.625	21.9518	22.0329	18.6403	18.9927	17.1279	18.4546		18.1973
24.8333	21.6143	21.7673		19.625	21.9518	22.033	18.6609	19.1357	17.124	18.4641		18.1902
24.9167	21.6062	21.706		19.625	21.9226	22.0331	18.6815	19.1511	17.1202	18.4735		18.1831
25	21.5981	21.6623		19.625	21.8517	22.0333	18.7021	19.1561	17.1163	18.483		18.176
25.0833	21.5899	21.6606		19.625	21.8517	22.0334	18.7227	19.1613	17.1125	18.4925		18.169
25.1667	21.5818	21.6606		19.625	21.8315	22.0335	18.7433	19.1613	17.1086	18.502		18.1619
25.25	21.5737	21.6606		19.625	21.7518	22.0337	18.7639	19.1613	17.1048	18.5114		18.1548
25.3333	21.5656	21.6606		19.625	21.7344	22.0338	18.7845	19.1613	17.1009	18.5209		18.1477
25.4167	21.5574	21.6606		19.625	21.7325	22.0339	18.8051	19.1613	17.097	18.5304		18.1407
25.5	21.5493	21.6606		19.625	21.6856	22.0341	18.8257	19.1613	17.0932	18.5399		18.1336
25.5833	21.5412	21.6606		19.625	21.6338	22.0342	18.8463	19.1661	17.0893	18.5493		18.1265
25.6667	21.533	21.6606		19.625	21.6193	22.0368	18.8669	19.1775	17.0855	18.5588		18.1195
25.75	21.5249	21.6606		19.625	21.6429	22.0445	18.8875	19.1814	17.0816	18.5683		18.1124
25.8333	21.5168	21.6606		19.625	21.6482	22.0524	18.9081	19.1814	17.0778	18.5778		18.1053
25.9167	21.5087	21.6606		19.625	21.6479	22.0592	18.9287	19.2194	17.0739	18.5872		18.0982
26	21.5006	21.6606		19.625	21.6479	22.0602	18.9468	19.3187	17.07	18.5967		18.0912
26.0833	21.4924	21.6606		19.625	21.6479	22.0602	18.9495	19.3766	17.0662	18.6062		18.0841
26.1667	21.4843	21.6606		19.625	21.6479	22.0602	18.924	19.3938	17.0623	18.6156		18.077
26.25	21.4762	21.6606		19.625	21.6479	22.0476	18.8849	19.4004	17.0585	18.6251		18.0699
26.3333	21.468	21.6606		19.6091	21.6479	22.0303	18.8849	19.4004	17.0546	18.6346		18.0629
26.4167	21.4599	21.6606		19.5522	21.6479	22.0303	18.8849	19.4004	17.0508	18.6441		18.0558
26.5	21.4518	21.6606		19.5118	21.6479	22.1613	18.8849	19.4004	17.0469	18.6535		18.0487
26.5833	21.4437	21.6606		19.4761	21.6479	22.188	18.8849	19.3958	17.0431	18.663		18.0417
26.6667	21.4355	21.6606		19.4399	21.6479	22.188	18.8849	19.3652	17.0392	18.6725		18.0346
26.75	21.4274	21.6606		19.4038	21.6479	22.188	18.8849	19.3639	17.0354	18.682		18.0275
26.8333	21.4193	21.6606		19.3647	21.6479	22.188	18.8849	19.364	17.0315	18.6914		18.0204
26.9167	21.4112	21.6606		19.2739	21.6479	22.188	18.9153	19.3701	17.0276	18.7009		18.0134
27	21.403	21.6606		19.1752	21.6479	22.188	18.9749	19.3776	17.0238	18.7104		18.0063
27.0833	21.3949	21.6606		19.1555	21.6479	22.188	19.0184	19.3779	17.0199	18.7198		17.9992
27.1667	21.3868	21.6606		19.5248	21.6479	22.188	19.0205	19.3779	17.0161	18.7232		17.9921
27.25	21.3787	21.6602		19.5978	21.6479	22.188	19.0132	19.3779	17.0122	18.7232		17.9851
27.3333	21.3705	21.4272		19.5978	21.6479	22.188	19.0104	19.3786	17.0084	18.7232		17.978
27.4167	21.3624	21.3851		19.5978	21.6479	22.188	19.0104	19.4009	17.0045	18.7232		17.9709
27.5	21.3543	21.2904		19.5978	21.6242	22.188	19.0154	19.4173	17.0007	18.7232		17.9639
27.5833	21.3462	21.2904		19.5978	21.3637	22.1632	19.0617	19.4173	16.9968	18.7232		17.9568
27.6667	21.338	21.2904		19.5978	21.3311	22	19.1171	19.4173	16.9929	18.7231		17.9497
27.75	21.3299	21.2904		19.5978	21.3311	22	19.1725	19.4193	16.9891	18.7228		17.9427
27.8333	21.3218	21.307		19.5978	21.3311	22	19.2377	19.5201	16.9852	18.7225		17.9356
27.9167	21.3173	21.2914		19.5978	21.3311	22	19.3841	19.6568	16.9814	18.7222		17.9285
28	21.3173	21.2812		19.5978	21.3311	22	19.4212	19.6769	16.9775	18.7218		17.9214
28.0833	21.3173	21.2812		19.5978	21.3311	22	19.4312	19.6769	16.9737	18.7215		17.9144
28.1667	21.3173	21.2812		19.5978	21.3311	21.9915	19.4312	19.6769	16.9698	18.7211	18.068	17.9073
28.25	21.3173	21.2812		19.5978	21.3311	21.9792	19.431	19.6769	16.9659	18.7208	18.068	17.9002
28.3333	21.3173	21.2812		19.5978	21.3311	21.9792	19.4185	19.6815	16.9621	18.7204	18.068	17.8931
28.4167	21.3173	21.2812		19.5978	21.3311	21.9792	19.3986	19.7007	16.9582	18.7201	18.068	17.8861
28.5	21.3173	21.2749		19.5978	21.3311	21.9792	19.3787	19.7206	16.9544	18.7198	18.068	17.879
28.5833	21.3173	21.2535		19.5978	21.3311	21.9613	19.3588	19.7273	16.9505	18.7194	18.068	17.8719
28.6667	21.3173	21.2314		19.5978	21.3311	21.9593	19.3389	19.7273	16.9467	18.7191	18.068	17.8649
28.75	21.3173	21.2111		19.5978	21.3311	21.9593	19.319	19.739	16.9428	18.7187	18.068	17.8578
28.8333	21.3173	21.1987		19.5978	21.3311	21.9593	19.2991	19.7674	16.939	18.7184	18.068	17.8507
28.9167	21.3173	21.1794		19.5978	21.3311	21.9687	19.2792	19.7956	16.9351	18.718	18.0676	17.8436
29	21.3173	21.1601		19.5912	21.3311	22.0084	19.2593	19.8069	16.9312	18.7177	18.0664	17.8366
29.0833	21.3173	21.1408		19.5886	21.3217	22.0505	19.2394	19.8069	16.9274	18.7173	18.0651	17.8295
29.1667	21.3173	21.1214		19.5886	21.3053	22.0798	19.2195	19.8069	16.9235	18.717	18.0708	17.8224
29.25	21.3173	21.1021		19.5886	21.2992	22.106	19.1996	19.8069	16.9197	18.7167	18.1387	17.8153
29.3333	21.3173	21.0828		19.5886	21.2938	22.1708	19.1797	19.8069	16.9158	18.7163	18.2229	17.8083
29.4167	21.3173	21.0635		19.588	21.3834	22.2361	19.1598	19.7973	16.912	18.716	18.2789	17.8012
29.5	21.3173	21.0441		19.5854	21.4698	22.3014	19.1399	19.7768	16.9081	18.7156	18.2803	17.7941
29.5833	21.3173	21.0248		19.5826	21.5102	22.3593	19.1201	19.7563	16.9043	18.7153	18.2803	17.7871
29.6667	21.3173	21.0055		19.58	21.5271	22.1801	19.1002	19.7357	16.9004	18.7149	18.2803	17.78
29.75	21.3173	20.9862		19.5795	21.5271	21.9233	19.0803	19.7152	16.8966	18.7146	18.2803	17.7729
29.8333	21.2912	20.9669		19.5686	21.5271	22.0334	19.0604	19.6947	16.8927	18.7142	18.2487	17.7658
29.9167	21.2447	20.9475		19.1475	21.5271	22.142	19.0405	19.6742	16.8888	18.7139	18.2085	17.7588
30	21.2425	20.9282		19.1118	21.5271	22.1979	19.0206	19.6536	16.885	18.7136	18.2085	17.7517
30.0833	21.3611	20.9089		19.1301	21.5271	22.2093	19.0007	19.6331	16.8811	18.7132	18.2085	17.7446
30.1667	21.5181	20.8895		19.1301	21.5271	22.2147	18.9808	19.6126	16.8773	18.7129	18.2074	17.7375
30.25	21.6298	20.8702		19.1301	21.5271	22.2201	18.9609	19.592	16.8734	18.7125	18.1963	17.7305
30.3333	21.7204	20.8541		19.1301	21.5271	22.2255	18.941	19.5715	16.8696	18.7122	18.1829	17.7234
30.4167	21.784	20.8523		19.1301	21.5271	22.2309	18.9211	19.551	16.8657	18.7118	18.1695	17.7163
30.5	21.7725	20.8523		19.1301	21.5271	22.2363	18.9012	19.5304	16.8619	18.7115	18.1561	17.7093
30.5833	21.7566	20.8523		19.1301	21.5271	22.2417	18.8813	19.5099	16.858	18.7112	18.1427	17.7022
30.6667	21.7407	20.8523		19.1301	21.5271	22.2471	18.8614	19.4894	16.8541	18.7108	18.1293	17.6951
30.75	21.7248	20.8523		19.1301	21.5271	22.2525	18.8415	19.4689	16.8503	18.7105	18.1159	17.688
30.8333	21.709	20.8523		19.1301	21.4965	22.2579	18.8216	19.4483	16.8464	18.7101	18.1025	17.681
30.9167	21.6931	20.8523		19.1181	21.0725	22.2633	18.8017	19.4278	16.8426	18.7098	18.0891	17.6739
31	21.6772	20.8523		19.0747	21.1013	22.2687	18.7819	19.4073	16.8387	18.7094	18.0757	17.6668
31.0833	21.6625	20.8523		19.0618	21.247	22.2741	18.762	19.3867	16.8348	18.7091	18.0623	17.6597
31.1667	21.6596	20.8523		19.0618	21.3484	22.2795	18.7421	19.3662	16.831	18.7088	18.0489	17.6527
31.25	21.6596	20.8523		19.0618	21.3504	22.2849	18.7222	19.3457	16.8271	18.7084	18.0355	17.6456
31.3333	21.6596	20.8523		19.0618	21.3504	22.2903	18.7023	19.3252	16.8233	18.7081	18.0221	17.6385
31.4167	21.6596	20.8523		19.0618	21.3504	22.2957	18.6824	19.3046	16.8194	18.7077	18.0087	17.6315
31.5	21.6596	20.8523		19.0618	21.3504	22.3011	18.6625	19.2841	16.8156	18.7074	17.9953	17.6244
31.5833	21.6596	20.8523		19.0618	21.3504	22.3065	18.6426	19.2636	16.8117	18.707	17.9819	17.6173
31.6667	21.6596	20.8523		19.0618	21.3504	22.3119	18.6227	19.2434	16.8079	18.7067	17.9685	17.6102
31.75	21.6596	20.8451		19.0618	21.3504	22.3173	18.6028	19.2362	16.804	18.7064	17.9551	17.6032
31.8333	21.6596	20.7159		19.0618	21.3504	22.3227	18.5829	19.2324	16.8001	18.706	17.9417	17.5961
31.9167	21.6596	20.6873		19.0618	21.3504	22.3281	18.563	19.2279	16.7963	18.7057	17.9283	17.589
32	21.6596	20.6601		19.0618	21.2247	22.3335	18.5431	19.2234	16.7924	18.7053	17.9149	17.5819
32.0833	21.6596	20.633		19.0589	21.3263	22.3389	18.5232	19.2189	16.7886	18.705	17.9015	17.5749
32.1667	21.6596	20.6058		19.0537	21.4659	22.3443	18.5033	19.2144	16.7847	18.7046	17.8881	17.5678
32.25	21.6596	20.5786		19.0743	21.5273	22.3497	18.4834	19.2099	16.7809	18.7038	17.8747	17.5607
32.3333	21.6596	20.5514		19.0947	21.5021	22.3551	18.4636	19.2054	16.777	18.6917	17.8613	17.5537
32.4167	21.5522	20.5242		19.098	21.5013	22.3605	18.4437	19.2009	16.7732	18.6752	17.8479	17.5466
32.5	21.4797	20.497		19.0937	21.4135	22.3659	18.4238	19.1964	16.7693	18.6587	17.8345	17.5395
32.5833	21.4239	20.4698		19.0894	21.3244	22.3713	18.4039	19.1919	16.7655	18.6422	17.8211	17.5324
32.6667	21.4235	20.4426		19.085	21.2786	22.3767	18.384	19.1874	16.7616	18.6257	17.8077	17.5254
32.75	21.4201	20.4155		19.0807	21.2901	22.3821	18.3641	19.183	16.7577	18.6092	17.7943	17.5183
32.8333	21.4165	20.3883		19.0763	21.2838	22.3875	18.3442	19.1785	16.7539	18.5927	17.7809	17.5112
32.9167	21.4122	20.3611		19.072	21.2207	22.3929	18.3243	19.174	16.75	18.5761	17.7675	17.5041
33	21.3888	20.3339		19.0677	21.1543	22.3983	18.3044	19.1695	16.7462	18.5596	17.7541	17.4971
33.0833	21.3578	20.3067		19.0633	21.0878	22.4037	18.2845	19.165	16.7423	18.5431	17.7407	17.49
33.1667	21.3268	20.2795		19.059	21.0297	22.4091	18.2646	19.1605	16.7385	18.5266	17.7273	17.4829
33.25	21.2958	20.2523		19.0546	20.951	22.4145	18.2454	19.156	16.7346	18.5101	17.7139	17.4759
33.3333	21.2648	20.2251		19.0503	20.8891	22.4199	18.2313	19.1515	16.7308	18.4936	17.7005	17.4688
33.4167	21.2338	20.198		19.046	20.9437	22.4253	18.2169	19.147	16.7269	18.4771	17.6871	17.4617
33.5	21.2028	20.1708		19.0416	21.0186	22.4307	18.2024	19.1425	16.723	18.4606	17.6737	17.4546
33.5833	21.1718	20.1436		19.0373	21.0935	22.4361	18.188	19.138	16.7192	18.4441	17.6603	17.4476
33.6667	21.1408	20.1164		19.0329	21.1845	22.4415	18.1735	19.1335	16.7153	18.4276	17.6469	17.4405
33.75	21.1098	20.0892		19.0286	21.3253	22.4469	18.159	19.129	16.7115	18.411	17.6335	17.4334
33.8333	21.0954	20.062		19.0243	21.3608	22.4523	18.1446	19.1246	16.7076	18.3945	17.6201	17.4263
33.9167	21.1005	20.0353		19.0199	21.3192	22.4577	18.1301	19.1201	16.7038	18.378	17.6067	17.4193
34	21.1056	20.0298		19.0156	21.2886	22.4631	18.1156	19.1156	16.6999	18.3615	17.5933	17.4122
34.0833	21.1106	20.0362		19.0113	21.2364	22.4685	18.1012	19.1111	16.696	18.345	17.5799	17.4051
34.1667	21.1157	20.0426		19.0069	21.2984	22.4739	18.0867	19.1066	16.6922	18.3285	17.5665	17.3981
34.25	21.1208	20.049		19.0026	21.4093	22.4793	18.0722	19.1021	16.6883	18.312	17.5531	17.391
34.3333	21.1258	20.0554		18.9982	21.5202	22.4847	18.0578	19.0976	16.6845	18.2955	17.5397	17.3839
34.4167	21.1309	20.0618		18.9939	21.6121	22.4901	18.0433	19.0931	16.6806	18.2789	17.5263	17.3768
34.5	21.136	20.0681		18.9896	21.5836	22.4955	18.0288	19.0886	16.6768	18.2624	17.5129	17.3698
34.5833	21.1411	20.0745		18.9852	21.5279	22.5009	18.0144	19.0841	16.6729	18.2459	17.4995	17.3627
34.6667	21.1461	20.0809		18.9809	21.4821	22.5063	17.9999	19.0796	16.6691	18.2294	17.4861	17.3556
34.75	21.1512	20.0873		18.9765	21.4337	22.5117	17.9855	19.0752	16.6652	18.2129	17.4727	17.3485
34.8333	21.1563	20.0937		18.9722	21.3864	22.5171	17.971	19.0707	16.6613	18.1964	17.4593	17.3415
34.9167	21.1614	20.1		18.9678	21.4119	22.5225	17.9565	19.0662	16.6575	18.1799	17.4459	17.3344
35	21.1664	20.1064		18.9635	21.4923	22.5279	17.9421	19.0617	16.6536	18.1634	17.4325	17.3273
35.0833	21.1715	20.1128		18.9592	21.5728	22.5333	17.9276	19.0572	16.6498	18.1469	17.4191	17.3203
35.1667	21.1766	20.1192		18.9548	21.6533	22.5387	17.9131	19.0527	16.6459	18.1303	17.4057	17.3132
35.25	21.1817	20.1256		18.9505	21.7281	22.5441	17.8987	19.0482	16.6421	18.1138	17.3923	17.3061
35.3333	21.1867	20.132		18.9462	21.7459	22.5495	17.8842	19.0437	16.6382	18.0973	17.3789	17.2991
35.4167	21.1918	20.1383		18.9418	21.8327	22.5549	17.8697	19.0392	16.6344	18.0808	17.3655	17.292
35.5	21.1969	20.1447		18.9375	21.9643	22.5603	17.8553	19.0347	16.6305	18.0643	17.3521	17.2849
35.5833	21.202	20.1511		18.9331	22.089	22.5657	17.8408	19.0302	16.6267	18.0478	17.3387	17.2778
35.6667	21.207	20.1575		18.9288	22.1163	22.5711	17.8264	19.0257	16.6228	18.0313	17.3253	17.2708
35.75	21.2121	20.1639		18.9245	22.1145	22.5765	17.8119	19.0212	16.6189	18.0148	17.3119	17.2637
35.8333	21.2172	20.1703		18.9201	22.1177	22.5819	17.7974	19.0167	16.6151	17.9982	17.2985	17.2566
35.9167	21.2222	20.1791		18.9158	22.0849	22.5873	17.783	19.0123	16.6112	17.9817	17.2851	17.2495
36	21.2273	20.2181		18.9114	22.0051	22.5927	17.7685	19.0078	16.6074	17.9652	17.2717	17.2425
36.0833	21.2324	20.2656		18.9071	22.0159	22.5981	17.754	19.0033	16.6035	17.9487	17.2583	17.2354
36.1667	21.2375	20.3132		18.9028	21.9233	22.6035	17.7396	18.9988	16.5997	17.9322	17.2449	17.2283
36.25	21.2426	20.3607		18.8984	21.8901	22.6089	17.7251	18.9943	16.5958	17.9157	17.2315	17.2213
36.3333	21.2476	20.4083		18.8941	21.8848	22.6143	17.7107	18.9898	16.592	17.8992	17.2181	17.2142
36.4167	21.2527	20.4559		18.8897	21.7705	22.6197	17.6962	18.9853	16.5881	17.8827	17.2047	17.2071
36.5	21.2578	20.5034		18.8854	21.7693	22.6251	17.6817	18.9808	16.5842	17.8662	17.1913	17.2
36.5833	21.2629	20.551		18.8811	21.7693	22.6305	17.6673	18.9763	16.5804	17.8497	17.1779	17.193
36.6667	21.2679	20.5985		18.8767	21.7693	22.6359	17.6528	18.9718	16.5765	17.8331	17.1645	17.1859
36.75	21.273	20.6461		18.8749	21.8043	22.6413	17.6383	18.9673	16.5727	17.8166	17.1511	17.1788
36.8333	21.2781	20.6936		18.8717	21.8422	22.6467	17.6239	18.9628	16.5688	17.8001	17.1377	17.1717
36.9167	21.2831	20.7412		18.8649	21.8422	22.6521	17.6094	18.9583	16.5649	17.7836	17.1243	17.1647
37	21.2882	20.7887		18.8581	21.8399	22.6575	17.595	18.9538	16.5611	17.7671	17.1109	17.1576
37.0833	21.2933	20.8363		18.8514	21.8364	22.6629	17.5805	18.9494	16.5572	17.7506	17.0975	17.1505
37.1667	21.2984	20.8838		18.8446	21.8339	22.6683	17.566	18.9449	16.5534	17.7341	17.0841	17.1435
37.25	21.3047	20.9314		18.8376	21.8268	22.6737	17.5516	18.9404	16.5495	17.7175	17.0707	17.1364
37.3333	21.315	20.979		18.8206	21.8165	22.6791	17.5371	18.9359	16.5457	17.701	17.0573	17.1293
37.4167	21.3255	21.0265		18.8004	21.8057	22.6845	17.5226	18.9314	16.5418	17.6845	17.0439	17.1222
37.5	21.336	21.0741		18.7801	21.7936	22.6899	17.5082	18.9269	16.538	17.668	17.0305	17.1152
37.5833	21.3464	21.1216		18.757	21.7814	22.6953	17.4937	18.9224	16.5341	17.6515	17.0171	17.1081
37.6667	21.3569	21.1642		18.7294	21.7693	22.7007	17.4792	18.9179	16.5302	17.635	17.0037	17.101
37.75	21.3674	21.1594		18.7017	21.7572	22.7061	17.4648	18.9134	16.5264	17.6185	16.9903	17.0939
37.8333	21.3779	21.1483		18.674	21.745	22.7115	17.4503	18.9089	16.5225	17.602	16.9769	17.0869
37.9167	21.3884	21.1483		18.6504	21.7329	22.7169	17.4358	18.9044	16.5187	17.5855	16.9635	17.0798
38	21.3989	21.1483		18.6804	21.7207	22.7223	17.4214	18.9	16.5148	17.569	16.9501	17.0727
38.0833	21.4094	21.1483		18.7272	21.7086	22.7277	17.4069	18.8955	16.511	17.5524	16.9367	17.0657
38.1667	21.4199	21.1483		18.7741	21.6965	22.7331	17.3925	18.891	16.5071	17.5359	16.9233	17.0586
38.25	21.4303	21.1483		18.821	21.6843	22.7385	17.378	18.8865	16.5033	17.5194	16.9099	17.0515
38.3333	21.4408	21.1483		18.8679	21.6722	22.7439	17.3635	18.882	16.4994	17.5029	16.8965	17.0444
38.4167	21.4513	21.1483		18.9148	21.6601	22.7493	17.3491	18.8775	16.4956	17.4864	16.8831	17.0374
38.5	21.4618	21.1483		18.9616	21.6479	22.7547	17.3346	18.873	16.4917	17.4699	16.8697	17.0303
38.5833	21.4723	21.1483		19.0085	21.6358	22.7601	17.3201	18.8685	16.4878	17.4534	16.8563	17.0232
38.6667	21.4828	21.1483	21.1746	19.0554	21.6237	22.7655	17.3057	18.864	16.484	17.4369	16.8429	17.0161
38.75	21.4933	21.1483	21.1344	19.1023	21.6115	22.7709	17.2912	18.8595	16.4801	17.4203	16.8295	17.0091
38.8333	21.5038	21.1483	21.0784	19.1491	21.5994	22.7763	17.2767	18.855	16.4763	17.4038	16.8161	17.002
38.9167	21.5142	21.1483	21.0241	19.182	21.5872	22.7817	17.2623	18.8505	16.4724	17.3873	16.8027	16.9949
39	21.5247	21.1483	21.0091	19.1519	21.5751	22.7871	17.2478	18.846	16.4686	17.3708	16.7893	16.9879
39.0833	21.5352	21.1234	21.0237	19.0812	21.563	22.7925	17.2334	18.8416	16.4647	17.3543	16.7759	16.9808
39.1667	21.5457	21.0375	21.0424	19.0535	21.5508	22.7979	17.2189	18.8371	16.4609	17.3378	16.7625	16.9737
39.25	21.5562	21.0375	21.0611	19.0266	21.5387	22.8033	17.2044	18.8326	16.457	17.3213	16.7491	16.9666
39.3333	21.5667	21.0375	21.0798	18.9996	21.5266	22.8087	17.19	18.8281	16.4531	17.3048	16.7357	16.9596
39.4167	21.5772	21.0375	21.0985	18.9727	21.5144	22.8141	17.1755	18.8236	16.4493	17.2883	16.7223	16.9525
39.5	21.5877	20.9316	21.1191	18.9457	21.5023	22.8195	17.161	18.8191	16.4454	17.2717	16.7089	16.9454
39.5833	21.5981	20.9122	21.1467	18.9187	21.4901	22.8249	17.1466	18.8146	16.4416	17.2552	16.6955	16.9383
39.6667	21.6086	20.9239	21.1746	18.8918	21.478	22.8303	17.1321	18.8101	16.4377	17.2387	16.6821	16.9313
39.75	21.6191	20.9372	21.2025	18.8763	21.4659	22.8357	17.1177	18.8056	16.4339	17.2222	16.6687	16.9242
39.8333	21.6296	20.9504	21.2304	18.8539	21.4537	22.8411	17.1032	18.8011	16.43	17.2057	16.6553	16.9171
39.9167	21.6401	20.9637	21.2583	18.8274	21.4416	22.8465	17.0887	18.7966	16.4261	17.1892	16.6419	16.9101
40	21.6506	20.9769	21.2845	18.801	21.4294	22.8519	17.0743	18.7921	16.4223	17.1727	16.6285	16.903
40.0833	21.6611	20.9901	21.3067	18.7746	21.4173	22.8573	17.0598	18.7876	16.4184	17.1562	16.6151	16.8959
40.1667	21.6715	21.0034	21.3579	18.7482	21.4052	22.8627	17.0453	18.7831	16.4146	17.1396	16.6017	16.8888
40.25	21.682	21.0166	21.4104	18.7218	21.393	22.8681	17.0309	18.7786	16.4107	17.1231	16.5883	16.8818
40.3333	21.6925	21.0295	21.4628	18.7034	21.3809	22.8735	17.0164	18.7742	16.4069	17.1066	16.5749	16.8747
40.4167	21.703	21.0469	21.5152	18.6936	21.3688	22.8789	17.002	18.7697	16.403	17.0901	16.5615	16.8676
40.5	21.7135	21.0675	21.5676	18.6839	21.3566	22.8843	16.9875	18.7652	16.3992	17.0736	16.5481	16.8605
40.5833	21.724	21.0881	21.62	18.6824	21.3445	22.8897	16.973	18.7607	16.3953	17.0571	16.5347	16.8535
40.6667	21.7345	21.1087	21.6724	18.6824	21.3324	22.8951	16.9586	18.7562	16.3914	17.0403	16.5213	16.8463
40.75	21.745	21.1293	21.7249	18.6824	21.3202	22.9005	16.9441	18.7517	16.3876	17.0428	16.5079	16.8387
40.8333	21.7554	21.1499	21.761	18.6824	21.3081	22.9059	16.9296	18.7472	16.3837	17.0232	16.4945	16.8312
40.9167	21.7659	21.1705	21.7278	18.6824	21.2959	22.9113	16.9152	18.7427	16.3799	17.0025	16.4811	16.8236
41	21.7764	21.1911	21.7299	18.6824	21.2838	22.9167	16.9007	18.7382	16.376	16.9818	16.4744	16.816
41.0833	21.7869	21.2117	21.7325	18.6824	21.2717	22.9221	16.8862	18.7337	16.3722	16.9601	16.4727	16.8085
41.1667	21.7974	21.2323	21.735	18.6824	21.2595	22.9275	16.8718	18.7292	16.3683	16.9358	16.4709	16.8009
41.25	21.8079	21.2529	21.7386	18.6824	21.2474	22.9329	16.8573	18.7248	16.3645	16.9113	16.4692	16.7933
41.3333	21.8184	21.2735	21.7431	18.6824	21.2352	22.9383	16.8428	18.7203	16.3606	16.8868	16.4675	16.7857
41.4167	21.8289	21.2937	21.7542	18.6824	21.2231	22.9437	16.8284	18.7158	16.3568	16.8623	16.4657	16.7782
41.5	21.8393	21.3076	21.7992	18.6824	21.211	22.9491	16.8139	18.7113	16.3415	16.836	16.464	16.7706
41.5833	21.8498	21.3216	21.8488	18.6816	21.1988	22.9545	16.7995	18.7068	16.3553	16.8294	16.4623	16.763
41.6667	21.8603	21.3356	21.8985	18.6813	21.1867	22.9599	16.785	18.7023	16.3793	16.7738	16.4606	16.7555
41.75	21.8708	21.3496	21.9482	18.6813	21.1746	22.9653	16.7705	18.6978	16.3772	16.7762	16.4588	16.7479
41.8333	21.8813	21.3636	21.9979	18.6815	21.1624	22.9707	16.7561	18.6933	16.3637	16.7786	16.4571	16.7403
41.9167	21.8918	21.3777	22.0458	18.6816	21.1503	22.9761	16.7416	18.6888	16.3501	16.781	16.4554	16.7327
42	21.9023	21.3917	22.0678	18.7078	21.1381	22.9815	16.7272	18.6843	16.3365	16.7834	16.4537	16.7252
42.0833	21.9128	21.4057	22.0842	18.7595	21.126	22.9869	16.7127	18.6798	16.3229	16.7858	16.4519	16.7176
42.1667	21.9232	21.4166	22.0893	18.7971	21.1139	22.9923	16.6982	18.6753	16.3094	16.7882	16.4502	16.71
42.25	21.9337	21.4275	22.0864	18.6736	21.1017	22.9977	16.6838	18.6708	16.2958	16.7906	16.4485	16.7025
42.3333	21.9442	21.4618	22.0835	18.5397	21.0896	23.0031	16.6693	18.6664	16.2822	16.793	16.4468	16.6949
42.4167	21.9547	21.6239	22.0806	18.5363	21.0774	23.0085	16.6548	18.6619	16.2687	16.7954	16.445	16.6873
42.5	21.9652	21.6342	22.0777	18.4457	21.0653	23.0139	16.6404	18.6574	16.2551	16.7978	16.4433	16.6798
42.5833	21.9757	21.6342	22.0748	18.4168	21.0532	23.0193	16.6259	18.6529	16.2415	16.8002	16.4416	16.6722
42.6667	21.9862	21.6342	22.0719	18.4168	21.041	23.0247	16.6114	18.6484	16.228	16.8026	16.4398	16.6646
42.75	21.9966	21.6342	22.069	18.4169	21.0289	23.0301	16.597	18.6439	16.2144	16.805	16.4381	16.6571
42.8333	22.0071	21.6342	22.0661	18.4213	21.0189	23.0355	16.5825	18.6394	16.2008	16.8074	16.4364	16.6495
42.9167	22.0176	21.6342	22.0632	18.4215	21.0234	23.0409	16.568	18.6349	16.1872	16.8098	16.4347	16.6419
43	22.0281	21.6342	22.0606	18.4215	21.0307	23.0463	16.5536	18.6304	16.1737	16.8122	16.4329	16.6343
43.0833	22.0386	21.3213	22.2126	18.4215	21.038	23.0509	16.5391	18.6259	16.1601	16.8146	16.4312	16.6268
43.1667	22.0491	21.1987	22.2585	18.4215	21.0453	23.0141	16.5247	18.6214	16.1465	16.817	16.4295	16.6192
43.25	22.0596	21.1987	22.263	18.4269	21.0526	22.9898	16.5102	18.6169	16.133	16.8194	16.4278	16.6116
43.3333	22.0701	21.1987	22.2483	18.4761	21.0599	22.9915	16.4957	18.6124	16.1194	16.8219	16.426	16.6041
43.4167	22.0805	21.1987	22.2336	18.5415	21.0672	23.0036	16.4813	18.6079	16.1058	16.8243	16.4243	16.5965
43.5	22.091	21.1987	22.2188	18.7387	21.0745	23.0055	16.4668	18.6035	16.0809	16.8267	16.4226	16.5889
43.5833	22.1015	21.1987	22.2048	18.8162	21.0818	23.0055	16.4523	18.599	16.058	16.8291	16.4209	16.5814
43.6667	22.112	21.1987	22.1776	18.8131	21.0891	23.0055	16.4379	18.5945	16.0449	16.8315	16.4191	16.5738
43.75	22.1225	21.1987	22.1447	18.9267	21.0964	23.0055	16.424	18.59	16.0422	16.8339	16.4174	16.5662
43.8333	22.133	21.1987	22.1119	18.942	21.1037	23.0055	16.4203	18.5855	16.0413	16.8363	16.4157	16.5586
43.9167	22.1435	21.1987	22.0791	18.9439	21.111	23.0055	16.3953	18.581	16.0404	16.8387	16.4139	16.5511
44	22.154	21.1987	22.0463	18.9602	21.1183	23.0055	16.3259	18.5765	16.0394	16.8411	16.4122	16.5435
44.0833	22.1644	21.1659	22.0134	18.9794	21.1256	23.0055	16.3259	18.572	16.0385	16.8435	16.4105	16.5359
44.1667	22.1749	20.9704	21.9806	18.9987	21.1329	23.0055	16.3259	18.5675	16.0375	16.8459	16.4088	16.5284
44.25	22.1854	20.9855	21.9603	19.0179	21.1402	23.0055	16.3259	18.563	16.0366	16.8483	16.407	16.5208
44.3333	22.1959	21.0421	21.9269	19.0368	21.1475	23.0055	16.3259	18.5585	16.0356	16.8507	16.4053	16.5132
44.4167	22.2064	21.1011	21.8878	19.0061	21.1455	23.0055	16.3259	18.554	16.0347	16.8531	16.4036	16.5056
44.5	22.2169	21.1601	21.8609	18.9464	21.0965	23.0055	16.3259	18.5495	16.0337	16.8555	16.4019	16.4981
44.5833	22.2274	21.2191	21.8388	18.9565	21.0414	23.0055	16.3259	18.5451	16.0328	16.8579	16.4001	16.4905
44.6667	22.2379	21.2781	21.8104	18.9805	21.0239	23.0055	16.3259	18.5406	16.0318	16.8603	16.3984	16.4829
44.75	22.2481	21.3144	21.7972	19.0139	21.0293	23.0055	16.3259	18.5361	16.0309	16.8627	16.3967	16.4754
44.8333	22.244	21.3343	21.7972	19.0847	21.0346	23.0055	16.3259	18.5316	16.0299	16.8651	16.395	16.4678
44.9167	22.2199	21.3542	21.7972	19.1414	21.0464	23.0055	16.3259	18.5271	16.029	16.8676	16.3932	16.4602
45	22.1952	21.3827	21.7972	19.1746	21.0755	22.9765	16.3259	18.5226	16.028	16.87	16.3915	16.4527
45.0833	22.1709	21.4621	21.7972	19.2062	21.1055	22.7675	16.3259	18.5181	16.0271	16.8724	16.3898	16.4451
45.1667	22.1622	21.5468	21.7972	19.2378	21.1356	22.5543	16.3259	18.5136	16.0261	16.8748	16.388	16.4375
45.25	22.16	21.5992	21.7972	19.2694	21.1657	22.4434	16.3259	18.5091	16.0252	16.8772	16.3863	16.43
45.3333	22.1394	21.6481	21.7972	19.2915	21.1957	22.2859	16.3259	18.5046	16.0242	16.8796	16.3846	16.4224
45.4167	22.1228	21.697	21.7972	19.3076	21.2258	22.2111	16.3259	18.5001	16.0233	16.882	16.3829	16.4148
45.5	22.1223	21.746	21.7972	19.3556	21.2558	22.2111	16.3259	18.4956	16.0223	16.8844	16.3812	16.4073
45.5833	22.1223	21.7949	21.7972	19.3551	21.2814	22.2111	16.3259	18.4912	16.0214	16.8868	16.3794	16.3997
45.6667	22.1223	21.8424	21.7972	19.3551	21.3048	22.2111	16.3259	18.4867	16.0204	16.8892	16.3777	16.3921
45.75	22.1223	21.8389	21.7972	19.3551	21.3026	22.2111	16.3259	18.4822	16.0195	16.8916	16.376	16.3845
45.8333	22.1223	21.7784	21.7972	19.3551	21.2991	22.2111	16.3259	18.4777	16.0185	16.894	16.3742	16.377
45.9167	22.1223	21.8971	21.7972	19.3551	21.2955	22.2111	16.3259	18.4732	16.0176	16.8964	16.3725	16.3694
46	22.1223	21.8971	21.7972	19.3551	21.292	22.2111	16.3259	18.4687	16.0166	16.8988	16.3708	16.3618
46.0833	22.1223	21.8971	21.7954	19.3551	21.3163	22.2111	16.3259	18.4642	16.0157	16.9012	16.3691	16.3543
46.1667	22.1223	21.8971	21.7388	19.3551	21.3732	22.2111	16.3089	18.4597	16.0147	16.9036	16.3673	16.3467
46.25	22.1223	21.8971	21.6779	19.3551	21.4301	22.2111	16.2087	18.4552	16.0138	16.906	16.3656	16.3391
46.3333	22.1223	21.8971	21.6624	19.3551	21.4607	22.2111	16.1817	18.4507	16.0128	16.9084	16.3639	16.3316
46.4167	22.1223	21.8971	21.6501	19.3551	21.4742	22.2111	16.1733	18.4462	16.0119	16.9108	16.3622	16.324
46.5	22.1223	21.8971	21.6379	19.3553	21.4854	22.2111	16.2586	18.4417	16.0109	16.9132	16.3604	16.3164
46.5833	22.1223	21.9553	21.6269	19.3613	21.4757	22.2111	16.3611	18.4372	16.01	16.9156	16.3587	16.3088
46.6667	22.0565	22.0455	21.6057	19.3706	21.4627	22.2111	16.4636	18.4327	16.009	16.9181	16.357	16.3013
46.75	22.0193	22.0455	21.524	19.3821	21.4539	22.2111	16.5661	18.4283	16.0081	16.9205	16.3553	16.2937
46.8333	22.0732	22.0455	21.4285	19.3485	21.4565	22.2111	16.6686	18.4238	16.0071	16.9229	16.3535	16.2861
46.9167	22.1755	22.0455	21.3358	19.2333	21.405	22.2111	16.7711	18.4193	16.0062	16.9253	16.3518	16.2786
47	22.2331	22.0455	21.3028	19.2318	21.3817	22.2111	16.8736	18.4148	16.0052	16.9277	16.3505	16.271
47.0833	22.2334	22.0455	21.2919	19.2318	21.4118	22.2111	16.9761	18.4103	16.0043	16.9301	16.3508	16.2634
47.1667	22.2334	22.0455	21.2809	19.2318	21.4118	22.2111	17.0786	18.4058	16.0033	16.9325	16.4663	16.3033
47.25	22.2334	22.0455	21.27	19.2318	21.4118	22.2111	17.1811	18.404	16.0024	16.9349	16.6762	16.4503
47.3333	22.2334	22.0455	21.2649	19.2318	21.4118	22.2111	17.2836	18.404	16.0014	16.9373	16.886	16.6013
47.4167	22.2334	22.0455	21.2659	19.2318	21.4118	22.2111	17.3861	18.4143	16.0005	16.9397	16.9844	16.7524
47.5	22.2334	22.0455	21.3572	19.2318	21.4118	22.2111	17.4886	18.5056	15.9995	16.9421	16.9844	16.9034
47.5833	22.2334	22.0455	21.4662	19.2318	21.4118	22.2111	17.5463	18.5302	15.9986	16.9445	16.9544	17.0545
47.6667	22.2334	22.0455	21.4866	19.2318	21.4118	22.2111	17.5465	18.5503	15.9976	16.9469	16.9222	17.1192
47.75	22.2334	22.0455	21.4866	19.2318	21.4118	22.2111	17.5492	18.6741	15.9967	16.9493	16.727	16.9422
47.8333	22.2334	22.0455	21.4866	19.2318	21.4118	22.2111	17.5743	18.8128	15.9957	16.9517	16.8141	17.0364
47.9167	22.2334	21.9997	21.4866	19.2318	21.4118	22.226	17.6043	18.9205	15.9948	16.9541	16.9094	17.1605
48	22.2334	21.5115	21.4866	19.2318	21.4118	22.2633	17.6147	18.9281	15.9938	16.9565	17.0048	17.1605
48.0833	22.2334	21.5081	21.4866	19.2318	21.4118	22.2607	17.6147	18.9281	15.9929	16.9589	17.1002	17.1605
48.1667	22.2334	21.5081	21.4866	19.2318	21.4118	22.0659	17.6147	18.9335	15.9919	16.9613	17.1947	17.1605
48.25	22.2334	21.5081	21.4866	19.2318	21.4118	21.9474	17.6147	18.9719	15.991	16.9638	17.2456	17.1605
48.3333	22.2334	21.5081	21.4866	19.2318	21.4118	22.2148	17.6147	18.9853	15.99	16.9661	17.2933	17.1491
48.4167	22.2334	21.5081	21.4866	19.2318	21.4118	22.2148	17.6147	18.9853	15.9891	16.9686	17.2933	17.2372
48.5	22.2334	21.5081	21.4866	19.2318	21.4118	22.2148	17.6147	18.9456	15.9881	16.971	17.2933	17.3305
48.5833	22.2334	21.5081	21.4866	19.2318	21.4118	22.2148	17.6045	18.9232	15.9872	16.9734	17.2485	17.3222
48.6667	22.2334	21.5081	21.4866	19.2318	21.4118	22.2148	17.48	18.9232	15.9862	16.9758	17.2463	17.3819
48.75	22.2334	21.5081	21.4866	19.2318	21.4118	22.2148	17.476	18.9232	15.9853	16.9782	17.2238	17.503
48.8333	22.2334	21.5081	21.4866	19.4111	21.4118	22.2148	17.5013	18.9232	15.9843	16.9806	17.1503	17.5064
48.9167	22.2334	21.5081	21.4866	19.5285	21.4013	22.2148	17.6421	18.9297	15.9834	16.983	17.2824	17.5099
49	22.2334	21.5081	21.4866	19.2059	21.3781	22.2148	17.7288	18.9788	15.9824	16.9854	17.4146	17.5099
49.0833	22.2334	21.5081	21.4866	19.1718	21.3549	22.2148	17.746	19.0357	15.9815	16.9878	17.5416	17.5099
49.1667	22.2334	21.5081	21.4866	19.2099	21.3316	22.2148	17.877	19.0936	15.9805	16.9902	17.5724	17.5008
49.25	22.2334	21.5081	21.4866	19.2099	21.3084	22.2148	17.9965	19.1572	15.9796	16.9926	17.501	17.4585
49.3333	22.2334	21.5081	21.4866	19.2099	21.2852	22.2148	18.0055	19.2054	15.9786	16.995	17.5009	17.6419
49.4167	22.2334	21.5081	21.4866	19.2099	21.2653	22.2148	18.0345	19.2084	15.9777	16.9974	17.4316	17.7391
49.5	22.2334	21.504	21.4866	19.2099	21.2627	22.2148	18.0388	19.208	15.9767	16.9998	17.4154	17.7004
49.5833	22.2334	20.9911	21.4866	19.2099	21.2627	22.2148	18.0388	19.2079	15.9758	17.0022	17.4154	17.6848
49.6667	22.2334	20.9826	21.4866	19.2099	21.2627	22.2148	18.0388	19.2079	15.9748	17.0046	17.4163	17.7249
49.75	22.2334	20.9826	21.4866	19.2099	21.2627	22.2148	18.0343	19.2079	15.9739	17.007	17.4344	17.6987
49.8333	22.2334	20.9826	21.4866	19.2099	21.2627	22.2148	18.023	19.2079	15.9729	17.0094	17.4574	17.5885
49.9167	22.2334	20.9826	21.4866	19.2099	21.2627	22.2148	18.0127	19.2079	15.972	17.0118	17.4626	17.635
50	22.2334	20.9826	21.4866	19.2099	21.2627	22.2148	18.0475	19.2079	15.971	17.0143	17.5262	17.697
50.0833	22.2334	20.9826	21.4866	19.2099	21.2627	22.2148	18.0883	19.2079	15.9701	17.0167	17.5841	17.697
50.1667	22.2334	20.9826	21.4866	19.2099	21.2627	22.2148	18.0883	19.2079	15.9691	17.0191	17.5841	17.697
50.25	22.2334	20.9826	21.4866	19.2099	21.2627	22.2148	18.1295	19.2079	15.9682	17.0215	17.5317	17.697
50.3333	22.2334	20.9826	21.4866	19.2099	21.2627	22.2148	18.2401	19.2169	15.9672	17.0239	17.4468	17.697
50.4167	22.0261	20.9826	21.4866	19.2099	21.2627	22.2148	18.3506	19.2466	15.9663	17.0263	17.4468	17.697
50.5	21.5574	20.9826	21.4866	19.2099	21.2627	22.2148	18.3897	19.2771	15.9653	17.0287	17.4468	17.697
50.5833	21.5574	20.9826	21.4866	19.201	21.2627	22.2148	18.3835	19.3077	15.9644	17.0311	17.4469	17.7218
50.6667	21.5574	20.9826	21.4866	19.2016	21.2627	22.2148	18.3835	19.3358	15.9634	17.0335	17.4473	17.773
50.75	21.5574	20.9826	21.4866	19.2851	21.2627	22.2273	18.3835	19.3413	15.9625	17.0359	17.4382	17.8063
50.8333	21.5574	20.9826	21.1049	19.378	21.2627	22.2371	18.3959	19.3413	15.9615	17.0383	17.4104	17.8195
50.9167	21.5574	20.9826	21.1279	19.4716	21.2627	22.2288	18.4005	19.3413	15.9606	17.0407	17.3305	17.8417
51	21.5574	20.9826	21.216	19.5059	21.2627	22.1954	18.4066	19.3413	15.9596	17.0431	17.3305	17.8637
51.0833	21.5574	20.9826	21.2184	19.5325	21.2627	22.1698	18.4153	19.3621	15.9587	17.0455	17.3305	17.8858
51.1667	21.5574	20.9826	21.2183	19.5225	21.2627	22.2615	18.4097	19.4132	15.9577	17.0479	17.3305	17.9079
51.25	21.5574	20.9826	21.3224	19.6034	21.2627	22.3077	18.3984	19.4543	15.9568	17.0503	17.3521	17.93
51.3333	21.5574	20.9826	21.4741	19.6034	21.2627	22.3131	18.3984	19.4578	15.9558	17.0527	17.4469	17.9521
51.4167	21.4419	20.9826	21.4781	19.6034	21.2627	22.3712	18.3984	19.4578	15.9549	17.0551	17.5478	17.9742
51.5	21.3142	20.9826	21.4261	19.6034	21.2627	22.3839	18.4061	19.4578	15.9539	17.0575	17.6486	17.9963
51.5833	21.3142	20.9826	21.402	19.6034	21.2627	22.3281	18.4351	19.4578	15.953	17.06	17.7494	18.0184
51.6667	21.3142	21.0176	21.402	19.6034	21.2627	21.998	18.4654	19.4578	15.952	17.0623	17.8502	18.0405
51.75	21.3711	21.0835	21.402	19.6034	21.2627	21.9603	18.4957	19.4578	15.9511	17.0648	17.951	18.0626
51.8333	21.5333	21.1212	21.402	19.6034	21.2627	21.9603	18.5355	19.4578	15.9501	17.0672	18.0012	18.0847
51.9167	21.6807	21.0718	21.402	19.6034	21.2627	21.9603	18.615	19.4578	15.9492	17.0696	17.9824	18.1068
52	21.6935	21.0343	21.402	19.6034	21.2627	21.9603	18.6969	19.4578	15.9482	17.072	17.9757	18.1289
52.0833	21.6735	20.9963	21.402	19.6034	21.2627	21.9603	18.7789	19.4539	15.9473	17.0744	17.9757	18.151
52.1667	21.6536	20.9583	21.402	19.6034	21.2627	21.9603	18.7949	19.4034	15.9463	17.0768	17.9757	18.1658
52.25	21.6336	20.9264	21.402	19.6034	21.2627	21.9603	18.5672	19.339	15.9454	17.0792	17.9757	18.1662
52.3333	21.6136	21.0152	21.402	19.6034	21.2627	21.9603	18.7765	19.2772	15.9444	17.0816	17.9551	18.1662
52.4167	21.5937	21.1446	21.402	19.6034	21.2627	21.9603	18.7765	19.2602	15.9435	17.084	17.8976	18.1662
52.5	21.5737	21.175	21.402	19.6034	21.2627	21.9603	18.7765	19.2473	15.9425	17.0864	17.8976	18.1662
52.5833	21.5538	21.175	21.402	19.6034	21.2627	21.9603	18.7765	19.2282	15.9416	17.0888	17.8976	18.1662
52.6667	21.5338	21.175	21.402	19.6034	21.2627	21.9603	18.7765	19.2092	15.9406	17.0912	17.8976	18.1662
52.75	21.5139	21.175	21.402	19.6034	21.2627	21.9603	18.7765	19.1902	15.9397	17.0936	17.8976	18.1662
52.8333	21.4939	21.175	21.402	19.6034	21.2627	21.9603	18.7765	19.1712	15.9387	17.096	17.8976	18.1662
52.9167	21.4739	21.175	21.402	19.6034	21.2627	21.9603	18.761	19.1522	15.9378	17.0984	17.8976	18.1659
53	21.454	21.175	21.402	19.6034	21.2627	21.9603	18.7243	19.1332	15.9368	17.1008	17.8976	18.1527
53.0833	21.434	21.175	21.328	19.6034	21.2627	21.9603	18.6152	19.1142	15.9359	17.1032	17.8165	18.1332
53.1667	21.4141	21.175	21.2334	19.6034	21.2627	21.9603	18.6152	19.0952	15.9349	17.1056	17.7344	18.1137
53.25	21.3941	21.175	21.2325	19.6034	21.2627	21.9603	18.6152	19.0761	15.934	17.108	17.7344	18.0942
53.3333	21.3741	21.175	21.2325	19.6007	21.2627	21.9603	18.6152	19.0571	15.933	17.1105	17.7263	18.0746
53.4167	21.3572	21.175	21.2325	19.3529	21.2627	21.8522	18.6324	19.0381	15.9321	17.1129	17.7105	18.0551
53.5	21.3324	21.175	21.2325	19.3476	21.2627	21.7753	18.647	19.0191	15.9311	17.1153	17.7105	18.0356
53.5833	21.293	21.175	21.2325	19.3476	21.2627	21.7753	18.647	19.0001	15.9302	17.1177	17.7105	18.0161
53.6667	21.1369	21.1264	21.2325	19.3476	21.261	21.7753	18.647	18.9811	15.9292	17.1201	17.6939	17.9966
53.75	21.1337	20.9559	21.2325	19.3476	21.1746	21.7753	18.6203	18.9621	15.9283	17.1225	17.6481	17.977
53.8333	21.1337	20.9559	21.2325	19.3476	21.0717	21.7753	18.595	18.9425	15.9273	17.1249	17.6017	17.9575
53.9167	21.1337	20.9559	21.2325	19.3452	21.0092	21.7753	18.4359	18.9201	15.9264	17.1273	17.5696	17.938
54	21.1337	20.9559	21.2325	19.277	20.9366	21.7753	18.407	18.8975	15.9254	17.1297	17.5512	17.9185
54.0833	21.1337	20.9559	21.2325	19.2233	20.9026	21.7753	18.3753	18.8749	15.9245	17.1321	17.5325	17.899
54.1667	21.1337	20.9559	21.2325	19.1721	21.0232	21.7753	18.3435	18.8523	15.9235	17.1345	17.5139	17.8794
54.25	21.1337	20.9559	21.2325	19.0578	21.1214	21.7753	18.3117	18.8297	15.9226	17.1369	17.4952	17.8599
54.3333	21.1337	20.9559	21.2325	19.0107	21.1475	21.7753	18.28	18.8071	15.9216	17.1393	17.4765	17.8404
54.4167	21.1337	20.9558	21.2325	19.0107	21.2357	21.7753	18.2482	18.7844	15.9207	17.1417	17.4578	17.8209
54.5	21.1337	20.9052	21.2325	19.0107	21.3374	21.7753	18.2165	18.7618	15.9197	17.1441	17.4392	17.8013
54.5833	21.1337	20.8703	21.2325	19.0107	21.4349	21.7648	18.1847	18.7392	15.9188	17.1465	17.4205	17.7818
54.6667	21.1337	20.9194	21.19	19.0107	21.4609	21.6974	18.1529	18.7166	15.9178	17.1489	17.4018	17.7623
54.75	21.1337	21.0477	21.1112	19.0107	21.4609	21.5843	18.1212	18.694	15.9169	17.1513	17.3832	17.7428
54.8333	21.1337	21.1516	21.1112	19.0107	21.4609	21.5827	18.0894	18.6714	15.9159	17.1537	17.3645	17.7233
54.9167	21.1337	21.1715	21.1112	19.0107	21.4609	21.5827	18.0577	18.6487	15.915	17.1562	17.3458	17.7037
55	21.1337	21.185	21.1112	19.0107	21.4609	21.5827	18.0259	18.6261	15.914	17.1586	17.3271	17.6842
55.0833	21.1337	21.1959	21.1327	19.0107	21.4609	21.5827	17.9942	18.6035	15.9131	17.161	17.3085	17.6647
55.1667	21.1337	21.1299	21.1784	19.0107	21.4609	21.5827	17.9624	18.5809	15.9121	17.1634	17.2898	17.6452
55.25	21.1337	21.0274	21.2241	19.0107	21.4609	21.5827	17.9306	18.5583	15.9112	17.1658	17.2711	17.6257
55.3333	21.1337	21.0149	21.2559	19.0107	21.4609	21.5827	17.8989	18.5357	15.9102	17.1682	17.2525	17.6061
55.4167	21.1699	21.1709	21.1858	19.0107	21.1051	21.5827	17.8671	18.5131	15.9093	17.1706	17.2338	17.5866
55.5	21.243	21.2885	21.0962	19.0107	21.0018	21.5827	17.8353	18.4904	15.9083	17.173	17.2151	17.5671
55.5833	21.3162	21.2943	21.0364	19.0191	21.0018	21.5827	17.8036	18.4678	15.9074	17.1754	17.1965	17.5476
55.6667	21.4181	21.2943	20.9568	19.0316	21.0018	21.5834	17.7718	18.4452	15.9064	17.1778	17.1778	17.5281
55.75	21.6401	21.2943	20.9323	19.0378	21.0018	21.6079	17.7401	18.4226	15.9055	17.1802	17.1591	17.5085
55.8333	21.6708	21.2943	20.9323	19.0409	21.0018	21.6253	17.7083	18.4	15.9045	17.1826	17.1405	17.489
55.9167	21.6803	21.2943	20.9323	19.0409	21.0018	21.695	17.7735	18.3774	15.9036	17.185	17.1218	17.4695
56	21.6897	21.2943	20.9323	19.0409	21.0018	21.7129	17.7656	18.3548	15.9026	17.1874	17.1031	17.45
56.0833	21.6992	21.2943	20.9323	19.0409	21.0018	21.6564	17.7417	18.3321	15.9017	17.1898	17.0844	17.4305
56.1667	21.7086	21.0813	20.9323	19.0409	21.0018	21.6663	17.7178	18.3095	15.9007	17.1922	17.0658	17.4109
56.25	21.7181	20.853	20.9323	19.0409	21.0018	22.0141	17.6938	18.2869	15.8998	17.1946	17.0471	17.3914
56.3333	21.7275	20.86	20.9326	19.0409	21.0022	22.0291	17.6699	18.2643	15.8988	17.19	17.0284	17.3719
56.4167	21.737	20.8669	20.9343	19.0416	21.0486	22.0447	17.646	18.2417	15.8979	17.1775	17.0098	17.3524
56.5	21.7464	20.8739	20.9362	19.1036	21.0876	22.0602	17.6221	18.2191	15.8969	17.1648	16.9911	17.3329
56.5833	21.7559	20.8808	20.9381	19.1792	21.0546	22.0757	17.5981	18.1965	15.896	17.1522	16.9724	17.3133
56.6667	21.7654	20.8878	20.9664	19.2018	20.9984	22.0912	17.5742	18.1738	15.895	17.1395	16.9538	17.2938
56.75	21.7748	20.8947	21.0451	19.2232	20.9422	22.1067	17.5503	18.1512	15.8941	17.1269	16.9351	17.2743
56.8333	21.7843	20.9017	21.1249	19.2357	20.886	22.1222	17.5263	18.1286	15.8931	17.1142	16.9164	17.2548
56.9167	21.7937	20.9086	21.2044	19.2239	20.8438	22.1377	17.5024	18.106	15.8922	17.1016	16.8977	17.2352
57	21.8032	20.9156	21.2272	19.2084	20.8305	22.1532	17.4785	18.0834	15.8912	17.089	16.8791	17.2157
57.0833	21.8126	20.9225	21.2015	19.1929	20.811	22.1688	17.4546	18.0608	15.8903	17.0763	16.8604	17.1962
57.1667	21.8221	20.9294	21.1756	19.1776	20.7914	22.1843	17.4306	18.0382	15.8893	17.0637	16.8417	17.1767
57.25	21.8315	20.9364	21.1639	19.1101	20.7718	22.1998	17.4067	18.0155	15.8884	17.051	16.8231	17.1572
57.3333	21.841	20.9433	21.1755	18.9865	20.7572	22.2153	17.3828	17.9929	15.8874	17.0384	16.8044	17.1376
57.4167	21.8504	20.9503	21.1874	18.8629	20.7406	22.2308	17.3588	17.9703	15.8865	17.0257	16.7857	17.1181
57.5	21.8599	20.9572	21.1994	18.7732	20.7221	22.2463	17.3349	17.9477	15.8855	17.0131	16.7671	17.0986
57.5833	21.8693	20.9642	21.2181	18.7718	20.713	22.2618	17.311	17.9251	15.8846	17.0005	16.7484	17.0791
57.6667	21.8788	20.9711	21.279	18.7754	20.6823	22.2774	17.2871	17.9025	15.8836	16.9878	16.7297	17.0596
57.75	21.8882	20.9781	21.3454	18.7789	20.6414	22.2929	17.2631	17.8799	15.8827	16.9752	16.7111	17.04
57.8333	21.8977	20.985	21.3584	18.7825	20.6006	22.3084	17.2392	17.8572	15.8817	16.9625	16.6924	17.0205
57.9167	21.9071	20.992	21.3453	18.7861	20.5597	22.3239	17.2153	17.8346	15.8808	16.9499	16.6737	17.001
58	21.9166	20.9989	21.3321	18.7897	20.5188	22.3394	17.1913	17.812	15.8798	16.9372	16.655	16.9815
58.0833	21.9261	21.0059	21.3469	18.7887	20.4786	22.3549	17.1674	17.7894	15.8789	16.9246	16.6364	16.962
58.1667	21.9355	21.0128	21.4271	18.7784	20.4894	22.3705	17.1435	17.7668	15.8779	16.9119	16.6177	16.9424
58.25	21.9449	21.0198	21.478	18.7745	20.5323	22.386	17.1195	17.7442	15.877	16.8993	16.599	16.9229
58.3333	21.9544	21.0267	21.4974	18.7786	20.5752	22.4015	17.0956	17.7216	15.876	16.8867	16.5804	16.9034
58.4167	21.9639	21.0337	21.518	18.7831	20.6182	22.417	17.0717	17.6989	15.8751	16.874	16.5617	16.8839
58.5	21.9733	21.0406	21.5386	18.7876	20.6611	22.4325	17.0478	17.6763	15.8741	16.8614	16.543	16.8644
58.5833	21.9828	21.0476	21.5592	18.7921	20.704	22.448	17.0238	17.6537	15.8732	16.8487	16.5243	16.8448
58.6667	21.9922	21.0545	21.5798	18.7966	20.7293	22.4635	16.9999	17.6311	15.8722	16.8361	16.5057	16.8253
58.75	22.0017	21.0614	21.6004	18.7994	20.6776	22.4791	16.976	17.6085	15.8712	16.8234	16.487	16.8058
58.8333	22.0111	21.0856	21.621	18.8443	20.5999	22.4946	16.952	17.5859	15.8703	16.8108	16.4683	16.7863
58.9167	22.0206	21.135	21.6416	18.9143	20.5241	22.5101	16.9281	17.5633	15.8694	16.7981	16.4497	16.7667
59	22.03	21.1845	21.6622	18.9844	20.5051	22.5256	16.9042	17.5406	15.8684	16.7855	16.431	16.7472
59.0833	22.0395	21.2114	21.6828	19.0545	20.5126	22.5411	16.8803	17.518	15.8674	16.7729	16.4123	16.7277
59.1667	22.0489	21.2159	21.7034	19.1245	20.52	22.5566	16.8563	17.4954	15.8665	16.7602	16.3937	16.7082
59.25	22.0584	21.2205	21.724	19.191	20.5262	22.5689	16.8324	17.4728	15.8656	16.7476	16.375	16.6887
59.3333	22.0678	21.225	21.7445	19.2394	20.5322	22.5604	16.8085	17.4502	15.8646	16.7349	16.3563	16.6691
59.4167	22.0773	21.2295	21.7461	19.2995	20.5382	22.5458	16.7845	17.4276	15.8636	16.7223	16.3377	16.6326
59.5	22.0867	21.2273	21.7161	19.3297	20.5443	22.5312	16.7606	17.4049	15.8627	16.7096	16.319	16.6392
59.5833	22.0962	21.2089	21.6843	19.3994	20.5503	22.5167	16.7367	17.3823	15.8618	16.697	16.3003	16.6187
59.6667	22.1057	21.1897	21.6524	19.4837	20.5564	22.5021	16.7128	17.3597	15.8608	16.6844	16.2816	16.5947
59.75	22.1151	21.176	21.6206	19.5657	20.5624	22.4875	16.6888	17.3371	15.8598	16.6717	16.263	16.5706
59.8333	22.1245	21.1641	21.5887	19.6287	20.5685	22.4729	16.6649	17.3145	15.8589	16.6591	16.2443	16.5475
59.9167	22.134	21.1519	21.5583	19.6773	20.5745	22.4584	16.641	17.2919	15.858	16.6464	16.2256	16.5008
60	22.1435	21.1396	21.5482	19.6224	20.5806	22.4438	16.617	17.2693	15.857	16.6338	16.207	16.4558
60.0833	22.1529	21.1291	21.5429	19.5411	20.5862	22.4292	16.5931	17.2466	15.856	16.6212	16.1883	16.4562
60.1667	22.1624	21.1571	21.538	19.4598	20.6002	22.4146	16.5692	17.224	15.8551	16.6085	16.1696	16.422
60.25	22.1718	21.21	21.5498	19.4121	20.6155	22.4	16.5452	17.2014	15.8542	16.5959	16.151	16.4067
60.3333	22.1813	21.2629	21.5697	19.4548	20.6308	22.3855	16.5213	17.1788	15.8532	16.5832	16.1323	16.4722
60.4167	22.1907	21.3159	21.5895	19.5118	20.6461	22.3709	16.4974	17.1562	15.8522	16.5706	16.1136	16.4657
60.5	22.2002	21.3688	21.6094	19.5689	20.6614	22.3563	16.4735	17.1336	15.8513	16.5579	16.0949	16.4795
60.5833	22.2096	21.4217	21.6294	19.6243	20.6767	22.3417	16.4495	17.111	15.8504	16.5453	16.0763	16.4173
60.6667	22.2191	21.4746	21.6526	19.6408	20.692	22.3271	16.4256	17.0884	15.8494	16.5326	16.0576	16.387
60.75	22.2285	21.5275	21.6768	19.6367	20.7073	22.3126	16.4017	17.0714	15.8484	16.52	16.0389	16.3829
60.8333	22.238	21.5804	21.701	19.5992	20.7226	22.298	16.3777	17.0588	15.8475	16.5074	16.0203	16.3725
60.9167	22.2474	21.6334	21.7251	19.5546	20.734	22.2834	16.3538	17.0463	15.8466	16.4947	16.0016	16.3618
61	22.2569	21.6863	21.7486	19.5165	20.7059	22.2688	16.3299	17.0337	15.8456	16.4834	15.9829	16.3511
61.0833	22.2663	21.7279	21.7724	19.5383	20.6536	22.2545	16.306	17.021	15.8446	16.472	15.9643	16.3404
61.1667	22.2758	21.7413	21.8217	19.5778	20.6065	22.2503	16.282	17.0084	15.8437	16.4549	15.9456	16.3265
61.25	22.2853	21.7537	21.8718	19.6173	20.598	22.2638	16.2581	16.9959	15.8428	16.4378	15.9269	16.1535
61.3333	22.2947	21.7661	21.9218	19.6423	20.5593	22.2822	16.2431	16.9833	15.8417	16.4207	15.9083	16.2734
61.4167	22.3041	21.7785	21.9422	19.6444	20.5006	22.3007	16.2338	16.9706	15.832	16.4036	15.8896	16.3787
61.5	22.3136	21.7909	21.9331	19.6461	20.5165	22.3192	16.2244	16.9581	15.8777	16.3865	15.8709	16.3577
61.5833	22.3231	21.8034	21.9233	19.6517	20.562	22.3376	16.2151	16.9455	15.8327	16.3694	15.8514	16.3367
61.6667	22.3325	21.8158	21.9136	19.6597	20.6075	22.3561	16.2058	16.9328	15.7843	16.3561	15.823	16.3158
61.75	22.342	21.8282	21.9038	19.6644	20.653	22.3745	16.1965	16.9202	15.7644	16.3408	15.7937	16.2948
61.8333	22.3514	21.8406	21.8941	19.6699	20.6985	22.393	16.1777	16.9077	15.746	16.3234	15.7643	16.2738
61.9167	22.3607	21.8447	21.9068	19.6755	20.7439	22.4114	16.1637	16.8951	15.729	16.3061	15.7349	16.2529
62	22.3701	21.8282	21.9452	19.681	20.7894	22.428	16.1503	16.8825	15.7315	16.2888	15.7056	16.2319
62.0833	22.3801	21.8107	21.9778	19.6865	20.8349	22.4546	16.1369	16.8699	15.7401	16.2714	15.6762	16.2109
62.1667	22.39	21.7932	22.019	19.6912	20.858	22.5131	16.1235	16.8573	15.7469	16.2541	15.6588	16.19
62.25	22.3999	21.7757	22.0645	19.7077	20.8355	22.5497	16.1101	16.8447	15.7246	16.2367	15.6663	16.169
62.3333	22.4098	21.7582	22.091	19.7377	20.8191	22.5578	16.0968	16.8321	15.6906	16.2194	15.6627	16.1531
62.4167	22.4198	21.7406	22.0752	19.7677	20.7843	22.5594	16.0834	16.8195	15.6601	16.202	15.6532	16.1331
62.5	22.4297	21.7231	22.0576	19.795	20.7493	22.5609	16.07	16.8069	15.6561	16.1847	15.6436	16.112
62.5833	22.4396	21.7056	22.0402	19.7065	20.7143	22.5831	16.0566	16.7948	15.6577	16.1673	15.634	16.0908
62.6667	22.4495	21.7428	22.0227	19.6	20.6862	22.6703	16.0432	16.7751	15.6592	16.15	15.6244	16.0998
62.75	22.4595	21.748	22.0052	19.6459	20.7411	22.7568	16.0298	16.7496	15.6608	16.1327	15.615	16.1377
62.8333	22.4694	21.7405	21.9877	19.6767	20.8217	22.7757	16.0164	16.7269	15.6624	16.12	15.6067	16.137
62.9167	22.4793	21.733	21.9702	19.6847	20.7936	22.7736	16.003	16.7114	15.6639	16.1015	15.5984	16.133
63	22.4892	21.7255	21.9533	19.6264	20.7252	22.7716	15.9896	16.6964	15.6557	16.0733	15.5902	16.1288
63.0833	22.4992	21.7184	21.9574	19.5556	20.7019	22.7696	15.9762	16.6813	15.6408	16.045	15.5819	16.1247
63.1667	22.5091	21.738	21.9908	19.4848	20.6761	22.7675	15.9628	16.6662	15.6259	16.0179	15.5737	16.1205
63.25	22.519	21.7833	22.0176	19.4415	20.675	22.7655	15.9495	16.6511	15.611	15.9593	15.5655	16.1164
63.3333	22.529	21.8274	22.0056	19.4625	20.675	22.7635	15.9361	16.636	15.596	15.9591	15.5572	16.1122
63.4167	22.5389	21.821	21.9882	19.5081	20.675	22.7614	15.9227	16.6209	15.5811	15.9591	15.549	16.108
63.5	22.5488	21.7878	21.9846	19.5243	20.675	22.7594	15.9093	16.612	15.5662	15.9591	15.5409	16.1039
63.5833	22.5587	21.7545	21.9894	19.5256	20.675	22.7574	15.8959	16.613	15.5513	15.9591	15.548	16.0998
63.6667	22.5687	21.7213	21.9942	19.5269	20.675	22.7555	15.8825	16.6141	15.5364	15.9591	15.5657	16.0956
63.75	22.5786	21.6881	21.999	19.5282	20.675	22.77	15.8691	16.6152	15.5215	15.9591	15.5834	16.0914
63.8333	22.5885	21.6548	21.9999	19.5294	20.675	22.838	15.8557	16.6163	15.5066	15.9591	15.6011	16.0873
63.9167	22.5984	21.6216	21.9905	19.5307	20.675	22.866	15.8423	16.6174	15.4917	15.9591	15.6187	16.0831
64	22.6084	21.5883	21.9802	19.532	20.675	22.866	15.8289	16.6185	15.477	15.9591	15.6364	16.079
64.0833	22.6183	21.5551	21.9699	19.5333	20.675	22.866	15.8155	16.6196	15.4704	15.9591	15.6506	16.0748
64.1667	22.6282	21.5218	21.9596	19.4876	20.675	22.866	15.8021	16.6207	15.468	15.9591	15.6518	16.0707
64.25	22.6382	21.4886	21.9493	19.2583	20.675	22.866	15.7888	16.6218	15.4657	15.9591	15.4735	16.0665
64.3333	22.6481	21.4554	21.9434	19.2583	20.675	22.866	15.7754	16.6229	15.4633	15.9591	15.3824	16.0624
64.4167	22.658	21.4225	21.9494	19.2583	20.674	22.866	15.762	16.624	15.461	15.9591	15.3824	16.0582
64.5	22.6679	21.401	21.9586	19.2583	20.614	22.866	15.7486	16.6251	15.4586	15.9591	15.3824	16.0541
64.5833	22.6779	21.4107	21.9921	19.2583	20.5356	22.866	15.7352	16.6262	15.4562	15.9591	15.3824	16.0499
64.6667	22.6878	21.4911	22.0342	19.2583	20.5632	22.866	15.7218	16.6273	15.4539	15.9591	15.3824	16.0458
64.75	22.6977	21.573	22.079	19.2583	20.6111	22.866	15.7084	16.6284	15.4515	15.9591	15.3824	16.0416
64.8333	22.7077	21.5765	22.1291	19.4294	20.6573	22.866	15.695	16.6295	15.4492	15.9591	15.3824	16.0375
64.9167	22.7176	21.5455	22.1286	19.4927	20.6936	22.866	15.6816	16.6306	15.4184	15.9591	15.3824	16.0333
65	22.7275	21.6035	22.081	19.4927	20.7059	22.866	15.6682	16.6275	15.2858	15.9591	15.3824	16.0292
65.0833	22.7374	21.691	22.0334	19.4927	20.7145	22.866	15.6548	16.2623	15.1425	16.1363	15.3824	16.025
65.1667	22.7474	21.7785	22.0202	19.4927	20.734	22.866	15.6415	16.2558	15.1309	16.1806	15.3824	16.0208
65.25	22.7573	21.8635	22.058	19.4927	20.7962	22.866	15.6281	16.2558	15.1309	16.1806	15.3824	16.0167
65.3333	22.7672	21.8901	22.0969	19.5018	20.861	22.866	15.6147	16.2558	15.1309	16.1806	15.3824	16.0126
65.4167	22.7771	21.9779	22.1358	19.5101	20.936	22.8185	15.5978	16.2558	15.1309	16.1806	15.3824	16.0084
65.5	22.7871	22.0807	22.1747	19.5101	20.9681	22.7833	15.5872	16.2558	15.1309	16.1806	15.3824	16.0042
65.5833	22.797	22.1463	22.2136	19.2809	20.8701	22.5052	15.5796	16.2558	15.1309	16.1806	15.3824	16.0001
65.6667	22.8069	22.1474	22.2525	19.2225	20.8471	22.1902	15.5716	16.2558	15.1309	16.1806	15.3824	15.9959
65.75	22.8168	22.1474	22.2915	19.2225	20.8376	22.2862	15.5637	16.2558	15.1309	16.1806	15.3824	15.9918
65.8333	22.8268	22.1474	22.3304	19.2225	20.8278	22.3457	15.5557	16.2558	15.1309	16.1806	15.3824	15.9876
65.9167	22.8367	22.1474	22.3631	19.2225	20.8137	22.3665	15.5477	16.2558	15.1309	16.1806	15.3824	15.9835
66	22.8466	22.1474	22.3575	19.2225	20.8098	22.4022	15.5397	16.2558	15.1309	16.1806	15.3824	15.9793
66.0833	22.8467	22.1474	22.3355	19.2225	20.8296	22.4381	15.5318	16.2558	15.1309	16.1806	15.3824	15.9752
66.1667	22.7929	22.1474	22.3134	19.2225	20.8508	22.4739	15.5238	16.2558	15.1309	16.1806	15.3824	15.971
66.25	22.7739	22.1474	22.2913	19.2225	20.8721	22.5095	15.5158	16.2558	15.1309	16.1806	15.3824	15.9669
66.3333	22.7739	22.1474	22.2692	19.2226	20.8933	22.5218	15.5079	16.2558	15.1309	16.1806	15.3824	15.9627
66.4167	22.7739	22.1474	22.2634	19.1654	20.9145	22.5055	15.5001	16.2558	15.1309	16.1806	15.3824	15.9586
66.5	22.7739	22.1474	22.2823	19.0713	20.935	22.4858	15.4975	16.2558	15.1309	16.1806	15.3824	15.9544
66.5833	22.7739	22.1474	22.302	18.9498	20.9366	22.4661	15.4963	16.2558	15.1309	16.1806	15.3824	15.9503
66.6667	22.7739	21.8994	22.3217	18.8553	20.9295	22.4464	15.4952	16.2558	15.1309	16.1806	15.3824	15.9461
66.75	22.7739	21.8522	22.3414	18.9634	20.9224	22.4458	15.5134	16.2558	15.1309	16.1806	15.3824	15.942
66.8333	22.7739	21.8522	22.3611	18.9836	20.9153	22.5005	15.5928	16.2558	15.1309	16.1806	15.3824	15.9378
66.9167	22.7739	21.8522	22.3736	18.9227	20.9082	22.56	15.6039	16.2558	15.1309	16.1806	15.3824	15.9337
67	22.7739	21.8522	22.4006	18.9125	20.9012	22.5934	15.6039	16.2558	15.1309	16.1806	15.3824	15.9295
67.0833	22.4642	21.8522	22.4334	18.9692	20.9069	22.5933	15.6039	16.2558	15.1309	16.1806	15.3824	15.9253
67.1667	22.3497	21.8017	22.4658	19.0067	20.9248	22.5765	15.6039	16.2558	15.1309	16.1806	15.3824	15.9212
67.25	22.3497	21.6166	22.4786	19.0445	20.9426	22.5352	15.6039	16.2558	15.1309	16.1806	15.3824	15.917
67.3333	22.3497	21.5727	22.4841	19.0485	20.9603	22.5043	15.6039	16.2558	15.1309	16.1806	15.3824	15.9129
67.4167	22.3497	21.5727	22.4311	19.0485	20.963	22.4885	15.6039	16.2558	15.1309	16.1806	15.3824	15.9087
67.5	22.3497	21.5727	22.3165	19.0485	20.9505	22.5566	15.6039	16.2558	15.1309	16.1806	15.3824	15.9046
67.5833	22.3497	21.5727	22.2881	19.0485	20.9539	22.6471	15.6039	16.2558	15.1309	16.1806	15.3824	15.9004
67.6667	22.3497	21.5727	22.2881	19.0485	21.0211	22.7208	15.6039	16.2558	15.1309	16.1806	15.3824	15.8963
67.75	22.3497	21.5727	22.2881	19.0485	21.0899	22.723	15.6039	16.2558	15.1309	16.1806	15.3824	15.8921
67.8333	22.3497	21.5727	22.2881	19.0485	21.0905	22.7227	15.6039	16.2558	15.1309	16.1806	15.3824	15.888
67.9167	22.3497	21.5504	22.2881	19.0694	21.0761	22.7508	15.6039	16.2558	15.1309	16.1806	15.3824	15.8838
68	22.3497	21.3952	22.2881	19.0908	21.0909	22.7701	15.6039	16.2558	15.1309	16.2783	15.3824	15.8797
68.0833	22.3497	21.2792	22.2881	19.168	21.1258	22.6807	15.6039	16.2558	15.1309	16.327	15.3824	15.8755
68.1667	22.3482	21.3851	22.2881	19.0707	21.0916	22.7262	15.6039	16.2558	15.1309	16.327	15.3824	15.8714
68.25	22.3347	21.4956	22.2881	19.035	20.8712	22.7338	15.6039	16.2558	15.1309	16.327	15.3824	15.8672
68.3333	22.3562	21.6293	22.2881	19.035	20.8695	22.7338	15.6039	16.2558	15.1309	16.327	15.3824	15.8631
68.4167	22.5414	21.8195	22.2881	19.0404	20.8695	22.7338	15.6039	16.2558	15.1309	16.327	15.3824	15.8589
68.5	22.5431	21.9299	22.2881	19.147	20.8695	22.7338	15.6039	16.2558	15.1309	16.327	15.3824	15.8548
68.5833	22.5431	21.8674	22.2881	19.2659	20.8695	22.7338	15.6039	16.2558	15.1309	16.327	15.3824	15.8506
68.6667	22.5431	21.8426	22.2881	19.3506	20.8695	22.7338	15.6039	16.2558	15.1309	16.2916	15.3824	15.8465
68.75	22.513	21.898	22.2881	19.4208	20.8695	22.7338	15.6039	16.2558	15.1309	15.9816	15.3824	15.8423
68.8333	22.4717	21.9406	22.2881	19.491	20.8695	22.7338	15.6039	16.2558	15.1309	15.7453	15.3824	15.8382
68.9167	22.4717	21.9623	22.2881	19.5613	20.8695	22.7338	15.6039	16.2558	15.1309	15.7353	15.3824	15.834
69	22.4717	21.9779	22.2881	19.6082	20.8695	22.7338	15.6039	16.2558	15.1309	15.7594	15.3824	15.8299
69.0833	22.4717	21.997	22.2881	19.6145	20.8695	22.7338	15.6039	16.2558	15.1309	15.786	15.3824	15.8257
69.1667	22.4717	21.9907	22.2881	19.62	20.8695	22.7338	15.6039	16.2558	15.1309	15.8127	15.3824	15.8215
69.25	22.4717	21.9797	22.2881	19.6085	20.8695	22.7338	15.6039	16.2558	15.1309	15.8393	15.3824	15.8174
69.3333	22.4717	21.9797	22.2881	19.6744	20.8695	22.7338	15.6039	16.2558	15.1309	15.866	15.3824	15.8132
69.4167	22.4717	21.9797	22.2881	19.7796	20.8695	22.7338	15.6039	16.2558	15.4034	15.8926	15.3824	15.8091
69.5	22.4717	21.9797	22.2881	19.8788	20.8695	22.7338	15.6039	16.2558	15.6671	15.9193	15.3824	15.8049
69.5833	22.4717	21.9797	22.2881	19.9018	20.8695	22.7338	15.6039	16.217	15.6685	15.9459	15.3824	15.8008
69.6667	22.4717	21.9797	22.2881	19.93	20.8695	22.7338	15.6039	16.1979	15.5106	15.9725	15.3812	15.7966
69.75	22.4717	21.9797	22.2863	20.0255	20.8695	22.7338	15.6039	16.1944	15.4943	15.9992	15.1906	15.7925
69.8333	22.4717	21.9797	22.1211	20.0328	20.8695	22.7338	15.6039	16.1854	15.4943	16.0258	15.1627	15.7883
69.9167	22.4717	21.9797	22.0837	20.0786	20.8695	22.7338	15.6039	16.1763	15.4943	16.0525	15.1627	15.7842
70	22.4717	21.9797	22.1605	20.0944	20.8695	22.7338	15.6039	16.1672	15.4943	16.0791	15.1627	15.78
70.0833	22.4717	21.9797	22.2424	20.0727	20.8695	22.7338	15.6039	16.1582	15.4943	16.1058	15.1807	15.7759
70.1667	22.4717	21.9797	22.2831	20.0727	20.8695	22.7338	15.6039	16.1491	15.4943	16.1324	15.1531	15.7717
70.25	22.4717	21.9797	22.274	20.0727	20.8695	22.7338	15.6039	16.1401	15.4943	16.1591	15.1524	15.7676
70.3333	22.4717	21.9797	22.3084	20.0727	20.8695	22.7338	15.6039	16.1159	15.6072	16.1857	15.1524	15.7634
70.4167	22.4717	21.9797	22.385	20.0727	20.8695	22.7338	15.6039	16.1541	15.8068	16.2123	15.1521	15.7593
70.5	22.4717	21.9797	22.3715	20.0727	20.8695	22.7338	15.6039	16.2787	15.8357	16.239	15.0708	15.7551
70.5833	22.4199	21.9797	22.2125	20.0727	20.8695	22.7338	15.616	16.4033	15.8647	16.2656	15.0981	15.751
70.6667	22.2679	21.9797	22.0912	20.0449	20.8695	22.1687	15.6723	16.5279	15.8936	16.2923	15.2527	15.7485
70.75	22.3417	21.9797	22.0841	19.9246	20.8663	21.949	15.7327	16.6524	15.9226	16.3189	15.4095	15.7484
70.8333	22.4202	21.9797	22.0723	19.9276	20.7687	21.949	15.7932	16.777	15.9516	16.3455	15.5662	15.7579
70.9167	22.4988	21.9797	22.0263	19.9276	20.6957	21.949	15.8536	16.9016	15.9805	16.3722	15.7075	15.7817
71	22.5426	21.9797	22.0185	19.9276	20.747	21.949	15.914	17.0262	16.0095	16.3988	15.7316	15.8057
71.0833	22.523	21.9797	22.0185	19.9276	20.7704	21.949	15.9744	17.1508	16.0385	16.4255	15.7316	15.8297
71.1667	22.502	21.9797	22.0185	19.9276	20.7984	21.949	16.0348	17.2754	16.0674	16.4521	15.7316	15.8412
71.25	22.4812	21.9797	22.0185	19.9276	20.8266	21.949	16.0953	17.4	16.0964	16.4788	15.7316	15.7865
71.3333	22.4686	21.8658	22.0185	19.9276	20.8921	21.949	16.1557	17.5245	16.1254	16.5054	15.8026	15.8917
71.4167	22.4599	21.5801	22.0185	19.9276	20.8989	21.949	16.2161	17.5829	16.1543	16.5321	15.9508	15.9932
71.5	22.4513	21.5801	22.0185	19.9276	20.8989	21.949	16.2765	17.5829	16.1833	16.5587	16.099	16.0475
71.5833	22.4426	21.5801	22.0185	19.9276	20.8989	21.949	16.337	17.5829	16.2122	16.5853	16.237	16.2054
71.6667	22.434	21.5801	22.0185	19.9276	20.8989	21.949	16.3974	17.5829	16.2412	16.612	16.2662	16.3193
71.75	22.4254	21.5801	22.0185	19.9276	20.8989	21.949	16.4578	17.6133	16.2702	16.6386	16.2697	16.3788
71.8333	22.4167	21.5801	22.0185	19.9276	20.8989	21.949	16.5182	17.6821	16.2991	16.6653	16.3233	16.4654
71.9167	22.4081	21.5801	22.0185	19.9276	20.8989	21.949	16.5579	17.751	16.3281	16.6919	16.3687	16.5509
72	22.3994	21.5801	22.0185	19.9276	20.8989	21.949	16.5588	17.82	16.3571	16.7186	16.3695	16.5817
72.0833	22.3908	21.5801	22.0185	19.9276	20.8989	21.949	16.5588	17.8636	16.386	16.7452	16.4021	16.5818
72.1667	22.3821	21.5801	22.0185	19.8361	20.8989	21.949	16.5588	17.8643	16.415	16.7718	16.4234	16.6016
72.25	22.3735	21.5801	22.0185	19.6279	20.8989	21.949	16.5799	17.8655	16.4439	16.7985	16.4234	16.6392
72.3333	22.3649	21.5802	22.0185	19.6314	20.6959	21.949	16.6463	17.8939	16.4729	16.8251	16.4037	16.6768
72.4167	22.3562	21.5883	22.0185	19.6943	20.7047	21.9623	16.7024	17.9737	16.5019	16.8518	16.4199	16.702
72.5	22.3476	21.6002	22.0185	19.7571	20.7334	22.003	16.7304	18.0664	16.5308	16.8784	16.5085	16.7162
72.5833	22.3389	21.6109	21.9096	19.7896	20.7393	22.0406	16.8409	18.1444	16.5582	16.905	16.597	16.7903
72.6667	22.3303	21.6214	21.8529	19.7896	20.7393	22.0579	16.9605	18.1533	16.5593	16.9317	16.6856	16.8715
72.75	22.3202	21.611	21.7815	19.7896	20.7393	22.0766	17.08	18.1533	16.5512	16.9583	16.7312	16.9425
72.8333	22.2835	21.6049	21.7788	19.7896	20.7393	22.0977	17.1996	18.1536	16.543	16.985	16.8253	16.9813
72.9167	22.2368	21.6049	21.7788	19.7896	20.7393	22.1199	17.3189	18.157	16.5349	17.0116	16.8752	17.0086
73	22.1901	21.6049	21.7788	19.7896	20.7393	22.0656	17.3903	18.1605	16.5267	17.0383	16.8887	16.9199
73.0833	22.1435	21.6049	21.7788	19.7896	20.7393	22.0653	17.4129	18.1608	16.5186	17.0649	16.8965	16.8824
73.1667	22.0968	21.6049	21.7788	19.7896	20.7393	22.0653	17.4437	18.1608	16.5105	17.0916	16.8969	16.8824
73.25	22.0502	21.6049	21.7788	19.7896	20.6321	22.0653	17.4607	18.1608	16.5023	17.1182	16.9113	16.7688
73.3333	22.2751	21.6049	21.7788	19.7896	20.5941	22.0653	17.4977	18.1608	16.4942	17.1448	16.9126	16.6916
73.4167	22.3621	21.6049	21.7788	19.7896	20.5941	22.0653	17.5025	18.1623	16.4861	17.1715	16.9203	16.7613
73.5	22.44	21.6049	21.7788	19.7896	20.5941	22.0653	17.5017	18.2095	16.4779	17.1981	16.9285	16.752
73.5833	22.5163	21.6049	21.7788	19.7896	20.5661	22.0653	17.496	18.2778	16.4698	17.2248	16.9919	16.7073
73.6667	22.511	21.6049	21.7788	19.7896	20.3603	22.0653	17.496	18.3445	16.4616	17.2514	17.0916	16.7073
73.75	22.4268	21.6049	21.7788	19.7037	20.3851	22.0653	17.5254	18.3661	16.4535	17.2781	17.0091	16.796
73.8333	22.4267	21.6049	21.7788	19.5591	20.4282	22.0653	17.5916	18.3661	16.4454	17.3047	17.1319	16.9813
73.9167	22.4267	21.6049	21.7788	19.5589	20.4118	22.0653	17.6579	18.3661	16.4372	17.3313	17.2256	17.1513
74	22.4267	21.6049	21.7788	19.5589	20.3837	22.0653	17.7198	18.3661	16.4291	17.358	17.2276	17.1837
74.0833	22.4267	21.6049	21.7788	19.5589	20.3583	22.0653	17.7947	18.3668	16.421	17.3846	17.2276	17.1602
74.1667	22.4267	21.6049	21.6867	19.5589	20.3512	22.0653	17.8848	18.3859	16.4128	17.4113	17.2607	17.2851
74.25	22.4267	21.6049	21.6766	19.5589	20.3512	22.0653	17.9748	18.4128	16.4047	17.4379	17.2664	17.5665
74.3333	22.4267	21.6049	21.6766	19.5589	20.3512	22.0653	18.0647	18.4398	16.3966	17.4646	17.2664	17.5665
74.4167	22.4267	21.6049	21.6766	19.5589	20.3512	22.0653	18.1046	18.4669	16.3884	17.4912	17.2664	17.5665
74.5	22.4267	21.6049	21.6766	19.5589	20.3512	22.0184	18.1046	18.4933	16.3803	17.5178	17.2664	17.5662
74.5833	22.4267	21.6049	21.6766	19.5589	20.3512	21.9514	18.1046	18.5018	16.3721	17.5445	17.2246	17.5468
74.6667	22.4267	21.6049	21.6766	19.5589	20.3512	21.9506	18.1046	18.5018	16.364	17.5711	17.2129	17.5156
74.75	22.4267	21.6049	21.6045	19.5589	20.3512	21.9506	18.1046	18.5018	16.3559	17.5978	17.2007	17.4845
74.8333	22.4267	21.6049	21.576	19.5589	20.3512	21.9506	18.1046	18.5018	16.3477	17.6244	17.1801	17.4533
74.9167	22.4267	21.4996	21.5766	19.5589	20.3512	21.9506	18.1046	18.5018	16.3396	17.6511	17.1595	17.4356
75	22.4267	21.4552	21.6451	19.5589	20.3512	21.9506	18.1046	18.5018	16.3315	17.6777	17.139	17.4356
75.0833	22.4267	21.5078	21.7588	19.5709	20.3512	21.9506	18.0745	18.5018	16.3233	17.7044	17.1184	17.4356
75.1667	22.4267	21.5704	21.8124	19.6462	20.3512	21.9506	17.9612	18.5018	16.3152	17.731	17.0978	17.4356
75.25	22.4267	21.5907	21.7795	19.7307	20.3512	21.9506	17.9612	18.5018	16.3071	17.7576	17.0772	17.4356
75.3333	22.4267	21.4944	21.7368	19.8156	20.3512	21.9506	17.952	18.5018	16.2989	17.7843	17.0567	17.3089
75.4167	22.4267	21.435	21.7275	19.9154	20.3512	21.9506	17.9513	18.5018	16.2908	17.8109	17.0361	17.2942
75.5	22.4267	21.435	21.6889	20.0212	20.3512	21.9506	17.9513	18.4702	16.2826	17.8376	17.0155	17.3856
75.5833	22.4267	21.435	21.8607	20.0675	20.3512	21.9506	17.9372	18.299	16.2745	17.8642	16.995	17.494
75.6667	22.4267	21.435	21.9059	20.0217	20.3512	21.9506	17.8953	18.2227	16.2664	17.8909	16.9744	17.6024
75.75	22.4267	21.435	21.9029	19.9744	20.3512	21.9506	17.8527	18.2227	16.2582	17.9175	16.9538	17.7109
75.8333	22.4267	21.435	21.9029	20.013	20.3512	21.9506	17.8101	18.2227	16.2501	17.8848	16.9333	17.8119
75.9167	22.4267	21.435	21.9029	20.1305	20.3512	21.9506	17.766	18.2227	16.2419	17.7917	16.9127	17.8533
76	22.4267	21.435	21.9029	20.2059	20.3512	21.9506	17.6782	18.2227	16.2338	17.936	16.8921	17.8551
76.0833	22.4267	21.435	21.8843	20.3044	20.3512	21.9506	17.6523	18.2163	16.2257	17.936	16.8715	17.8551
76.1667	22.4267	21.435	21.8836	20.3627	20.3512	21.9506	17.6265	18.2039	16.2175	17.936	16.851	17.8551
76.25	22.4267	21.435	21.8836	20.3629	20.3512	21.9506	17.6007	18.1916	16.2094	17.936	16.8304	17.8551
76.3333	22.4267	21.435	21.8836	20.3617	20.3512	21.9506	17.5749	18.1785	16.2013	17.936	16.8098	17.8551
76.4167	22.4267	21.435	21.8836	20.2992	20.3512	21.9506	17.5503	18.1587	16.1931	17.936	16.7893	17.8528
76.5	22.4267	21.435	21.8836	20.2827	20.3512	21.9506	17.524	18.1389	16.185	17.936	16.7687	17.8215
76.5833	22.4267	21.435	21.8836	20.2827	20.3512	21.9253	17.4971	18.1191	16.1769	17.936	16.7481	17.7814
76.6667	22.4267	21.435	21.8836	20.2827	20.1183	21.8857	17.4701	18.0993	16.1687	17.936	16.7276	17.7413
76.75	22.4267	21.435	21.8836	20.2827	20.2648	21.9322	17.4431	18.0795	16.1606	17.936	16.707	17.7012
76.8333	22.4267	21.435	21.8728	20.2827	20.455	22.0024	17.4161	18.0597	16.1525	17.936	16.6864	17.6631
76.9167	22.4267	21.435	21.6528	20.2827	20.5322	22.0813	17.3891	18.0399	16.1443	17.8856	16.6658	17.6538
77	22.4267	21.435	21.5284	20.2827	20.2993	22.1128	17.3621	18.02	16.1362	17.7307	16.6453	17.6538
77.0833	22.4267	21.435	21.5134	20.2827	20.2993	22.1243	17.3351	18.0002	16.128	17.7295	16.6247	17.6538
77.1667	22.4267	21.435	21.5134	20.2827	20.2993	21.9465	17.3081	17.9804	16.1199	17.7295	16.6041	17.6538
77.25	22.4267	21.435	21.5134	20.2827	20.2993	21.9018	17.2811	17.9606	16.1118	17.7295	16.5836	17.6528
77.3333	22.4267	21.4062	21.5134	20.2827	20.2993	21.9018	17.2541	17.9408	16.1036	17.7295	16.563	17.6511
77.4167	22.4267	21.4374	21.5134	20.2827	20.2993	21.9018	17.2272	17.921	16.0955	17.7295	16.5424	17.6511
77.5	22.4267	21.4993	21.5134	20.2827	20.2993	21.9018	17.2002	17.9012	16.0874	17.7295	16.5219	17.6511
77.5833	22.4267	21.5361	21.5134	20.2827	20.2993	21.9018	17.1732	17.8814	16.0792	17.7295	16.5013	17.6482
77.6667	22.4267	21.5949	21.5134	20.2717	20.2993	21.9018	17.1462	17.8616	16.0711	17.7295	16.4807	17.6283
77.75	22.4267	21.5949	21.4675	20.0529	20.2993	21.9018	17.1192	17.8417	16.0629	17.7295	16.4601	17.6058
77.8333	22.4267	21.5949	21.435	20.0523	20.2993	21.9018	17.0922	17.8219	16.0548	17.7295	16.4396	17.5832
77.9167	22.4267	21.5949	21.435	20.0523	20.2993	21.9018	17.0652	17.8021	16.0467	17.7295	16.419	17.5606
78	22.4267	21.5949	21.435	20.0523	20.2993	21.9018	17.0382	17.7823	16.0385	17.7295	16.3984	17.5381
78.0833	22.4267	21.5949	21.435	20.0523	20.2993	21.9018	17.0112	17.7625	16.0304	17.7295	16.3779	17.5155
78.1667	22.4267	21.5949	21.435	20.0523	20.2993	21.9018	16.9842	17.7427	16.0223	17.7295	16.3573	17.493
78.25	22.4267	21.5949	21.435	20.0523	20.2993	21.9018	16.9573	17.7229	16.0141	17.7031	16.3367	17.4704
78.3333	22.4267	21.5949	21.435	20.0523	20.2993	21.9018	16.9303	17.7031	16.006	17.5761	16.3162	17.4479
78.4167	22.4267	21.5949	21.4446	20.0523	20.2993	21.9018	16.9033	17.6832	15.9978	17.4814	16.2956	17.4253
78.5	22.4267	21.5949	21.5396	20.0523	20.2993	21.9018	16.8763	17.6634	15.9897	17.4571	16.275	17.4027
78.5833	22.4267	21.5949	21.6286	20.0523	20.2993	21.9018	16.8493	17.6436	15.9816	17.4337	16.2545	17.3802
78.6667	22.4267	21.5715	21.6018	20.0523	20.2993	21.9018	16.8223	17.6238	15.9734	17.4104	16.2339	17.3576
78.75	22.4267	21.3936	21.5505	20.0523	20.2993	21.9018	16.7953	17.604	15.9653	17.387	16.2133	17.3351
78.8333	22.4267	21.3203	21.5505	20.0523	20.2993	21.9168	16.7683	17.5842	15.9572	17.3636	16.1928	17.3125
78.9167	22.3666	21.3203	21.5505	20.0523	20.2995	21.9038	16.7413	17.5644	15.949	17.3402	16.1722	17.29
79	22.2314	21.3295	21.5505	20.0505	20.3148	21.7644	16.7143	17.5446	15.9409	17.3169	16.1516	17.2674
79.0833	22.1637	21.3475	21.5505	19.9898	20.3394	21.7644	16.6874	17.5247	15.9328	17.2935	16.131	17.2448
79.1667	22.1417	21.3655	21.5505	19.9011	20.4122	21.7524	16.6604	17.5049	15.9246	17.2701	16.1105	17.2223
79.25	22.1417	21.3835	21.5505	19.8293	20.4885	21.7441	16.6334	17.4851	15.9165	17.2468	16.0899	17.1997
79.3333	22.1417	21.4015	21.3706	19.8229	20.4904	21.7441	16.6064	17.4653	15.9083	17.2234	16.0693	17.1772
79.4167	22.1417	21.4195	20.997	19.8229	20.5981	21.766	16.5794	17.4455	15.9002	17.2	16.0488	17.1546
79.5	22.1417	21.4284	20.997	19.8229	20.6008	21.8602	16.5524	17.4257	15.8921	17.1766	16.0282	17.1321
79.5833	22.1417	21.42	20.997	19.8229	20.6008	21.958	16.5254	17.4059	15.8839	17.1533	16.0076	17.1095
79.6667	22.1417	21.4111	20.997	19.8229	20.6008	22.0098	16.4984	17.3861	15.8758	17.1299	15.987	17.0869
79.75	22.1417	21.4023	20.997	19.8229	20.6008	22.0098	16.4715	17.3663	15.8677	17.1065	15.9665	17.0644
79.8333	22.1417	21.3935	20.9971	19.8229	20.6008	22.0098	16.4445	17.3464	15.8595	17.0832	15.9459	17.0418
79.9167	22.138	21.3846	21.024	19.8229	20.6008	22.0102	16.4175	17.3266	15.8514	17.0598	15.9253	17.0193
80	22.0678	21.3758	21.0732	19.8229	20.6008	22.0121	16.3905	17.3068	15.8432	17.0364	15.9048	16.9967
80.0833	22.1743	21.3584	21.1207	19.8229	20.6008	22.0141	16.3635	17.287	15.8351	17.013	15.8842	16.9742
80.1667	22.323	21.3335	21.1888	19.8127	20.6008	22.0161	16.3365	17.2672	15.827	16.9897	15.8636	16.9516
80.25	22.3553	21.3085	21.2612	19.7052	20.5965	22.0181	16.3095	17.2474	15.8188	16.9663	15.8431	16.929
80.3333	22.3698	21.2836	21.3188	19.5733	20.5111	22.0201	16.2825	17.2276	15.8107	16.9429	15.8225	16.9065
80.4167	22.3844	21.2587	21.375	19.4508	20.4302	22.0221	16.2555	17.2078	15.8026	16.9196	15.8019	16.8839
80.5	22.3989	21.2338	21.4313	19.444	20.3471	22.024	16.2285	17.1879	15.7944	16.8962	15.7813	16.8614
80.5833	22.4135	21.2088	21.4785	19.4726	20.2792	22.026	16.2016	17.1681	15.7863	16.8728	15.7608	16.8388
80.6667	22.428	21.1887	21.5101	19.498	20.2627	22.028	16.1746	17.1483	15.7782	16.8494	15.7402	16.8163
80.75	22.4426	21.1733	21.5418	19.4923	20.2493	22.03	16.1476	17.1285	15.77	16.8261	15.7196	16.7937
80.8333	22.4571	21.1555	21.5619	19.4785	20.2359	22.032	16.1206	17.1087	15.7619	16.8027	15.6991	16.7711
80.9167	22.4717	21.1377	21.493	19.467	20.2256	22.034	16.0936	17.0889	15.7537	16.7793	15.6785	16.7486
81	22.4863	21.1199	21.4047	19.4528	20.2199	22.036	16.0666	17.0691	15.7456	16.7559	15.6579	16.726
81.0833	22.5008	21.1021	21.3847	19.4369	20.2227	22.0379	16.0396	17.0493	15.7375	16.7326	15.6374	16.7035
81.1667	22.5154	21.0843	21.4413	19.421	20.2631	22.0399	16.0126	17.0295	15.7293	16.7092	15.6168	16.6809
81.25	22.5299	21.0664	21.4979	19.405	20.3084	22.0419	15.9856	17.0096	15.7212	16.6858	15.5962	16.6583
81.3333	22.5445	21.0486	21.548	19.3903	20.3453	22.0439	15.9587	16.9898	15.7113	16.6625	15.5757	16.6358
81.4167	22.559	21.0369	21.5893	19.4445	20.3145	22.0459	15.9317	16.97	15.6869	16.6391	15.5551	16.6132
81.5	22.5736	21.0537	21.6311	19.493	20.2629	22.0479	15.9047	16.9502	15.6594	16.6157	15.5345	16.5907
81.5833	22.5881	21.0743	21.6728	19.5291	20.2114	22.0499	15.8777	16.9304	15.632	16.5923	15.5139	16.5772
81.6667	22.599	21.0948	21.7145	19.5652	20.1877	22.0519	15.8507	16.9106	15.6046	16.569	15.4934	16.5724
81.75	22.5983	21.1154	21.7573	19.6013	20.1845	22.0539	15.8237	16.8908	15.5771	16.5456	15.4728	16.491
81.8333	22.5967	21.136	21.8357	19.6315	20.1812	22.0558	15.7967	16.871	15.5497	16.5222	15.4522	16.4223
81.9167	22.595	21.1565	21.9276	19.6278	20.215	22.0578	15.7697	16.8511	15.5222	16.4989	15.4317	16.4108
82	22.5933	21.1771	21.9778	19.6188	20.1479	22.0598	15.7427	16.8313	15.495	16.4755	15.4111	16.3257
82.0833	22.5917	21.1971	21.9828	19.6097	20.2046	22.0618	15.7157	16.8115	15.4731	16.4521	15.3905	16.2985
82.1667	22.59	21.2194	21.9894	19.6007	20.3163	22.0638	15.6888	16.7917	15.4533	16.4288	15.37	16.2813
82.25	22.5883	21.2431	21.9961	19.5916	20.3989	22.0658	15.6618	16.7719	15.4334	16.4054	15.3494	16.2641
82.3333	22.5867	21.2668	22.0027	19.585	20.4034	22.0678	15.635	16.7521	15.4136	16.382	15.3296	16.2468
82.4167	22.585	21.2905	22.0094	19.5915	20.4036	22.0698	15.6197	16.7323	15.3938	16.3586	15.338	16.23
82.5	22.5833	21.3142	22.016	19.602	20.4038	22.0718	15.6095	16.7125	15.3739	16.3353	15.356	16.2173
82.5833	22.5817	21.3379	22.0226	19.6125	20.4039	22.0737	15.5993	16.6927	15.3544	16.3134	15.3469	16.2056
82.6667	22.5793	21.3616	22.0293	19.6231	20.3983	22.0757	15.5891	16.6728	15.341	16.2885	15.3333	16.1939
82.75	22.5756	21.3853	22.0359	19.6336	20.3889	22.0777	15.579	16.653	15.3117	16.2614	15.3196	16.1821
82.8333	22.5719	21.4091	22.0426	19.641	20.3795	22.0797	15.5479	16.6332	15.147	16.2342	15.306	16.1675
82.9167	22.5682	21.4328	22.0493	19.6404	20.3708	22.0817	15.4926	16.6134	15.051	16.2071	15.2924	16.1308
83	22.5645	21.4565	22.0559	19.6216	20.3671	22.0837	15.4372	16.5936	15.0659	16.1799	15.2787	16.0896
83.0833	22.5608	21.4802	22.0626	19.5956	20.3645	22.0857	15.3925	16.5738	15.0809	16.1608	15.2651	16.1111
83.1667	22.5571	21.5039	22.0692	19.5696	20.3619	22.0877	15.3924	16.554	15.0959	16.1533	15.2514	16.1529
83.25	22.5534	21.5276	22.0758	19.5435	20.3589	22.0896	15.4264	16.5342	15.1098	16.146	15.2378	16.1688
83.3333	22.5497	21.5513	22.0825	19.5175	20.3408	22.0916	15.4008	16.5143	15.1044	16.1387	15.2241	16.1613
83.4167	22.5461	21.5734	22.0891	19.4915	20.3683	22.0936	15.4283	16.4945	15.092	16.1313	15.2105	16.1229
83.5	22.5424	21.5919	22.0958	19.4657	20.4588	22.0956	15.439	16.4747	15.0796	16.124	15.1969	16.0912
83.5833	22.5387	21.6108	22.1024	19.4824	20.5398	22.0976	15.4123	16.4549	15.0673	16.1166	15.1832	16.0696
83.6667	22.535	21.6326	22.107	19.5461	20.553	22.0996	15.2993	16.4351	15.0557	16.1093	15.1696	16.0368
83.75	22.5313	21.6575	22.125	19.6003	20.554	22.1016	15.2538	16.4153	15.0507	16.1019	15.1559	16.0066
83.8333	22.5276	21.6825	22.1567	19.6138	20.5515	22.1036	15.2478	16.3955	15.0461	16.0946	15.1423	15.9684
83.9167	22.5239	21.7075	22.1884	19.6553	20.515	22.1056	15.241	16.3757	15.0405	16.0873	15.1287	15.9332
84	22.5202	21.7303	22.2201	19.7412	20.47	22.1075	15.2342	16.3558	15.035	16.0799	15.115	15.9297
84.0833	22.5165	21.7251	22.2518	19.7884	20.4451	22.1095	15.231	16.336	15.0295	16.0726	15.1014	15.9338
84.1667	22.5128	21.7056	22.2803	19.8221	20.4791	22.1115	15.231	16.3162	15.0239	16.0657	15.0877	15.934
84.25	22.5092	21.6959	22.319	19.8506	20.4542	22.1135	15.231	16.2964	15.0199	16.0568	15.0743	15.9329
84.3333	22.5055	21.7037	22.3627	19.8473	20.4248	22.1155	15.231	16.2766	14.9994	16.0463	15.0469	15.931
84.4167	22.5018	21.7117	22.3211	19.8167	20.4359	22.1175	15.231	16.2568	14.9651	16.0358	15.064	15.9291
84.5	22.4981	21.7198	22.2511	19.7861	20.4633	22.1195	15.231	16.237	14.756	16.0253	15.0487	15.9272
84.5833	22.4944	21.7279	22.3108	19.7555	20.5284	22.1215	15.231	16.2172	14.8321	16.0148	14.7611	15.9253
84.6667	22.4907	21.7359	22.428	19.7249	20.5961	22.1234	15.231	16.1974	14.9103	16.0043	14.7427	15.9234
84.75	22.487	21.744	22.4952	19.6993	20.6391	22.1254	15.231	16.1775	14.8421	15.9938	14.7427	15.9215
84.8333	22.4833	21.752	22.4621	19.7112	20.6432	22.1274	15.231	16.1577	14.6741	15.9825	14.7427	15.9196
84.9167	22.4796	21.7601	22.4386	19.7478	20.647	22.1294	15.231	16.1379	14.6603	15.9611	14.7427	15.9177
85	22.4759	21.7681	22.4192	19.7808	20.6451	22.1314	15.231	16.1181	14.6484	15.9372	14.7427	15.9158
85.0833	22.4722	21.7762	22.3974	19.7742	20.6113	22.1334	15.231	16.0983	14.6468	15.9134	14.7427	15.9139
85.1667	22.4686	21.7843	22.3757	19.7571	20.575	22.1354	15.231	16.0785	14.6468	15.8995	14.7427	15.9121
85.25	22.4701	21.7923	22.3539	19.74	20.537	22.1374	15.231	16.0587	14.6468	15.8874	14.7427	15.9102
85.3333	22.4771	21.8004	22.3322	19.7229	20.4961	22.1394	15.231	16.0389	14.6468	15.8752	14.7427	15.9083
85.4167	22.4842	21.8085	22.3105	19.7057	20.46	22.1413	15.231	16.019	14.6468	15.8629	14.7427	15.9064
85.5	22.4914	21.8165	22.2562	19.7019	20.4461	22.1433	15.231	15.9992	14.6468	15.8514	14.7427	15.9045
85.5833	22.4985	21.8246	22.1104	19.7949	20.4323	22.1453	15.231	15.9794	14.6468	15.8487	14.7427	15.9026
85.6667	22.5056	21.8326	22.1279	19.9093	20.4792	22.1473	15.231	15.9596	14.6468	15.8363	14.7427	15.9007
85.75	22.5128	21.8407	22.1454	20.0025	20.5853	22.1493	15.231	15.9398	14.6468	15.8104	14.7427	15.8988
85.8333	22.5199	21.8487	22.1629	20.0264	20.6812	22.1513	15.231	15.92	14.6468	15.7844	14.7427	15.8969
85.9167	22.527	21.8568	22.1805	20.0512	20.6694	22.1533	15.231	15.9002	14.6468	15.7599	14.7427	15.895
86	22.5342	21.8649	22.198	20.0469	20.6216	22.1553	15.231	15.8804	14.6468	15.7551	14.7427	15.8931
86.0833	22.5413	21.8729	22.2155	20.0124	20.5769	22.1573	15.231	15.8605	14.6468	15.7615	14.7427	15.8912
86.1667	22.5484	21.881	22.233	19.9779	20.5466	22.1592	15.231	15.8468	14.6468	15.7687	14.7427	15.8893
86.25	22.5555	21.889	22.2504	19.9434	20.5056	22.1612	15.231	15.8295	14.6468	15.7759	14.7427	15.8874
86.3333	22.5627	21.8971	22.2519	19.9092	20.47	22.1632	15.231	15.822	14.6468	15.7831	14.7427	15.8856
86.4167	22.5698	21.9052	22.2387	19.9531	20.4288	22.1652	15.231	15.8156	14.6468	15.7903	14.7427	15.8836
86.5	22.5769	21.9132	22.2255	20.0633	20.3797	22.1672	15.231	15.8092	14.6468	15.7975	14.7427	15.8818
86.5833	22.5841	21.9213	22.2259	20.1734	20.3323	22.1692	15.231	15.8029	14.6468	15.8047	14.7427	15.8799
86.6667	22.5912	21.9293	22.2521	20.2166	20.3396	22.1712	15.231	15.7965	14.6468	15.8119	14.7427	15.878
86.75	22.5983	21.9374	22.2789	20.1854	20.399	22.1731	15.231	15.7901	14.6468	15.8191	14.7427	15.8761
86.8333	22.6054	21.9455	22.3057	20.1548	20.4592	22.1751	15.231	15.7837	14.6468	15.8263	14.7427	15.8742
86.9167	22.6126	21.9535	22.3325	20.1398	20.5122	22.1771	15.231	15.7773	14.6468	15.8335	14.7427	15.8723
87	22.6197	21.9616	22.3593	20.1276	20.5341	22.1791	15.231	15.7672	14.6468	15.8407	14.7427	15.8704
87.0833	22.6268	21.9696	22.3787	20.1013	20.5525	22.1811	15.231	15.7417	14.6468	15.8479	14.7427	15.8685
87.1667	22.6336	21.9777	22.3811	20.0637	20.5709	22.1831	15.231	15.7148	14.6468	15.8548	14.7427	15.8666
87.25	22.6363	21.9847	22.3831	20.0292	20.4835	22.1851	15.231	15.6879	14.6468	15.8566	14.7427	15.8647
87.3333	22.6381	21.9854	22.385	19.9932	20.2644	22.1871	15.231	15.672	14.6468	15.8566	14.7427	15.8628
87.4167	22.6399	21.9708	22.3844	19.955	20.3152	22.1891	15.231	15.5065	14.6468	15.8566	14.7427	15.8609
87.5	22.6416	21.9485	22.3747	19.9167	20.4559	22.1911	15.231	15.43	14.6468	15.8566	14.7427	15.859
87.5833	22.6434	21.9262	22.3634	19.8785	20.5805	22.193	15.231	15.43	14.6468	15.8566	14.7427	15.8572
87.6667	22.6452	21.9038	22.3514	19.8402	20.6212	22.195	15.231	15.43	14.6468	15.8566	14.7427	15.8553
87.75	22.647	21.8815	22.3346	19.802	20.6	22.197	15.231	15.43	14.6468	15.8566	14.7427	15.8534
87.8333	22.6487	21.8592	22.3177	19.7702	20.5586	22.199	15.231	15.43	14.6468	15.8566	14.7427	15.8515
87.9167	22.6505	21.8369	22.3085	19.8034	20.5453	22.201	15.231	15.43	14.6468	15.8566	14.7427	15.8496
88	22.6523	21.8145	22.342	19.8551	20.5484	22.203	15.231	15.43	14.6468	15.8566	14.7427	15.8477
88.0833	22.6541	21.7953	22.4333	19.9068	20.5481	22.205	15.231	15.43	14.6468	15.8566	14.7427	15.8458
88.1667	22.6559	21.795	22.4611	19.9631	20.5449	22.2069	15.231	15.43	14.6468	15.8566	14.7427	15.8439
88.25	22.6576	21.798	22.472	20.033	20.5417	22.2089	15.231	15.43	14.6468	15.8566	14.7427	15.842
88.3333	22.6594	21.801	22.4848	19.9597	20.5385	22.2109	15.231	15.43	14.6468	15.8566	14.7427	15.8401
88.4167	22.6612	21.804	22.4976	19.8462	20.5642	22.2129	15.231	15.43	14.6468	15.8566	14.7427	15.8382
88.5	22.663	21.8192	22.5126	19.8266	20.663	22.2149	15.231	15.43	14.6468	15.8566	14.7427	15.8363
88.5833	22.6648	21.8775	22.5465	19.808	20.7404	22.2169	15.231	15.43	14.6468	15.8566	14.7427	15.8344
88.6667	22.6665	21.9395	22.5847	19.8646	20.7748	22.2189	15.231	15.43	14.6468	15.8566	14.7427	15.8325
88.75	22.6683	22.0015	22.6198	19.9688	20.8014	22.2209	15.231	15.43	14.6468	15.8566	14.7427	15.8307
88.8333	22.6701	22.0636	22.66	20.0608	20.7331	22.2229	15.231	15.43	14.6468	15.8566	14.7427	15.8288
88.9167	22.6719	22.1181	22.7162	20.0276	20.6964	22.2248	15.231	15.43	14.6468	15.8566	14.7427	15.8269
89	22.6736	22.1995	22.7443	20.0258	20.785	22.2268	15.2318	15.43	14.6468	15.8566	14.7427	15.825
89.0833	22.6754	22.2838	22.7106	20.0258	20.8635	22.2288	15.2363	15.43	14.6468	15.8566	14.7427	15.8231
89.1667	22.6765	22.3461	22.678	20.0258	20.8636	22.2308	15.2412	15.43	14.6468	15.8566	14.7427	15.8212
89.25	22.6526	22.3982	22.7065	20.0258	20.8544	22.2328	15.2462	15.43	14.6468	15.8566	14.7427	15.8193
89.3333	22.6153	22.4493	22.7446	20.0258	20.8583	22.2348	15.2511	15.43	14.6468	15.8566	14.7427	15.8174
89.4167	22.5853	22.4684	22.7953	20.0258	20.8609	22.2368	15.256	15.43	14.6468	15.8566	14.7427	15.8155
89.5	22.5837	22.4725	22.8467	20.0258	20.8325	22.2388	15.2609	15.43	14.6468	15.8566	14.7427	15.8136
89.5833	22.585	22.4766	22.8306	20.0258	20.7976	22.2408	15.2659	15.43	14.6468	15.8566	14.7427	15.8117
89.6667	22.5863	22.4808	22.8198	20.0258	20.7587	22.2427	15.2708	15.43	14.6468	15.8566	14.7427	15.8098
89.75	22.5877	22.4849	22.8612	20.0258	20.7528	22.2447	15.2757	15.43	14.6468	15.8566	14.7427	15.8079
89.8333	22.589	22.4856	22.9055	20.0258	20.7601	22.2467	15.2806	15.43	14.6468	15.8566	14.7427	15.806
89.9167	22.5903	22.4694	22.9499	20.0258	20.7699	22.2487	15.2856	15.43	14.6468	15.8566	14.7427	15.8041
90	22.5916	22.4509	22.9942	20.0258	20.7877	22.2507	15.2905	15.43	14.6468	15.8566	14.7427	15.8023
90.0833	22.5929	22.4323	23.0724	20.0258	20.8058	22.2527	15.2954	15.43	14.6468	15.8566	14.7427	15.8004
90.1667	22.5942	22.4143	23.1027	20.0258	20.8239	22.2547	15.3003	15.43	14.6468	15.8566	14.7427	15.7985
90.25	22.5955	22.4181	23.1173	20.0258	20.8419	22.2567	15.3052	15.43	14.6468	15.8566	14.7427	15.7966
90.3333	22.5968	22.4342	23.1319	20.0258	20.86	22.2586	15.3102	15.43	14.6468	15.8566	14.7427	15.7947
90.4167	22.5981	22.4503	23.1461	20.0258	20.883	22.2606	15.3151	15.43	14.6468	15.8566	14.7427	15.7928
90.5	22.5994	22.4664	23.1331	20.0258	20.9564	22.2626	15.32	15.43	14.6468	15.8566	14.7427	15.7909
90.5833	22.6007	22.4825	23.1149	20.0258	20.9472	22.2646	15.325	15.43	14.6468	15.8566	14.7427	15.789
90.6667	22.602	22.4986	23.0829	20.0258	20.9523	22.2666	15.3299	15.43	14.6468	15.8566	14.7427	15.7871
90.75	22.6034	22.5147	23.0806	20.0407	21.1012	22.2686	15.3348	15.43	14.6468	15.8566	14.7427	15.7852
90.8333	22.6047	22.5308	23.0924	20.0473	21.1876	22.2706	15.3397	15.43	14.6468	15.8566	14.7427	15.7833
90.9167	22.606	22.5468	23.2101	19.9586	21.2688	22.2726	15.3447	15.43	14.6468	15.8566	14.7427	15.7814
91	22.6073	22.5629	23.2134	19.5403	21.35	22.2746	15.3496	15.43	14.6468	15.8566	14.7427	15.7795
91.0833	22.6086	22.579	23.214	19.5403	21.4313	22.2765	15.3545	15.43	14.6468	15.8566	14.7427	15.7776
91.1667	22.6099	22.5974	23.2161	19.5403	21.5125	22.2785	15.3594	15.43	14.6468	15.8566	14.7427	15.7758
91.25	22.6112	22.6339	23.2161	19.5403	21.5607	22.2805	15.3644	15.43	14.6468	15.8566	14.7427	15.7739
91.3333	22.6131	22.6145	23.2161	19.5403	21.5478	22.2825	15.3693	15.43	14.6468	15.8566	14.7427	15.772
91.4167	22.6515	22.5951	23.2161	19.5403	21.5029	22.2845	15.3742	15.43	14.6468	15.8566	14.7427	15.7701
91.5	22.7113	22.5756	23.2161	19.5403	21.452	22.2865	15.3791	15.43	14.6468	15.8566	14.7427	15.7682
91.5833	22.7711	22.5562	23.2161	19.5403	21.4011	22.2885	15.3841	15.43	14.6468	15.8566	14.7427	15.7663
91.6667	22.831	22.5374	23.2161	19.5403	21.3513	22.2905	15.389	15.43	14.6468	15.8566	14.7427	15.7644
91.75	22.8648	22.6891	23.2161	19.5403	21.3352	22.2924	15.3939	15.43	14.6468	15.8566	14.7427	15.7625
91.8333	22.8639	22.7451	23.0919	19.466	21.337	22.2944	15.3988	15.43	14.6468	15.8566	14.7427	15.7606
91.9167	22.8627	22.7021	22.8879	19.4872	21.3964	22.2964	15.4038	15.43	14.6468	15.8566	14.7427	15.7587
92	22.8616	22.6591	22.8879	19.5478	21.4642	22.2984	15.4087	15.43	14.6468	15.8566	14.7427	15.7568
92.0833	22.8605	22.6161	22.8879	19.6084	21.4642	22.3004	15.4136	15.43	14.6468	15.8566	14.7427	15.7549
92.1667	22.8594	22.5731	22.8879	19.6679	21.4642	22.3024	15.4185	15.43	14.6468	15.8566	14.7427	15.753
92.25	22.8501	22.53	22.8879	19.7255	21.4642	22.3044	15.4235	15.43	14.6468	15.8566	14.7427	15.7511
92.3333	22.8771	22.4873	22.8879	19.5969	21.4642	22.3064	15.4284	15.43	14.6468	15.8566	14.7427	15.7492
92.4167	22.8682	22.456	22.8879	19.1002	21.4642	22.3084	15.4333	15.43	14.6468	15.8566	14.7427	15.7474
92.5	22.8022	22.4465	22.8879	18.8861	21.4642	22.3103	15.4383	15.43	14.6468	15.8566	14.7426	15.7455
92.5833	22.7714	22.4895	22.8879	18.8861	21.4642	22.3123	15.4432	15.43	14.6468	15.8566	14.7132	15.7436
92.6667	22.7714	22.3829	22.8879	18.8861	21.4642	22.3143	15.4481	15.43	14.6468	15.8566	14.6667	15.7417
92.75	22.7714	22.3829	22.8879	18.8861	21.4642	22.3163	15.453	15.43	14.6468	15.8566	14.6875	15.7398
92.8333	22.7331	22.3829	22.8208	19.4868	21.3163	22.3183	15.458	15.4112	15.1413	15.907	14.788	15.7379
92.9167	22.7241	22.3829	22.6707	19.626	21.0697	22.3203	15.4629	15.4098	15.2453	15.9199	14.8886	15.736
93	22.5861	22.3829	22.4756	19.4532	21.0697	22.3223	15.4678	15.4112	15.2463	15.9199	14.9892	15.7341
93.0833	22.5677	22.3829	22.3217	19.4865	21.0697	22.3243	15.4727	15.4763	15.2473	15.9353	15.0897	15.7322
93.1667	22.5677	22.3829	22.2983	19.712	21.0697	22.3263	15.4777	15.5753	15.2484	15.9652	15.1903	15.7303
93.25	22.5677	22.3829	22.3376	19.925	21.0697	22.3282	15.4826	15.6743	15.2493	15.9951	15.2909	15.7284
93.3333	22.5677	22.3829	22.3678	20.0043	21.0697	22.3302	15.4875	15.7733	15.2504	16.025	15.3915	15.7265
93.4167	22.5677	22.3829	22.368	20.0793	21.0697	22.3322	15.4924	15.8722	15.2514	16.0549	15.4921	15.7246
93.5	22.5677	22.3829	22.3893	20.1544	21.0697	22.3342	15.4974	15.9712	15.2524	16.0848	15.5926	15.7227
93.5833	22.5677	22.3829	22.4881	20.2295	21.0697	22.3362	15.5023	16.0702	15.2534	16.1148	15.6889	15.7302
93.6667	22.5677	22.3829	22.5325	20.2954	21.0697	22.3382	15.5072	16.1692	15.2544	16.1428	15.7213	15.792
93.75	22.5677	22.3829	22.5667	20.3016	21.0697	22.3402	15.5121	16.2682	15.2554	16.1747	15.7664	15.8629
93.8333	22.5677	22.3829	22.6267	20.3026	21.0697	22.3422	15.5171	16.3662	15.2564	16.2093	15.7706	15.9338
93.9167	22.5677	22.3829	22.6351	20.3522	21.0697	22.3441	15.522	16.4487	15.2574	16.2438	15.8052	16.0048
94	22.5677	22.3829	22.6297	20.4129	21.0697	22.3461	15.5269	16.5046	15.2584	16.2784	15.8439	16.0592
94.0833	22.5677	22.3829	22.5864	20.4736	21.0697	22.3481	15.5292	16.507	15.2594	16.313	15.8443	16.161
94.1667	22.5651	22.3829	22.5685	20.5334	20.8137	22.3501	15.5595	16.507	15.2604	16.3475	15.9226	16.2822
94.25	22.4883	22.3829	22.2846	20.5544	20.7412	22.3521	15.6234	16.507	15.2614	16.3821	15.9394	16.3056
94.3333	22.5372	22.3829	22.1408	20.5644	20.836	22.3541	15.6874	16.507	15.2624	16.4167	15.9394	16.3327
94.4167	22.5727	22.3829	22.4587	20.5882	20.9207	22.3561	15.7514	16.517	15.2635	16.4513	15.9687	16.3715
94.5	22.5734	22.3829	22.5471	20.602	20.9612	22.3581	15.8154	16.5808	15.2645	16.4858	16.0481	16.3715
94.5833	22.5734	22.3829	22.5471	20.575	20.9627	22.3601	15.8794	16.6375	15.2655	16.5204	16.1283	16.3715
94.6667	22.5734	22.3829	22.5471	20.5739	20.8641	22.362	15.9433	16.6418	15.2665	16.555	16.2085	16.3406
94.75	22.5734	22.3829	22.5471	20.5739	20.741	22.364	16.0073	16.6704	15.2675	16.5895	16.2888	16.3052
94.8333	22.5734	22.3829	22.5471	20.5739	20.741	22.366	16.0713	16.775	15.2685	16.6241	16.369	16.4179
94.9167	22.5734	22.3829	22.5471	20.5739	20.741	22.368	16.1353	16.8837	15.2695	16.6587	16.4492	16.5395
95	22.5734	22.3829	22.5471	20.5739	20.741	22.37	16.1993	16.9924	15.2705	16.6932	16.5295	16.6278
95.0833	22.5734	22.3363	22.5471	20.5739	20.741	22.372	16.2632	17.1011	15.2715	16.7278	16.6097	16.6998
95.1667	22.5734	22.0616	22.5471	20.5739	20.741	22.374	16.3272	17.163	15.2725	16.7624	16.688	16.7007
95.25	22.5734	22.0616	22.5471	20.5739	20.741	22.376	16.3912	17.1632	15.2735	16.7969	16.7057	16.7007
95.3333	22.5734	22.0616	22.5471	20.5739	20.741	22.3779	16.4552	17.1632	15.2745	16.8315	16.6943	16.7008
95.4167	22.5734	22.0616	22.5471	20.5739	20.741	22.3799	16.5192	17.1608	15.2755	16.8661	16.6829	16.7483
95.5	22.5734	22.0616	22.5471	20.5202	20.741	22.3819	16.5832	17.1546	15.2766	16.9006	16.6715	16.8373
95.5833	22.5734	22.0616	22.5471	20.1614	20.741	22.3839	16.6471	17.1546	15.2776	16.9352	16.6601	16.9262
95.6667	22.5734	22.0616	22.5471	20.1614	20.741	22.3859	16.7111	17.1629	15.2786	16.9698	16.6487	17.0151
95.75	22.5734	22.0616	22.5471	20.1614	20.741	22.3879	16.7751	17.2305	15.2796	17.0043	16.6373	17.088
95.8333	22.5734	22.0637	22.5471	20.1614	20.741	22.3899	16.8391	17.3098	15.2806	17.0389	16.6259	17.0951
95.9167	22.5734	22.0718	22.5471	20.1614	20.741	22.391	16.9031	17.3891	15.2816	17.0735	16.6146	17.0951
96	22.5734	22.0605	22.5471	20.1614	20.741	22.3915	16.9671	17.4683	15.2826	17.1081	16.6032	17.0666
96.0833	22.5734	21.9439	22.5468	20.1614	20.741	22.3921	17.031	17.5382	15.2836	17.1426	16.5918	17.0533
96.1667	22.5734	21.8845	22.4724	20.1614	20.741	22.3926	17.095	17.5499	15.2846	17.1772	16.5804	17.0533
96.25	22.5734	21.9529	22.416	20.1614	20.741	22.3931	17.159	17.6134	15.2856	17.2118	16.569	17.1007
96.3333	22.5734	21.9656	22.4188	20.1614	20.741	22.3936	17.223	17.6158	15.2866	17.2463	16.5576	17.197
96.4167	22.5734	21.9656	22.3895	20.1386	20.741	22.3941	17.287	17.6164	15.2876	17.2809	16.5462	17.2933
96.5	22.5008	21.9656	22.1368	20.047	20.741	22.3947	17.351	17.6681	15.2886	17.3155	16.5348	17.3819
96.5833	22.4071	21.9656	22.0916	20.0378	20.741	22.3952	17.4149	17.7528	15.2896	17.35	16.5234	17.3991
96.6667	22.472	21.9656	22.0916	20.0428	20.741	22.3957	17.4789	17.8338	15.2906	17.3846	16.512	17.3991
96.75	22.5424	21.9656	22.0916	20.0428	20.741	22.3962	17.5429	17.873	15.2917	17.4192	16.5007	17.3991
96.8333	22.5856	21.9656	22.0916	20.0428	20.741	22.3968	17.5943	17.9238	15.2927	17.4537	16.4893	17.3989
96.9167	22.6045	21.9656	22.0916	20.0428	20.741	22.3973	17.5987	17.9539	15.2937	17.4883	16.4779	17.3521
97	22.6196	21.9656	22.0916	20.0428	20.741	22.3978	17.5987	17.9541	15.2947	17.5229	16.4665	17.4054
97.0833	22.5592	21.9656	22.0916	20.0428	20.741	22.3983	17.5987	17.9541	15.2957	17.5574	16.4551	17.5051
97.1667	22.5592	21.9656	22.0916	20.0428	20.741	22.3988	17.5987	17.9541	15.2967	17.592	16.4437	17.6049
97.25	22.5592	21.9656	22.0916	20.0428	20.741	22.3994	17.5987	17.9541	15.2977	17.6266	16.4323	17.7046
97.3333	22.5592	21.9656	22.0916	20.0428	20.741	22.3999	17.5987	17.9541	15.2987	17.6612	16.4209	17.768
97.4167	22.5592	21.9656	22.0916	20.0428	20.741	22.4004	17.5987	17.9541	15.2997	17.6957	16.4095	17.8084
97.5	22.5592	21.9656	22.0916	20.0428	20.741	22.4009	17.4898	17.9541	15.3007	17.7506	16.3981	17.8236
97.5833	22.5592	21.9656	22.0916	20.0428	20.741	22.4015	17.4661	17.9654	15.3017	17.7641	16.3867	17.8236
97.6667	22.5592	21.9656	22.0916	20.0428	20.741	22.402	17.4661	17.9912	15.3027	17.7641	16.3754	17.7765
97.75	22.5592	21.9656	22.0916	20.0428	20.6031	22.4025	17.4652	18.017	15.3037	17.7641	16.364	17.5629
97.8333	22.5592	21.9656	22.0916	20.0017	20.5564	22.403	17.4105	18.0428	15.3048	17.7641	16.3526	17.581
97.9167	22.5592	21.9656	22.0916	19.8499	20.5086	22.4035	17.4102	18.0686	15.3058	17.7641	16.3412	17.5817
98	22.5592	21.9656	22.0916	19.849	20.4196	22.4041	17.4102	18.0944	15.3068	17.7641	16.3298	17.5771
98.0833	22.5592	21.9244	22.0916	19.9079	20.4657	22.4046	17.4102	18.1092	15.3078	17.7641	16.3184	17.5592
98.1667	22.5592	21.7617	22.0916	20.0142	20.5659	22.4051	17.3892	18.1093	15.3088	17.7641	16.307	17.5592
98.25	22.5592	21.7255	22.0916	20.0974	20.5864	22.4056	17.3462	18.1093	15.3098	17.7641	16.2956	17.5581
98.3333	22.5592	21.8213	22.0916	20.1262	20.5244	22.4062	17.3031	18.1093	15.3108	17.7641	16.2842	17.5521
98.4167	22.5592	21.9459	22.0916	19.9856	20.5098	22.4067	17.2601	18.0623	15.3118	17.7641	16.2728	17.5456
98.5	22.5592	21.9926	22.0916	19.9779	20.5098	22.4072	17.217	17.9492	15.3128	17.7641	16.2614	17.5391
98.5833	22.5592	21.9891	22.0916	19.9779	20.5098	22.4077	17.174	17.9492	15.3138	17.7842	16.2501	17.5326
98.6667	22.5592	21.9891	22.0913	19.9779	20.5098	22.4083	17.1309	17.9492	15.3148	17.8038	16.2387	17.5262
98.75	22.5592	21.9891	22.0507	19.9779	20.5098	22.4088	17.0889	17.9492	15.3158	17.8038	16.2273	17.5197
98.8333	22.5592	21.9891	22.0292	19.9779	20.5098	22.4093	17.0477	17.9492	15.3168	17.8038	16.2159	17.5132
98.9167	22.5592	21.9891	21.9916	19.9779	20.5098	22.4098	17.0042	17.9459	15.3178	17.8038	16.2045	17.5067
99	22.5592	21.9891	21.9916	19.9779	20.5098	22.4104	16.9733	17.9193	15.3188	17.5975	16.1931	17.5033
99.0833	22.5592	21.9891	21.9916	19.9779	20.5098	22.4109	16.9438	17.8882	15.3199	17.4475	16.1817	17.5033
99.1667	22.5592	21.9891	21.9916	19.9779	20.5098	22.4114	16.9142	17.8572	15.3209	17.4291	16.1703	17.5033
99.25	22.5592	21.9891	21.9916	19.9779	20.5098	22.4119	16.8846	17.8262	15.3219	17.4082	16.1589	17.5033
99.3333	22.4649	21.9891	21.9916	19.9779	20.5098	22.4124	16.855	17.7951	15.3229	17.3873	16.1475	17.5033
99.4167	22.3584	21.9891	21.9916	19.9779	20.5098	22.413	16.8254	17.7641	15.3239	17.3665	16.1362	17.5033
99.5	22.4594	21.9891	21.9916	19.9779	20.5098	22.4135	16.7958	17.7331	15.3249	17.3456	16.1248	17.5033
99.5833	22.2398	21.9891	21.9916	19.9779	20.5098	22.414	16.7662	17.7021	15.3259	17.3247	16.1134	17.5056
99.6667	22.2263	21.9891	21.9916	19.9573	20.5098	22.4145	16.7366	17.671	15.3269	17.3039	16.102	17.5051
99.75	22.2263	21.9891	21.9916	19.8781	20.5098	22.4151	16.707	17.64	15.3279	17.283	16.0906	17.4566
99.8333	22.2263	21.9891	21.9916	19.8323	20.5098	22.4156	16.6774	17.609	15.3289	17.2621	16.0792	17.5219
99.9167	22.2263	21.9891	21.9916	19.8321	20.5098	22.4161	16.6478	17.5779	15.3299	17.2413	16.0678	17.508
100	22.2263	21.9891	21.9916	19.8321	20.5098	22.4166	16.6182	17.5469	15.3309	17.2204	16.0564	17.3809
100.083	22.2263	21.9891	21.9916	19.8321	20.5098	22.4171	16.5886	17.5159	15.3319	17.1995	16.045	17.3605
100.167	22.2263	21.9891	21.9916	19.8321	20.5098	22.4177	16.559	17.4849	15.333	17.178	16.0336	17.2974
100.25	22.2263	21.9891	21.9916	19.8321	20.5098	22.4182	16.5294	17.4538	15.334	17.1495	16.0222	17.2281
100.333	22.2263	21.9891	21.9916	19.8321	20.5098	22.4187	16.4998	17.4228	15.335	17.1192	16.0109	17.1363
100.417	22.2263	21.9891	21.9916	19.8321	20.5098	22.4192	16.4702	17.3918	15.336	17.0889	15.9995	17.1079
100.5	22.2263	21.9891	21.9916	19.8321	20.5098	22.4198	16.4406	17.3607	15.337	17.0586	15.9881	17.0919
100.583	22.2263	21.9891	21.9916	19.8321	20.5098	22.4203	16.4133	17.3297	15.338	17.0283	15.9767	17.076
100.667	22.2263	21.9891	21.9916	19.8321	20.5098	22.4208	16.3827	17.2987	15.339	16.998	15.9653	17.06
100.75	22.2263	21.9891	21.9916	19.8321	20.5098	22.4213	16.3502	17.2676	15.34	16.9677	15.9539	17.0441
100.833	22.2263	21.9891	21.9916	19.8321	20.5103	22.4218	16.3177	17.2366	15.341	16.9374	15.9425	17.0281
100.917	22.2263	21.9094	22.0399	19.8321	20.5566	22.4224	16.2853	17.2056	15.342	16.9072	15.9311	17.0122
101	22.2263	21.7755	22.1301	19.8321	20.632	22.4229	16.2528	17.1745	15.343	16.8769	15.9197	16.9963
101.083	22.2263	21.7756	22.2048	19.8321	20.693	22.4234	16.2204	17.1435	15.344	16.8466	15.9083	16.9803
101.167	22.2263	21.7798	22.2557	19.8321	20.6734	22.4239	16.1879	17.1125	15.345	16.819	15.8948	16.9644
101.25	22.2263	21.7843	22.2709	19.8321	20.6375	22.4245	16.1555	17.0815	15.346	16.7964	15.8645	16.9484
101.333	22.2263	21.7466	22.2123	19.8321	20.6939	22.425	16.123	17.0504	15.347	16.7737	15.8324	16.9325
101.417	22.2263	21.7373	22.2095	19.8321	20.7661	22.4255	16.0906	17.0194	15.3481	16.7511	15.8002	16.9165
101.5	22.2089	21.7373	22.2095	19.8321	20.785	22.426	16.0581	16.9884	15.3491	16.7284	15.768	16.9006
101.583	21.9836	21.7373	22.2095	19.8321	20.7299	22.4265	16.0256	16.9573	15.3501	16.7057	15.7358	16.8845
101.667	21.9983	21.7373	22.2095	19.8321	20.7299	22.4271	15.9932	16.9263	15.3511	16.6829	15.7037	16.8636
101.75	22.1243	21.7373	22.2095	19.8321	20.7299	22.4276	15.9607	16.8953	15.3521	16.6521	15.6715	16.8416
101.833	22.2683	21.7373	22.2095	19.8321	20.7299	22.4281	15.9283	16.8642	15.3531	16.6197	15.6393	16.8195
101.917	22.3481	21.7373	22.2095	19.8321	20.7299	22.4286	15.8958	16.8332	15.3541	16.5873	15.6072	16.7974
102	22.4039	21.7373	22.2095	19.8424	20.7299	22.4292	15.8634	16.8022	15.3551	16.5549	15.5904	16.7753
102.083	22.4451	21.7373	22.2095	19.8764	20.7299	22.4297	15.8309	16.7712	15.3561	16.5224	15.569	16.7532
102.167	22.4485	21.7373	22.2095	19.9114	20.7299	22.4302	15.7985	16.7433	15.3571	16.49	15.5426	16.7311
102.25	22.4485	21.7373	22.2095	19.805	20.7299	22.4307	15.766	16.7144	15.3581	16.4576	15.5162	16.709
102.333	22.4485	21.7373	22.2095	19.6874	20.7299	22.4312	15.7335	16.6837	15.3591	16.4252	15.4899	16.6869
102.417	22.4485	21.7373	22.2095	19.6874	20.7299	22.4318	15.7011	16.653	15.3601	16.3927	15.4635	16.6648
102.5	22.4485	21.7329	22.2095	19.6874	20.7299	22.4323	15.6686	16.6223	15.3612	16.3603	15.4372	16.6427
102.583	22.4485	21.7243	22.1758	19.6874	20.7299	22.4328	15.6362	16.5915	15.3622	16.3279	15.4108	16.6207
102.667	22.4485	21.7157	22.1345	19.6874	20.7299	22.4333	15.6037	16.5608	15.3632	16.2955	15.3844	16.5985
102.75	22.4485	21.7071	22.1345	19.6874	20.7299	22.4339	15.5716	16.5301	15.3642	16.2631	15.3626	16.5765
102.833	22.4485	21.6985	22.1345	19.6874	20.7299	22.4344	15.5405	16.4994	15.3652	16.2306	15.3475	16.5544
102.917	22.4485	21.6899	22.1345	19.6874	20.7299	22.4349	15.5086	16.4687	15.3662	16.1982	15.3454	16.5323
103	22.4485	21.6813	22.1345	19.6874	20.7299	22.4354	15.4767	16.438	15.3672	16.1658	15.3548	16.5102
103.083	22.4485	21.6728	22.1345	19.6874	20.7299	22.436	15.4448	16.4073	15.3682	16.1437	15.346	16.4881
103.167	22.4485	21.6642	22.1345	19.6874	20.7299	22.4365	15.4129	16.3766	15.3692	16.1297	15.3105	16.466
103.25	22.4485	21.6556	22.1345	19.6874	20.526	22.437	15.3852	16.3458	15.3702	16.1155	15.2746	16.4439
103.333	22.3708	21.647	22.1345	19.6874	20.4322	22.4375	15.3629	16.3151	15.3712	16.1013	15.2387	16.4218
103.417	22.3705	21.6384	22.1345	19.7142	20.4322	22.4381	15.3403	16.2856	15.3722	16.0871	15.179	16.3997
103.5	22.4381	21.6298	22.1133	19.7341	20.4159	22.4386	15.3178	16.255	15.3732	16.0729	15.1005	16.3776
103.583	22.458	21.6397	22.104	19.7911	20.3848	22.4391	15.2952	16.2242	15.3742	16.0588	15.0921	16.3556
103.667	22.458	21.7941	22.14	19.8789	20.2975	22.4396	15.2727	16.1933	15.3752	16.0446	15.1197	16.3335
103.75	22.458	21.9425	22.1895	19.8918	20.4777	22.4401	15.2501	16.1625	15.3763	16.0304	15.0778	16.3114
103.833	22.458	21.9367	22.3011	19.742	20.6122	22.4407	15.2276	16.1317	15.3651	16.0162	15.0866	16.2893
103.917	22.458	21.8952	22.3871	19.742	20.617	22.4412	15.205	16.1009	15.3024	16.002	15.0991	16.2672
104	22.458	21.8536	22.3754	19.742	20.617	22.4417	15.1825	16.07	15.2341	15.9879	15.0973	16.2457
104.083	22.458	21.8119	22.3208	19.742	20.617	22.4422	15.1599	16.0428	15.1704	15.9737	15.0962	16.1937
104.167	22.458	21.7703	22.2217	19.742	20.617	22.4428	15.1373	16.0232	15.0346	15.9595	15.0962	16.1365
104.25	22.4581	21.7287	22.1226	19.7411	20.6453	22.4433	15.1148	16.0036	14.9582	15.9453	15.1044	16.0793
104.333	22.4582	21.687	22.0236	19.7379	20.7298	22.4438	15.0922	15.9841	14.9257	15.9311	15.1326	16.0221
104.417	22.4583	21.6454	21.9759	19.7346	20.8139	22.4443	15.0697	15.9645	14.8932	15.9169	15.1575	15.9649
104.5	22.4583	21.6038	21.9733	19.7313	20.8151	22.4448	15.0509	15.945	14.8607	15.8998	15.1606	15.9078
104.583	22.4584	21.5622	21.9708	19.728	20.7636	22.4454	15.0432	15.9255	14.8282	15.877	15.1606	15.8761
104.667	22.4585	21.5206	21.9666	19.7247	20.7122	22.4459	15.0368	15.9059	14.7957	15.8542	15.1606	15.8619
104.75	22.4586	21.5112	21.9585	19.7215	20.6607	22.4464	15.0357	15.8864	14.7632	15.8314	15.1606	15.8476
104.833	22.4586	21.5349	21.95	19.7182	20.6092	22.4469	15.0396	15.8669	14.7308	15.8085	15.1606	15.8333
104.917	22.4587	21.5586	21.933	19.7149	20.5577	22.4475	15.0452	15.8473	14.6952	15.7857	15.1606	15.819
105	22.4588	21.5823	21.9379	19.7116	20.5063	22.448	15.0479	15.8278	14.6558	15.7628	15.1606	15.8048
105.083	22.4589	21.606	22.0326	19.8251	20.4561	22.4485	15.0354	15.8082	14.639	15.74	15.1606	15.7905
105.167	22.4589	21.6297	22.0957	19.8872	20.357	22.449	15.0164	15.7887	14.6978	15.7171	15.1606	15.7775
105.25	22.459	21.6534	22.1441	19.8512	20.258	22.4495	15.0106	15.7692	14.7627	15.697	15.0688	15.756
105.333	22.4591	21.6771	22.1925	19.8152	20.3145	22.4501	15.0021	15.7496	14.7861	15.6955	14.562	15.7293
105.417	22.4592	21.7008	22.2409	19.7791	20.4433	22.4506	14.9954	15.7301	14.77	15.6986	14.562	15.7027
105.5	22.4592	21.7245	22.2654	19.7431	20.5721	22.4511	14.9736	15.7106	14.7539	15.7017	14.562	15.676
105.583	22.4593	21.7482	22.2701	19.707	20.673	22.4516	14.9576	15.691	14.7379	15.7048	14.4123	15.6494
105.667	22.4594	21.7717	22.2748	19.6857	20.6624	22.4522	14.9571	15.6715	14.7218	15.7079	14.5915	15.6926
105.75	22.4595	21.7795	22.2794	19.7581	20.6231	22.4527	14.9156	15.652	14.7057	15.7065	14.6117	15.5703
105.833	22.4595	21.776	22.2963	19.847	20.5838	22.4532	14.7944	15.6325	14.6896	15.6696	14.6117	15.5227
105.917	22.4596	21.7724	22.3298	19.9358	20.555	22.4537	14.7882	15.6122	14.6745	15.625	14.512	15.5282
106	22.4597	21.7689	22.3633	20.015	20.6442	22.4542	14.7882	15.5885	14.6661	15.5809	14.5052	15.5336
106.083	22.4596	21.7653	22.3968	20.1096	20.7498	22.4548	14.6915	15.5648	14.6576	15.567	14.5052	15.5952
106.167	22.4546	21.7617	22.4303	20.1611	20.654	22.4553	14.6835	15.5411	14.6556	15.5836	14.5052	15.5748
106.25	22.4474	21.7581	22.4638	20.1279	20.594	22.4558	14.6639	15.5182	14.6092	15.5422	14.4274	15.5164
106.333	22.4402	21.7545	22.4966	20.0934	20.5694	22.4563	14.4531	15.4965	14.5335	15.5183	14.3867	15.458
106.417	22.433	21.7509	22.5085	20.0596	20.5448	22.4569	14.4452	15.4897	14.3973	15.4943	14.3042	15.4056
106.5	22.4258	21.7548	22.511	20.0685	20.5231	22.4574	14.0955	15.4857	14.6041	15.4703	14.4712	15.3546
106.583	22.4187	21.769	22.5135	20.0997	20.539	22.4579	14.0953	15.4815	14.6041	15.4465	14.4751	15.3014
106.667	22.4115	21.7832	22.5171	20.0993	20.5691	22.4584	14.0953	15.4773	14.6041	15.4414	14.4751	15.2038
106.75	22.4043	21.7975	22.5392	20.0525	20.5992	22.459	14.1337	15.4731	14.6041	15.4507	14.5075	15.1598
106.833	22.3976	21.8118	22.5676	19.9993	20.6293	22.4595	14.1931	15.4688	14.6041	15.4599	14.6857	15.1775
106.917	22.3963	21.826	22.596	19.9461	20.6581	22.46	14.2168	15.4647	14.6041	15.4692	14.6857	15.0585
107	22.3965	21.8403	22.6244	19.8929	20.6255	22.4605	14.1134	15.4604	14.6041	15.4565	14.6857	14.9892
107.083	22.3967	21.8546	22.6528	19.8412	20.5697	22.4611	13.9033	15.4563	14.6041	15.1209	14.6857	14.8287
107.167	22.3969	21.8688	22.6812	19.7979	20.5687	22.4616	13.9033	15.452	14.6041	15.056	14.6857	14.824
107.25	22.397	21.8831	22.7096	19.7559	20.5687	22.4621	13.9033	15.4478	14.6041	15.056	14.6857	14.7973
107.333	22.3972	21.8974	22.7325	19.714	20.5687	22.4626	13.9033	15.4436	14.6041	15.056	14.6857	14.8367
107.417	22.3974	21.9116	22.7491	19.7017	20.5687	22.4631	13.9033	15.4394	14.6041	15.013	14.6857	15.0128
107.5	22.3975	21.9259	22.7694	19.8008	20.5687	22.4637	13.8926	15.4352	14.6041	15.5042	14.6857	15.0376
107.583	22.3977	21.9401	22.7895	19.8762	20.5687	22.4642	13.8892	15.431	14.6041	15.5101	14.6857	15.4653
107.667	22.3979	21.9544	22.8059	19.8466	20.5687	22.4647	13.8892	15.4268	14.6041	15.5101	14.6857	15.5167
107.75	22.3981	21.9687	22.8217	19.805	20.5687	22.4652	14.2174	15.4226	14.6041	15.5101	14.6857	15.5167
107.833	22.3982	21.9819	22.8375	19.7678	20.5687	22.4657	14.3514	15.4184	14.6041	15.5101	14.6857	15.5167
107.917	22.3985	21.982	22.8533	19.731	20.5687	22.4663	14.3514	15.4142	14.6041	15.5101	14.6857	15.5167
108	22.4264	21.9772	22.8691	19.6943	20.5206	22.4668	14.3514	15.41	14.6041	15.5101	14.6857	15.5167
108.083	22.4364	21.9723	22.8849	19.6575	20.4309	22.4673	14.3514	15.4058	14.6041	15.5101	14.6857	15.5167
108.167	22.4417	21.9675	22.9007	19.6423	20.4445	22.4678	14.3514	15.4016	14.6041	15.5101	14.6857	15.5167
108.25	22.4471	21.9627	22.9165	19.6699	20.4813	22.4684	14.3514	15.3974	14.6041	15.5101	14.6857	15.5167
108.333	22.4524	21.9578	22.9323	19.6987	20.5182	22.4689	14.3514	15.3932	14.6041	15.5101	14.6857	15.5167
108.417	22.4577	21.953	22.9481	19.7275	20.555	22.4694	14.3514	15.389	14.6041	15.5101	14.6857	15.5167
108.5	22.463	21.9482	22.964	19.746	20.5918	22.4699	14.3514	15.3848	14.6041	15.5101	14.6857	15.5167
108.583	22.4683	21.9349	22.9798	19.7657	20.6048	22.4704	14.3514	15.3806	14.6041	15.5101	14.6857	15.5167
108.667	22.4736	21.8897	22.9956	19.7906	20.5309	22.471	14.3514	15.3764	14.6041	15.5101	14.6857	15.5167
108.75	22.479	21.8415	23.0102	19.8155	20.5196	22.4715	14.3514	15.3722	14.6041	15.5101	14.6214	15.5167
108.833	22.4843	21.8013	23.0092	19.8363	20.5837	22.472	14.3514	15.368	14.6041	15.5101	14.5427	15.5167
108.917	22.4896	21.7873	22.9892	19.8226	20.6479	22.4725	14.3514	15.3638	14.6041	15.5101	14.5397	15.5167
109	22.4949	21.7747	22.9675	19.8008	20.7122	22.4731	14.3514	15.3596	14.6041	15.5101	14.526	15.5167
109.083	22.5002	21.7621	22.9458	19.8737	20.7559	22.4736	14.3514	15.3554	14.6041	15.5101	14.526	15.5167
109.167	22.5055	21.7496	23.0751	20.0236	20.6984	22.4741	14.3514	15.3512	14.6041	15.5101	14.4905	15.5167
109.25	22.5109	21.7372	23.1207	20.0502	20.6191	22.4746	14.3514	15.347	14.6041	15.5101	14.5057	15.5167
109.333	22.5162	21.742	23.092	20.077	20.553	22.4752	14.3514	15.3428	14.6041	15.5101	14.5402	15.5167
109.417	22.5215	21.7577	23.0623	20.1038	20.4832	22.4757	14.3514	15.3386	14.6041	15.5101	14.5402	15.5167
109.5	22.5268	21.7734	23.0287	20.1306	20.488	22.4762	14.3514	15.3344	14.6041	15.5101	14.5465	15.5167
109.583	22.5321	21.7895	22.9669	20.1574	20.5377	22.4767	14.3514	15.3302	14.6041	15.5101	14.5652	15.5167
109.667	22.5374	21.8206	22.8997	20.1795	20.5875	22.4773	14.3514	15.326	14.6041	15.5101	14.5652	15.5167
109.75	22.5427	21.8556	22.8325	20.1807	20.6373	22.4778	14.3514	15.3218	14.6041	15.5101	14.5652	15.5167
109.833	22.5481	21.8906	22.7652	20.1733	20.6494	22.4783	14.3514	15.3176	14.6041	15.5101	14.5652	15.5167
109.917	22.5534	21.9256	22.6979	20.1658	20.5925	22.4788	14.3514	15.3134	14.6041	15.5101	14.5652	15.5167
110	22.5587	21.9606	22.6307	20.1584	20.5712	22.4793	14.3514	15.3092	14.6041	15.5101	14.5837	15.5167
110.083	22.564	21.9956	22.6678	20.151	20.548	22.4799	14.3514	15.305	14.6041	15.5101	14.598	15.5167
110.167	22.5693	22.0306	22.8942	20.1435	20.5475	22.4804	14.3514	15.3008	14.6041	15.5101	14.598	15.5167
110.25	22.5746	22.069	22.9325	20.1381	20.6903	22.4809	14.3514	15.2966	14.6041	15.5101	14.598	15.5167
110.333	22.58	22.1223	22.968	20.1937	20.9014	22.4814	14.3514	15.2924	14.6041	15.5101	14.598	15.5167
110.417	22.5853	22.1774	23.0103	20.2584	20.9084	22.482	14.3514	15.2882	14.6041	15.5101	14.5984	15.5167
110.5	22.5906	22.2022	23.0517	20.3996	20.8903	22.4825	14.3514	15.284	14.6041	15.5101	14.5984	15.5167
110.583	22.5959	22.1891	23.0224	20.4814	20.8357	22.483	14.3514	15.2798	14.6041	15.5101	14.5984	15.5167
110.667	22.6012	22.1747	22.9473	20.4412	20.7688	22.4835	14.3514	15.2756	14.6041	15.5101	14.5984	15.5167
110.75	22.6065	22.1602	22.8731	20.3957	20.7241	22.484	14.362	15.2713	14.6041	15.5101	14.5859	15.5167
110.833	22.6118	22.1457	22.8426	20.3464	20.6072	22.4846	14.4158	15.2672	14.6041	15.5101	14.5827	15.5167
110.917	22.6172	22.1312	22.8302	20.3218	20.4707	22.4851	14.4158	15.263	14.6041	15.5101	14.6187	15.5167
111	22.6225	22.1168	22.8173	20.3939	20.4707	22.4856	14.4158	15.2587	14.6041	15.5101	14.6212	15.5167
111.083	22.6278	22.1026	22.8044	20.4767	20.4707	22.4861	14.4158	15.2546	14.6041	15.5101	14.6212	15.5167
111.167	22.6331	22.0949	22.7915	20.5595	20.4707	22.4867	14.4158	15.2503	14.6041	15.5101	14.6212	15.5167
111.25	22.6384	22.0807	22.7788	20.6	20.4707	22.4872	14.4427	15.2461	14.6041	15.5101	14.6212	15.5167
111.333	22.6437	22.0656	22.7818	20.6474	20.4707	22.4877	14.7141	15.2419	14.6041	15.5101	14.741	15.5167
111.417	22.649	22.0505	22.8068	20.6583	20.4707	22.4882	14.7141	15.2377	14.6041	15.5101	14.7916	15.5167
111.5	22.6544	22.0354	22.8427	20.6652	20.4707	22.4887	14.7141	15.2335	14.6041	15.5101	14.7916	15.5167
111.583	22.6597	22.0203	22.8787	20.6759	20.4707	22.4893	14.7141	15.2293	14.6041	15.5101	14.7916	15.5167
111.667	22.665	22.0052	22.9148	20.6905	20.4707	22.4898	14.7141	15.2251	14.6041	15.5101	14.7916	15.5167
111.75	22.6703	21.9901	22.9508	20.6853	20.4707	22.4903	14.7141	15.2209	14.6041	15.5101	14.7916	15.5167
111.833	22.6756	21.9804	22.9869	20.6273	20.4707	22.4908	14.7141	15.2167	14.6041	15.5101	14.7916	15.5167
111.917	22.6809	21.983	23.023	20.5661	20.4707	22.4914	14.7141	15.2125	14.6041	15.5101	14.7916	15.5167
112	22.6863	21.9862	23.059	20.5167	20.4707	22.4919	14.7141	15.2083	14.6041	15.5101	14.7916	15.5167
112.083	22.6916	21.9894	23.0918	20.5123	20.4707	22.4924	14.7141	15.2041	14.6041	15.5101	14.7916	15.5167
112.167	22.6969	21.9926	23.0944	20.5123	20.4707	22.4929	14.7141	15.1999	14.6041	15.5101	14.7916	15.5167
112.25	22.7022	21.9957	23.0901	20.5123	20.3905	22.4934	14.7141	15.1957	14.6041	15.5101	14.7916	15.5167
112.333	22.7075	22.0079	23.0978	20.5123	20.1477	22.494	14.7141	15.1915	14.6041	15.5101	14.7916	15.5167
112.417	22.7128	22.0288	23.1099	20.5123	20.1477	22.4945	14.7141	15.1873	14.6041	15.5101	14.7916	15.5167
112.5	22.7182	22.0496	23.1239	20.5123	20.0937	22.495	14.7141	15.1831	14.6041	15.5101	14.7916	15.5167
112.583	22.7235	22.0704	23.224	20.5123	20.288	22.4955	14.7141	15.1789	14.6034	15.5101	14.7916	15.5167
112.667	22.7288	22.0912	23.323	20.5123	20.4475	22.4961	14.7141	15.1747	14.5998	15.5101	14.7916	15.5167
112.75	22.7341	22.1119	23.3287	20.5123	20.6315	22.4966	14.7141	15.1705	14.5958	15.5101	14.7916	15.5167
112.833	22.7394	22.1481	23.3463	20.5123	20.7003	22.4971	14.7141	15.1663	14.5918	15.5101	14.7916	15.5167
112.917	22.7447	22.2006	23.346	20.5123	20.7003	22.4976	14.7141	15.1621	14.5879	15.5101	14.7916	15.5167
113	22.7501	22.2531	23.2517	20.5123	20.6431	22.4982	14.7141	15.1579	14.5839	15.5101	14.7916	15.5167
113.083	22.7554	22.3055	23.2054	20.4486	20.5986	22.4987	14.7141	15.1537	14.5799	15.5101	14.7916	15.5167
113.167	22.7607	22.3223	23.2055	20.2429	20.5475	22.4992	14.7141	15.1495	14.576	15.5101	14.7916	15.5167
113.25	22.766	22.2942	23.2056	20.2429	20.496	22.4997	14.7141	15.1453	14.572	15.5101	14.7365	15.5167
113.333	22.7713	22.2847	23.2018	20.2429	20.447	22.5003	14.7141	15.1411	14.5681	15.5101	14.603	15.5167
113.417	22.7766	22.2751	23.1614	20.2429	20.4809	22.5008	14.7141	15.1369	14.5641	15.5101	14.603	15.5167
113.5	22.7819	22.2655	23.112	20.2429	20.5563	22.5013	14.7141	15.1327	14.5601	15.5101	14.5458	15.5167
113.583	22.7873	22.2559	23.0697	20.2429	20.6318	22.5018	14.7141	15.1285	14.5562	15.5101	14.5082	15.5167
113.667	22.7926	22.257	22.9941	20.2429	20.6758	22.5023	14.7141	15.1243	14.5522	15.5101	14.5215	15.5167
113.75	22.7979	22.3394	23.0309	20.2429	20.6271	22.5029	14.7141	15.1201	14.5482	15.5101	14.5222	15.5167
113.833	22.8032	22.4389	23.1465	20.2429	20.5917	22.5034	14.7141	15.1159	14.5443	15.5101	14.6677	15.5167
113.917	22.8085	22.5366	23.2371	20.2429	20.6579	22.5039	14.7141	15.1117	14.5403	15.5101	14.6975	15.5167
114	22.8138	22.5906	23.2346	20.2429	20.6579	22.5044	14.7141	15.1075	14.5364	15.5101	14.6975	15.5167
114.083	22.8192	22.6332	23.1996	20.2429	20.6579	22.505	14.7141	15.1033	14.5324	15.5101	14.6975	15.5167
114.167	22.8245	22.6759	23.2772	20.105	20.6579	22.5055	14.7141	15.0991	14.5284	15.5101	14.6975	15.5167
114.25	22.8298	22.7126	23.3346	19.7683	20.6579	22.506	14.7141	15.0949	14.5245	15.5101	14.6975	15.5167
114.333	22.8351	22.679	23.2295	19.7164	20.6579	22.5065	14.7141	15.0907	14.5205	15.5101	14.6975	15.5167
114.417	22.8404	22.6249	23.1503	19.7164	20.6579	22.507	14.7141	15.0865	14.5165	15.5101	14.6975	15.5167
114.5	22.8457	22.5763	23.1727	19.7164	20.6579	22.5076	14.7141	15.0823	14.5126	15.5101	14.6975	15.5167
114.583	22.8511	22.5471	23.2033	19.7164	20.6579	22.5081	14.7141	15.0781	14.5086	15.5101	14.6975	15.5135
114.667	22.8564	22.5335	23.2339	19.7164	20.5979	22.5086	14.7141	15.0739	14.5046	15.5101	14.6975	15.5003
114.75	22.8617	22.6966	23.2695	19.7164	20.3835	22.5091	14.7141	15.0696	14.5007	15.5101	14.6975	15.4865
114.833	22.867	22.7731	23.3566	19.7164	20.4914	22.5097	14.7141	15.0655	14.4967	15.5101	14.6975	15.4727
114.917	22.8723	22.7839	23.3944	19.7164	20.5111	22.5102	14.7141	15.0612	14.4928	15.5101	14.6975	15.4588
115	22.8776	22.7947	23.4011	19.7164	20.558	22.5107	14.7141	15.0571	14.4888	15.5101	14.6975	15.445
115.083	22.883	22.8054	23.3966	19.7164	20.5885	22.5112	14.7141	15.0528	14.4848	15.5101	14.6975	15.4311
115.167	22.8883	22.8255	23.3789	19.7164	20.5712	22.5117	14.7141	15.0486	14.4809	15.5101	14.6975	15.4173
115.25	22.8936	22.8539	23.3812	19.6923	20.554	22.5123	14.7141	15.0444	14.4769	15.5101	14.6975	15.4034
115.333	22.8989	22.8822	23.4029	19.5607	20.5367	22.5128	14.7141	15.0402	14.473	15.5101	14.6975	15.3896
115.417	22.9042	22.9106	23.4392	19.467	20.576	22.5133	14.7141	15.036	14.469	15.5101	14.6975	15.3758
115.5	22.9095	22.9302	23.44	19.4686	20.6964	22.5138	14.7141	15.0318	14.465	15.5101	14.6975	15.3619
115.583	22.9148	22.9461	23.4409	19.5165	20.7586	22.5144	14.7141	15.0276	14.4611	15.5101	14.6975	15.3481
115.667	22.9202	22.9637	23.4417	19.5857	20.815	22.5149	14.7141	15.0234	14.4571	15.5101	14.6967	15.3343
115.75	22.9255	22.9814	23.4499	19.655	20.8714	22.5154	14.7141	15.0192	14.4531	15.5101	14.6771	15.3204
115.833	22.9145	22.999	23.4936	19.7243	20.9244	22.5159	14.7141	15.015	14.4492	15.5114	14.649	15.3066
115.917	22.8678	23.0167	23.542	19.7935	20.9385	22.5164	14.7141	15.0108	14.4452	15.5312	14.6273	15.2927
116	22.7881	23.0343	23.5876	19.8628	20.9418	22.517	14.7141	15.0066	14.4413	15.5312	14.6258	15.2789
116.083	22.731	23.0492	23.6041	19.9249	20.9442	22.5175	14.7141	15.0024	14.4373	15.5312	14.6258	15.2651
116.167	22.6947	23.0522	23.5926	19.9795	20.9343	22.518	14.7141	14.9982	14.4333	15.5312	14.6258	15.2512
116.25	22.6947	23.0534	23.5391	20.0349	20.8902	22.5185	14.7141	14.994	14.4294	15.3536	14.6258	15.2374
116.333	22.6947	23.0214	23.5297	20.0875	20.8092	22.5191	14.7141	14.9898	14.4254	15.1275	14.6258	15.2235
116.417	22.6947	22.9659	23.5297	20.1481	20.8031	22.5196	14.7141	14.9856	14.4214	15.1284	14.6258	15.2097
116.5	22.6947	22.925	23.5297	20.1569	20.7862	22.5201	14.7141	14.9814	14.4175	15.1233	14.6258	15.1959
116.583	22.6947	22.8815	23.5297	20.1199	20.8019	22.5206	14.7141	14.9772	14.4135	15.1153	14.6258	15.182
116.667	22.6947	22.8815	23.5297	20.0829	20.8535	22.5211	14.7141	14.973	14.4095	15.1057	14.6258	15.1684
116.75	22.6947	22.8815	23.5297	20.0459	20.9048	22.5217	14.7141	14.9688	14.4056	15.1057	14.6258	15.1636
116.833	22.6947	22.8815	23.5297	20.0091	20.9085	22.5222	14.7141	14.9646	14.4016	15.1057	14.6135	15.1636
116.917	22.6947	22.8815	23.5297	19.9946	20.9258	22.5227	14.7141	14.9604	14.3977	15.1057	14.536	15.1636
117	22.6947	22.8815	23.5297	19.9946	20.9188	22.5232	14.7141	14.9562	14.3937	15.1057	14.5001	15.1636
117.083	22.6947	22.8815	23.5297	19.9946	20.7162	22.5238	14.7141	14.952	14.3897	15.1025	14.5001	15.1636
117.167	22.6947	22.8815	23.5297	19.9946	20.7134	22.5243	14.7141	14.9478	14.3858	15.0965	14.493	15.1636
117.25	22.6947	22.8815	23.5297	19.9946	20.7134	22.5248	14.7141	14.9436	14.3818	15.0905	14.4847	15.1636
117.333	22.67	22.8815	23.5297	19.9946	20.7134	22.5253	14.7141	14.9394	14.3778	15.0845	14.4969	15.1636
117.417	22.648	22.8815	23.5297	19.9946	20.7134	22.5259	14.7141	14.9352	14.3739	15.0785	14.511	15.1625
117.5	22.648	22.8815	23.5297	19.9946	20.7134	22.5264	14.7141	14.931	14.3699	15.0725	14.4961	15.2127
117.583	22.648	22.8815	23.5297	19.9965	20.7134	22.5269	14.7141	14.9268	14.3659	15.0664	14.4788	15.2127
117.667	22.648	22.8815	23.5297	20.0242	20.7134	22.5274	14.7141	14.9226	14.362	15.0604	14.4747	15.1785
117.75	22.648	22.8815	23.5297	20.0513	20.7134	22.528	14.7141	14.9184	14.358	15.0544	14.4858	15.1545
117.833	22.648	22.8152	23.5297	20.0361	20.7134	22.5285	14.7141	14.9142	14.3541	15.0484	14.466	15.0958
117.917	22.648	22.5427	23.5297	19.998	20.7134	22.529	14.7141	14.91	14.3501	15.0424	14.4531	15.0951
118	22.648	22.4965	23.5297	19.9978	20.7134	22.5295	14.7141	14.9058	14.3461	15.0364	14.4739	15.0951
118.083	22.648	22.4965	23.5297	19.9978	20.7134	22.53	14.7141	14.9016	14.3422	15.0304	14.4991	15.0951
118.167	22.648	22.4965	23.5297	19.9978	20.7134	22.5306	14.7141	14.8974	14.3382	15.0244	14.5243	15.0951
118.25	22.648	22.4965	23.5308	19.9978	20.7134	22.5311	14.7141	14.8932	14.3343	15.0184	14.5496	15.0951
118.333	22.648	22.4965	23.5415	19.9978	20.7134	22.5316	14.7141	14.889	14.3303	15.0124	14.5748	15.0923
118.417	22.6006	22.4965	23.5543	19.9978	20.7134	22.5321	14.7141	14.8848	14.3263	15.0064	14.6	15.121
118.5	22.3327	22.4965	23.5627	19.9978	20.7134	22.5327	14.7141	14.8806	14.3224	15.0003	14.6252	15.1271
118.583	22.2613	22.4965	23.5226	19.9978	20.7134	22.5332	14.7141	14.8764	14.3184	14.9943	14.6505	15.1242
118.667	22.2975	22.4965	23.2977	19.9978	20.7134	22.5337	14.7141	14.8721	14.3144	14.9883	14.6757	15.1213
118.75	22.3385	22.4965	23.2275	19.9978	20.7134	22.5342	14.7141	14.868	14.3105	14.9823	14.7009	15.1184
118.833	22.3802	22.4965	23.2392	19.9978	20.7134	22.5347	14.7141	14.8637	14.3065	14.9763	14.7261	15.1155
118.917	22.4219	22.4965	23.2331	20.0061	20.7134	22.5353	14.7141	14.8596	14.3026	14.9703	14.7514	15.1125
119	22.4288	22.4965	23.2877	20.0197	20.7134	22.5358	14.7141	14.8553	14.2986	14.9643	14.7766	15.1096
119.083	22.4449	22.4965	23.6956	20.0225	20.7134	22.5363	14.7141	14.8511	14.2946	14.9583	14.8018	15.1067
119.167	22.411	22.4965	23.6989	20.0283	20.7134	22.5368	14.7128	14.8469	14.2907	14.9523	14.827	15.1038
119.25	22.411	22.4965	23.3975	20.0769	20.7134	22.5374	14.7078	14.8427	14.2867	14.9463	14.8523	15.1009
119.333	22.411	22.4965	23.2185	20.1648	20.7134	22.5379	14.7026	14.8385	14.2827	14.9403	14.8775	15.0979
119.417	22.411	22.4965	23.1642	20.2494	20.7134	22.5384	14.6974	14.8343	14.2788	14.9342	14.9027	15.095
119.5	22.411	22.4965	23.2774	20.2776	20.4901	22.5389	14.6922	14.8301	14.2748	14.9282	14.9279	15.0921
119.583	22.411	22.4965	23.3963	20.2842	20.4559	22.5394	14.6869	14.8259	14.2708	14.9222	14.9532	15.0892
119.667	22.411	22.4965	23.405	20.239	20.5121	22.54	14.6817	14.8217	14.2669	14.9162	14.9784	15.0862
119.75	22.411	22.4965	23.405	20.1841	20.5953	22.5405	14.6765	14.8175	14.2629	14.9102	15.0036	15.0833
119.833	22.411	22.4965	23.405	20.1802	20.7153	22.541	14.6713	14.8133	14.259	14.907	15.0288	15.0804
119.917	22.411	22.4965	23.405	20.2668	20.7216	22.5415	14.6661	14.8091	14.255	14.9227	15.0541	15.0775
120	22.4105	22.4965	23.405	20.3552	20.7091	22.5421	14.6609	14.8049	14.251	15.0217	15.0793	15.0746
120.083	22.3746	22.4959	23.2938	20.4379	20.7041	22.5426	14.6557	14.8007	14.2471	15.1328	15.1045	15.0716
120.167	22.3585	22.2346	23.1508	20.4864	20.6955	22.5431	14.6505	14.7965	14.2431	15.2439	15.1297	15.0687
120.25	22.3585	22.1936	23.1508	20.5153	20.5405	22.5436	14.6453	14.7923	14.2391	15.3551	15.155	15.0658
120.333	22.3585	22.1936	23.1508	20.5302	20.5103	22.5441	14.6401	14.7881	14.2352	15.4662	15.1802	15.0629
120.417	22.3585	22.1936	23.1508	20.4867	20.5103	22.5447	14.6349	14.7839	14.2312	15.5773	15.2054	15.0972
120.5	22.3585	22.1936	23.1508	20.4762	20.5103	22.5452	14.6297	14.7797	14.2273	15.6884	15.2306	15.1329
120.583	22.3585	22.1936	23.1508	20.4762	20.5103	22.5457	14.6245	14.7755	14.2288	15.7996	15.2559	15.0666
120.667	22.3585	22.1936	23.1508	20.4762	20.5103	22.5462	14.6193	14.7713	14.2755	15.9107	15.2811	15.1007
120.75	22.3585	22.1936	23.1508	20.4762	20.5103	22.5468	14.6141	14.7671	14.3328	16.0218	15.3063	15.1859
120.833	22.3585	22.1936	23.1508	20.4762	20.5103	22.5473	14.6089	14.7612	14.39	16.133	15.3315	15.2711
120.917	22.3585	22.1936	23.1508	20.4762	20.5103	22.5478	14.6037	14.7411	14.4472	16.2441	15.3568	15.3563
121	22.3585	22.1936	23.1508	20.4762	20.5103	22.5483	14.5985	14.7785	14.5045	16.3552	15.382	15.4415
121.083	22.3585	22.1936	23.1508	20.4762	20.5103	22.5489	14.5933	14.7877	14.5617	16.4663	15.4072	15.5268
121.167	22.3585	22.1936	23.1508	20.4762	20.5103	22.5494	14.5881	14.7364	14.6189	16.5775	15.4324	15.612
121.25	22.3585	22.1936	23.1508	20.4762	20.5103	22.5499	14.5829	14.7558	14.6761	16.6886	15.4577	15.6972
121.333	22.3585	22.1936	23.1508	20.4762	20.5103	22.5504	14.5777	14.7981	14.7334	16.7997	15.4829	15.7824
121.417	22.3585	22.1936	23.1508	20.4762	20.5103	22.551	14.5725	14.849	14.7906	16.9108	15.5081	15.8676
121.5	22.3585	22.1936	23.1508	20.4762	20.5103	22.5515	14.5673	14.8999	14.8478	17.0055	15.5333	15.9528
121.583	22.3585	22.1936	23.1508	20.4762	20.5103	22.552	14.5621	14.9508	14.9051	17.017	15.5586	16.0381
121.667	22.3585	22.1936	23.1508	20.4762	20.5103	22.5525	14.5569	15.0016	14.9623	17.046	15.5838	16.1233
121.75	22.3511	22.1936	23.1508	20.4762	20.5103	22.553	14.5517	15.0525	15.0196	17.1241	15.609	16.2085
121.833	22.1873	22.1936	23.1508	20.4762	20.5103	22.5536	14.5465	15.1034	15.0768	17.1412	15.6342	16.2937
121.917	22.0617	22.1936	23.1508	20.4762	20.5103	22.5541	14.5412	15.1543	15.134	17.2294	15.6595	16.3789
122	22.1099	22.128	23.1508	20.4762	20.5103	22.5546	14.536	15.2052	15.1913	17.3266	15.6847	16.4641
122.083	22.1558	22.0232	23.1508	20.4762	20.5103	22.5551	14.5308	15.2561	15.2485	17.3375	15.7099	16.5121
122.167	22.2036	22.0232	22.9794	20.4762	20.5103	22.5556	14.5256	15.307	15.3057	17.3377	15.7351	16.5123
122.25	22.2515	22.0232	22.8335	20.4762	20.5103	22.5562	14.5204	15.3578	15.3629	17.3378	15.7604	16.5123
122.333	22.298	22.0232	22.8335	20.4762	20.5103	22.5567	14.5152	15.4087	15.4202	17.3378	15.7856	16.5123
122.417	22.2855	22.0232	22.8335	20.4664	20.5103	22.5572	14.51	15.4596	15.4774	17.3376	15.8088	16.4613
122.5	22.2255	22.0232	22.8335	20.2455	20.5103	22.5577	14.5048	15.5105	15.5346	17.3346	15.8134	16.2708
122.583	22.0844	22.0232	22.8335	20.0474	20.5103	22.5583	14.4996	15.5614	15.5919	17.3409	15.8683	16.5013
122.667	22.0844	22.0232	22.8335	20.0481	20.5103	22.5588	14.4944	15.6123	15.6491	17.3625	15.9928	16.6002
122.75	22.0844	22.0232	22.8335	20.0481	20.5103	22.5593	14.4892	15.6631	15.7064	17.3848	16.1175	16.7031
122.833	22.0844	22.0232	22.8335	20.0481	20.2969	22.5598	14.484	15.714	15.7636	17.407	16.2399	16.8192
122.917	22.0844	22.0099	22.8335	20.0481	20.0308	22.5603	14.4788	15.7649	15.8208	17.4292	16.2997	16.9353
123	22.0844	21.9588	22.8335	20.0481	20.0308	22.5609	14.4736	15.8158	15.878	17.4514	16.3333	17.041
123.083	22.0844	21.9436	22.8335	20.0481	20.0308	22.5614	14.4708	15.8667	15.9353	17.4737	16.3519	17.0441
123.167	22.0844	22.0418	22.8335	20.0481	20.0308	22.5619	14.4708	15.9176	15.9925	17.4956	16.3604	17.0147
123.25	22.0844	22.1409	22.8335	20.0481	20.0585	22.5624	14.4708	15.9685	16.0497	17.5033	16.371	17.0147
123.333	22.0844	22.1907	22.8335	20.0481	20.156	22.563	14.4705	16.0193	16.107	17.5033	16.371	17.0147
123.417	22.0844	22.1627	22.8335	20.0481	20.2535	22.5635	14.7678	16.0702	16.1642	17.5033	16.371	17.0164
123.5	22.0844	22.0913	22.8335	20.0481	20.3838	22.564	15.9231	16.1211	16.2214	17.5033	16.3748	17.0266
123.583	22.0844	22.1942	22.8335	20.0481	20.5207	22.5645	15.9231	16.172	16.2787	17.5033	16.4123	17.0202
123.667	22.0844	22.2573	22.8335	20.0481	20.5577	22.5651	14.9224	16.2229	16.3322	17.5033	16.4577	16.9941
123.75	22.0844	22.2573	22.8335	20.0481	20.4819	22.5656	14.4882	16.2738	16.3438	17.5033	16.5031	16.9941
123.833	22.0844	22.2573	22.8335	20.0481	20.402	22.5661	15.1785	16.3001	16.3438	17.5033	16.5296	16.9941
123.917	22.0844	22.2573	22.8335	20.0481	20.402	22.5666	15.168	16.3442	16.3438	17.5055	16.5164	16.9941
124	21.9005	22.2573	22.8323	20.0481	20.402	22.5672	15.1812	16.4198	16.3438	17.5083	16.5164	16.9946
124.083	21.8536	22.2573	22.8218	20.0481	20.402	22.5677	15.1991	16.4953	16.3438	17.5083	16.5164	17.0694
124.167	21.8536	22.2573	22.8164	20.0481	20.402	22.5682	15.1957	16.5404	16.3438	17.4864	16.5164	17.1989
124.25	21.8536	22.2573	22.8226	20.0481	20.402	22.5687	15.138	16.5408	16.3438	17.4792	16.5164	17.3283
124.333	21.8536	22.2573	22.7842	20.0481	20.402	22.5692	15.0612	16.5408	16.3438	17.4792	16.5164	17.4311
124.417	21.8536	22.2573	22.7456	20.0763	20.402	22.5698	14.4901	16.5408	16.3434	17.4501	16.5245	17.4343
124.5	21.8536	22.2573	22.7456	20.1585	20.402	22.5703	14.51	16.5408	16.3328	17.3331	16.5498	17.3836
124.583	21.8536	22.2573	22.7456	20.242	20.402	22.5708	14.51	16.5408	16.3183	17.2109	16.5756	17.3646
124.667	21.8536	22.2573	22.7456	20.3255	20.402	22.5713	14.51	16.5436	16.3037	17.162	16.6015	17.3646
124.75	21.8536	22.2573	22.7456	20.4255	20.402	22.5719	14.51	16.5913	16.2891	17.162	16.6274	17.3593
124.833	21.8536	22.2573	22.7456	20.5637	20.402	22.5724	14.51	16.6545	16.2746	17.162	16.6532	17.1025
124.917	21.8536	22.2573	22.7456	20.5768	20.402	22.5729	14.5372	16.7177	16.26	17.162	16.6791	17.1567
125	21.8536	22.2573	22.7456	20.5754	20.402	22.5734	14.6668	16.781	16.2455	17.162	16.705	16.2707
125.083	21.8536	22.2573	22.7456	20.5754	20.402	22.5739	14.7621	16.8442	16.2309	17.162	16.7308	15.4554
125.167	21.8536	22.2573	22.7456	20.5754	20.402	22.5745	14.8056	16.9074	16.2163	17.162	16.7567	15.6944
125.25	21.8536	22.2573	22.7456	20.5754	20.402	22.575	14.8139	16.9706	16.2018	17.162	16.7722	15.9334
125.333	21.8536	22.2573	22.7456	20.5754	20.402	22.5755	14.9597	17.01	16.1872	17.162	16.7723	16.1724
125.417	21.8766	22.2573	22.7456	20.5754	20.402	22.576	14.9664	17.0106	16.1727	17.162	16.7723	16.4114
125.5	21.9437	22.2573	22.7456	20.5754	20.402	22.5766	15.0804	17.0106	16.1581	17.162	16.7723	16.6504
125.583	22.0118	22.2573	22.7456	20.5754	20.402	22.5771	15.081	17.0106	16.1435	17.162	16.7723	16.8894
125.667	22.08	22.2573	22.7456	20.5754	20.402	22.5776	15.2025	17.0106	16.129	17.1614	16.7558	17.1284
125.75	22.1105	22.2572	22.7456	20.5754	20.402	22.5781	15.2558	17.0105	16.1144	17.1108	16.7304	17.3518
125.833	21.9958	22.2545	22.7456	20.5754	20.3906	22.5786	15.3766	17.0068	16.0998	17.0275	16.7304	17.4005
125.917	21.9805	22.2511	22.7456	20.5754	20.3643	22.5792	15.4012	17.0005	16.0853	16.9442	16.7304	17.4005
126	21.9805	22.2514	22.7456	20.5754	20.3635	22.5797	15.4891	16.9941	16.0707	16.8975	16.7304	17.4005
126.083	21.9805	22.255	22.7456	20.5754	20.3698	22.5802	15.53	16.9877	16.0562	16.8786	16.7304	17.4005
126.167	21.9805	22.2515	22.7456	20.5754	20.3698	22.5807	15.6359	16.9814	16.0416	16.8574	16.6271	17.4005
126.25	21.9805	22.228	22.7456	20.5754	20.3698	22.5813	15.6359	16.975	16.027	16.8363	16.5883	17.4005
126.333	21.9805	22.2024	22.7456	20.5754	20.3698	22.5818	15.6359	16.9686	16.0125	16.8151	16.5883	17.4005
126.417	21.9805	22.1768	22.7456	20.5754	20.3698	22.5823	15.6568	16.9623	15.9979	16.794	16.5883	17.4005
126.5	21.9805	22.1513	22.7233	20.3457	20.3698	22.5828	15.668	16.9559	15.9834	16.8003	16.5883	17.4005
126.583	21.9805	22.1257	22.687	20.0105	20.3698	22.5833	15.6689	16.9529	15.9688	16.8354	16.5883	17.3173
126.667	21.9805	22.1632	22.7216	20.0105	20.3698	22.5839	15.6776	16.9529	15.9542	16.8677	16.5883	17.2296
126.75	21.9805	22.2751	22.7342	20.0105	20.3698	22.5844	15.6791	16.9529	15.9397	16.8795	16.5883	17.2294
126.833	22.029	22.3649	22.7342	20.0105	20.3698	22.5849	15.6791	16.9529	15.9251	16.8595	16.5878	17.2239
126.917	22.1479	22.3727	22.7342	20.0099	20.3698	22.5854	15.6611	16.9529	15.9106	16.8232	16.5652	17.2239
127	22.227	22.3727	22.734	20.0089	20.3698	22.586	15.8435	16.9528	15.896	16.7868	16.53	17.2239
127.083	22.1999	22.3727	22.7304	20.0089	20.3698	22.5865	15.9257	16.9304	15.8814	16.7505	16.4947	17.2239
127.167	22.1829	22.3727	22.7304	20.0089	20.3698	22.587	15.9418	16.8893	15.8669	16.7141	16.4595	17.2239
127.25	22.1829	22.3727	22.7304	20.0181	20.3699	22.5875	15.972	16.8483	15.8523	16.6778	16.4243	17.2239
127.333	22.1829	22.3727	22.3884	20.0623	20.3831	22.588	16.0006	16.8072	15.8377	16.6414	16.3891	17.2239
127.417	22.1829	22.3727	22.083	20.0894	20.4053	22.5886	16.0602	16.7661	15.8232	16.6051	16.3538	17.2239
127.5	22.1829	22.3727	22.083	20.0896	20.3655	22.5891	16.1682	16.7251	15.8086	16.5687	16.3186	17.2239
127.583	22.1829	22.3727	22.0814	20.0896	20.499	22.5896	16.2726	16.6901	15.7941	16.5324	16.2834	17.2239
127.667	22.1829	22.3339	22.0788	20.0896	20.5477	22.5902	16.3026	16.6858	15.7795	16.496	16.2481	17.2239
127.75	22.1481	22.2769	22.1572	20.0896	20.5477	22.5907	16.3026	16.6858	15.7649	16.4596	16.2129	17.2232
127.833	22.1221	22.0818	22.1708	20.0896	20.5477	22.5912	16.3026	16.6858	15.7504	16.4233	16.1777	17.1941
127.917	22.1319	21.9603	22.1982	20.0896	20.5477	22.5917	16.3026	16.6858	15.7358	16.3869	16.1425	17.1499
128	22.1419	21.9556	22.2627	20.0843	20.5477	22.5922	16.303	16.6912	15.7212	16.3506	16.1072	17.1057
128.083	22.1517	21.9514	22.3273	20.0432	20.5435	22.5928	16.3361	16.7184	15.7067	16.3207	16.072	17.0615
128.167	22.1617	21.9473	22.392	19.8802	20.5133	22.5933	16.39	16.5526	15.6921	16.3017	16.0368	17.0173
128.25	22.1715	21.9432	22.4549	19.7289	20.4789	22.5938	16.4439	16.503	15.6776	16.2821	16.0016	16.9731
128.333	22.1815	21.939	22.5084	19.8274	20.4444	22.5943	16.4978	16.1625	15.663	16.2624	15.9663	16.9289
128.417	22.1913	21.9349	22.5604	19.8975	20.41	22.5949	16.5517	16.4162	15.6484	16.2428	15.9311	16.8943
128.5	22.2013	21.9308	22.6125	19.9102	20.3755	22.5954	16.6056	16.4977	15.6339	16.2231	15.8959	16.8639
128.583	22.2111	21.9266	22.6646	19.9229	20.341	22.5959	16.6594	16.4728	15.6193	16.2035	15.8606	16.8307
128.667	22.2211	21.9225	22.7167	19.941	20.3487	22.5964	16.7009	16.4464	15.6048	16.1838	15.8254	16.7976
128.75	22.2309	21.9184	22.749	20.0648	20.4662	22.5969	16.7061	16.42	15.5902	16.1641	15.7902	16.7644
128.833	22.2408	21.9142	22.7271	20.173	20.5826	22.5975	16.7242	16.3936	15.5756	16.1303	15.755	16.7312
128.917	22.2508	21.9101	22.7152	20.1519	20.5623	22.598	16.7242	16.3672	15.5611	16.0902	15.7197	16.6981
129	22.2606	21.906	22.6575	20.0944	20.4838	22.5985	16.723	16.3408	15.5465	16.081	15.6845	16.6649
129.083	22.2706	21.9019	22.4832	20.037	20.4053	22.599	16.6712	16.3144	15.532	16.0598	15.6493	16.6323
129.167	22.2804	21.8993	22.3422	19.9795	20.3441	22.5996	16.5477	16.2879	15.5174	16.0169	15.6141	16.5983
129.25	22.2904	21.9208	22.3896	19.922	20.3435	22.6001	16.522	16.2615	15.5028	15.974	15.5788	16.5638
129.333	22.3002	21.9507	22.4686	19.8658	20.419	22.6006	16.522	16.2351	15.4883	15.9311	15.5519	16.5293
129.417	22.3102	21.9806	22.5432	19.8561	20.504	22.6011	16.522	16.2087	15.4737	15.8882	15.5403	16.4949
129.5	22.32	22.0105	22.5645	19.8706	20.589	22.6016	16.522	16.1823	15.4591	15.8453	15.4983	16.4604
129.583	22.33	22.0404	22.5702	19.8851	20.674	22.6022	16.522	16.1559	15.4446	15.8024	15.4665	16.4259
129.667	22.3398	22.0703	22.5712	19.9037	20.6898	22.6027	16.522	16.1295	15.43	15.7595	15.4111	16.3914
129.75	22.3498	22.1002	22.514	19.9388	20.633	22.6032	16.5207	16.1031	15.4155	15.728	15.3492	16.357
129.833	22.3596	22.1301	22.6386	19.9754	20.5809	22.6037	16.5113	16.0767	15.4009	15.7214	15.4083	16.3225
129.917	22.3696	22.16	22.7511	20.0119	20.6304	22.6043	16.5004	16.0502	15.3863	15.7153	15.3851	16.2896
130	22.3794	22.1899	22.7312	20.0482	20.747	22.6048	16.4895	16.0238	15.3718	15.7195	15.3614	16.2574
130.083	22.3894	22.2198	22.7248	20.0622	20.8423	22.6053	16.4786	15.9974	15.3572	15.7405	15.3557	16.225
130.167	22.3992	22.2497	22.724	20.0625	20.8358	22.6058	16.4677	15.971	15.3427	15.7605	15.3516	16.1927
130.25	22.4092	22.2796	22.7219	20.0629	20.8138	22.6063	16.4739	15.9446	15.3281	15.7298	15.3475	16.1604
130.333	22.419	22.3092	22.7048	20.0632	20.7893	22.6069	16.4984	15.9182	15.3135	15.6166	15.3439	16.128
130.417	22.429	22.315	22.6829	20.0635	20.7489	22.6074	16.4861	15.8918	15.299	15.5147	15.3743	16.0957
130.5	22.4388	22.2959	22.661	20.0639	20.7061	22.6079	16.4739	15.8654	15.2844	15.6239	15.3751	16.0633
130.583	22.4488	22.2762	22.645	20.0642	20.7141	22.6084	16.4698	15.839	15.2698	15.5921	15.3751	16.031
130.667	22.4586	22.2565	22.6288	20.0645	20.8393	22.609	16.4698	15.8125	15.2553	15.4662	15.3751	15.9986
130.75	22.4686	22.246	22.6178	20.085	20.9239	22.6095	16.4698	15.7861	15.2407	15.4173	15.3751	15.9663
130.833	22.4784	22.2414	22.6705	20.2267	20.9114	22.61	16.4698	15.7597	15.2262	15.4312	15.3751	15.934
130.917	22.4884	22.2368	22.7407	20.2396	20.8957	22.6105	16.4698	15.7333	15.2116	15.4312	15.3751	15.9017
131	22.4977	22.2322	22.8109	20.2408	20.88	22.611	16.4698	15.7069	15.1933	15.4312	15.3751	15.87
131.083	22.5085	22.2276	22.8812	20.242	20.8781	22.6116	16.4698	15.6805	15.1633	15.4312	15.3751	15.8379
131.167	22.5197	22.2231	22.9509	20.2432	20.917	22.6121	16.4698	15.6547	15.1326	15.4312	15.3751	15.8057
131.25	22.5309	22.2185	22.948	20.2444	20.9587	22.6126	16.4698	15.6382	15.1018	15.4312	15.2694	15.7907
131.333	22.5421	22.2142	22.8859	20.2456	21.0005	22.6131	16.4698	15.6211	15.0703	15.4312	15.0531	15.8089
131.417	22.5534	22.2077	22.8666	20.4039	21.0422	22.6137	16.3706	15.6041	15.0022	15.4312	15.0531	15.8448
131.5	22.5646	22.1991	22.8918	20.4221	21.0793	22.6142	16.2586	15.5874	14.913	15.4312	15.0531	15.8957
131.583	22.5758	22.1905	22.9171	20.4428	21.1183	22.6147	16.3082	15.5801	14.8237	15.4312	15.0531	15.9422
131.667	22.587	22.1818	22.9425	20.6189	21.1053	22.6152	16.1806	15.5768	14.7505	15.4312	15.0531	15.9509
131.75	22.5983	22.1732	22.9945	20.5982	21.085	22.6158	16.102	15.5735	14.7433	15.4312	15.0305	15.9509
131.833	22.6095	22.1674	23.0551	20.5403	21.0646	22.6163	16.0748	15.5702	14.7433	15.4312	14.9919	15.9509
131.917	22.6207	22.1624	23.0813	20.597	21.0442	22.6168	16.0476	15.5669	14.7433	15.4312	14.7743	15.9509
132	22.6319	22.1573	23.0923	20.6664	21.0238	22.6173	16.0203	15.5636	14.7433	15.4312	14.7743	15.9509
132.083	22.6432	22.1522	23.068	20.7358	21.0034	22.6179	15.993	15.5603	14.7433	15.4312	14.7743	15.9509
132.167	22.6544	22.1471	23.0354	20.8052	20.983	22.6184	15.9658	15.557	14.7433	15.4312	14.7743	15.9509
132.25	22.6678	22.142	23.0029	20.8697	20.9658	22.6189	15.9385	15.5538	14.7433	15.4312	14.7345	15.9509
132.333	22.6956	22.1369	23.0262	20.7304	20.995	22.6194	15.9112	15.5504	14.7433	15.3643	14.7333	15.9509
132.417	22.7257	22.1318	23.1169	20.6972	20.9895	22.6199	15.884	15.5472	14.7433	15.3046	14.7333	15.9509
132.5	22.7557	22.1267	23.1521	20.7	20.7794	22.6205	15.8567	15.5439	14.7433	15.3046	14.7426	15.9509
132.583	22.7858	22.1216	23.1455	20.7058	20.8229	22.621	15.8294	15.5406	14.7433	15.3046	14.7514	15.9509
132.667	22.8001	22.1166	23.1389	20.7488	20.8665	22.6215	15.8022	15.5373	14.7433	15.2516	14.7514	15.9509
132.75	22.7981	22.1119	23.1342	20.8024	20.9101	22.622	15.7749	15.534	14.7433	14.7779	14.7456	15.9509
132.833	22.7961	22.121	23.1407	20.9251	20.9537	22.6226	15.7477	15.5307	14.7433	14.8135	15.0428	15.9509
132.917	22.794	22.1384	23.1491	20.9941	20.9973	22.6231	15.7204	15.5274	14.7433	15.0406	15.0845	15.9549
133	22.792	22.1557	23.1576	21.0021	21.0409	22.6236	15.6931	15.5241	14.7433	15.0406	15.0845	15.9683
133.083	22.79	22.1731	23.166	21.01	21.0845	22.6241	15.6659	15.5208	14.7433	14.9361	15.0845	15.9683
133.167	22.7879	22.1904	23.1629	21.018	21.1281	22.6246	15.6386	15.5175	14.7433	15.0431	15.0845	15.9683
133.25	22.7859	22.2078	23.1871	21.026	21.1716	22.6252	15.6113	15.5142	14.7433	15.1801	15.0845	15.9683
133.333	22.7839	22.2251	23.286	21.034	21.2152	22.6257	15.5841	15.5109	14.7433	15.3597	15.0845	15.9683
133.417	22.7818	22.2313	23.3863	21.042	21.2588	22.6262	15.5568	15.5076	14.7433	15.3641	15.0845	15.9683
133.5	22.7798	22.2275	23.4633	21.049	21.3024	22.6267	15.5295	15.5044	14.7433	15.0321	15.0845	15.9683
133.583	22.7778	22.2237	23.4288	21.0459	21.3602	22.6273	15.5023	15.5011	14.7433	15.3332	15.0845	15.9683
133.667	22.7757	22.2205	23.3797	21.0246	21.4887	22.6278	15.475	15.4978	14.7433	15.3753	15.0845	15.9683
133.75	22.7727	22.2182	23.3306	21.0015	21.5715	22.6283	15.4477	15.4945	14.7433	15.3753	15.0845	15.9683
133.833	22.7445	22.2158	23.2839	20.9784	21.5848	22.6288	15.4205	15.4912	14.7433	15.3753	15.0845	15.9683
133.917	22.7058	22.2133	23.2691	20.9562	21.5722	22.6293	15.3932	15.4879	14.7433	15.3753	15.0845	15.9683
134	22.6671	22.2109	23.2637	20.965	21.5378	22.6299	15.3659	15.4846	14.7433	15.359	15.0845	15.9683
134.083	22.6285	22.2085	23.2583	21.0098	21.4414	22.6304	15.3387	15.4813	14.7433	15.2532	15.0845	15.9683
134.167	22.5898	22.2061	23.2538	21.0551	21.3756	22.6309	15.3117	15.478	14.7433	15.2532	15.0845	15.9683
134.25	22.5511	22.2036	23.2618	21.0659	21.2917	22.6314	15.2762	15.4747	14.7433	15.2532	15.0845	15.9683
134.333	22.5124	22.201	23.2734	21.0439	21.2043	22.632	15.1856	15.4714	14.7433	15.2532	15.0845	15.9683
134.417	22.4738	22.1942	23.2861	21.0218	21.1765	22.6325	15.1158	15.4681	14.7433	15.2532	15.0845	15.9683
134.5	22.4351	22.1855	23.2987	21.0084	21.2616	22.633	15.1119	15.4649	14.7433	15.2549	15.0845	15.9683
134.583	22.4227	22.1769	23.3114	20.999	21.3583	22.6335	15.1119	15.4616	14.7433	15.3712	15.0845	15.9683
134.667	22.4681	22.1683	23.324	20.9897	21.3821	22.634	15.1119	15.4583	14.7433	15.3712	15.0845	15.9683
134.75	22.5155	22.1695	23.3359	20.9804	21.3547	22.6346	15.1119	15.455	14.7433	15.3978	15.0845	15.9683
134.833	22.563	22.1882	23.3388	20.9911	21.3272	22.6351	15.1119	15.4517	14.7433	15.3114	15.0845	15.9683
134.917	22.6104	22.2074	23.3193	21.1051	21.2998	22.6356	15.1119	15.4484	14.7433	15.1495	15.0845	15.9683
135	22.6579	22.2265	23.3044	21.1902	21.2729	22.6361	15.1119	15.4451	14.7433	15.1631	15.0845	15.9683
135.083	22.7053	22.2467	23.2896	21.1598	21.267	22.6367	15.1119	15.4418	14.7433	15.1631	15.0845	15.9683
135.167	22.7528	22.2721	23.2749	21.1247	21.313	22.6372	15.1119	15.4385	14.7433	15.1319	15.0845	15.9683
135.25	22.8002	22.2982	23.2908	21.1066	21.3723	22.6377	15.1119	15.4352	14.7433	15.2566	15.0845	15.9683
135.333	22.8477	22.3179	23.3427	21.0716	21.3882	22.6382	15.1119	15.4319	14.7433	15.3693	15.0845	15.9683
135.417	22.8952	22.304	23.3556	21.0174	21.2597	22.6388	15.1119	15.4286	14.7433	15.446	15.0845	15.9683
135.5	22.9426	22.2818	23.3663	20.9632	21.2583	22.6393	15.1119	15.4253	14.7433	15.4618	15.0845	15.9683
135.583	22.9901	22.2596	23.3744	20.909	21.2583	22.6398	15.1119	15.4221	14.7433	15.4799	15.0845	15.9683
135.667	23.0145	22.2374	23.3206	20.8548	21.2583	22.6403	15.1119	15.4188	14.7433	15.5235	15.0845	15.9683
135.75	23.0143	22.2152	23.2415	20.8006	21.2583	22.6408	15.1119	15.4155	14.7433	15.6137	15.0845	15.9683
135.833	23.0141	22.193	23.2129	20.7464	21.2583	22.6414	15.1119	15.4122	14.7433	15.6803	15.0845	15.9683
135.917	23.0139	22.1708	23.2192	20.7024	21.2583	22.6419	15.1119	15.4089	14.7433	15.6803	15.0845	15.9683
136	23.018	22.1486	23.2255	20.7496	21.2583	22.6424	15.1119	15.4056	14.7433	15.6803	15.0845	15.9683
136.083	23.0275	22.1344	23.2319	20.8147	21.2583	22.6429	15.1119	15.4023	14.7433	15.6803	15.0845	15.9683
136.167	23.037	22.1386	23.2407	20.8646	21.2583	22.6435	15.1119	15.399	14.7433	15.6803	15.0845	15.9683
136.25	23.0466	22.1435	23.2497	20.9007	21.2583	22.644	15.1119	15.3957	14.7433	15.6803	15.0845	15.9683
136.333	23.0561	22.1483	23.2587	20.885	21.2583	22.6445	15.1119	15.3924	14.7433	15.6803	15.0845	15.9683
136.417	23.0656	22.1532	23.2673	20.8706	21.2583	22.645	15.1119	15.3891	14.7433	15.6803	15.0845	15.9683
136.5	23.0752	22.1581	23.2764	20.8679	21.2583	22.6456	15.1119	15.3858	14.7433	15.6803	15.0845	15.9683
136.583	23.0847	22.1623	23.2857	20.8679	21.2583	22.6461	15.1119	15.3826	14.7433	15.6803	15.0845	15.9683
136.667	23.0942	22.1773	23.2926	20.8679	21.2583	22.6466	15.1119	15.3793	14.7433	15.6803	15.0845	15.9683
136.75	23.1038	22.195	23.2746	20.8679	21.2583	22.6471	15.1119	15.376	14.7433	15.6803	15.0845	15.9683
136.833	23.1133	22.2128	23.2503	20.8679	21.2583	22.6476	15.1119	15.3727	14.7433	15.6803	15.0845	15.9683
136.917	23.1229	22.2305	23.2299	20.8679	20.8874	22.6482	15.1119	15.3694	14.7433	15.6803	15.0845	15.9683
137	23.1324	22.2483	23.2418	20.8679	20.863	22.6487	15.1119	15.3661	14.7433	15.6803	15.0845	15.9683
137.083	23.1419	22.2661	23.261	20.8679	20.863	22.6492	15.1119	15.3628	14.7433	15.6803	15.0845	15.9683
137.167	23.1515	22.2812	23.2801	20.8679	20.8401	22.6497	15.1119	15.3595	14.7433	15.6803	15.0845	15.9683
137.25	23.161	22.2956	23.2993	20.8679	20.8016	22.6502	15.1119	15.3562	14.7433	15.6803	15.0845	15.9683
137.333	23.1706	22.3108	23.3186	20.8679	20.8016	22.6508	15.1119	15.3529	14.7433	15.6803	15.0845	15.9683
137.417	23.1801	22.326	23.3556	20.8679	20.8016	22.6513	15.1119	15.3496	14.7433	15.6803	15.0845	15.9683
137.5	23.1896	22.3412	23.4044	20.8467	20.8016	22.6518	15.1119	15.3463	14.7433	15.6803	15.0845	15.9683
137.583	23.1992	22.3564	23.4528	20.7824	20.8016	22.6523	15.1119	15.343	14.7433	15.6803	15.0845	15.9683
137.667	23.2087	22.3715	23.47	20.7824	20.8016	22.6529	15.1119	15.3398	14.7433	15.6803	15.0845	15.9683
137.75	23.2183	22.3867	23.4685	20.7824	20.7633	22.6534	15.1119	15.3364	14.7433	15.6803	15.0845	15.9683
137.833	23.2278	22.4019	23.4669	20.7824	20.5797	22.6539	15.1119	15.3332	14.7433	15.7156	15.0845	15.9683
137.917	23.2373	22.417	23.4654	20.7824	20.606	22.6544	15.1119	15.3299	14.7433	15.7924	15.0845	15.9683
138	23.2469	22.4175	23.4639	20.7291	20.6326	22.655	15.1119	15.3266	14.7433	15.7924	15.0845	15.9683
138.083	23.2564	22.4057	23.4559	20.7127	20.6591	22.6555	15.1119	15.3233	14.7433	15.7924	15.0845	15.9683
138.167	23.2659	22.3939	23.4473	20.6056	20.6856	22.656	15.1119	15.32	14.7433	15.7924	15.0845	15.9683
138.25	23.2755	22.3822	23.4757	20.2195	20.7121	22.6565	15.1119	15.3167	14.7433	15.7924	15.0845	15.9683
138.333	23.285	22.3704	23.5068	20.1611	20.7386	22.6571	15.1119	15.3134	14.7433	15.7924	15.0845	15.9683
138.417	23.2946	22.373	23.5378	20.1513	20.7651	22.6576	15.1119	15.3101	14.7433	15.7924	15.0845	15.9683
138.5	23.3041	22.399	23.5689	20.1433	20.7917	22.6581	15.1119	15.3068	14.7433	15.7924	15.0845	15.9683
138.583	23.3136	22.4253	23.6	20.1321	20.8182	22.6586	15.1119	15.3035	14.7433	15.7924	15.0845	15.9683
138.667	23.3232	22.4517	23.6311	20.1208	20.8434	22.6591	15.1119	15.3002	14.7433	15.7924	15.0845	15.9683
138.75	23.3327	22.4631	23.6621	20.115	20.8543	22.6597	15.1119	15.2969	14.7433	15.7924	15.0845	15.9683
138.833	23.3422	22.456	23.6908	20.1287	20.862	22.6602	15.1119	15.2936	14.7433	15.7924	15.0845	15.9683
138.917	23.3518	22.4488	23.786	20.1442	20.8419	22.6607	15.1119	15.2904	14.7433	15.7924	15.0845	15.9683
139	23.3613	22.4415	23.9046	20.1598	20.7985	22.6612	15.1119	15.2871	14.7433	15.7924	15.0845	15.9683
139.083	23.3709	22.4342	24.0391	20.1731	20.8163	22.6618	15.1119	15.2838	14.7433	15.7924	15.0845	15.9683
139.167	23.3804	22.427	24.0204	20.178	20.8666	22.6623	15.1119	15.2805	14.7433	15.7924	15.0845	15.9683
139.25	23.3899	22.4288	23.9745	20.1821	20.917	22.6628	15.1119	15.2772	14.7433	15.7924	15.0845	15.9683
139.333	23.3995	22.447	23.9286	20.1862	20.9594	22.6633	15.1119	15.2739	14.7433	15.7924	15.0845	15.9683
139.417	23.409	22.4656	23.8827	20.1903	20.9416	22.6638	15.1119	15.2706	14.7433	15.7924	15.0845	15.9683
139.5	23.4185	22.5017	23.8495	20.1944	20.9108	22.6644	15.1119	15.2673	14.7433	15.7924	15.0845	15.9683
139.583	23.42	22.6043	23.8694	20.1985	20.8801	22.6649	15.1119	15.264	14.7433	15.7924	15.0845	15.9683
139.667	23.4048	22.6264	23.9497	20.2024	20.8493	22.6654	15.1119	15.2607	14.7433	15.7924	15.0845	15.9683
139.75	23.3891	22.6406	24.0345	20.2171	20.8185	22.6659	15.1119	15.2574	14.7433	15.7924	15.0845	15.9683
139.833	23.3734	22.6549	24.1148	20.2519	20.7878	22.6665	15.1119	15.2541	14.7433	15.7924	15.0845	15.9683
139.917	23.3577	22.6691	24.1027	20.2804	20.757	22.667	15.1119	15.2508	14.7433	15.7924	15.0845	15.9683
140	23.342	22.6834	24.0506	20.2974	20.7314	22.6675	15.1119	15.2476	14.7433	15.7924	15.0845	15.9683
140.083	23.3269	22.6976	24.0328	20.315	20.8782	22.668	15.1119	15.2443	14.7433	15.7924	15.0845	15.9683
140.167	23.1787	22.7119	24.0361	20.3327	21.1059	22.6685	15.112	15.241	14.7433	15.7924	15.0845	15.7856
140.25	23.0773	22.7262	24.0666	20.3495	21.1741	22.6691	15.2113	15.2377	14.7383	15.7924	15.0845	15.4483
140.333	23.1526	22.7395	23.9051	20.3537	21.144	22.6696	15.2255	15.2344	14.6913	15.7924	15.0845	15.458
140.417	23.1323	22.6733	23.8929	20.4041	21.1344	22.6701	15.2255	15.2311	14.65	15.7924	15.0845	15.5537
140.5	22.6748	22.5388	23.8458	20.5603	21.1793	22.6706	15.2175	15.2278	14.6142	15.7924	15.0845	15.5529
140.583	22.8283	22.0865	23.8121	20.6155	21.201	22.6712	15.2406	15.2245	14.5905	15.7924	14.9831	15.5299
140.667	22.9827	21.9482	23.8121	20.6138	21.1598	22.6717	15.2407	15.2212	14.6095	15.7924	14.7418	15.5069
140.75	22.983	21.9315	23.8121	20.6292	21.1078	22.6722	15.2407	15.2179	14.627	15.7924	14.7325	15.4884
140.833	22.983	22.8523	23.8121	20.7865	21.0561	22.6727	15.2417	15.2146	14.6272	15.7924	14.8168	15.4868
140.917	22.983	22.9751	23.8121	20.9488	21.0879	22.6732	15.2504	15.2113	14.6272	15.7924	14.8938	15.4868
141	22.983	22.7632	23.8121	21.0267	21.0954	22.6738	15.2511	15.2081	14.6272	15.7924	14.8898	15.4868
141.083	22.983	22.7829	23.8121	21.0016	21.0453	22.6743	15.2511	15.2048	14.6272	15.7924	14.8345	15.4868
141.167	22.983	22.6395	23.8121	20.9657	21.0184	22.6748	15.1004	15.2015	14.6272	15.7924	14.8142	15.4868
141.25	22.983	22.743	23.8121	20.9657	20.9834	22.6753	14.9595	15.1982	14.6272	15.4034	14.8642	15.4868
141.333	22.983	22.6596	23.8121	20.9657	20.8898	22.6759	14.9595	15.1949	14.6272	15.1009	14.8653	15.4868
141.417	22.983	22.4871	23.8121	20.9657	20.8886	22.6764	14.9595	15.1916	14.6272	15.2047	14.8604	15.4868
141.5	22.983	22.4902	23.8121	20.9657	20.8886	22.6769	14.9143	15.1883	14.6272	15.1506	14.8604	15.4868
141.583	22.983	22.407	23.8121	20.9657	20.8886	22.6774	14.8602	15.185	14.6383	15.1072	14.8604	15.4868
141.667	22.983	22.4271	23.8121	20.9657	20.8886	22.6779	14.8686	15.1817	14.6469	15.0996	14.8604	15.4868
141.75	22.983	22.4932	23.8121	20.9657	20.8886	22.6785	14.8771	15.1784	14.6469	15.1009	14.8604	15.4868
141.833	22.983	22.4932	23.8121	20.9657	20.8886	22.679	14.8856	15.1751	14.6469	15.1022	14.845	15.4774
141.917	22.983	22.4932	23.8121	20.9657	20.8886	22.6795	14.894	15.1718	14.6469	15.1035	14.8421	15.4724
142	22.983	22.418	23.8121	20.9657	20.8886	22.68	14.9025	15.1685	14.6499	15.1048	14.8619	15.4696
142.083	22.983	22.2024	23.8121	20.9656	20.8886	22.6806	14.911	15.1653	14.6517	15.1064	14.843	15.4519
142.167	22.983	22.019	23.8121	20.9501	20.8886	22.6811	14.9194	15.162	14.6517	15.1089	14.8271	15.4529
142.25	22.983	21.8571	23.8121	20.9247	20.8886	22.6816	14.9231	15.1587	14.6465	15.1116	14.8257	15.4546
142.333	22.983	21.8464	23.8121	20.913	20.8886	22.6821	14.9231	15.1554	14.6126	15.1142	14.8143	15.4547
142.417	22.983	21.8464	23.8121	20.9076	20.8886	22.6827	14.9231	15.1525	14.5971	15.1169	14.8004	15.3875
142.5	22.983	21.8464	23.8121	20.9076	20.8886	22.6832	14.9231	15.1736	14.5868	15.1195	14.8004	15.4265
142.583	22.983	21.8464	23.7875	20.9076	20.8886	22.6837	14.9231	15.1594	14.5765	15.1222	14.8004	15.4089
142.667	22.983	21.8464	23.5506	20.9076	20.8886	22.6842	14.9231	15.1371	14.5662	15.1248	14.7933	15.3634
142.75	22.983	21.8464	23.3182	20.9076	20.8886	22.6848	14.9231	15.1371	14.5559	15.1258	14.7485	15.3471
142.833	22.983	21.8464	23.1297	20.9076	20.8886	22.6853	14.9231	15.1677	14.5456	15.1363	14.7926	15.3652
142.917	22.983	21.8464	23.1272	20.9076	20.8886	22.6858	14.9231	15.1561	14.5353	15.196	14.7587	15.3833
143	22.983	21.8464	23.1955	20.9076	20.8886	22.6863	14.9231	15.157	14.525	15.2619	14.747	15.4009
143.083	22.983	21.8464	23.2638	20.9076	20.8886	22.6868	14.9231	15.1681	14.5147	15.3278	14.7464	15.3991
143.167	22.983	21.8464	23.17	20.9076	20.8886	22.6874	14.9231	15.1506	14.5044	15.3937	14.7397	15.3858
143.25	22.983	21.7802	23.0473	20.9076	20.8886	22.6879	14.9231	15.0739	14.4941	15.4596	14.7392	15.3726
143.333	22.983	21.7316	23.1587	20.9076	20.8886	22.6884	14.9231	15.0533	14.4839	15.5255	14.7406	15.3594
143.417	22.8389	21.4003	23.472	20.9076	20.8886	22.6889	14.9231	15.1081	14.4736	15.5914	14.7484	15.3504
143.5	22.7746	21.3587	23.7424	20.9076	20.8886	22.6895	14.9231	15.1658	14.4695	15.6573	14.757	15.3471
143.583	22.7886	21.3587	23.2481	20.9076	20.8886	22.69	14.9231	15.2236	14.4957	15.7232	14.7655	15.3438
143.667	22.8033	21.3587	23.0981	20.9076	20.8886	22.6905	14.9231	15.2813	14.5644	15.7891	14.7402	15.3405
143.75	22.8181	21.3587	22.4548	20.9076	20.8783	22.691	14.9231	15.339	14.6337	15.855	14.7196	15.3375
143.833	22.8328	21.3587	22.8286	20.9076	20.6209	22.6915	14.9231	15.3968	14.703	15.9209	14.7196	15.337
143.917	22.8476	21.3587	22.9556	20.9076	20.5944	22.6921	14.9231	15.4545	14.7723	15.9868	14.7199	15.2723
144	22.8624	21.3587	22.946	20.8447	20.6593	22.6926	14.9342	15.5122	14.8416	16.0527	14.7633	15.3199
144.083	22.8771	21.3587	23.0162	20.8257	20.7698	22.6931	15.0118	15.57	14.9109	16.1186	14.8359	15.4169
144.167	22.8919	21.3297	23.0067	20.8415	20.8785	22.6936	15.0971	15.6277	14.9803	16.1845	14.9085	15.5138
144.25	22.9066	21.2583	23.0067	20.8963	20.9731	22.6942	15.1823	15.6854	15.0496	16.2504	14.9812	15.6108
144.333	22.9198	21.7743	23.0067	21.0074	21.0475	22.6947	15.2676	15.7432	15.1189	16.3163	15.0538	15.7077
144.417	22.9082	21.9727	23.0067	21.025	21.0594	22.6952	15.3529	15.8009	15.1882	16.3822	15.1264	15.8047
144.5	22.9256	21.9144	23.0067	21.0217	20.9286	22.6957	15.4381	15.8586	15.2575	16.4481	15.1991	15.9016
144.583	22.9138	21.9388	23.0045	20.9987	20.9692	22.6962	15.5234	15.9164	15.3268	16.514	15.2717	15.9986
144.667	22.8287	21.9388	22.9804	20.9972	20.9194	22.6968	15.6087	15.9741	15.3961	16.5799	15.3444	16.0955
144.75	22.7723	21.9388	22.9804	20.9972	20.7948	22.6973	15.6939	16.0318	15.4655	16.6458	15.417	16.1925
144.833	22.7723	21.9388	22.9747	20.9972	20.7948	22.6978	15.7792	16.0896	15.5348	16.7117	15.4896	16.2895
144.917	22.7723	21.9388	22.9407	20.9972	20.7948	22.6983	15.8644	16.1473	15.6041	16.7777	15.5623	16.3864
145	22.7723	21.8877	22.9407	20.9972	20.7948	22.6989	15.9497	16.205	15.6734	16.8436	15.6349	16.4834
145.083	22.7723	21.7735	22.9407	20.9972	20.7948	22.6994	16.035	16.2628	15.7427	16.9094	15.7075	16.5803
145.167	22.7723	21.7735	22.9407	20.9972	20.7948	22.6999	16.1202	16.3205	15.812	16.9754	15.7802	16.6773
145.25	22.7723	21.7735	22.9407	20.9972	20.7948	22.7004	16.2055	16.3782	15.8813	17.0413	15.8528	16.7742
145.333	22.7723	21.7735	22.9004	20.9972	20.7948	22.7009	16.2908	16.4237	15.9506	17.0956	15.9254	16.8609
145.417	22.7723	21.7735	22.7763	20.9972	20.7948	22.7015	16.376	16.4921	16.02	17.1011	15.9981	16.8749
145.5	22.7723	21.7735	22.846	20.9972	20.7948	22.702	16.4613	16.603	16.0893	17.1011	16.0707	17.0958
145.583	22.7723	21.7735	22.846	20.9972	20.7948	22.7025	16.5466	16.696	16.1586	17.1016	16.1434	17.3337
145.667	22.7723	21.7735	22.8186	20.9972	20.7948	22.703	16.6318	16.7063	16.2279	17.1518	16.216	17.3828
145.75	22.7723	21.7735	22.8093	20.8494	20.7948	22.7036	16.7168	16.7038	16.2972	17.2346	16.2886	17.432
145.833	22.7723	21.7735	22.7487	20.6395	20.7948	22.7041	16.7632	16.6338	16.3653	17.3174	16.3613	17.4811
145.917	22.7723	21.7735	22.6737	20.6395	20.7948	22.7046	16.8632	16.5921	16.3882	17.4002	16.4339	17.5302
146	22.7723	21.7735	22.6741	20.6395	20.7948	22.7051	16.8882	16.5921	16.377	17.4829	16.5065	17.6285
146.083	22.7723	21.7735	22.6741	20.6395	20.7948	22.7056	16.8916	16.5921	16.3587	17.559	16.5792	17.6686
146.167	22.7723	21.7735	22.6741	20.6395	20.7948	22.7062	16.955	16.5921	16.3404	17.5917	16.6518	17.6983
146.25	22.7723	21.7735	22.6741	20.6395	20.7948	22.7067	17.0664	16.5926	16.3221	17.6183	16.7245	17.7189
146.333	22.7723	21.7735	22.6741	20.6395	20.7948	22.7072	17.1778	16.6382	16.3038	17.6448	16.7971	17.7257
146.417	22.7723	21.7735	22.6741	20.6395	20.7948	22.7078	17.2286	16.7129	16.2854	17.6714	16.8697	17.7119
146.5	22.7723	21.7735	22.6624	20.6395	20.7948	22.7083	17.1962	16.7745	16.2671	17.689	16.9424	17.6428
146.583	22.7723	21.7735	22.6513	20.6395	20.7948	22.7088	17.1808	16.7985	16.2488	17.6894	17.015	17.6431
146.667	22.7723	21.7833	22.6269	20.6395	20.7948	22.7093	17.1808	16.8098	16.2305	17.6894	17.0876	17.6694
146.75	22.7723	21.8232	22.6111	20.6395	20.7948	22.7098	17.1809	16.8098	16.2122	17.6894	17.1603	17.7117
146.833	22.7723	21.8597	22.6111	20.6395	20.7232	22.7104	17.2269	16.8171	16.1939	17.6894	17.2329	17.7536
146.917	22.7723	21.852	22.6111	20.6395	20.4008	22.711	17.3114	16.874	16.1755	17.6907	17.3056	17.7692
147	22.7723	21.852	22.6111	20.6449	20.4008	22.7119	17.3959	16.9404	16.1572	17.6955	17.3782	17.7749
147.083	22.6395	21.852	22.6279	20.6798	20.4008	22.7129	17.4805	17.0067	16.1389	17.6955	17.4508	17.7749
147.167	22.6134	21.852	23.0527	20.707	20.4008	22.7139	17.5649	17.0731	16.1206	17.6955	17.5235	17.7343
147.25	22.6452	21.852	23.113	20.6912	20.4008	22.7148	17.6034	17.1394	16.1023	17.6955	17.5813	17.6894
147.333	22.55	21.852	23.111	20.7067	20.4008	22.7158	17.6034	17.2058	16.0839	17.6955	17.586	17.6894
147.417	22.6338	21.852	23.2557	20.7037	20.4008	22.7168	17.6034	17.2721	16.0656	17.6953	17.586	17.6894
147.5	22.6338	21.852	23.1591	20.7012	20.4008	22.7178	17.6034	17.3385	16.0473	17.6705	17.586	17.7013
147.583	22.6338	21.852	23.15	20.7012	20.4008	22.7188	17.6034	17.4048	16.029	17.6279	17.586	17.7562
147.667	22.6338	21.852	23.1771	20.7012	20.4008	22.7197	17.5646	17.4711	16.0106	17.5853	17.5676	17.8149
147.75	22.6338	21.852	23.1771	20.7012	20.4008	22.7207	17.5596	17.5375	15.9923	17.5426	17.5374	17.8737
147.833	22.6338	21.852	23.1771	20.7012	20.4008	22.7217	17.5596	17.5935	15.974	17.5	17.5374	18.0049
147.917	22.6338	21.852	23.1959	20.7012	20.4008	22.7227	17.4098	17.6	15.9557	17.4574	17.5374	17.9039
148	22.6338	21.852	23.1873	20.7012	20.4008	22.7236	17.306	17.6	15.9374	17.4249	17.5374	17.9021
148.083	22.6338	21.852	23.169	20.7012	20.4008	22.7246	17.306	17.6	15.9191	17.4229	17.5374	17.9021
148.167	22.6338	21.852	23.169	20.7012	20.3092	22.7256	17.306	17.6	15.9007	17.4229	17.5374	17.8735
148.25	22.6338	21.852	23.169	20.7012	20.2218	22.7266	17.306	17.5972	15.8824	17.4229	17.5374	17.7448
148.333	22.6338	21.852	23.169	20.7012	20.2404	22.7276	17.306	17.5189	15.8641	17.4229	17.4654	17.7448
148.417	22.6338	21.852	23.169	20.7012	20.3556	22.7285	17.306	17.5017	15.8458	17.4229	17.3335	17.7415
148.5	22.6338	21.852	23.169	20.7012	20.4436	22.7295	17.306	17.373	15.8275	17.4229	17.3335	17.6189
148.583	22.6338	21.852	23.169	20.7012	20.4782	22.7305	17.306	17.373	15.8091	17.4229	17.3335	17.4998
148.667	22.6338	21.852	23.169	20.7012	20.5078	22.7315	17.3059	17.373	15.7908	17.4229	17.3335	17.47
148.75	22.6338	21.852	23.169	20.7012	20.5232	22.7325	17.2955	17.373	15.7725	17.4229	17.3335	17.437
148.833	22.6338	21.8552	23.0951	20.7012	20.5597	22.7335	17.277	17.373	15.7542	17.4229	17.3335	17.404
148.917	22.6338	21.8785	23.0908	20.7012	20.6082	22.7344	17.2584	17.373	15.7359	17.4229	17.3335	17.371
149	22.6338	21.9053	23.0908	20.7012	20.6164	22.7354	17.2399	17.3621	15.7175	17.4229	17.3335	17.338
149.083	22.6338	21.9321	23.0908	20.7012	20.5212	22.7364	17.2213	17.3332	15.6992	17.4229	17.0841	17.305
149.167	22.6338	21.8582	23.0908	20.7012	20.4792	22.7374	17.2069	17.304	15.6809	17.4229	16.9923	17.2719
149.25	22.6338	21.7998	23.0908	20.7012	20.4792	22.7384	17.1736	17.2748	15.6626	17.4229	16.9558	17.2389
149.333	22.5925	21.8067	23.0489	20.6788	20.4792	22.7393	17.1298	17.2456	15.6443	17.4229	16.9192	17.2059
149.417	22.3865	21.8067	22.9238	20.3887	20.4792	22.7403	17.086	17.2185	15.6259	17.4229	16.8826	17.1729
149.5	22.43	21.8067	22.8684	20.3887	20.4792	22.7413	17.0422	17.1873	15.6076	17.4229	16.846	17.1399
149.583	22.4201	21.8067	22.9859	20.3932	20.4792	22.7423	16.9984	17.1546	15.5893	17.4229	16.8094	17.1069
149.667	22.3737	21.8067	22.5327	20.4279	20.4792	22.7432	16.9546	17.1218	15.571	17.4229	16.7729	17.0739
149.75	22.3273	21.8067	22.5387	20.4682	20.4792	22.7442	16.9108	17.089	15.5527	17.3812	16.7363	17.0409
149.833	22.2809	21.8067	22.5387	20.5004	20.4792	22.7452	16.867	17.0563	15.5343	17.206	16.6997	17.0079
149.917	22.2345	21.8067	22.5387	20.5031	20.4792	22.7462	16.8232	17.0235	15.516	17.0374	16.6631	16.9749
150	22.2706	21.8067	22.5387	20.5031	20.4792	22.7472	16.7794	16.9907	15.4977	16.9907	16.6265	16.9419
150.083	22.4283	21.8067	22.5387	20.5031	20.4792	22.7481	16.7356	16.958	15.4794	16.9686	16.59	16.9814
150.167	22.5562	21.8067	22.5387	20.5031	20.4792	22.7491	16.6918	16.9252	15.4611	16.9464	16.5534	16.9836
150.25	22.551	21.8067	22.5387	20.5031	20.4792	22.7501	16.648	16.8925	15.4428	16.9243	16.5168	16.9417
150.333	22.551	21.8067	22.5387	20.5031	20.4792	22.7511	16.6042	16.8597	15.4244	16.9021	16.4802	16.8999
150.417	22.551	21.8067	22.5387	20.5031	20.4788	22.7521	16.5604	16.8269	15.4061	16.88	16.4436	16.858
150.5	22.551	21.8067	22.5387	20.5031	20.4727	22.753	16.5166	16.7942	15.3878	16.8578	16.4071	16.8161
150.583	22.551	21.8067	22.5387	20.5031	20.465	22.754	16.4728	16.7614	15.3695	16.8357	16.3705	16.7742
150.667	22.551	21.6931	22.5387	20.5031	20.4576	22.755	16.429	16.7286	15.3512	16.8135	16.3339	16.7323
150.75	22.551	21.6445	22.4684	20.5031	20.4555	22.756	16.3852	16.6959	15.3328	16.7914	16.2973	16.6905
150.833	22.551	21.7839	22.4504	20.5031	20.4555	22.757	16.3414	16.6631	15.3145	16.7692	16.2607	16.6486
150.917	22.551	21.8409	22.4504	20.5031	20.4555	22.7579	16.2976	16.6303	15.2962	16.7472	16.2241	16.6067
151	22.551	21.9278	22.4478	20.5031	20.4555	22.7589	16.2538	16.5976	15.2779	16.7211	16.1876	16.5648
151.083	22.551	21.9426	22.4259	20.5031	20.4555	22.7599	16.21	16.5648	15.2596	16.6813	16.151	16.523
151.167	22.551	21.9426	22.3608	20.517	20.4555	22.7609	16.1662	16.5321	15.2412	16.6414	16.1144	16.4811
151.25	22.551	21.9426	22.3752	20.5826	20.4555	22.7619	16.1224	16.4993	15.2229	16.6015	16.0778	16.4392
151.333	22.5271	21.9426	22.3752	20.6151	20.4555	22.7628	16.0786	16.4666	15.2046	16.5628	16.0412	16.3973
151.417	22.3799	21.9426	22.3752	20.6151	20.4555	22.7638	16.0348	16.4338	15.1863	16.5233	16.0047	16.3555
151.5	22.3945	21.9426	22.3677	20.6151	20.4555	22.7648	15.991	16.401	15.168	16.4816	15.9681	16.3136
151.583	22.4891	21.9426	22.3625	20.6151	20.4556	22.7658	15.9472	16.3683	15.1496	16.4399	15.9315	16.2703
151.667	22.5935	21.9426	22.3985	20.6151	20.4959	22.7667	15.9033	16.3355	15.1313	16.3982	15.8949	16.2237
151.75	22.7043	21.9429	22.5042	20.5328	20.5737	22.7677	15.8596	16.3027	15.113	16.3565	15.8583	16.1772
151.833	22.8034	21.9445	22.5295	20.3731	20.6716	22.7687	15.8157	16.27	15.0947	16.3148	15.8217	16.1306
151.917	22.8137	21.9461	22.5273	20.3727	20.6893	22.7697	15.7719	16.2372	15.0764	16.2731	15.7852	16.0841
152	22.8137	21.9477	22.515	20.3706	20.7001	22.7707	15.7281	16.2045	15.058	16.2155	15.7486	16.0376
152.083	22.8137	21.9493	22.5013	20.3683	20.7134	22.7717	15.6843	16.1717	15.0397	16.1022	15.712	15.991
152.167	22.816	21.951	22.4877	20.3662	20.7267	22.7726	15.6405	16.1389	15.0214	15.2498	15.6754	15.9445
152.25	22.8206	21.9526	22.474	20.3706	20.7401	22.7736	15.5967	16.1062	15.0031	16.3339	15.6388	15.898
152.333	22.8253	21.9542	22.4604	20.3783	20.7534	22.7746	15.5529	16.0734	14.9848	16.3339	15.6023	15.8514
152.417	22.83	21.9558	22.4467	20.3858	20.7667	22.7756	15.5091	16.0406	14.9665	16.3339	15.5657	15.8049
152.5	22.8347	21.9575	22.4331	20.3091	20.7801	22.7766	15.4653	16.0079	14.9481	16.3339	15.5291	15.7584
152.583	22.8394	21.9591	22.4194	20.2782	20.791	22.7775	15.4215	15.9751	14.9298	16.3339	15.4925	15.7118
152.667	22.8441	21.9607	22.4058	20.302	20.7592	22.7785	15.3777	15.9423	14.9115	16.3339	15.4559	15.6653
152.75	22.8488	21.9623	22.4178	20.3053	20.7098	22.7795	15.3339	15.9096	14.8932	16.3339	15.4194	15.6187
152.833	22.8535	21.9639	22.5355	20.3475	20.6604	22.7805	15.2901	15.8768	14.8749	16.3339	15.3828	15.5722
152.917	22.8582	21.9656	22.6493	20.4186	20.611	22.7814	15.2463	15.8441	14.8565	16.3339	15.3462	15.5257
153	22.8629	21.9672	22.707	20.4882	20.5617	22.7824	15.2025	15.8113	14.8382	16.3339	15.3096	15.4967
153.083	22.8676	21.9688	22.7598	20.4918	20.5267	22.7834	15.1587	15.7785	14.8199	16.3339	15.273	15.481
153.167	22.8723	21.9704	22.8126	20.4413	20.4928	22.7844	15.1149	15.7458	14.8016	16.3339	15.2364	15.4652
153.25	22.8769	21.972	22.8294	20.3902	20.4585	22.7854	15.0711	15.713	14.7833	16.3339	15.1999	15.4494
153.333	22.8816	21.9737	22.8062	20.3391	20.4243	22.7863	15.0273	15.6803	14.7649	16.3339	15.1633	15.4336
153.417	22.8863	21.9753	22.7825	20.2886	20.4155	22.7873	14.9835	15.6475	14.7466	16.3339	15.1267	15.4186
153.5	22.891	21.9769	22.7587	20.2653	20.5203	22.7883	14.9397	15.6147	14.7283	16.3339	15.0901	15.4143
153.583	22.8957	21.9785	22.7344	20.2124	20.6406	22.7893	14.8959	15.582	14.71	16.3339	15.0537	15.4129
153.667	22.9004	21.9801	22.6724	20.1694	20.7608	22.7903	14.8521	15.5492	14.6917	16.1245	14.9896	15.3981
153.75	22.9051	21.9796	22.5919	20.2278	20.827	22.7912	14.8083	15.5165	14.6733	16.0977	14.8904	15.3761
153.833	22.9098	21.9609	22.5975	20.3011	20.7728	22.7922	14.7758	15.4837	14.655	16.0976	14.784	15.3542
153.917	22.9145	21.9379	22.6685	20.3743	20.7142	22.7932	14.7592	15.4509	14.6367	16.0786	14.66	15.3323
154	22.9192	21.9149	22.7396	20.4254	20.6619	22.7942	14.7427	15.4182	14.6184	16.0804	14.6172	15.3076
154.083	22.9239	21.8919	22.7912	20.3876	20.6599	22.7952	14.7261	15.3854	14.6001	16.0346	14.6172	15.2354
154.167	22.9286	21.8689	22.7758	20.3608	20.6689	22.7961	14.7096	15.3526	14.5817	15.9253	14.6172	15.148
154.25	22.9333	21.8459	22.7543	20.428	20.6727	22.7971	14.6931	15.3199	14.5634	15.9182	14.6172	15.1205
154.333	22.9379	21.8229	22.7329	20.5097	20.666	22.7981	14.6766	15.2871	14.5451	15.9072	14.6172	15.1639
154.417	22.9426	21.8122	22.7114	20.5101	20.7048	22.7991	14.66	15.2859	14.5268	15.8963	14.6172	15.1925
154.5	22.9473	21.8286	22.6899	20.4354	20.7532	22.8001	14.6435	15.269	14.5085	15.8853	14.6172	15.1599
154.583	22.952	21.8461	22.6685	20.3689	20.7569	22.801	14.627	15.2309	14.4901	15.8744	14.6172	15.1183
154.667	22.9567	21.8635	22.7129	20.5178	20.6991	22.802	14.6104	15.1928	14.4722	15.8634	14.6172	15.0741
154.75	22.9614	21.881	22.8295	20.5262	20.6408	22.803	14.5939	15.1701	14.4424	15.8525	14.6172	15.0714
154.833	22.9661	21.8984	22.9402	20.5423	20.5825	22.804	14.5774	15.2029	14.4077	15.8415	14.6172	15.2287
154.917	22.9708	21.9077	22.9428	20.5588	20.565	22.805	14.5608	15.2079	14.3797	15.8306	14.6172	15.2667
155	22.9755	21.9095	22.9043	20.5753	20.5935	22.8059	14.5443	15.2079	14.3758	15.8197	14.6172	15.2667
155.083	22.9802	21.9123	22.8657	20.5917	20.6227	22.8069	14.5273	15.2079	14.2999	15.8087	14.6172	15.2667
155.167	22.9849	21.9151	22.8272	20.6082	20.6519	22.8079	14.4999	15.2079	14.2142	15.7795	14.6172	15.2667
155.25	22.9896	21.9179	22.7895	20.6244	20.6812	22.8089	14.4683	15.1676	14.1504	15.7534	14.6172	15.2667
155.333	22.9942	21.9207	22.7614	20.6555	20.6911	22.8099	14.4366	15.1475	14.1469	15.7304	14.6172	15.2667
155.417	22.9989	21.9206	22.7444	20.688	20.6851	22.8108	14.4049	15.1475	14.1469	15.6783	14.6172	15.2667
155.5	23.0036	21.9055	22.7966	20.7201	20.6884	22.8118	14.3733	15.1475	14.1469	15.6032	14.6172	15.2667
155.583	23.0083	21.8884	22.9116	20.7669	20.6919	22.8128	14.3416	15.1475	14.1469	15.5281	14.6172	15.2667
155.667	23.013	21.8713	22.9789	20.8178	20.6954	22.8138	14.3219	15.1475	14.1469	15.5526	14.6172	15.2667
155.75	23.0177	21.8542	22.8668	20.8372	20.6989	22.8148	14.3654	15.1475	14.1469	15.6201	14.6172	15.2667
155.833	23.0224	21.837	22.7586	20.8154	20.7119	22.8157	14.4125	15.1475	14.1469	15.5881	14.6172	15.2667
155.917	23.0271	21.8199	22.762	20.7923	20.8264	22.8167	14.3826	15.1475	14.1469	15.5589	14.6172	15.2667
156	23.0318	21.8029	22.8273	20.7692	20.83	22.8177	14.3419	15.1475	14.1469	15.5536	14.6172	15.2667
156.083	23.0365	21.786	22.8936	20.7646	20.8059	22.8187	14.2081	15.1475	14.1469	15.5536	14.6172	15.2667
156.167	23.0412	21.7689	22.9568	20.9023	20.8333	22.8196	13.9818	15.1475	14.1469	15.5536	14.6172	15.2667
156.25	23.0459	21.7517	22.9385	21.0288	20.878	22.8206	13.9752	15.1475	14.1469	15.5536	14.6172	15.2667
156.333	23.0505	21.7345	22.8831	21.0495	20.9226	22.8216	13.9752	15.1475	14.1469	15.5536	14.6172	15.2667
156.417	23.0552	21.7174	22.9015	21.067	20.9672	22.8226	13.9752	15.1475	14.1469	15.5536	14.6172	15.2667
156.5	23.0599	21.7168	22.9595	21.0317	21.0069	22.8236	13.9752	15.1475	14.1469	15.5536	14.6172	15.2667
156.583	23.0646	21.7488	23.0174	20.9724	21.0465	22.8245	13.9752	15.1475	14.1469	15.5536	14.6172	15.2667
156.667	23.0693	21.7827	23.0754	20.9131	21.0819	22.8255	13.8801	15.1475	14.1469	15.5536	14.6172	15.2667
156.75	23.074	21.8165	23.1317	20.8533	21.0693	22.8265	13.7343	15.1475	14.1469	15.5536	14.6172	15.2667
156.833	23.0787	21.8504	23.192	20.7723	21.0537	22.8275	13.724	15.1475	14.1469	15.5536	14.6172	15.2667
156.917	23.0834	21.8843	23.2465	20.682	21.038	22.8285	13.6216	15.1475	14.1469	15.5536	14.6172	15.2667
157	23.0881	21.9181	23.3095	20.5918	21.0224	22.8294	13.6084	15.1475	14.1469	15.5536	14.6172	15.2667
157.083	23.0928	21.952	23.27	20.6045	21.0074	22.8304	13.5951	15.1475	14.1469	15.5536	14.6172	15.2667
157.167	23.0975	21.9859	23.2262	20.7467	21.0057	22.8314	13.5951	15.1475	14.1469	15.5536	14.6172	15.2667
157.25	23.1022	22.0198	23.201	20.7649	21.0179	22.8324	13.5004	14.9984	14.1469	15.5536	14.6172	15.2667
157.333	23.1068	22.0532	23.1734	20.761	21.0311	22.8334	13.4032	14.8452	14.1469	15.5536	14.6172	15.2667
157.417	23.1115	22.0645	23.1458	20.757	21.0444	22.8343	13.4032	14.8452	14.1469	15.5536	14.6172	15.2667
157.5	23.1162	22.0621	23.1182	20.7652	21.0577	22.8353	13.301	14.8452	14.1469	15.5536	14.6172	15.2667
157.583	23.1209	22.0595	23.0906	20.8055	21.071	22.8363	12.9026	14.8452	14.1469	15.5536	14.6172	15.2667
157.667	23.1256	22.057	23.063	20.8541	21.0843	22.8373	12.324	14.8452	14.1469	15.5536	14.6172	15.2667
157.75	23.1303	22.0544	23.0395	20.9482	21.0975	22.8383	12.324	14.8452	14.1469	15.5536	14.6172	15.2667
157.833	23.135	22.0519	23.0479	20.9623	21.1108	22.8392	12.3306	14.8452	14.1469	15.5536	14.6172	15.2667
157.917	23.1397	22.0493	23.0659	20.9506	21.1241	22.8402	12.6376	14.8452	14.1469	15.5536	14.6172	15.2667
158	23.1444	22.0468	23.0838	20.9748	21.1371	22.8412	12.6376	14.8452	14.1469	15.5536	14.6172	15.2667
158.083	23.1491	22.0442	23.1017	21.0365	21.1571	22.8422	12.6376	14.8452	14.1469	15.5536	14.6172	15.2667
158.167	23.1538	22.0417	23.1197	21.0054	21.1823	22.8432	12.6376	14.8452	14.1469	15.5536	14.6172	15.2667
158.25	23.1584	22.0362	23.1305	20.9089	21.2075	22.8441	12.6666	14.8452	14.1469	15.5536	14.6172	15.2667
158.333	23.1632	22.0102	23.0415	20.8174	21.2327	22.8451	12.9728	14.7064	14.1469	15.5536	14.6172	15.2667
158.417	23.1678	21.9803	23.0111	20.9259	21.257	22.8461	12.9728	14.6436	14.1469	15.5536	14.6172	15.2667
158.5	23.1725	21.9508	23.0452	21.0408	21.2475	22.8471	13.1041	14.6436	14.1469	15.5536	14.6172	15.2667
158.583	23.176	21.935	23.0803	20.987	21.2003	22.8481	13.3902	14.6436	14.1469	15.5536	14.6172	15.2667
158.667	23.1493	21.926	23.1175	20.9258	21.1523	22.849	13.4031	14.6436	14.1469	15.5536	14.6172	15.2667
158.75	23.1093	21.917	23.2181	20.8646	21.1043	22.85	13.4031	14.6436	14.1469	15.5536	14.6172	15.2667
158.833	23.0693	21.899	23.1698	20.8211	21.0696	22.851	12.7022	14.6436	14.1469	15.5536	14.6172	15.2667
158.917	23.0292	21.8405	23.1675	20.7797	21.1651	22.852	12.5744	14.6436	14.1469	15.5536	14.6172	15.2667
159	22.9892	21.7845	23.18	20.7548	21.3301	22.8529	12.5744	14.6436	14.1469	15.5536	14.6172	15.2667
159.083	22.9938	21.7518	23.1806	20.8799	21.4692	22.8539	12.9599	14.6436	14.1469	15.5536	14.6172	15.2667
159.167	23.0991	21.72	23.1796	21.0369	21.4655	22.8549	13.0117	14.6436	14.1469	15.5536	14.6172	15.2667
159.25	23.102	21.6882	23.1787	21.0739	21.4397	22.8559	13.0117	14.6436	14.1469	15.5536	14.6172	15.2667
159.333	23.105	21.6963	23.1778	21.0657	21.4182	22.8569	13.0333	14.6436	14.1469	15.5536	14.6172	15.2667
159.417	23.1081	21.7577	23.1769	21.0575	21.4101	22.8578	13.0385	14.6436	14.1469	15.5536	14.6172	15.2667
159.5	23.1111	21.8197	23.1764	21.0387	21.4068	22.8588	13.0385	14.6436	14.1469	15.5536	14.6172	15.2667
159.583	23.1142	21.8585	23.1833	20.99	21.4068	22.8598	12.9253	14.6436	14.1469	15.5536	14.6172	15.2667
159.667	23.1186	21.859	23.1933	20.9447	21.4068	22.8608	12.8679	14.6436	14.1469	15.5536	14.6172	15.2667
159.75	23.1347	21.859	23.2032	20.9932	21.4068	22.8609	12.8679	14.6436	14.1469	15.5536	14.6172	15.2667
159.833	23.1533	21.859	23.209	21.1378	21.4068	22.8576	13.5494	14.6436	14.1469	15.5536	14.6172	15.2667
159.917	23.1719	21.859	23.2006	21.1657	21.4068	22.8541	14.0005	14.6436	14.1469	15.5536	14.6172	15.2667
160	23.1906	21.859	23.1928	21.1899	21.4068	22.8505	14.0005	14.6436	14.1469	15.5536	14.6172	15.2667
160.083	23.2092	21.859	23.1928	21.2142	21.4068	22.8469	14.0005	14.6436	14.1469	15.5536	14.6172	15.2667
160.167	23.2278	21.859	23.1928	21.2385	21.4068	22.8434	14.0005	14.6436	14.1469	15.5536	14.6172	15.2667
160.25	23.2465	21.859	23.1928	21.2627	21.4068	22.8398	14.0005	14.6436	14.1472	15.5536	14.6172	15.2667
160.333	23.2651	21.859	23.1928	21.2802	21.4068	22.8363	14.0005	14.6436	14.1476	15.5536	14.6172	15.2667
160.417	23.2838	21.859	23.1928	21.281	21.4068	22.8327	14.0005	14.6436	14.148	15.5536	14.6172	15.2667
160.5	23.3024	21.859	23.1928	21.2067	21.4068	22.8291	14.0005	14.6436	14.1484	15.5536	14.6172	15.2667
160.583	23.321	21.859	23.1593	21.1463	21.3251	22.8256	14.0005	14.6436	14.1488	15.5536	14.6172	15.2667
160.667	23.3397	21.859	23.1378	21.1463	21.0592	22.822	14.0005	14.6436	14.1493	15.5536	14.6172	15.2667
160.75	23.3583	21.859	23.1378	21.1463	20.9974	22.8185	14.0005	14.6436	14.1497	15.5536	14.6172	15.2667
160.833	23.3769	21.859	23.1378	21.1463	21.0445	22.8149	14.0005	14.6436	14.1501	15.5536	14.6172	15.2667
160.917	23.3956	21.8232	23.1378	21.1463	21.0917	22.8114	14.0005	14.6436	14.1505	15.5536	14.6172	15.2667
161	23.4142	21.4933	23.1378	21.1463	21.1389	22.8078	14.0005	14.6436	14.1509	15.5536	14.6172	15.2667
161.083	23.4328	21.4416	23.1104	21.1463	21.1861	22.8043	14.0005	14.6436	14.1514	15.5536	14.6172	15.2667
161.167	23.4515	21.4426	23.0457	21.1463	21.2312	22.8007	14.0005	14.6436	14.1518	15.5536	14.6172	15.2667
161.25	23.4701	21.4437	22.9808	21.1463	21.2445	22.7971	14.0005	14.6436	14.1522	15.5536	14.6172	15.2667
161.333	23.4888	21.4448	22.9208	21.1463	21.2473	22.7936	14.0005	14.6436	14.1526	15.5536	14.6172	15.2667
161.417	23.5074	21.4459	22.9482	21.1463	21.2502	22.79	14.0005	14.6436	14.153	15.5536	14.6172	15.2667
161.5	23.5259	21.4648	23.0081	21.1463	21.253	22.7865	14.0005	14.6436	14.1534	15.5536	14.6172	15.2667
161.583	23.5415	21.5235	23.0629	21.1463	21.2555	22.7829	14.0005	14.6436	14.1539	15.5536	14.6172	15.2667
161.667	23.5606	21.5831	23.0827	21.2165	21.263	22.7794	14.0005	14.6436	14.1543	15.5536	14.6172	15.2667
161.75	23.5797	21.6288	23.096	21.394	21.2946	22.7758	14.0005	14.6436	14.1547	15.5536	14.6172	15.2667
161.833	23.5989	21.6695	23.1093	21.0496	21.3283	22.7722	14.0005	14.6436	14.1551	15.5536	14.6172	15.2667
161.917	23.6181	21.7102	23.1222	20.7691	21.362	22.7687	14.0005	14.6436	14.1555	15.5536	14.6172	15.2667
162	23.6372	21.742	23.1181	20.7696	21.394	22.7651	14.0005	14.6436	14.156	15.5536	14.6172	15.2667
162.083	23.6564	21.7549	23.0916	20.7696	21.4116	22.7616	14.0005	14.6436	14.1564	15.5536	14.6172	15.2667
162.167	23.6756	21.768	23.0382	20.7644	21.4686	22.758	14.0005	14.6436	14.1568	15.5536	14.6172	15.2667
162.25	23.6947	21.7811	22.9767	20.6794	21.4686	22.7545	14.0005	14.6436	14.1572	15.5536	14.6172	15.2667
162.333	23.7139	21.8192	22.9744	20.6094	21.4686	22.7509	14.0005	14.6436	14.1576	15.5536	14.6172	15.2667
162.417	23.733	21.8758	23.0631	20.5645	21.4686	22.7474	14.0005	14.6436	14.158	15.5536	14.6172	15.2667
162.5	23.7522	21.9324	23.0906	20.5253	21.4686	22.7438	14.0005	14.6436	14.1585	15.5536	14.6172	15.2667
162.583	23.7714	21.9543	23.1484	20.6031	21.4686	22.7402	14.0005	14.6436	14.1589	15.5536	14.6172	15.2667
162.667	23.7905	21.9369	23.1978	20.6413	21.4686	22.7367	14.0005	14.6436	14.1593	15.5536	14.6172	15.2667
162.75	23.8097	21.941	23.2221	20.6782	21.4686	22.7331	14.0005	14.6436	14.1597	15.5536	14.6172	15.2667
162.833	23.8183	21.9993	23.2464	20.7038	21.4686	22.7296	14.1994	14.6436	14.1601	15.5536	14.6172	15.2667
162.917	23.8183	22.0604	23.2986	20.6907	21.2399	22.726	14.2397	14.6436	14.1606	15.5536	14.6172	15.2667
163	23.8183	22.1214	23.3981	20.6445	20.975	22.7225	14.2397	14.6436	14.161	15.5536	14.5387	15.2667
163.083	23.8182	22.1825	23.422	20.6061	20.975	22.7189	14.2397	14.6436	14.1614	15.5536	14.4279	15.2667
163.167	23.8182	22.2435	23.479	20.5792	20.975	22.7154	14.2397	14.6436	14.1618	15.5536	14.467	15.2667
163.25	23.8182	22.3029	23.5419	20.5519	20.8929	22.7118	14.2397	14.6436	14.1622	15.5536	14.4905	15.2667
163.333	23.8181	22.3406	23.5876	20.5253	20.9556	22.7082	14.2397	14.6436	14.1626	15.5536	14.4905	15.2667
163.417	23.8155	22.3751	23.5284	20.552	21.1418	22.7047	14.2397	14.6436	14.1631	15.5536	14.4905	15.2667
163.5	23.7691	22.4095	23.4501	20.6233	21.2396	22.7011	14.2397	14.6436	14.1635	15.5536	14.4905	15.2667
163.583	23.707	22.444	23.431	20.6945	21.208	22.6976	14.2397	14.6436	14.1639	15.5536	14.4905	15.2667
163.667	23.6523	22.4776	23.431	20.7168	21.1753	22.694	14.2397	14.6436	14.1643	15.5536	14.4905	15.2667
163.75	23.6206	22.4849	23.431	20.6431	21.1429	22.6904	14.2397	14.6436	14.1647	15.5536	14.4905	15.2667
163.833	23.5819	22.4778	23.431	20.5668	21.1437	22.6869	14.2397	14.6436	14.1651	15.5536	14.4905	15.2667
163.917	23.5432	22.4706	23.431	20.4988	21.1506	22.6833	14.2397	14.6436	14.1656	15.5536	14.4905	15.2667
164	23.497	22.4635	23.431	20.4705	21.0751	22.6798	14.2397	14.6436	14.166	15.5536	14.4905	15.2667
164.083	23.2429	22.4564	23.431	20.4474	21.0745	22.6762	14.2397	14.6436	14.1664	15.5536	14.4905	15.2667
164.167	23.2306	22.4493	23.431	20.4504	21.2775	22.6727	14.2397	14.6436	14.1668	15.5536	14.4905	15.181
164.25	23.2306	22.4422	23.431	20.5542	21.3921	22.6691	14.2397	14.6436	14.1672	15.5536	14.4905	15.0133
164.333	23.2306	22.435	23.431	20.6708	21.4348	22.6656	14.2397	14.6436	14.1677	15.5536	14.4905	15.0133
164.417	23.2306	22.4368	23.431	20.7811	21.4783	22.662	14.2397	14.6436	14.1681	15.5536	14.4905	15.0133
164.5	23.2306	22.4956	23.431	20.8077	21.5217	22.6584	14.2397	14.6436	14.1685	15.5536	14.4427	15.0133
164.583	23.2306	22.4807	23.431	20.8713	21.5652	22.6549	14.2397	14.6439	14.1689	15.5536	14.4666	15.0133
164.667	23.2306	22.4749	23.431	20.9072	21.6029	22.6513	14.2397	14.7923	14.1692	15.5536	14.466	15.0133
164.75	23.2306	22.4691	23.431	20.9072	21.5916	22.6478	14.2397	14.8074	14.1639	15.5536	14.4514	15.0133
164.833	23.2306	22.404	23.431	20.9072	21.5829	22.6442	14.2397	14.8004	14.1506	15.5536	14.4184	15.0133
164.917	23.2306	22.1682	23.431	20.9072	21.6699	22.6407	14.2397	14.8004	14.1372	15.5536	14.4135	15.0133
165	23.2306	21.993	23.431	20.9072	21.6925	22.6371	14.2397	14.8004	14.1238	15.5536	14.4135	15.0133
165.083	23.2306	21.9434	23.431	20.9072	21.4877	22.6335	14.2397	14.8004	14.1105	15.5536	14.4135	15.0133
165.167	23.2306	21.5228	23.4309	20.9072	21.4722	22.63	14.2397	14.7452	14.0971	15.5536	14.4135	15.0133
165.25	23.2306	21.6083	23.4288	20.9072	21.4722	22.6264	14.2695	14.7122	14.0838	15.5536	14.4135	15.0133
165.333	23.2306	22.033	23.3855	20.9072	21.4722	22.6229	14.3397	14.7226	14.0704	15.5536	14.3448	15.0133
165.417	23.2306	21.8429	23.2818	20.9072	21.4722	22.6193	14.3442	14.7626	14.0571	15.5536	14.2983	15.0133
165.5	23.2306	21.8499	23.1776	20.9072	21.4722	22.6158	14.1953	14.7726	14.0437	15.5536	14.4003	15.0133
165.583	23.2306	21.8499	23.0997	20.9072	21.4722	22.6122	14.1926	14.7726	14.0303	15.5536	14.3931	15.0133
165.667	23.2306	21.8549	23.1899	20.9072	21.4722	22.6087	14.065	14.7945	14.017	15.5536	14.3859	15.0133
165.75	23.2306	21.7689	23.3212	20.9072	21.4722	22.6051	13.9126	14.8317	14.0036	15.5536	14.3788	14.9849
165.833	23.2306	21.6325	23.3156	20.9072	21.4722	22.6015	13.9125	14.8313	13.9902	15.5536	14.3716	14.6882
165.917	23.2306	21.6325	23.276	20.9072	21.4722	22.598	13.9125	14.7928	13.9769	15.5536	14.3644	14.6428
166	23.2306	21.6325	23.2842	20.8134	21.4722	22.5944	13.9125	14.8113	13.9635	15.5536	14.3573	14.6428
166.083	23.2306	21.6325	23.2525	20.5985	21.4722	22.5909	13.9125	14.7707	13.9502	15.5536	14.3501	14.6428
166.167	23.2306	21.6325	23.2143	20.6811	21.4722	22.5873	13.9169	14.7814	13.9368	15.467	14.3429	14.6428
166.25	23.2306	21.6325	23.2143	20.6745	21.4722	22.5838	13.9798	14.796	13.9247	15.2816	14.3361	14.6428
166.333	23.2306	21.5531	23.2143	20.6545	21.4722	22.5802	13.9798	14.796	13.9226	15.2815	14.3685	14.6428
166.417	23.2306	21.5481	23.2143	20.701	21.4722	22.5767	13.9798	14.796	13.8967	15.233	14.3732	14.6428
166.5	23.2306	21.5481	23.2143	20.8679	21.4722	22.5731	13.9798	14.796	14.0463	15.1485	14.3732	14.6476
[truncated: 2,012 more rows]

## Sheet: ED Fig. 3D
Weight Change
different DR %
each dot is a biorep
	30% DR								40% DR								50% DR								AL
	-4.24691	-2.24989		-7.71812	-4.93574	-13.5534	-1.20947		-14.2796	-11.1134	-7.60251	-11.7786	-8.66947	-15.0104	-18.7861	-7.58691	-16.5858	-16.7454	-18.6923	-18.9433	-1.15396	-22.9791	-18.7779	-21.3105	7.38659		7.87551	-5.11563	1.80766	4.13647	2.89249
											30% DR vs. 40% DR	6.201	-1.481 to 13.88	No	ns	0.1447
											30% DR vs. 50% DR	11.25	3.564 to 18.93	Yes	**	0.0025
											30% DR vs. AL	-8.816	-17.03 to -0.6031	Yes	*	0.0322
											40% DR vs. 50% DR	5.045	-2.068 to 12.16	No	ns	0.2321
											40% DR vs. AL	-15.02	-22.70 to -7.335	Yes	****	<0.0001
											50% DR vs. AL	-20.06	-27.74 to -12.38	Yes	****	<0.0001

## Sheet: ED Fig. 3E
Weight Change over time
across diets
each dot is a biorep
	days pti	30% DR								40% DR								50% DR								AL
0	0	20.25	18.312	21.093	19.668	19.997	21.574	19.182		18.642	19.418	20.217	21.14	18.767	20.226	21.979	19.705	19.589	19.062	18.842	18.814	19.758	19.657	20.13	20.816		20.745	17.938	18.427	19.928	20.605	18.475	20.193
7	7	17.9	16.2	17.86	18.2	18.52	18.9	18.12		16.26	17.28	17.82	18.79	17.54	17.57	18.52	18.21	16.34	16.12	15.92	15.82	15.75	16.4	16.9	16.8		20.9	18	18.4	19.25	20.3	18.1	19.63
14	14	19.39	17.9	18.15	19.01	18.65	18.95			15.98	17.26	18.68	18.65	17.14	17.19	17.85	18.21	16.34	15.87	15.32	15.25	15.14	16.35	16.38			21.12	18.68	18.96	19.93	21.4	19.16	19.53
20	20	19.1	17.3	18.6	18.9	18.4	19			16.1	17	18.7	18	16.7	17	17.7	17.9	15.9	15.5	15	15.1	14.9	15.6	15.9			22.7	19.9	20.1	20.4	22.1	18.5	19.6
22	22	18.8	16.9	17.9	18.3	18.1	18.1			15.9	16.9	18.8	17.7	16.6	16.6	17.6	17.5	15.8	15.5	15	14.9	14.8	15.2	16			22.9	19.5	20.3	20.9	22	19.1	20
28	28	19	17.2	18	18.6	18.8	19			16.2	17.1	19.2	18	17	17	18.2	18.1	16.1	15.6	14.8	14.6	15.3	15.4	16.1				20.2	20.4		22.8	20	20.4
32	32	20.2	17.7	18.3	18.7	19.1	19.2			16.6	17.5	20.9	18.7	17.3	17	19	19	16.1	15.6	15	14.8	15.7	15.6	16.1				20.7	20.9		23.6	19.6

## Sheet: ED Fig. 3F
Fat Mass Change
each point is biorep
30% DR								40% DR								50% DR								AL
-19.305	26.1745		-22.3301	-10.2649	-26.9461	8.98204		-60.9244	-29.5918	-39.0756	-50.4298	-23.0263	-51.5068	-43.7751	-45.3552	-65.9091	-78.3019	-66.2857	-65.2985	-15.7692	-68.8889	-81.2057	-60.5932	63.3333		6.77083	-33.3333	4.0201	32	-35.7895
	30% DR vs. 40% DR	35.68	0.5793 to 70.78	Yes	*	0.0454
	30% DR vs. 50% DR	55.5	20.40 to 90.60	Yes	**	0.0011
	30% DR vs. AL	-13.45	-50.97 to 24.07	No	ns	0.7572
	40% DR vs. 50% DR	19.82	-12.68 to 52.32	No	ns	0.3543
	40% DR vs. AL	-49.13	-84.23 to -14.03	Yes	**	0.0039
	50% DR vs. AL	-68.95	-104.0 to -33.85	Yes	****	<0.0001

## Sheet: ED Fig. 3G
Lean Mass Change
each point is a biorep
	30% DR								40% DR								50% DR								AL
	-0.25031	-2.24127		-3.00601	-2.04212	-9.24012	2.08202		-8.17016	-10.8668	-3.68981	-5.02197	-7.26688	-5.26316	-15.2456	-4.15375	-6.65788	-5.79427	-11.6371	-7.01996	5.7888	-13.8871	-3.62595	-12.5448	2.46609		14.0854	2.3718	2.06246	1.86294	9.14634
			30% DR vs. 40% DR	5.01	-2.362 to 12.38	No	ns	0.2651
			30% DR vs. 50% DR	4.473	-2.900 to 11.84	No	ns	0.3589
			30% DR vs. AL	-7.782	-15.66 to 0.09919	No	ns	0.0538
			40% DR vs. 50% DR	-0.5375	-7.363 to 6.288	No	ns	0.9963
			40% DR vs. AL	-12.79	-20.16 to -5.420	Yes	***	0.0004
			50% DR vs. AL	-12.25	-19.63 to -4.882	Yes	***	0.0006

## Sheet: ED Fig. 3H
Tumor onset, kaplin meier curve
tumor onset is 250mm3
			Days PTI	AL	30% DR	40% DR	50% DR
		B6-17730	18		1
		B6-17731	29		1
		B6-17737	29		1
		B6-17738	34
		B6-17739	21		1
		B6-17740	14		1					pvalue on graph
		B6-17719	20			1
		B6-17720	20			1
		B6-17721	18			1
		B6-17722	25			1
		B6-17726	25			1
		B6-17727	29			1
		B6-17728	18			1
		B6-17729	15			1
		B6-17733	25				1
		B6-17734	25				1
		B6-17735	34				1
		B6-17745	20				1
		B6-17746	32				1
		B6-17748	15				1
		B6-17741	13	1
		B6-17742	21	1
		B6-17743	18	1
		B6-17744	15	1
		B6-17723	13	1
		B6-17724	25	1
		Original AL and DR data	9	1
			9	1
			11				1
			11				1
			11	1
			13				1
			13				1
			13	1
			13	1
			13	1
			13	1
			15	1
			18				1
			20				1
			22				1
			22				1
			22	1
			25				1
			25				1
			25	1
			11	1
			11	1
			11	1
			14				1
			18	1
			18	1
			25				1
			25				1
			35				1
			37
			10	1
			12	1
			12	1
			14	1
			17	1
			26				1
			31				1
			35				1
			35				1
				26	5	8	24
