# Supplementary material for: Dietary restriction reprograms CD8+ T cell fate to enhance anti-tumour immunity and immunotherapy responses
Source: Nat Metab. 2025 Dec 9;7(12):2489–509. doi: 10.1038/s42255-025-01415-6 (PMC12727518; doi:10.1038/s42255-025-01415-6)
Supplement: Supplementary file 23 — Statistical source data [file 42255_2025_1415_MOESM23_ESM.xlsx]

## Sheet: ED Fig. 4A
Immunophenotpying (adaptive Spleen)
CR is DR
Each point it a biorep
		Lymphocytes | Freq. of Parent	Lymphocytes/Single Cells | Freq. of Parent	Lymphocytes/Single Cells/Live | Freq. of Parent	Lymphocytes/Single Cells/Live/B cells | Freq. of Parent	Lymphocytes/Single Cells/Live/CD3+ | Freq. of Parent	Lymphocytes/Single Cells/Live/CD3+/CD4+ | Freq. of Parent	Lymphocytes/Single Cells/Live/CD3+/CD4+/Tcm | Freq. of Parent	Lymphocytes/Single Cells/Live/CD3+/CD4+/Tdn | Freq. of Parent	Lymphocytes/Single Cells/Live/CD3+/CD4+/Tem | Freq. of Parent	Lymphocytes/Single Cells/Live/CD3+/CD4+/Tn | Freq. of Parent	Lymphocytes/Single Cells/Live/CD3+/CD8+ | Freq. of Parent	Lymphocytes/Single Cells/Live/CD3+/CD8+/Tcm | Freq. of Parent	Lymphocytes/Single Cells/Live/CD3+/CD8+/Tdn | Freq. of Parent	Lymphocytes/Single Cells/Live/CD3+/CD8+/Tem | Freq. of Parent	Lymphocytes/Single Cells/Live/CD3+/CD8+/Tn | Freq. of Parent	Lymphocytes/Single Cells/Live/NK cells | Freq. of Parent	Lymphocytes/Single Cells/Live/NK T Cells | Freq. of Parent
	Spleen_C5_Reg_00.fcs	70.9 %	95.0 %	79.5 %	60.6 %	31.8 %	54.7 %	0.71 %	30.9 %	6.37 %	62.0 %	42.3 %	9.38 %	34.8 %	2.17 %	53.6 %	2.38 %	1.06 %
	Spleen_C5_Reg_01.fcs	68.3 %	92.9 %	76.8 %	56.4 %	37.4 %	54.8 %	0.88 %	28.2 %	6.62 %	64.3 %	42.0 %	7.85 %	35.6 %	1.93 %	54.6 %	1.05 %	1.18 %
	Spleen_C5_Reg_03.fcs	70.6 %	94.3 %	76.6 %	60.7 %	32.6 %	54.8 %	0.38 %	45.4 %	4.70 %	49.5 %	42.1 %	6.36 %	44.9 %	2.51 %	46.2 %	2.02 %	1.03 %
	Spleen_C5_Reg_10.fcs	69.3 %	93.5 %	73.2 %	64.7 %	29.3 %	52.0 %	0.85 %	34.1 %	8.47 %	56.6 %	44.2 %	8.53 %	37.8 %	2.81 %	50.9 %	1.99 %	1.07 %
	Spleen_C5_Reg_30.fcs	67.8 %	92.9 %	73.6 %	61.9 %	31.5 %	53.9 %	0.59 %	40.8 %	6.69 %	51.9 %	42.9 %	6.76 %	45.1 %	2.82 %	45.3 %	2.16 %	1.02 %
	Spleen_C6_CR_00.fcs	79.8 %	90.4 %	85.1 %	46.1 %	46.7 %	53.9 %	0.15 %	55.4 %	1.61 %	42.8 %	44.1 %	2.83 %	55.8 %	1.70 %	39.7 %	1.57 %	1.67 %
	Spleen_C6_CR_01.fcs	74.3 %	89.5 %	82.6 %	51.1 %	42.5 %	53.2 %	0.081 %	55.5 %	0.76 %	43.7 %	44.9 %	2.56 %	51.0 %	1.63 %	44.8 %	1.62 %	1.29 %
	Spleen_C6_CR_03.fcs	75.4 %	87.9 %	82.5 %	51.5 %	41.7 %	52.4 %	0.071 %	62.5 %	0.70 %	36.7 %	45.5 %	1.83 %	60.2 %	1.53 %	36.5 %	1.67 %	1.61 %
	Spleen_C6_CR_10.fcs	78.0 %	88.4 %	85.9 %	44.1 %	49.2 %	53.6 %	0.070 %	55.6 %	0.73 %	43.6 %	44.3 %	1.92 %	55.0 %	1.55 %	41.5 %	1.37 %	1.56 %
	Spleen_C6_CR_30.fcs	80.5 %	89.3 %	87.8 %	46.0 %	47.3 %	49.9 %	0.13 %	44.7 %	1.27 %	53.9 %	48.3 %	3.31 %	46.8 %	1.60 %	48.3 %	1.50 %	1.59 %
		Total Events/uL	#Cells Total	#Live Cells	#B cells	#CD3+	#CD4+	#CD4 CM	#CD4 DN	#CD4 EM	#CD4 Naïve	#CD8	#CD8 CM	#CD8 DN	#CD8 EM	#CD8 Naïve	#NK Cells	#NKT cells
	Spleen_C5_Reg_00.fcs	13394	26788000	21296460	1.29057e+07	6.77227e+06	3.70443e+06	26301.5	1.14467e+06	235972	2.29675e+06	2.86467e+06	268706	996906	62163.4	1.53546e+06	506856	225742
	Spleen_C5_Reg_01.fcs	15696	31392000	24109056	1.35975e+07	9.01679e+06	4.9412e+06	43482.6	1.39342e+06	327107	3.17719e+06	3.78705e+06	297283	1.34819e+06	73090.1	2.06773e+06	253145	284487
	Spleen_C5_Reg_03.fcs	16068	32136000	24616176	1.4942e+07	8.02487e+06	4.39763e+06	16711	1.99652e+06	206689	2.17683e+06	3.37847e+06	214871	1.51693e+06	84799.6	1.56085e+06	497247	253547
	Spleen_C5_Reg_10.fcs	14213	28426000	20807832	1.34627e+07	6.09669e+06	3.17028e+06	26947.4	1.08107e+06	268523	1.79438e+06	2.69474e+06	229861	1.01861e+06	75722.2	1.37162e+06	414076	222644
	Spleen_C5_Reg_30.fcs	15932	31864000	23451904	1.45167e+07	7.38735e+06	3.98178e+06	23492.5	1.62457e+06	266381	2.06654e+06	3.16917e+06	214236	1.4293e+06	89370.7	1.43564e+06	506561	239209
	Spleen_C6_CR_00.fcs	2591	5182000	4409882	2.03296e+06	2.05941e+06	1.11002e+06	1665.04	614954	17871.4	475091	908202	25702.1	506777	15439.4	360556	69235.1	73645
	Spleen_C6_CR_01.fcs	2343	4686000	3870636	1.97789e+06	1.64502e+06	875151	708.872	485709	6651.15	382441	738614	18908.5	376693	12039.4	330899	62704.3	49931.2
	Spleen_C6_CR_03.fcs	4166	8332000	6873900	3.54006e+06	2.86642e+06	1.502e+06	1066.42	938751	10514	551235	1.30422e+06	23867.2	785140	19954.6	476040	114794	110670
	Spleen_C6_CR_10.fcs	4641	9282000	7973238	3.5162e+06	3.92283e+06	2.10264e+06	1471.85	1.16907e+06	15349.3	916750	1.73782e+06	33366	955798	26936.1	721193	109233	124383
	Spleen_C6_CR_30.fcs	4227	8454000	7422612	3.4144e+06	3.5109e+06	1.75194e+06	2277.52	783116	22249.6	944294	1.69576e+06	56129.7	793617	27132.2	819053	111339	118020

## Sheet: ED Fig. 4B
Immunophenotyping-Innate-Spleen
			Lymphocytes | Freq. of Parent	Lymphocytes/Single Cells | Freq. of Parent	Lymphocytes/Single Cells/Live | Freq. of Parent	Lymphocytes/Single Cells/Live/Lineage Negative | Freq. of Parent	Lymphocytes/Single Cells/Live/Lineage Negative/DC's | Freq. of Parent	Lymphocytes/Single Cells/Live/Lineage Negative/DC's/CDc1 | Freq. of Parent	Lymphocytes/Single Cells/Live/Lineage Negative/DC's/CDc2 | Freq. of Parent	Lymphocytes/Single Cells/Live/Lineage Negative/Non-DC's | Freq. of Parent	Lymphocytes/Single Cells/Live/Lineage Negative/Non-DC's/Ly6g, CD11b subset | Freq. of Parent	Lymphocytes/Single Cells/Live/Lineage Negative/Non-DC's/Ly6g, CD11b subset/Eosinophils | Freq. of Parent	Lymphocytes/Single Cells/Live/Lineage Negative/Non-DC's/Ly6g, CD11b subset/MonoMacs | Freq. of Parent	Lymphocytes/Single Cells/Live/Lineage Negative/Non-DC's/Neutrophils | Freq. of Parent
		Spleen_C5_Reg_00.fcs	73.2 %	94.9 %	83.6 %	5.79 %	9.76 %	28.2 %	65.1 %	89.6 %	81.3 %	8.47 %	91.2 %	18.5 %
		Spleen_C5_Reg_01.fcs	72.6 %	92.7 %	82.2 %	5.32 %	13.1 %	37.0 %	54.7 %	85.8 %	78.1 %	12.3 %	87.3 %	21.5 %
		Spleen_C5_Reg_03.fcs	71.5 %	93.7 %	78.0 %	5.52 %	11.3 %	33.3 %	58.9 %	87.9 %	76.9 %	9.54 %	90.1 %	22.7 %
		Spleen_C5_Reg_10.fcs	70.3 %	92.3 %	76.2 %	4.91 %	12.1 %	36.7 %	54.2 %	87.0 %	81.4 %	8.23 %	91.5 %	18.3 %
		Spleen_C5_Reg_30.fcs	68.1 %	91.4 %	76.4 %	5.88 %	11.1 %	46.0 %	46.0 %	88.1 %	78.2 %	18.5 %	81.0 %	21.4 %
		Spleen_C6_CR_00.fcs	82.9 %	87.1 %	87.4 %	3.70 %	13.3 %	22.2 %	71.3 %	85.8 %	65.7 %	24.9 %	74.6 %	33.8 %
		Spleen_C6_CR_01.fcs	77.0 %	85.9 %	84.3 %	3.58 %	10.6 %	27.1 %	65.3 %	88.4 %	73.4 %	18.3 %	81.4 %	26.2 %
		Spleen_C6_CR_03.fcs	78.5 %	85.0 %	85.4 %	3.48 %	11.9 %	24.2 %	68.6 %	87.2 %	74.9 %	24.7 %	74.8 %	24.5 %
		Spleen_C6_CR_10.fcs	80.9 %	84.9 %	88.9 %	3.78 %	11.8 %	22.3 %	70.5 %	87.3 %	71.0 %	23.2 %	76.5 %	28.5 %
		Spleen_C6_CR_30.fcs	80.7 %	85.9 %	87.5 %	3.46 %	14.1 %	21.3 %	71.6 %	84.9 %	68.1 %	26.7 %	72.8 %	31.5 %
			Total Events/uL	#Cells Total	#Live Cells	#Lineage Neg	#DCs	#cDC1	#cDC2	#Non DCs	#Ly6G CD11b	#Eosinophils	#MonoMacs	#Neutrophils
		Spleen_C5_Reg_00.fcs	13394	26788000	22394768	1.29666e+06	126554	35688.2	82386.5	1.1618e+06	944547	80003.2	861427	214934
		Spleen_C5_Reg_01.fcs	15696	31392000	25804224	1.37278e+06	179835	66538.9	98369.6	1.17785e+06	919900	113148	803073	253238
		Spleen_C5_Reg_03.fcs	16068	32136000	25066080	1.38365e+06	156352	52065.3	92091.4	1.21623e+06	935278	89225.5	842685	276083
		Spleen_C5_Reg_10.fcs	14213	28426000	21660612	1.06354e+06	128688	47228.4	69748.8	925276	753175	61986.3	689155	169326
		Spleen_C5_Reg_30.fcs	15932	31864000	24344096	1.43143e+06	158889	73089	73089	1.26109e+06	986174	182442	798801	269874
		Spleen_C6_CR_00.fcs	2591	5182000	4529068	167576	22287.5	4947.83	15891	143780	94463.3	23521.4	70469.6	48597.6
		Spleen_C6_CR_01.fcs	2343	4686000	3950298	141421	14990.6	4062.45	9788.86	125016	91761.6	16792.4	74694	32754.2
		Spleen_C6_CR_03.fcs	4166	8332000	7115528	247620	29466.8	7130.97	20214.2	215925	161728	39946.8	120972	52901.6
		Spleen_C6_CR_10.fcs	4641	9282000	8251698	311914	36805.9	8207.71	25948.1	272301	193334	44853.4	147900	77605.8
		Spleen_C6_CR_30.fcs	4227	8454000	7397250	255945	36088.2	7686.79	25839.2	217297	147979	39510.5	107729	68448.6
