# Supplementary material for: Dietary restriction reprograms CD8+ T cell fate to enhance anti-tumour immunity and immunotherapy responses
Source: Nat Metab. 2025 Dec 9;7(12):2489–509. doi: 10.1038/s42255-025-01415-6 (PMC12727518; doi:10.1038/s42255-025-01415-6)
Supplement: Supplementary file 24 — Statistical source data [file 42255_2025_1415_MOESM24_ESM.xlsx]

## Sheet: ED Fig. 5B
%IFNg (of thy1.1)
each dot is a biorep
		AL	DR
		25.6	39.6
		53.1	65.2
		55.6	62
		31.6	66.3
		41.3	66.6
		pvalue	0.045

## Sheet: ED Fig. 5C
gMFI IFNg (of thy1.1)
each dot is a biorep
		AL	DR
		100327	193360
		179919	351287
		222642	269425
		95487	233498
		146428	317692
		pvalue	0.0103

## Sheet: ED Fig. 5D
%GZMB of Thy1.1
each dot is a biorep
		AL	DR
		7.83	38.9
		16.6	48.8
		20	47.1
		10.3	49.4
		25.4
		pValue	0.0002

## Sheet: ED Fig. 5E
gMFI GZMB of Thy1.1
each dot is a biorep
		AL	DR
		2290	4327
		2944	5065
		3111	4973
		2412	5151
		3354
		pvalue	0.0004

## Sheet: ED Fig. 5F
each dot is biorep
		left % thy1.1 (of cd8+)					right	# Thy1.1+ (of CD8+)
							AL	DR
		AL	DR				3.52458e+06	780126
		33.5	16.5				3.12883e+06	726012
		30.7	15.5				3654693	594785
		30.5	17.1				2.68337e+06	219673
		30.2	17.8					421110
			10.3
		pvalue	<0.0001				pvalue	<0.0001

## Sheet: ED Fig. 5G
Please refer to Table S4 and methods section for GSEA from proteomic data section

## Sheet: ED Fig. 5H
Tca Cycle Intermediates poolsize
left, citrate
	AL												DR
	3.8988e+07	3.6307e+07	4.75981e+07	4.51873e+07	5.4655e+07	4.40759e+07	4.028e+07	4.37925e+07	4.14282e+07	5.27944e+07	3.68808e+07	4.56632e+07	5.85294e+07	5.40802e+07	4.8414e+07	5.00095e+07	6.14812e+07	4.50487e+07	5.12476e+07	5.70253e+07	5.70622e+07	6.18486e+07	5.39689e+07	3.80089e+07
pvalue	0.0021
right, malate
	AL												DR
	2.98446e+06	2.7826e+06	2.93087e+06	3.39816e+06	5.59892e+06	3.73178e+06	3.79275e+06	3.1704e+06	3.92023e+06	4.65804e+06	4.23616e+06	4.18536e+06	6.2077e+06	5.89913e+06	4.74136e+06	4.88076e+06	6.84438e+06	4.88323e+06	4.5803e+06	5.98836e+06	5.34666e+06	5.6587e+06	5.13071e+06	3.76766e+06
pvalue	0.0001

## Sheet: ED Fig. 5I
MAX ATP Produced
2way anova
	AL																																												DR
OX	292.686	356.779	390.483	425.341	518.291	528.308	507.745	485.111	444.575	336.595	219.329	367.22	322.459	374.228	479.978	537.587	478.541	536.336	568.131	426.541	487.243	473.508	352.73																						386.517	527.766	431.497	768.006	787.001
GLY	380.5	354.489	467.336	482.05	540.268	500.867	597.556	593.565	610.542	538.99	480.341	401.917	479.891	485.204	495.365	509.075	562.558	574.902	614.164	595.154	592.624	558.315	512.278																						599.569	587.417	682.453	641.121	734.916
				OX	-215.2	-277.6 to -152.8	Yes	****	<0.0001
				GLY	-216.8	-278.9 to -154.6	Yes	****	<0.0001
[truncated: 39 more columns]
