# Supplementary material for: Dietary restriction reprograms CD8+ T cell fate to enhance anti-tumour immunity and immunotherapy responses
Source: Nat Metab. 2025 Dec 9;7(12):2489–509. doi: 10.1038/s42255-025-01415-6 (PMC12727518; doi:10.1038/s42255-025-01415-6)
Supplement: Supplementary file 25 — Statistical source data [file 42255_2025_1415_MOESM25_ESM.xlsx]

## Sheet: ED Fig. 6A
For Figure please see supplemental information on single cell data
https://github.com/rgjcanada/DR_CITESEQ_2025.git
https://doi.org/10.5281/zenodo.13920173

## Sheet: ED Fig. 6B
For Figure please see supplemental information on single cell data
https://github.com/rgjcanada/DR_CITESEQ_2025.git
https://doi.org/10.5281/zenodo.13920173

## Sheet: ED Fig. 6C
Single Cell Cluster Count
Eff:exh ratio
Numbers reflect the number of cells in their respective cell clusters
		AL	DR
prolif1	0	543	1202
Prolif2	5	62	236
TexEff	3	462	780
TexTerm	2	831	531

## Sheet: ED Fig. 6D
TCF1 (of PD1+TOX+)
each point is a biorep
		BMO-173 AL	7.45
		BMO-173 AL	31.4
		BMO-173 AL	8.99
		BMO-173 AL	48.6
		BMO-173 DR		47.5
		BMO-173 DR		96.8
		BMO-173 DR		43.5
		BMO-173 DR		96.1
		Pvalue	0.0382
