# Supplementary material for: Dietary restriction reprograms CD8+ T cell fate to enhance anti-tumour immunity and immunotherapy responses
Source: Nat Metab. 2025 Dec 9;7(12):2489–509. doi: 10.1038/s42255-025-01415-6 (PMC12727518; doi:10.1038/s42255-025-01415-6)
Supplement: Supplementary file 26 — Statistical source data [file 42255_2025_1415_MOESM26_ESM.xlsx]

## Sheet: ED Fig 7A
RER
		AL						DR
		0.959585	0.89072	0.953067	0.901275	0.920864	0.9197	0.947682	0.939713	0.952192	0.889552	0.922304	0.901132
		0.757787	0.789305	0.78681	0.740061	0.720607	0.769048	0.500776	0.630961	0.662065	0.575876	0.571804	0.576983
					ns	0.473
					pvalue	>0.0001

## Sheet: ED Fig 7B
Please refer to lipidomics table S6 for raw data

## Sheet: ED Fig 7C
Basal JATP
Oxphos and glyc
4 conditoins across
	AL																														AL + bhb
OXY	221.305	220.232	199.525	209.042	200.549	194.917	153.662	177.562	197.699	193.666	191.972	208.4	202	185.365	192.233	184.934															252.26	225.317	245.93	244.73	238.884	210.943	220.229	242.469	210.852	205.103	202.303	207.841	206.837	202.023	207.735	193.864
GLY	100.097	113.397	95.1448	89.1391	83.3222	113.136	92.8217	95.7812	92.8303	90.134	91.342	99.5248	84.7	92.8899	99.8802	97.5665															131.438	112.124	121.91	124.507	105.828	119.891	148.945	119.139	128.218	106.345	116.265	104.522	105.521	97.8235	110.417	106.1
			Image A
			OXY
			AL vs. AL + bhb	-24.02	-39.44 to -8.593	Yes	***	0.0004
			AL vs. DR	-71.84	-87.26 to -56.41	Yes	****	<0.0001
			AL vs. DR + bhb	-108.8	-127.7 to -89.93	Yes	****	<0.0001
			AL + bhb vs. DR	-47.82	-63.24 to -32.40	Yes	****	<0.0001
			AL + bhb vs. DR + bhb	-84.8	-103.7 to -65.91	Yes	****	<0.0001
			DR vs. DR + bhb	-36.98	-55.87 to -18.09	Yes	****	<0.0001
			GLY
			AL vs. AL + bhb	-20.46	-35.88 to -5.033	Yes	**	0.0034
			AL vs. DR	-43.29	-58.71 to -27.86	Yes	****	<0.0001
			AL vs. DR + bhb	-60.31	-79.19 to -41.42	Yes	****	<0.0001
			AL + bhb vs. DR	-22.83	-38.25 to -7.409	Yes	***	0.0008
			AL + bhb vs. DR + bhb	-39.85	-58.74 to -20.96	Yes	****	<0.0001
			DR vs. DR + bhb	-17.02	-35.91 to 1.870	No	ns	0.1

## Sheet: ED Fig 7D
MAX JATP
Oxphos and glyc
4 conditoins across
		AL																														AL + bhb
	OXY	286.928	279.121	325.772	251.562	363.049	263.576	260.267	269.897	334.723	312.893	333.676	387.61	327	344.415	310.501	347.102															483.667	441.519	500.541	521.01	455.552	480.376	406.214	447.304	273.708	294.031	266.94	313.173	262.986	350.861	303.751	277.377
	GLY	386.393	418.48	383.382	353.266	349.581	382.013	364.775	356.019	359.204	377.563	348.367	373.097	374	352.686	386.862	395.227															472.529	436.704	462.739	425.187	423.235	426.319	420.743	405.188	393.33	396.187	409.756	379.137	383.103	377.731	392.528	357.932
			OXY
			AL vs. AL + bhb	-67.56	-138.1 to 3.010	No	ns	0.0658
			AL vs. DR	-227.5	-298.1 to -156.9	Yes	****	<0.0001
			AL vs. DR + bhb	-660.9	-747.3 to -574.4	Yes	****	<0.0001
			AL + bhb vs. DR	-160	-230.5 to -89.39	Yes	****	<0.0001
			AL + bhb vs. DR + bhb	-593.3	-679.7 to -506.9	Yes	****	<0.0001
			DR vs. DR + bhb	-433.3	-519.8 to -346.9	Yes	****	<0.0001
			GLY
			AL vs. AL + bhb	-37.59	-108.2 to 32.98	No	ns	0.5079
			AL vs. DR	-233.3	-303.9 to -162.7	Yes	****	<0.0001
			AL vs. DR + bhb	-308.8	-395.2 to -222.4	Yes	****	<0.0001
			AL + bhb vs. DR	-195.7	-266.3 to -125.2	Yes	****	<0.0001
			AL + bhb vs. DR + bhb	-271.2	-357.7 to -184.8	Yes	****	<0.0001
			DR vs. DR + bhb	-75.5	-161.9 to 10.93	No	ns	0.1091
