# Supplementary material for: Dietary restriction reprograms CD8+ T cell fate to enhance anti-tumour immunity and immunotherapy responses
Source: Nat Metab. 2025 Dec 9;7(12):2489–509. doi: 10.1038/s42255-025-01415-6 (PMC12727518; doi:10.1038/s42255-025-01415-6)
Supplement: Supplementary file 27 — Statistical source data [file 42255_2025_1415_MOESM27_ESM.xlsx]

## Sheet: ED Fig 8B
PD1							TIM3					TOX
each point is a biorep							each point is a biorep					each point is a biorep
Acute vs Chroinc
		Acute	Chronic		pvalue		Acute	Chronic		pvalue		Acute	Chronic		pvalue
		71.5	99.9		<0.0001		29.4	99.3		<0.0001		38.9	89.4		0.0013
		67.3	99.9				27.9	99.3				36.3	88.7
		70.9	99.9				29.1	99.4				16.5	85.9

## Sheet: ED Fig 8C
TNFa+ IFNg+ (of CD8+)
Flow plot
acute vs chronic
		Acute	Chronic		pvalue
		57.8	33.6		<0.0001
		57.7	34.1
		57.2	34.2

## Sheet: ED Fig 8D
13C Tracer into citration Total 13C label
100-(M+0)
	Acetate	Acetate	Acetate	bhb	bhb	bhb	glc	glc	glc	gln	gln	gln	lac	lac	lac
Acute	47.93	46.47	46.34	61.88	61.26	62.06	16.75	17.11	17	44.44	43.21	44.4	29.91	29.63	29.5
chronic	9.84	9.89	10.17	50.58	48.58	49.35	31.01	30.55	30.7	59.85	58.94	59.89	20.72	21.5	21.42

## Sheet: ED Fig 8E
13C tracer into Citrate (M+1-M+6)
		glucose tracer	glucose tracer	glucose tracer	glucose tracer	glucose tracer	glucose tracer	glutamine tracer	glutamine tracer	glutamine tracer	glutamine tracer	glutamine tracer	glutamine tracer	Acetate Tracer	Acetate Tracer	Acetate Tracer	Acetate Tracer	Acetate Tracer	Acetate Tracer	bhb tracer	bhb tracer	bhb tracer	bhb tracer	bhb tracer	bhb tracer	lactate tracer	lactate tracer	lactate tracer	lactate tracer	lactate tracer	lactate tracer
		Acute			Chr.			Acute			Chr.			Acute			Chr.			Acute			Chr.			Acute			Chr.
	+1	4.14	4.4	4	3.95	3.9	3.74	10.3	9.83	10.22	7.57	7.28	7.14	6.64	5.95	6.84	1.25	1.24	1.37	5.89	5.65	5.63	2.76	2.44	2.81	6.94	7.18	6.59	3.28	3.4	3.43
	+2	8.65	8.54	8.74	18.59	18.02	18.35	11.36	11.06	11.12	12.48	11.81	12.12	28.68	28.4	27.64	8.17	8.26	8.39	35.34	35.81	36.25	37.96	37.15	36.36	14.9	14.24	14.34	13.59	14.15	14.01
	+3	3.34	3.61	3.7	5.3	5.46	5.39	2.95	3.09	2.98	6.1	6.62	6.7	6.04	5.57	5.48	0.19	0.17	0.19	8.7	7.76	7.88	3.16	2.88	3.43	6	6.31	6.49	2.62	2.71	2.71
	+4	0.46	0.44	0.43	2.2	2.06	2.16	18.2	17.67	18.48	31.13	30.5	31.28	4.9	5.04	4.82	0.23	0.22	0.21	8.51	8.51	8.69	5.42	4.98	5.41	1.48	1.35	1.51	0.91	0.93	0.93
	+5	0.15	0.13	0.12	0.87	1.02	0.96	1.62	1.54	1.57	2.44	2.57	2.51	1.42	1.28	1.32	0.01	0.01	0.01	2.82	2.94	3.02	1.14	0.98	1.18	0.55	0.51	0.55	0.3	0.29	0.32
	+6	0	0	0.02	0.09	0.09	0.1	0.02	0.02	0.03	0.13	0.15	0.15	0.25	0.24	0.23	0	0	0	0.62	0.58	0.6	0.14	0.15	0.16	0.03	0.04	0.02	0.01	0.01	0.02

## Sheet: ED Fig 8F
13C2-Ac into Citrate and malate
each point is a bio rep
	Citrate, left	acute	acute	acute	Chronic	Chronic	Chronic		pvalue
	13C-Ac	28.68	28.4	27.64	8.17	8.26	8.39		<0.0001
	right, Malate	acute	acute	acute	Chronic	Chronic	Chronic		pvalue
	13C-Ac	12.75	12.56	11.9	2.66	2.5	2.68		<0.0001

## Sheet: ED Fig 8G
13C4-bhb into Citrate and malate
each point is a bio rep
	Citrate, left	acute	acute	acute	Chronic	Chronic	Chronic		Pvalue
		35.34	35.81	36.25	37.96	37.15	36.36		0.0631
	Malate, right	acute	acute	acute	Chronic	Chronic	Chronic		pvalue
		17.6	16.45	17.91	11.79	11.55	11.96		0.0003
