# Supplementary material for: Dietary restriction reprograms CD8+ T cell fate to enhance anti-tumour immunity and immunotherapy responses
Source: Nat Metab. 2025 Dec 9;7(12):2489–509. doi: 10.1038/s42255-025-01415-6 (PMC12727518; doi:10.1038/s42255-025-01415-6)
Supplement: Supplementary file 28 — Statistical source data [file 42255_2025_1415_MOESM28_ESM.xlsx]

## Sheet: ED Fig 9A
OCR
Left figure
WT - BHB										WT + BHB										DKO - BHB										DKO + BHB
372.054	379.611	357.413	361.854	353.295	348.933	361.788	360.169			433.815	419.481	424.644	420.397	412.723	416.975	456.034	410.934			273.29	280.565	292.022	289.201	273.602	265.359	285.61	280.707	309.079	247.97	316.464	299.397	298.994	290.582	314.254	287.283	292.734
				****	<0.0001
				****	<0.0001
				****	<0.0001
ECAR
Right Figure
WT - BHB										WT + BHB										DKO - BHB										DKO + BHB
79.3515	102.178	82.6093	82.1983	76.3267	68.8385	74.4721	78.2436	71.7798	74.659	119.442	99.9132	123.125	100.56	103.083	103.831	102.959	92.1815	89.7243	102.014	97.2988	96.2995	92.7566	98.9016	92.3704	96.8152	97.6503	94.3054	97.4195	95.8074	60.5182	59.5789	60.371	55.3182	61.2996	57.5701	51.7668	56.4601	54.7497	55.0315
				****	<0.0001
				****	<0.0001
				****	<0.0001

## Sheet: ED Fig 9B
MitoSpy (CD44+CD8+)
Geom. mean
LEFT Figure		CTRL			DKO					Right Figure TMRM
	-BHB	14580.7	27520	22412.5	14751.3	28396.5	23998				CTRL			DKO
	+BHB	16937.7	28829	30138	17715	26542	31082.5			-BHB	39584.3	56298.5	38976	29380.7	52338.5	34745.5
										+BHB	29218.3	53517	46677	30543.3	54817	41661
	-BHB:CTRL vs. -BHB:DKO	-877.6	-18902 to 17147	No	ns	0.9985				-BHB:CTRL vs. -BHB:DKO	6131	-24403 to 36666	No	ns	0.9151
	-BHB:CTRL vs. +BHB:CTRL	-3797	-21822 to 14227	No	ns	0.9038				-BHB:CTRL vs. +BHB:CTRL	1816	-28719 to 32350	No	ns	0.9973
	-BHB:CTRL vs. +BHB:DKO	-3609	-21633 to 14416	No	ns	0.9157				-BHB:CTRL vs. +BHB:DKO	2613	-27922 to 33147	No	ns	0.9922
	-BHB:DKO vs. +BHB:CTRL	-2920	-20944 to 15105	No	ns	0.9522				-BHB:DKO vs. +BHB:CTRL	-4316	-34851 to 26219	No	ns	0.9672
	-BHB:DKO vs. +BHB:DKO	-2731	-20756 to 15293	No	ns	0.9602				-BHB:DKO vs. +BHB:DKO	-3519	-34054 to 27016	No	ns	0.9816
	+BHB:CTRL vs. +BHB:DKO	188.4	-17836 to 18213	No	ns	>0.9999				+BHB:CTRL vs. +BHB:DKO	797	-29738 to 31332	No	ns	0.9998

## Sheet: ED Fig 9C
TMRM/Mitospy Ratio
			CTRL			DKO
		-BHB	2.71546	2.04573	1.73903	2.0084	1.84313	1.44785
		+BHB	1.7674	1.85636	1.54878	1.73591	2.06529	1.34034
		-BHB:CTRL vs. -BHB:DKO	0.4003	-0.5140 to 1.315	No	ns	0.5318
		-BHB:CTRL vs. +BHB:CTRL	0.4426	-0.4718 to 1.357	No	ns	0.4546
		-BHB:CTRL vs. +BHB:DKO	0.4529	-0.4614 to 1.367	No	ns	0.4366
		-BHB:DKO vs. +BHB:CTRL	0.04228	-0.8720 to 0.9566	No	ns	0.9987
		-BHB:DKO vs. +BHB:DKO	0.05261	-0.8617 to 0.9669	No	ns	0.9976
		+BHB:CTRL vs. +BHB:DKO	0.01033	-0.9040 to 0.9246	No	ns	>0.9999

## Sheet: ED Fig 9D
Viability of WT vs DKO CD8+
% live
		hours	WT			WT+BHB			DKO			DKO+BHB
		24	61	61	74	79	83	70	72	71	75	79	73	74
		48	81	78	76	82	80	79	68	75	74	80	71	80
		72	70	69	69	79	70	80	67	72	79	78	72	70

## Sheet: ED Fig 9E
Proliferation WT vs DKO wth or without bhb
Live cell number
hours	WT			WT +BHB			DKO			DKO +BHB
0	100000	100000	100000	100000	100000	100000	100000	100000	100000	100000	100000	100000
24	166000	157000	130000	160000	152000	222000	147000	208000	145000	164000	130000	142000
48	265000	293000	295000	232000	200000	235000	240000	221000	251000	195000	213000	244000
72	416000	222000	261000	303000	287000	270000	321000	368000	259000	261000	253000	273000

## Sheet: ED Fig 9F
Weight Change %							Lean Mass Change								Fat Mass Change
							AL (WT)	DR (WT)	AL (DKO)	DR (DKO)					AL (WT)	DR (WT)	AL (DKO)	DR (DKO)
AL (WT)	DR (WT)	AL (DKO)	DR (DKO)				6	-10	8	-6					25.28	-54.24	6.01	-89.13
9.76	-15.22	5.9	-22.7				3	-7	13	-1					35.54	-38.51	-5	-72.09
6.45	-12.49	6.98	-12.32				16	-11	11	-7					26.85	-36.81	5.82	-12.82
14.4	-15.43	7.67	-10.09				13	-8	13	-5					23.57	-46.43	1.23	-47.51
11.95	-13.98	9.21	-12.59
AL (WT) vs. DR (WT)	24.92	17.74 to 32.10	Yes	****	<0.0001		AL (WT) vs. DR (WT)	18.5	10.92 to 26.08	Yes	****	<0.0001			AL (WT) vs. DR (WT)	71.81	35.20 to 108.4	Yes	***	0.0004
AL (WT) vs. AL (DKO)	3.2	-3.984 to 10.38	No	ns	0.567		AL (WT) vs. AL (DKO)	-1.75	-9.331 to 5.831	No	ns	0.9007			AL (WT) vs. AL (DKO)	25.8	-10.82 to 62.41	No	ns	0.2104
AL (WT) vs. DR (DKO)	25.07	17.88 to 32.25	Yes	****	<0.0001		AL (WT) vs. DR (DKO)	14.25	6.669 to 21.83	Yes	***	0.0006			AL (WT) vs. DR (DKO)	83.2	46.59 to 119.8	Yes	***	0.0001
DR (WT) vs. AL (DKO)	-21.72	-28.90 to -14.54	Yes	****	<0.0001		DR (WT) vs. AL (DKO)	-20.25	-27.83 to -12.67	Yes	****	<0.0001			DR (WT) vs. AL (DKO)	-46.01	-82.62 to -9.402	Yes	*	0.0132
DR (WT) vs. DR (DKO)	0.145	-7.039 to 7.329	No	ns	>0.9999		DR (WT) vs. DR (DKO)	-4.25	-11.83 to 3.331	No	ns	0.3824			DR (WT) vs. DR (DKO)	11.39	-25.22 to 48.00	No	ns	0.793
AL (DKO) vs. DR (DKO)	21.87	14.68 to 29.05	Yes	****	<0.0001		AL (DKO) vs. DR (DKO)	16	8.419 to 23.58	Yes	***	0.0002			AL (DKO) vs. DR (DKO)	57.4	20.79 to 94.01	Yes	**	0.0027
