# Supplementary material for: Dietary restriction reprograms CD8+ T cell fate to enhance anti-tumour immunity and immunotherapy responses
Source: Nat Metab. 2025 Dec 9;7(12):2489–509. doi: 10.1038/s42255-025-01415-6 (PMC12727518; doi:10.1038/s42255-025-01415-6)
Supplement: Supplementary file 29 — Statistical source data [file 42255_2025_1415_MOESM29_ESM.xlsx]

## Sheet: ED Fig 10A
13C Trace into metabolites (DR antigen specific OT-1 T cells; WT vs DKO)
13C GLC ->
Aspartate			Citrate			Malate			Glutamate			Fructose 1,6 BP
WT	DKO		WT	DKO		WT	DKO		WT	DKO		WT	DKO
119184007	140462217		4.02908e+06	1.96345e+07		6.7925e+06	9.09938e+06		1.78542e+06	6.68693e+06		135139	92508.3
114129376	144128568		4.83754e+06	2.31845e+07		7.56995e+06	9.79588e+06		1.9733e+06	7.76554e+06		177762	145879
136410450	126538335		4.49029e+06	1.79254e+07		1.02118e+07	8.0364e+06		1.7841e+06	5.43951e+06		187523	48463.9
160678089			7.63713e+06			1.26335e+07			3.20102e+06			254229
pValue	0.7503		pValue	0.0002		pValue	0.85		pValue	0.0014		pValue	0.0557
13C BHB ->
Aspartate			Citrate			Malate			Glutamate
WT	DKO		WT	DKO		WT	DKO		WT	DKO
2.24285e+07	5.85277e+06		2.87938e+07	7.82812e+06		1.3258e+06	470720		1.97448e+07	2.92575e+06
24330293	6.26065e+06		3.15192e+07	8.26253e+06		1.70278e+06	347949		2.15646e+07	3.17416e+06
2.50649e+07	4.20862e+06		3.45254e+07	5.70002e+06		1.94077e+06	258026		2.17335e+07	2.06959e+06
30680970	4.9328e+06		4.33566e+07	6.74715e+06		2.25348e+06	457843		2.7407e+07	2.69924e+06
pValue	<0.0001		pValue	0.0001		pValue	0.0004		pValue	<0.0001

## Sheet: ED Fig 10B
Basal. JATP WT vs DKO (+Bohb)
	DR WT + BHB																														DR DKO + BHB
OXY	618.711	608.526	631.86	618.654	627.823	610.711	590.705	639.394	633.312	696.488	668.133	703.042	657	668.163	655.916	657.232	691.631	655.601	650.568												255.798	283.033	260.491	276.114	270.963	272.374	268.067	272.372	284.774	264.511	348.971	355.343	356.706	359.719	332.335	357.122	347.538	328.343	322.358
GLY	209.553	249.196	255.893	232.33	223.805	239.784	231.968	254.18	186.371	201.825	206.914	196.955	218	254.081	214.474	204.247	238.686	188.501	216.952												97.6646	103.86	109.933	105.46	94.125	106.909	93.6035	104.029	104.847	87.4664	122.633	126.784	126.888	126.626	113.501	119.478	119.322	123.481	103.688
ox	Pvalue	<0.0001
gly	Pvalue	<0.0001
[truncated: 1 more columns]

## Sheet: ED Fig 10C
Max. JATP WT vs DKO (+Bohb)
	DR WT + bhb																														DR DKO + Bhb
OXY	2242.36	2143.67	2388.66	2297.13	2254.54	2250.04	2059.28	2220.33	2716.98	2922.91	2519.46	2450.56	2506	2368.6	2675.56	2642.66	2479.88	2605.93	2512.59												461.385	487.599	441.788	471.533	436.325	511.115	432.933	417.047	429.355	381.204	926.255	884.293	751.527	698.471	814.873	740.631	787.625	808.136	1105.82
GLY	953.485	1115.5	1126.48	1042.05	1019.41	1047.02	966.33	1037.59	1081.07	1190.56	1165.18	1065.82	1134	1273.54	1187.21	1174.96	1267.62	1090.97	1168.18												507.94	514.518	565.506	577.572	539.662	556.603	516.4	537.061	504.342	515.416	722.139	689.508	707.13	697.536	605.55	659.072	634.736	682.256	705.232
ox	Pvalue	<0.0001
gly	Pvalue	<0.0001
[truncated: 1 more columns]

## Sheet: ED Fig 10E
TOXhi (of PD1+TOX+)
		DR + IgG	DR + anti-PD1
		68.2	17.9
		61.5	26.3
		55.6	19.5
		68.9	17.9
		35.5	19.1
		34.5	16.8
		61.1	32.4
		64.6	23.1
		Pvalue	<0.0001
